# Supplementary material for: The N6-methyladenosine methyltransferase METTL16 enables erythropoiesis through safeguarding genome integrity
Source: Nat Commun. 2022 Oct 28;13:6435. doi: 10.1038/s41467-022-34078-y (PMC9616860; doi:10.1038/s41467-022-34078-y)
Supplement: Supplementary file 4 — Supplementary Data 1 [file 41467_2022_34078_MOESM4_ESM.xlsx]

## Sheet: ACOC_Combo_Low_vs_High
#GeneID	Symbol	GeneInfo	Localization	Process	Function	# elements 1	casTLE Effect 1	casTLE Score 1	# elements 2	casTLE Effect 2	casTLE Score 2	Combo casTLE Effect	Combo casTLE Score	casTLE p-value	1% FDR	5% FDR	Minimum Effect Estimate	Maximum Effect Estimate
ENSG00000136631	VPS45	vacuolar protein sorting 45 homolog (S. cerevisiae)	Golgi membrane|cellular_component|Golgi apparatus|endosome membrane|integral component of membrane|	intracellular protein transport|vesicle docking involved in exocytosis|blood coagulation|	molecular_function|	10	6.9	211	10	5.9	278	6.6	487	1e-05	1	1	5.8	7.9
ENSG00000118564	FBXL5	F-box and leucine-rich repeat protein 5	ubiquitin ligase complex|SCF ubiquitin ligase complex|perinuclear region of cytoplasm|	protein ubiquitination|protein ubiquitination|protein ubiquitination|SCF-dependent proteasomal ubiquitin-dependent protein catabolic process|iron ion homeostasis|iron ion homeostasis|	ubiquitin-protein transferase activity|iron ion binding|protein binding|	10	6.4	198	10	5.5	279	5.9	476	1e-05	1	1	5.2	7.2
ENSG00000119522	DENND1A	DENN/MADD domain containing 1A	cell junction|clathrin-coated vesicle|dendrite|clathrin-coated vesicle membrane|presynaptic membrane|neuronal cell body|	endocytosis|protein transport|regulation of Rab protein signal transduction|positive regulation of Rab GTPase activity|synaptic vesicle endocytosis|	Rab guanyl-nucleotide exchange factor activity|SH3 domain binding|	10	6.9	164	10	6.4	269	6.5	432	1e-05	1	1	5.9	8
ENSG00000182220	ATP6AP2	ATPase, H+ transporting, lysosomal accessory protein 2	plasma membrane|external side of plasma membrane|integral component of membrane|neuron projection|cell body|extracellular vesicular exosome|	angiotensin maturation|angiotensin maturation|proteolysis|cell death|rostrocaudal neural tube patterning|positive regulation of Wnt signaling pathway|positive regulation of transforming growth factor beta1 production|regulation of MAPK cascade|cellular protein metabolic process|eye pigmentation|head morphogenesis|	aspartic-type endopeptidase activity|receptor activity|protein binding|enzyme binding|	10	4.7	199	10	6.6	197	6.5	391	1e-05	1	1	5.4	7.8
ENSG00000079805	DNM2	dynamin 2	Golgi membrane|cytoplasm|Golgi apparatus|cytosol|microtubule|plasma membrane|postsynaptic density|cell junction|midbody|endocytic vesicle membrane|postsynaptic membrane|extracellular vesicular exosome|	G2/M transition of mitotic cell cycle|GTP catabolic process|GTP catabolic process|GTP catabolic process|regulation of transcription, DNA-templated|post-Golgi vesicle-mediated transport|endocytosis|signal transduction|cell death|antigen processing and presentation of exogenous peptide antigen via MHC class II|receptor internalization|transferrin transport|positive regulation of apoptotic process|s…	GTPase activity|GTPase activity|protein binding|GTP binding|microtubule binding|enzyme binding|	10	6.3	168	10	4.9	218	6.2	381	1e-05	1	1	5.4	7.3
ENSG00000144566	RAB5A	RAB5A, member RAS oncogene family	ruffle|cytoplasm|early endosome|cytosol|plasma membrane|endosome membrane|actin cytoskeleton|endocytic vesicle|early endosome membrane|melanosome|terminal bouton|membrane raft|extracellular vesicular exosome|	GTP catabolic process|GTP catabolic process|endocytosis|small GTPase mediated signal transduction|nervous system development|blood coagulation|protein transport|cell differentiation|positive regulation of exocytosis|regulation of filopodium assembly|receptor internalization involved in canonical Wnt signaling pathway|	GTPase activity|protein binding|GTP binding|GDP binding|	10	7.3	103	10	5.9	274	6	375	1e-05	1	1	5.5	7.9
ENSG00000102100	SLC35A2	solute carrier family 35 (UDP-galactose transporter), member A2	Golgi membrane|nucleus|Golgi apparatus|integral component of membrane|	galactose metabolic process|UDP-galactose transport|proton transport|transmembrane transport|UDP-galactose transmembrane transport|	sugar:proton symporter activity|UDP-galactose transmembrane transporter activity|protein binding|	10	4.4	155	10	5.7	212	5.6	363	1e-05	1	1	4.4	6.6
ENSG00000171720	HDAC3	histone deacetylase 3	histone deacetylase complex|nucleus|nucleus|nucleoplasm|cytoplasm|spindle microtubule|transcriptional repressor complex|	negative regulation of transcription from RNA polymerase II promoter|negative regulation of transcription from RNA polymerase II promoter|transcription, DNA-templated|protein deacetylation|Notch signaling pathway|regulation of mitotic cell cycle|chromatin modification|circadian regulation of gene expression|regulation of multicellular organism growth|negative regulation of apoptotic process|cellu…	chromatin binding|transcription corepressor activity|transcription corepressor activity|histone deacetylase activity|histone deacetylase activity|protein binding|transcription factor binding|transcription factor binding|enzyme binding|cyclin binding|chromatin DNA binding|NAD-dependent histone deacetylase activity (H3-K14 specific)|protein deacetylase activity|histone deacetylase binding|NAD-depen…	10	6.7	128	10	4.5	238	6.3	359	1e-05	1	1	5.1	7.7
ENSG00000136381	IREB2	iron-responsive element binding protein 2	cytoplasm|mitochondrion|cytosol|	regulation of translation|protoporphyrinogen IX biosynthetic process|iron ion transport|cellular iron ion homeostasis|aging|post-embryonic development|response to iron(II) ion|osteoclast differentiation|response to retinoic acid|erythrocyte homeostasis|intestinal absorption|cellular response to hypoxia|	RNA binding|RNA binding|protein binding|iron-responsive element binding|metal ion binding|4 iron, 4 sulfur cluster binding|	8	-3.7	160	8	-4.7	193	-4.5	350	1e-05	1	1	-5.8	-4.2
ENSG00000102710	SUPT20H	suppressor of Ty 20 homolog (S. cerevisiae)	SAGA complex|SAGA-type complex|	chromatin organization|autophagy|gastrulation|regulation of RNA biosynthetic process|	transcription cofactor activity|protein binding|	10	-4.2	123	10	-4.2	226	-4.2	349	1e-05	1	1	-5.1	-3.9
ENSG00000165219	GAPVD1	GTPase activating protein and VPS9 domains 1	endosome|cytosol|membrane|	endocytosis|signal transduction|positive regulation of GTPase activity|positive regulation of GTPase activity|regulation of small GTPase mediated signal transduction|regulation of protein transport|	guanyl-nucleotide exchange factor activity|GTPase activator activity|GTPase activating protein binding|	10	6.5	116	10	6.6	232	6.6	348	1e-05	1	1	5.8	8.1
ENSG00000135966	TGFBRAP1	transforming growth factor, beta receptor associated protein 1	cytoplasm|membrane|	regulation of transcription, DNA-templated|intracellular protein transport|signal transduction|transforming growth factor beta receptor signaling pathway|vesicle-mediated transport|regulation of catalytic activity|	small GTPase regulator activity|transforming growth factor beta receptor binding|protein binding|SMAD binding|	10	7.2	98.1	10	4.8	250	5	345	1e-05	1	1	4.5	7.5
ENSG00000167548	KMT2D	lysine (K)-specific methyltransferase 2D	nucleus|histone methyltransferase complex|	oocyte growth|in utero embryonic development|chromatin silencing|transcription, DNA-templated|regulation of transcription, DNA-templated|positive regulation of cell proliferation|positive regulation of intracellular estrogen receptor signaling pathway|response to estrogen|positive regulation of transcription from RNA polymerase II promoter|oogenesis|histone H3-K4 methylation|	DNA binding|protein binding|zinc ion binding|histone-lysine N-methyltransferase activity|transcription regulatory region DNA binding|	10	5.6	60.4	10	3.7	286	3.8	341	1e-05	1	1	3.3	6
ENSG00000126524	SBDS	Shwachman-Bodian-Diamond syndrome	spindle pole|nucleus|nucleoplasm|nucleolus|cytoplasm|	inner cell mass cell proliferation|rRNA processing|cell proliferation|bone mineralization|leukocyte chemotaxis|mature ribosome assembly|ribosomal large subunit biogenesis|mitotic spindle stabilization|bone marrow development|	protein binding|microtubule binding|rRNA binding|ribosome binding|poly(A) RNA binding|	10	-4.8	129	10	-4.2	207	-4.4	336	1e-05	1	1	-5.4	-3.9
ENSG00000079246	XRCC5	X-ray repair complementing defective repair in Chinese hamster cells 5 (double-strand-break rejoining)	nuclear telomere cap complex|nuclear chromosome, telomeric region|nucleus|nucleoplasm|cytosol|membrane|Ku70:Ku80 complex|nonhomologous end joining complex|	telomere maintenance|DNA repair|double-strand break repair|double-strand break repair via nonhomologous end joining|double-strand break repair via nonhomologous end joining|DNA recombination|transcription, DNA-templated|brain development|cell proliferation|viral process|positive regulation of type I interferon production|DNA duplex unwinding|DNA duplex unwinding|response to drug|innate immune res…	DNA binding|damaged DNA binding|double-stranded DNA binding|double-stranded telomeric DNA binding|ATP-dependent DNA helicase activity|protein binding|ATP binding|protein C-terminus binding|ubiquitin protein ligase binding|telomeric DNA binding|transcription regulatory region DNA binding|poly(A) RNA binding|5'-deoxyribose-5-phosphate lyase activity|	10	-3.5	103	10	-3	232	-3.1	335	1e-05	1	1	-4	-2.7
ENSG00000182093	WRB	tryptophan rich basic protein	nucleus|endoplasmic reticulum membrane|integral component of membrane|	tail-anchored membrane protein insertion into ER membrane|	None	10	4.8	140	10	2.4	195	2.8	329	1e-05	1	1	2.5	4.9
ENSG00000088836	SLC4A11	solute carrier family 4, sodium borate transporter, member 11	integral component of membrane|basolateral plasma membrane|	sodium ion transport|bicarbonate transport|proton transport|cellular cation homeostasis|borate transmembrane transport|sodium ion transmembrane transport|fluid transport|borate transport|	sodium channel activity|inorganic anion exchanger activity|bicarbonate transmembrane transporter activity|hydrogen ion channel activity|symporter activity|borate transmembrane transporter activity|protein dimerization activity|	10	3	110	10	2.3	220	2.5	328	1e-05	1	1	2.2	3.3
ENSG00000196961	AP2A1	adaptor-related protein complex 2, alpha 1 subunit	cytosol|plasma membrane|membrane|basolateral plasma membrane|apical plasma membrane|AP-2 adaptor complex|clathrin coat of trans-Golgi network vesicle|endocytic vesicle membrane|clathrin-coated endocytic vesicle membrane|	intracellular protein transport|Golgi to endosome transport|endocytosis|epidermal growth factor receptor signaling pathway|synaptic transmission|axon guidance|viral process|antigen processing and presentation of exogenous peptide antigen via MHC class II|negative regulation of epidermal growth factor receptor signaling pathway|neurotrophin TRK receptor signaling pathway|regulation of defense resp…	protein binding|protein C-terminus binding|protein transporter activity|protein kinase binding|	9	7.1	111	9	6.4	216	6.6	326	1e-05	1	1	6	8.3
ENSG00000185803	SLC52A2	solute carrier family 52 (riboflavin transporter), member 2	integral component of plasma membrane|	response to virus|riboflavin transport|	virus receptor activity|riboflavin transporter activity|	10	6.3	151	10	3.4	184	6.1	325	1e-05	1	1	5	7.2
ENSG00000073921	PICALM	phosphatidylinositol binding clathrin assembly protein	nucleus|Golgi apparatus|coated pit|coated pit|membrane|AP-2 adaptor complex|clathrin coat of coated pit|vesicle|presynaptic membrane|neuronal cell body|intracellular membrane-bounded organelle|postsynaptic membrane|perinuclear region of cytoplasm|neurofibrillary tangle|	protein complex assembly|receptor-mediated endocytosis|receptor-mediated endocytosis|axonogenesis|cell proliferation|negative regulation of gene expression|synaptic vesicle maturation|vesicle-mediated transport|endosomal transport|hemopoiesis|regulation of endocytosis|receptor internalization|regulation of protein localization|cargo loading into vesicle|positive regulation of transcription, DNA-t…	protein binding|1-phosphatidylinositol binding|clathrin binding|clathrin binding|clathrin binding|clathrin heavy chain binding|clathrin adaptor activity|	10	9.1	97.1	10	7.2	228	7.2	323	1e-05	1	1	6.6	9.8
ENSG00000232119	MCTS1	malignant T cell amplified sequence 1	cytoplasm|plasma membrane|cytosolic small ribosomal subunit|	formation of translation preinitiation complex|IRES-dependent translational initiation|transcription, DNA-templated|regulation of transcription, DNA-templated|cellular response to DNA damage stimulus|cell cycle|positive regulation of cell proliferation|ribosome disassembly|regulation of growth|	RNA binding|	10	-3.7	150	10	-6.1	173	-5.8	316	1e-05	1	1	-7.3	-5.1
ENSG00000057608	GDI2	GDP dissociation inhibitor 2	cytoplasm|Golgi apparatus|cytosol|membrane|extracellular vesicular exosome|	signal transduction|small GTPase mediated signal transduction|protein transport|positive regulation of Rab GTPase activity|regulation of small GTPase mediated signal transduction|	Rab GDP-dissociation inhibitor activity|Rab GTPase activator activity|protein binding|poly(A) RNA binding|	10	8.4	135	10	8.5	181	8.4	316	1e-05	1	1	7.7	10.3
ENSG00000129933	MAU2	MAU2 sister chromatid cohesion factor	chromatin|nucleus|nucleoplasm|nucleoplasm|SMC loading complex|SMC loading complex|	mitotic cell cycle|maintenance of mitotic sister chromatid cohesion|	protein binding|protein N-terminus binding|	10	-2.4	51.2	10	-2.9	265	-2.8	315	1e-05	1	1	-3.4	-2.1
ENSG00000100393	EP300	E1A binding protein p300	histone acetyltransferase complex|chromatin|nucleus|nucleoplasm|transcription factor complex|cytoplasm|protein-DNA complex|	G2/M transition of mitotic cell cycle|negative regulation of transcription from RNA polymerase II promoter|mitotic cell cycle|response to hypoxia|somitogenesis|liver development|positive regulation of protein phosphorylation|chromatin organization|transcription, DNA-templated|regulation of transcription, DNA-templated|internal protein amino acid acetylation|apoptotic process|Notch signaling pathw…	RNA polymerase II core promoter proximal region sequence-specific DNA binding|core promoter binding|RNA polymerase II activating transcription factor binding|p53 binding|DNA binding|chromatin binding|transcription coactivator activity|transcription coactivator activity|antigen binding|histone acetyltransferase activity|lysine N-acetyltransferase activity|protein binding|beta-catenin binding|trans…	10	-2	34.8	10	-2.8	280	-2.8	311	1e-05	1	1	-3.4	-2.4
ENSG00000110911	SLC11A2	solute carrier family 11 (proton-coupled divalent metal ion transporter), member 2	nucleus|cytoplasm|lysosome|lysosomal membrane|early endosome|late endosome|vacuole|trans-Golgi network|plasma membrane|plasma membrane|plasma membrane|integral component of plasma membrane|brush border|cell surface|cell surface|membrane|apical plasma membrane|cytoplasmic vesicle|late endosome membrane|apical part of cell|basal part of cell|perinuclear region of cytoplasm|recycling endosome|parafe…	response to hypoxia|detection of oxygen|heme biosynthetic process|cobalt ion transport|cobalt ion transport|copper ion transport|manganese ion transport|cellular iron ion homeostasis|activation of cysteine-type endopeptidase activity involved in apoptotic process|learning or memory|response to iron ion|response to manganese ion|response to lead ion|nickel cation transport|vanadium ion transport|f…	copper ion transmembrane transporter activity|manganese ion transmembrane transporter activity|zinc ion transmembrane transporter activity|iron ion binding|copper ion binding|protein binding|zinc ion binding|hydrogen ion transmembrane transporter activity|cadmium ion transmembrane transporter activity|cobalt ion transmembrane transporter activity|cobalt ion transmembrane transporter activity|ferr…	9	6.5	90.8	9	6.1	219	6.2	309	1e-05	1	1	5.6	7.8
ENSG00000173011	TADA2B	transcriptional adaptor 2B	STAGA complex|SAGA-type complex|	chromatin organization|transcription, DNA-templated|regulation of transcription, DNA-templated|	DNA binding|chromatin binding|zinc ion binding|	10	-6.9	94.3	10	-7.1	214	-7	308	1e-05	1	1	-8.4	-6.1
ENSG00000161203	AP2M1	adaptor-related protein complex 2, mu 1 subunit	mitochondrion|lysosomal membrane|cytosol|plasma membrane|coated pit|clathrin adaptor complex|endocytic vesicle membrane|clathrin-coated endocytic vesicle membrane|extracellular vesicular exosome|	intracellular protein transport|endocytosis|epidermal growth factor receptor signaling pathway|synaptic transmission|axon guidance|viral process|antigen processing and presentation of exogenous peptide antigen via MHC class II|negative regulation of epidermal growth factor receptor signaling pathway|neurotrophin TRK receptor signaling pathway|regulation of defense response to virus by virus|membr…	transporter activity|protein binding|lipid binding|	10	6	101	10	5.3	206	5.7	305	1e-05	1	1	4.9	7.2
ENSG00000068120	COASY	CoA synthase	nucleus|cytoplasm|mitochondrial outer membrane|mitochondrial matrix|extracellular vesicular exosome|	vitamin metabolic process|water-soluble vitamin metabolic process|cell death|coenzyme biosynthetic process|coenzyme A biosynthetic process|coenzyme A biosynthetic process|coenzyme A biosynthetic process|pantothenate metabolic process|phosphorylation|small molecule metabolic process|	dephospho-CoA kinase activity|pantetheine-phosphate adenylyltransferase activity|protein binding|ATP binding|	10	-2	42.5	10	-2.4	263	-2.3	304	1e-05	1	1	-2.9	-2
ENSG00000128891	C15ORF57	chromosome 15 open reading frame 57	None	None	None	10	5.6	83.4	10	5.9	220	5.8	303	1e-05	1	1	5	6.9
ENSG00000107937	GTPBP4	GTP binding protein 4	nucleus|nucleolus|cytoplasm|Golgi apparatus|membrane|nuclear membrane|perinuclear region of cytoplasm|	regulation of cyclin-dependent protein serine/threonine kinase activity|osteoblast differentiation|GTP catabolic process|negative regulation of DNA replication|negative regulation of cell proliferation|negative regulation of cell-cell adhesion|negative regulation of cell migration|negative regulation of protein ubiquitination|negative regulation of collagen binding|ribosome biogenesis|protein sta…	GTPase activity|protein binding|GTP binding|poly(A) RNA binding|	10	-4.3	95.1	10	-2.8	212	-3.8	302	1e-05	1	1	-5	-3
ENSG00000102030	NAA10	N(alpha)-acetyltransferase 10, NatA catalytic subunit	intracellular|nucleus|nucleolus|cytoplasm|membrane|NatA complex|	DNA packaging|N-terminal protein amino acid acetylation|internal protein amino acid acetylation|	peptide alpha-N-acetyltransferase activity|protein binding|N-acetyltransferase activity|acetyltransferase activity|ribosome binding|	10	-2.7	72.8	10	-3.4	224	-3.3	295	1e-05	1	1	-4	-2.9
ENSG00000170855	TRIAP1	TP53 regulated inhibitor of apoptosis 1	mitochondrion|mitochondrial intermembrane space|protein complex|perinuclear region of cytoplasm|	DNA damage response, signal transduction by p53 class mediator resulting in cell cycle arrest|phospholipid transport|DNA damage response, signal transduction by p53 class mediator|cellular response to UV|negative regulation of apoptotic process|negative regulation of cysteine-type endopeptidase activity involved in apoptotic process|positive regulation of transcription from RNA polymerase II prom…	p53 binding|protein binding|phosphatidic acid transporter activity|	10	-3.6	109	10	-4.2	185	-4	293	1e-05	1	1	-5.1	-3.5
ENSG00000173744	AGFG1	ArfGAP with FG repeats 1	nuclear pore|cytoplasmic membrane-bounded vesicle|intracellular membrane-bounded organelle|	mRNA export from nucleus|multicellular organismal development|spermatogenesis|cell differentiation|regulation of ARF GTPase activity|positive regulation of GTPase activity|	DNA binding|RNA binding|protein binding|ARF GTPase activator activity|zinc ion binding|	10	4.3	72.9	10	4.3	216	4.3	288	1e-05	1	1	3.6	5.2
ENSG00000100029	PES1	pescadillo ribosomal biogenesis factor 1	condensed chromosome|nucleoplasm|nucleolus|cytoplasm|membrane|preribosome, large subunit precursor|PeBoW complex|	maturation of LSU-rRNA from tricistronic rRNA transcript (SSU-rRNA, 5.8S rRNA, LSU-rRNA)|maturation of 5.8S rRNA from tricistronic rRNA transcript (SSU-rRNA, 5.8S rRNA, LSU-rRNA)|rRNA processing|nucleolus organization|cell proliferation|cell proliferation|protein localization to organelle|ribosomal large subunit biogenesis|regulation of cell cycle|	protein binding|ribonucleoprotein complex binding|poly(A) RNA binding|	10	-3.6	73.4	10	-3	216	-3.2	287	1e-05	1	1	-4.2	-2.7
ENSG00000072274	TFRC	transferrin receptor	extracellular region|extracellular space|endosome|plasma membrane|integral component of plasma membrane|coated pit|external side of plasma membrane|cell surface|membrane|cytoplasmic membrane-bounded vesicle|melanosome|intracellular membrane-bounded organelle|perinuclear region of cytoplasm|extracellular vesicular exosome|blood microparticle|	proteolysis|cellular iron ion homeostasis|cellular iron ion homeostasis|receptor-mediated endocytosis|receptor-mediated endocytosis|viral process|osteoclast differentiation|transferrin transport|positive regulation of bone resorption|transmembrane transport|iron ion import|	double-stranded RNA binding|transferrin receptor activity|protein binding|peptidase activity|identical protein binding|poly(A) RNA binding|	8	-8.8	105	9	-6.4	187	-8	287	1e-05	1	1	-10	-6.3
ENSG00000182154	MRPL41	mitochondrial ribosomal protein L41	mitochondrion|mitochondrial large ribosomal subunit|ribonucleoprotein complex|	translation|apoptotic process|cell cycle|	structural constituent of ribosome|protein binding|poly(A) RNA binding|	10	-3.9	38	10	-4.7	248	-4.5	285	1e-05	1	1	-5.5	-3.7
ENSG00000117308	GALE	UDP-galactose-4-epimerase	cytosol|extracellular vesicular exosome|	carbohydrate metabolic process|galactose catabolic process|galactose catabolic process|cellular metabolic process|small molecule metabolic process|	UDP-glucose 4-epimerase activity|UDP-glucose 4-epimerase activity|protein homodimerization activity|coenzyme binding|	10	4.6	37.7	10	5.5	248	5.3	285	1e-05	1	1	4.9	6.6
ENSG00000127463	EMC1	ER membrane protein complex subunit 1	integral component of membrane|ER membrane protein complex|	None	None	10	6.7	81.7	10	4.1	207	4.5	284	1e-05	1	1	4	7
ENSG00000127774	EMC6	ER membrane protein complex subunit 6	integral component of membrane|ER membrane protein complex|	None	None	10	5	58.7	10	2.5	234	4.7	283	1e-05	1	1	3.7	5.8
ENSG00000138363	ATIC	5-aminoimidazole-4-carboxamide ribonucleotide formyltransferase/IMP cyclohydrolase	mitochondrion|cytosol|membrane|extracellular vesicular exosome|	brainstem development|nucleobase-containing compound metabolic process|purine nucleobase metabolic process|'de novo' IMP biosynthetic process|nucleoside metabolic process|purine ribonucleoside monophosphate biosynthetic process|response to inorganic substance|cerebellum development|cerebral cortex development|organ regeneration|small molecule metabolic process|dihydrofolate metabolic process|tetr…	IMP cyclohydrolase activity|phosphoribosylaminoimidazolecarboxamide formyltransferase activity|protein homodimerization activity|	10	-2.4	55.1	10	-4.6	234	-4.4	282	1e-05	1	1	-5.4	-3.8
ENSG00000164190	NIPBL	Nipped-B homolog (Drosophila)	nucleus|nucleoplasm|SMC loading complex|extracellular vesicular exosome|	negative regulation of transcription from RNA polymerase II promoter|mitotic cell cycle|metanephros development|heart morphogenesis|outflow tract morphogenesis|cellular response to DNA damage stimulus|mitotic sister chromatid cohesion|brain development|sensory perception of sound|stem cell maintenance|positive regulation of histone deacetylation|maintenance of mitotic sister chromatid cohesion|ce…	chromatin binding|protein binding|protein C-terminus binding|mediator complex binding|histone deacetylase binding|protein N-terminus binding|chromo shadow domain binding|	10	-1.9	36.4	10	-2.7	245	-2.6	279	1e-05	1	1	-3.3	-2
ENSG00000119414	PPP6C	protein phosphatase 6, catalytic subunit	cytosol|	G1/S transition of mitotic cell cycle|protein dephosphorylation|	protein serine/threonine phosphatase activity|protein binding|metal ion binding|	10	7	89.2	10	7.8	190	7.7	278	1e-05	1	1	6.8	9.3
ENSG00000104412	EMC2	ER membrane protein complex subunit 2	nucleus|cytoplasm|mitochondrion|endoplasmic reticulum|ER membrane protein complex|	None	None	10	8	89.2	10	3.8	199	5.8	278	1e-05	1	1	4	8.6
ENSG00000181991	MRPS11	mitochondrial ribosomal protein S11	mitochondrion|mitochondrial small ribosomal subunit|mitochondrial small ribosomal subunit|	translation|DNA damage response, detection of DNA damage|	structural constituent of ribosome|poly(A) RNA binding|	10	-2.8	80.1	10	-4.9	200	-4.7	276	1e-05	1	1	-5.7	-3.9
ENSG00000117713	ARID1A	AT rich interactive domain 1A (SWI-like)	nuclear chromatin|nucleus|nucleus|SWI/SNF complex|npBAF complex|nBAF complex|	negative regulation of transcription from RNA polymerase II promoter|neural tube closure|cardiac chamber development|optic cup formation involved in camera-type eye development|nucleosome disassembly|chromatin remodeling|transcription, DNA-templated|regulation of transcription from RNA polymerase II promoter|intracellular estrogen receptor signaling pathway|androgen receptor signaling pathway|for…	DNA binding|DNA binding|transcription coactivator activity|protein binding|ligand-dependent nuclear receptor binding|nucleosome binding|	10	3.2	49.7	10	3.1	224	3.1	273	1e-05	1	1	2.8	3.9
ENSG00000102786	INTS6	integrator complex subunit 6	nucleus|actin cytoskeleton|integrator complex|	signal transduction|snRNA processing|	transmembrane signaling receptor activity|protein binding|	10	5.8	54.4	10	5.8	218	5.8	272	1e-05	1	1	4.9	7
ENSG00000134153	EMC7	ER membrane protein complex subunit 7	cytoplasm|integral component of membrane|integral component of membrane|ER membrane protein complex|	biological_process|	purine nucleotide binding|carbohydrate binding|	10	6.5	83.9	10	4.4	193	5.9	271	1e-05	1	1	4.2	7.4
ENSG00000110497	AMBRA1	autophagy/beclin-1 regulator 1	cytoplasm|autophagic vacuole|axoneme|cytoplasmic vesicle|	autophagy|negative regulation of cell proliferation|neural tube development|cell differentiation|negative regulation of neuron apoptotic process|	protein binding|	10	-6.5	50.4	10	-4.5	225	-5.3	271	1e-05	1	1	-7.3	-4.3
ENSG00000176476	CCDC101	coiled-coil domain containing 101	Ada2/Gcn5/Ada3 transcription activator complex|SAGA-type complex|	chromatin organization|transcription, DNA-templated|regulation of transcription, DNA-templated|histone H3 acetylation|establishment of protein localization to chromatin|	protein binding|methylated histone binding|	10	-8.3	49.8	10	-5.6	221	-5.8	269	1e-05	1	1	-8.3	-5.2
ENSG00000099381	SETD1A	SET domain containing 1A	nucleus|chromosome|nuclear speck|histone methyltransferase complex|Set1C/COMPASS complex|	transcription, DNA-templated|regulation of transcription, DNA-templated|histone H3-K4 methylation|	nucleotide binding|RNA binding|protein binding|histone methyltransferase activity (H3-K4 specific)|	10	-3.5	90.9	10	-3.3	178	-3.4	268	1e-05	1	1	-4.2	-2.8
ENSG00000162227	TAF6L	TAF6-like RNA polymerase II, p300/CBP-associated factor (PCAF)-associated factor, 65kDa	histone deacetylase complex|STAGA complex|	chromatin organization|chromatin remodeling|DNA-templated transcription, initiation|regulation of transcription from RNA polymerase II promoter|histone H3 acetylation|regulation of sequence-specific DNA binding transcription factor activity|	DNA binding|transcription coactivator activity|histone acetyltransferase activity|protein binding|protein heterodimerization activity|	10	-8	97.3	10	-5.9	174	-6	267	1e-05	1	1	-8.7	-5.5
ENSG00000165060	FXN	frataxin	mitochondrion|mitochondrial matrix|mitochondrial matrix|mitochondrial matrix|cytosol|	oxidative phosphorylation|heme biosynthetic process|ion transport|cellular iron ion homeostasis|mitochondrion organization|adult walking behavior|positive regulation of cell proliferation|aerobic respiration|embryo development ending in birth or egg hatching|response to iron ion|regulation of ferrochelatase activity|protein autoprocessing|iron incorporation into metallo-sulfur cluster|propriocept…	ferroxidase activity|protein binding|ferrous iron binding|ferric iron binding|iron chaperone activity|iron-sulfur cluster binding|2 iron, 2 sulfur cluster binding|	10	4.9	77.8	10	6.3	192	6.2	267	1e-05	1	1	4.7	7.3
ENSG00000244045	TMEM199	transmembrane protein 199	integral component of membrane|	None	None	10	4.9	124	10	4.6	141	4.7	264	1e-05	1	1	4.1	5.7
ENSG00000172115	CYCS	cytochrome c, somatic	protein phosphatase type 2A complex|nucleus|mitochondrion|mitochondrial inner membrane|mitochondrial intermembrane space|cytosol|cytosol|respiratory chain|	apoptotic DNA fragmentation|apoptotic process|activation of cysteine-type endopeptidase activity involved in apoptotic process by cytochrome c|dephosphorylation|respiratory electron transport chain|cellular metabolic process|small molecule metabolic process|cellular respiration|intrinsic apoptotic signaling pathway|	protein serine/threonine phosphatase activity|iron ion binding|protein binding|heme binding|electron transporter, transferring electrons from CoQH2-cytochrome c reductase complex and cytochrome c oxidase complex activity|	10	-5.3	111	10	-2.3	161	-4.4	262	1e-05	1	1	-5.7	-3
ENSG00000160695	VPS11	vacuolar protein sorting 11 homolog (S. cerevisiae)	lysosomal membrane|endosome|endocytic vesicle|HOPS complex|late endosome membrane|	intracellular protein transport|vesicle-mediated transport|	nucleotide binding|protein binding|zinc ion binding|	10	5	69	10	5.2	193	5.2	262	1e-05	1	1	4.3	6.3
ENSG00000145425	RPS3A	ribosomal protein S3A	nucleus|nucleus|nucleolus|cytoplasm|cytosol|cytosol|cytosolic small ribosomal subunit|ribonucleoprotein complex|extracellular vesicular exosome|	nuclear-transcribed mRNA catabolic process, nonsense-mediated decay|cytoplasmic translation|translation|translation|translation|translation|translational initiation|translational elongation|translational termination|SRP-dependent cotranslational protein targeting to membrane|gene expression|viral process|RNA metabolic process|mRNA metabolic process|viral life cycle|viral transcription|cell differ…	RNA binding|structural constituent of ribosome|protein binding|poly(A) RNA binding|	10	-3.6	89.3	10	-2.4	175	-2.9	261	1e-05	1	1	-4.1	-2.4
ENSG00000164024	METAP1	methionyl aminopeptidase 1	cytoplasm|cytosol|cytosolic ribosome|	regulation of translation|proteolysis|phototransduction, visible light|rhodopsin mediated signaling pathway|peptidyl-methionine modification|regulation of rhodopsin mediated signaling pathway|N-terminal protein amino acid modification|protein initiator methionine removal|	aminopeptidase activity|metalloexopeptidase activity|metal ion binding|metalloaminopeptidase activity|	10	4.4	66.3	10	2.9	199	3.5	261	1e-05	1	1	2.9	4.8
ENSG00000182362	YBEY	ybeY metallopeptidase (putative)	nucleus|mitochondrion|	rRNA processing|proteolysis|	metalloendopeptidase activity|metal ion binding|	10	-3.1	15	10	-6	250	-5.9	261	1e-05	1	1	-7.4	-5
ENSG00000180098	TRNAU1AP	tRNA selenocysteine 1 associated protein 1	nucleus|cytoplasm|	selenocysteine incorporation|	nucleotide binding|poly(A) RNA binding|	10	-5.4	55.3	10	-4.6	204	-4.7	258	1e-05	1	1	-6	-3.8
ENSG00000116688	MFN2	mitofusin 2	mitochondrion|mitochondrial outer membrane|cytosol|microtubule cytoskeleton|integral component of membrane|intrinsic component of mitochondrial outer membrane|	blastocyst formation|GTP catabolic process|protein targeting to mitochondrion|mitochondrial membrane organization|blood coagulation|mitochondrial fusion|mitochondrial fusion|mitochondrial fusion|cell death|negative regulation of Ras protein signal transduction|camera-type eye morphogenesis|negative regulation of smooth muscle cell proliferation|mitochondrion localization|	GTPase activity|protein binding|GTP binding|ubiquitin protein ligase binding|	10	-2.4	47.1	10	-4	213	-3.9	257	1e-05	1	1	-4.8	-3.1
ENSG00000169710	FASN	fatty acid synthase	cytoplasm|mitochondrion|Golgi apparatus|cytosol|plasma membrane|membrane|melanosome|glycogen granule|extracellular vesicular exosome|	osteoblast differentiation|acetyl-CoA metabolic process|energy reserve metabolic process|fatty acid metabolic process|fatty acid biosynthetic process|vitamin metabolic process|water-soluble vitamin metabolic process|pantothenate metabolic process|triglyceride biosynthetic process|positive regulation of cellular metabolic process|long-chain fatty-acyl-CoA biosynthetic process|cellular lipid metabo…	fatty acid synthase activity|[acyl-carrier-protein] S-acetyltransferase activity|[acyl-carrier-protein] S-malonyltransferase activity|3-oxoacyl-[acyl-carrier-protein] synthase activity|3-oxoacyl-[acyl-carrier-protein] reductase (NADPH) activity|3-hydroxypalmitoyl-[acyl-carrier-protein] dehydratase activity|enoyl-[acyl-carrier-protein] reductase (NADPH, B-specific) activity|oleoyl-[acyl-carrier-pr…	10	-3.1	88.1	10	-3.2	169	-3.1	257	1e-05	1	1	-3.9	-2.6
ENSG00000134905	CARS2	cysteinyl-tRNA synthetase 2, mitochondrial (putative)	mitochondrial matrix|cytosol|	tRNA aminoacylation for protein translation|cysteinyl-tRNA aminoacylation|gene expression|	cysteine-tRNA ligase activity|ATP binding|metal ion binding|	10	-3	80.3	10	-2.9	176	-3	256	1e-05	1	1	-3.7	-2.6
ENSG00000109971	HSPA8	heat shock 70kDa protein 8	Prp19 complex|extracellular space|intracellular|nucleus|spliceosomal complex|nucleolus|cytosol|cytosol|plasma membrane|membrane|ribonucleoprotein complex|melanosome|clathrin-sculpted gamma-aminobutyric acid transport vesicle membrane|extracellular vesicular exosome|blood microparticle|	ATP catabolic process|transcription, DNA-templated|mRNA processing|protein folding|post-Golgi vesicle-mediated transport|response to unfolded protein|synaptic transmission|neurotransmitter secretion|axon guidance|RNA splicing|gene expression|viral process|RNA metabolic process|mRNA metabolic process|protein refolding|negative regulation of transcription, DNA-templated|chaperone mediated protein f…	protein binding|ATP binding|ATPase activity|enzyme binding|MHC class II protein complex binding|heat shock protein binding|ATPase activity, coupled|poly(A) RNA binding|unfolded protein binding|	10	-2.6	19.2	10	-2.5	235	-2.6	254	1e-05	1	1	-3.4	-2.2
ENSG00000129911	KLF16	Kruppel-like factor 16	nucleus|	transcription, DNA-templated|regulation of transcription from RNA polymerase II promoter|dopamine receptor signaling pathway|	DNA binding|sequence-specific DNA binding transcription factor activity|metal ion binding|	10	5.6	43.4	10	3.6	215	4.4	254	1e-05	1	1	3.6	5.9
ENSG00000127804	METTL16	methyltransferase like 16	None	methylation|	methyltransferase activity|poly(A) RNA binding|	10	-6.5	54	10	-3.6	209	-5.5	254	1e-05	1	1	-7.2	-3.8
ENSG00000135801	TAF5L	TAF5-like RNA polymerase II, p300/CBP-associated factor (PCAF)-associated factor, 65kDa	STAGA complex|transcription factor TFTC complex|	chromatin organization|regulation of transcription, DNA-templated|transcription from RNA polymerase II promoter|histone H3 acetylation|	sequence-specific DNA binding transcription factor activity|transcription coactivator activity|histone acetyltransferase activity|	10	-5.6	86.8	10	-6.8	168	-6.7	252	1e-05	1	1	-8.1	-6.1
ENSG00000105220	GPI	glucose-6-phosphate isomerase	extracellular space|nucleus|cytoplasm|cytosol|plasma membrane|membrane|neuron projection|extracellular vesicular exosome|	angiogenesis|carbohydrate metabolic process|glucose metabolic process|gluconeogenesis|glycolytic process|glycolytic process|humoral immune response|hemostasis|learning or memory|methylglyoxal biosynthetic process|negative regulation of cysteine-type endopeptidase activity involved in apoptotic process|negative regulation of neuron apoptotic process|small molecule metabolic process|aldehyde catabo…	glucose-6-phosphate isomerase activity|cytokine activity|growth factor activity|intramolecular transferase activity|monosaccharide binding|	10	-1.3	12	10	-3.1	246	-3.1	251	1e-05	1	1	-3.9	-2.3
ENSG00000111737	RAB35	RAB35, member RAS oncogene family	mitochondrion|plasma membrane|coated pit|endosome membrane|cell projection membrane|melanosome|intercellular bridge|clathrin-coated endocytic vesicle|extracellular vesicular exosome|	cytokinesis|GTP catabolic process|small GTPase mediated signal transduction|protein localization|protein transport|endosomal transport|antigen processing and presentation|neuron projection development|protein localization to endosome|cellular response to nerve growth factor stimulus|	GTPase activity|protein binding|GTP binding|phosphatidylinositol-4,5-bisphosphate binding|GDP binding|	8	7.8	122	8	7.4	129	7.5	251	1e-05	1	1	6.8	10.1
ENSG00000071553	ATP6AP1	ATPase, H+ transporting, lysosomal accessory protein 1	vacuolar membrane|integral component of membrane|proton-transporting two-sector ATPase complex|proton-transporting V-type ATPase, V1 domain|extracellular vesicular exosome|	ATP hydrolysis coupled proton transport|proton transport|positive regulation of osteoblast differentiation|positive regulation of bone resorption|pH reduction|positive regulation of exocytosis|establishment of organelle localization|positive regulation of ERK1 and ERK2 cascade|positive regulation of osteoclast development|	transporter activity|ATP binding|Rab GTPase binding|proton-transporting ATP synthase activity, rotational mechanism|proton-transporting ATPase activity, rotational mechanism|	9	4.8	70.4	9	5.9	181	5.8	250	1e-05	1	1	4.8	7.1
ENSG00000139726	DENR	density-regulated protein	cellular_component|	formation of translation preinitiation complex|IRES-dependent translational initiation|biological_process|ribosome disassembly|	molecular_function|translation initiation factor activity|protein binding|	10	-5.7	83.3	10	-6.6	168	-6.4	249	1e-05	1	1	-7.7	-5
ENSG00000091157	WDR7	WD repeat domain 7	None	None	None	10	6.4	96.1	10	5.1	156	5.8	249	1e-05	1	1	5.1	7.3
ENSG00000185722	ANKFY1	ankyrin repeat and FYVE domain containing 1	lysosomal membrane|endosome membrane|membrane|extracellular vesicular exosome|	biological_process|	protein binding|metal ion binding|	10	4.3	33.7	10	3	218	3.5	248	1e-05	1	1	2.8	4.7
ENSG00000163902	RPN1	ribophorin I	endoplasmic reticulum membrane|endoplasmic reticulum membrane|rough endoplasmic reticulum|oligosaccharyltransferase complex|membrane|integral component of membrane|melanosome|	translation|cellular protein modification process|SRP-dependent cotranslational protein targeting to membrane|gene expression|protein N-linked glycosylation via asparagine|protein N-linked glycosylation via asparagine|post-translational protein modification|cellular protein metabolic process|	dolichyl-diphosphooligosaccharide-protein glycotransferase activity|protein binding|poly(A) RNA binding|	10	-1.8	20.8	10	-2.7	227	-2.6	247	1e-05	1	1	-3.3	-2.2
ENSG00000161513	FDXR	ferredoxin reductase	mitochondrion|mitochondrial inner membrane|mitochondrial matrix|	generation of precursor metabolites and energy|steroid biosynthetic process|cholesterol metabolic process|small molecule metabolic process|oxidation-reduction process|NADPH oxidation|	ferredoxin-NADP+ reductase activity|protein binding|NADPH-adrenodoxin reductase activity|NADPH binding|	10	3.6	38.4	10	5.4	210	5.2	245	1e-05	1	1	4.4	6.4
ENSG00000152382	TADA1	transcriptional adaptor 1	nucleus|cytoplasm|focal adhesion|STAGA complex|	chromatin organization|transcription, DNA-templated|regulation of transcription, DNA-templated|histone H3 acetylation|	transcription coactivator activity|histone acetyltransferase activity|	10	-5.5	52.7	10	-6.6	193	-6.6	245	1e-05	1	1	-8.5	-6.2
ENSG00000156931	VPS8	vacuolar protein sorting 8 homolog (S. cerevisiae)	None	None	zinc ion binding|	10	5.3	83.6	10	5.2	160	5.2	243	1e-05	1	1	4.6	6.5
ENSG00000115107	STEAP3	STEAP family member 3, metalloreductase	multivesicular body|plasma membrane|endosome membrane|integral component of membrane|	cellular iron ion homeostasis|apoptotic process|cell cycle|protein secretion|protein secretion|transferrin transport|positive regulation of apoptotic process|transmembrane transport|oxidation-reduction process|	ferric-chelate reductase activity|protein binding|metal ion binding|	10	8.3	76.6	10	5.9	171	7.1	242	1e-05	1	1	5.8	9
ENSG00000177700	POLR2L	polymerase (RNA) II (DNA directed) polypeptide L, 7.6kDa	nucleus|nucleoplasm|DNA-directed RNA polymerase II, core complex|DNA-directed RNA polymerase III complex|DNA-directed RNA polymerase I complex|cytosol|	mRNA splicing, via spliceosome|DNA repair|transcription-coupled nucleotide-excision repair|nucleotide-excision repair|regulation of transcription from RNA polymerase I promoter|transcription from RNA polymerase I promoter|transcription from RNA polymerase II promoter|transcription from RNA polymerase II promoter|transcription initiation from RNA polymerase II promoter|transcription elongation fro…	RNA polymerase I activity|RNA polymerase II activity|RNA polymerase III activity|DNA binding|DNA-directed RNA polymerase activity|zinc ion binding|	9	-5.2	131	9	-2	122	-5	241	1e-05	1	1	-6.3	-4
ENSG00000100209	HSCB	HscB mitochondrial iron-sulfur cluster co-chaperone	cytoplasm|mitochondrion|mitochondrion|centrosome|plasma membrane|	protein folding|iron-sulfur cluster assembly|protein oligomerization|	molecular_function|protein binding|metal ion binding|chaperone binding|	10	5	52.1	10	5.6	190	5.5	241	1e-05	1	1	4.9	6.7
ENSG00000196865	NHLRC2	NHL repeat containing 2	None	None	None	9	-5	26.4	9	-3.4	218	-3.6	241	1e-05	1	1	-5.4	-3.1
ENSG00000092531	SNAP23	synaptosomal-associated protein, 23kDa	nucleus|plasma membrane|plasma membrane|cell junction|specific granule|azurophil granule|neuron projection|synapse|extracellular vesicular exosome|	exocytosis|post-Golgi vesicle-mediated transport|vesicle targeting|protein transport|membrane organization|membrane fusion|	protein binding|	10	5.7	74.3	10	5.2	167	5.3	240	1e-05	1	1	4.6	6.7
ENSG00000256269	HMBS	hydroxymethylbilane synthase	cytosol|	porphyrin-containing compound metabolic process|protoporphyrinogen IX biosynthetic process|heme biosynthetic process|heme biosynthetic process|peptidyl-pyrromethane cofactor linkage|small molecule metabolic process|	hydroxymethylbilane synthase activity|hydroxymethylbilane synthase activity|	10	-1.7	24.4	10	-2	216	-1.9	239	1e-05	1	1	-2.5	-1.6
ENSG00000131269	ABCB7	ATP-binding cassette, sub-family B (MDR/TAP), member 7	mitochondrion|mitochondrial inner membrane|mitochondrial inner membrane|integral component of membrane|	ATP catabolic process|transport|cellular iron ion homeostasis|heme transport|small molecule metabolic process|transmembrane transport|transmembrane transport|	ATP binding|heme transporter activity|ATPase activity, coupled to transmembrane movement of substances|	10	6.2	72.5	10	4.8	168	4.9	238	1e-05	1	1	4	7.1
ENSG00000084733	RAB10	RAB10, member RAS oncogene family	exocyst|endosome|endoplasmic reticulum membrane|Golgi apparatus|trans-Golgi network|plasma membrane|cytoplasmic vesicle membrane|phagocytic vesicle membrane|insulin-responsive compartment|recycling endosome|recycling endosome membrane|extracellular vesicular exosome|endoplasmic reticulum tubular network|primary cilium|	GTP catabolic process|Golgi to plasma membrane transport|small GTPase mediated signal transduction|axonogenesis|vesicle-mediated transport|endosomal transport|antigen processing and presentation|polarized epithelial cell differentiation|cellular response to insulin stimulus|Golgi to plasma membrane protein transport|establishment of neuroblast polarity|membrane organization|basolateral protein lo…	GTPase activity|GTP binding|GDP binding|myosin V binding|	9	1.7	13.9	9	3.2	227	3.2	238	1e-05	1	1	2.8	4.1
ENSG00000173473	SMARCC1	SWI/SNF related, matrix associated, actin dependent regulator of chromatin, subfamily c, member 1	nuclear chromatin|XY body|nucleus|SWI/SNF complex|protein complex|npBAF complex|nBAF complex|	nucleosome disassembly|chromatin remodeling|transcription, DNA-templated|regulation of transcription from RNA polymerase II promoter|nervous system development|insulin receptor signaling pathway|organ morphogenesis|ATP-dependent chromatin remodeling|positive regulation of transcription, DNA-templated|positive regulation of transcription from RNA polymerase II promoter|	RNA polymerase II core promoter proximal region sequence-specific DNA binding|RNA polymerase II distal enhancer sequence-specific DNA binding|transcription coactivator activity|protein binding|nucleosomal DNA binding|protein N-terminus binding|	10	4.6	31.1	10	2.9	212	3.8	238	1e-05	1	1	2.5	4.9
ENSG00000125037	EMC3	ER membrane protein complex subunit 3	integral component of membrane|ER membrane protein complex|	biological_process|	molecular_function|	10	4.8	72.3	10	5.4	166	5.3	238	1e-05	1	1	4.5	6.3
ENSG00000141858	SAMD1	sterile alpha motif domain containing 1	extracellular region|cytoplasm|	None	None	10	-5	20.1	10	-3.6	221	-3.7	238	1e-05	1	1	-5.4	-3
ENSG00000058272	PPP1R12A	protein phosphatase 1, regulatory subunit 12A	kinetochore|nucleoplasm|cytoplasm|centrosome|actin cytoskeleton|contractile fiber|PTW/PP1 phosphatase complex|	G2/M transition of mitotic cell cycle|mitotic cell cycle|protein dephosphorylation|mitotic nuclear division|signal transduction|regulation of cell adhesion|regulation of myosin-light-chain-phosphatase activity|negative regulation of catalytic activity|positive regulation of transcription from RNA polymerase II promoter|regulation of nucleocytoplasmic transport|centrosome organization|	enzyme inhibitor activity|signal transducer activity|protein binding|phosphatase regulator activity|phosphatase regulator activity|protein kinase binding|14-3-3 protein binding|	10	2.5	34.3	10	3.1	205	3	237	1e-05	1	1	2.7	3.8
ENSG00000128908	INO80	INO80 complex subunit	nucleus|microtubule|Ino80 complex|	mitotic sister chromatid segregation|double-strand break repair via homologous recombination|ATP catabolic process|double-strand break repair|chromatin remodeling|positive regulation of nuclear cell cycle DNA replication|positive regulation of cell growth|DNA duplex unwinding|cellular response to UV|positive regulation of transcription from RNA polymerase II promoter|spindle assembly|UV-damage ex…	DNA binding|DNA helicase activity|actin binding|protein binding|ATP binding|ATPase activity|alpha-tubulin binding|	10	-4.8	54	10	-4.2	184	-4.2	237	1e-05	1	1	-5.4	-3.6
ENSG00000070814	TCOF1	Treacher Collins-Franceschetti syndrome 1	nucleus|nucleolus|cytoplasm|	skeletal system development|transport|transcription of nuclear large rRNA transcript from RNA polymerase I promoter|	transporter activity|protein binding|poly(A) RNA binding|	10	-3.8	85	10	-4.6	151	-4.4	235	1e-05	1	1	-5.6	-4
ENSG00000164414	SLC35A1	solute carrier family 35 (CMP-sialic acid transporter), member A1	Golgi membrane|Golgi apparatus|integral component of plasma membrane|	carbohydrate metabolic process|cellular protein modification process|carbohydrate transport|CMP-N-acetylneuraminate transport|proton transport|transmembrane transport|nucleotide transmembrane transport|	sugar:proton symporter activity|CMP-N-acetylneuraminate transmembrane transporter activity|	10	2.6	22.2	10	4	216	3.9	235	1e-05	1	1	3	4.7
ENSG00000118420	UBE3D	ubiquitin protein ligase E3D	cytoplasm|	protein ubiquitination|	ligase activity|	10	-4	18.5	10	-3.7	217	-3.7	235	1e-05	1	1	-4.8	-2.9
ENSG00000148840	PPRC1	peroxisome proliferator-activated receptor gamma, coactivator-related 1	nucleus|	transcription, DNA-templated|regulation of transcription, DNA-templated|	nucleotide binding|poly(A) RNA binding|	10	-2.1	45.8	10	-3.1	190	-3	233	1e-05	1	1	-3.7	-2.2
ENSG00000064313	TAF2	TAF2 RNA polymerase II, TATA box binding protein (TBP)-associated factor, 150kDa	transcription factor TFIID complex|transcription factor TFIID complex|transcription factor TFTC complex|	G2/M transition of mitotic cell cycle|transcription initiation from RNA polymerase II promoter|proteolysis|response to organic cyclic compound|positive regulation of transcription from RNA polymerase II promoter|	protein binding|metallopeptidase activity|zinc ion binding|transcription regulatory region DNA binding|	9	-3.8	41.2	10	-4.4	190	-4.2	230	1e-05	1	1	-5.3	-3.5
ENSG00000167721	TSR1	TSR1, 20S rRNA accumulation, homolog (S. cerevisiae)	nucleolus|	ribosome assembly|	poly(A) RNA binding|	10	-5.4	80.3	10	-2.8	156	-4.5	229	1e-05	1	1	-5.9	-2.9
ENSG00000125630	POLR1B	polymerase (RNA) I polypeptide B, 128kDa	nucleoplasm|nucleolus|DNA-directed RNA polymerase I complex|cytoplasm|	transcription from RNA polymerase I promoter|transcription initiation from RNA polymerase I promoter|transcription elongation from RNA polymerase I promoter|termination of RNA polymerase I transcription|embryo implantation|rRNA transcription|embryo development|gene expression|nucleologenesis|	DNA binding|DNA-directed RNA polymerase activity|protein binding|ribonucleoside binding|metal ion binding|	10	-5.9	66.4	10	-2.4	176	-5	229	1e-05	1	1	-6.4	-3.4
ENSG00000272897	RP1-309K20.6	N/A	None	None	None	8	5	90.2	9	3.5	144	4.8	229	1e-05	1	1	4	6.3
ENSG00000247626	MARS2	methionyl-tRNA synthetase 2, mitochondrial	mitochondrial matrix|mitochondrial matrix|	tRNA aminoacylation for protein translation|methionyl-tRNA aminoacylation|cell death|gene expression|	methionine-tRNA ligase activity|ATP binding|	10	-4.4	76.1	10	-4.3	152	-4.4	228	1e-05	1	1	-5.3	-3.7
ENSG00000239857	GET4	golgi to ER traffic protein 4 homolog (S. cerevisiae)	cytosol|BAT3 complex|	transport|tail-anchored membrane protein insertion into ER membrane|	None	10	7.1	65.5	10	6	163	6.3	227	1e-05	1	1	5	7.9
ENSG00000125901	MRPS26	mitochondrial ribosomal protein S26	nucleus|mitochondrion|mitochondrial small ribosomal subunit|	DNA damage response, detection of DNA damage|peptide biosynthetic process|	poly(A) RNA binding|	10	-3.6	57.1	10	-4.7	172	-4.5	226	1e-05	1	1	-5.5	-3.7
ENSG00000198034	RPS4X	ribosomal protein S4, X-linked	cytosol|ribosome|polysome|small ribosomal subunit|membrane|cytosolic small ribosomal subunit|cytosolic small ribosomal subunit|ribonucleoprotein complex|cytoplasmic ribonucleoprotein granule|extracellular vesicular exosome|	nuclear-transcribed mRNA catabolic process, nonsense-mediated decay|translation|translation|translation|translational initiation|translational elongation|translational termination|SRP-dependent cotranslational protein targeting to membrane|multicellular organismal development|positive regulation of cell proliferation|gene expression|viral process|RNA metabolic process|mRNA metabolic process|viral…	structural constituent of ribosome|rRNA binding|poly(A) RNA binding|	10	-5.7	87.9	8	-2.9	145	-4.9	226	1e-05	1	1	-6.6	-3.2
ENSG00000069329	VPS35	vacuolar protein sorting 35 homolog (S. cerevisiae)	lysosomal membrane|endosome|cytosol|cytosol|retromer complex|extracellular vesicular exosome|	cell death|protein transport|retrograde transport, endosome to Golgi|	protein binding|	10	-5	48.3	10	-3.9	179	-3.9	226	1e-05	1	1	-5.5	-3.4
ENSG00000152684	PELO	pelota homolog (Drosophila)	nucleus|cytoplasm|	cell cycle|cell proliferation|chromosome organization|cell division|nuclear-transcribed mRNA catabolic process, non-stop decay|nuclear-transcribed mRNA catabolic process, no-go decay|RNA surveillance|nucleic acid phosphodiester bond hydrolysis|	endonuclease activity|metal ion binding|	8	-7.1	77.1	9	-3.7	157	-6.7	225	1e-05	1	1	-8.7	-5.6
ENSG00000178105	DDX10	DEAD (Asp-Glu-Ala-Asp) box polypeptide 10	None	ATP catabolic process|metabolic process|	RNA helicase activity|ATP binding|ATP-dependent helicase activity|poly(A) RNA binding|	10	-3.9	29.9	10	-3.2	195	-3.3	224	1e-05	1	1	-4.5	-2.9
ENSG00000108963	DPH1	diphthamide biosynthesis 1	nucleus|cytoplasm|	translation|cell proliferation|peptidyl-diphthamide biosynthetic process from peptidyl-histidine|	None	10	-1.6	14.8	10	-2.3	211	-2.2	224	1e-05	1	1	-2.9	-1.7
ENSG00000103257	SLC7A5	solute carrier family 7 (amino acid transporter light chain, L system), member 5	nucleus|nucleolus|cytosol|plasma membrane|plasma membrane|membrane|integral component of membrane|apical plasma membrane|extracellular vesicular exosome|	cellular amino acid metabolic process|transport|ion transport|amino acid transport|nervous system development|blood coagulation|neutral amino acid transport|cell differentiation|leukocyte migration|transmembrane transport|L-alpha-amino acid transmembrane transport|	amino acid transmembrane transporter activity|neutral amino acid transmembrane transporter activity|L-amino acid transmembrane transporter activity|peptide antigen binding|	10	-2.2	18.1	10	-2	205	-2.1	223	1e-05	1	1	-2.7	-1.7
ENSG00000115289	PCGF1	polycomb group ring finger 1	nucleus|PcG protein complex|	transcription, DNA-templated|regulation of transcription, DNA-templated|histone H2A monoubiquitination|	protein binding|protein C-terminus binding|zinc ion binding|	10	-4.1	53.6	10	-3.8	170	-3.9	223	1e-05	1	1	-4.8	-3.3
ENSG00000127445	PIN1	peptidylprolyl cis/trans isomerase, NIMA-interacting 1	nucleus|nucleoplasm|cytoplasm|nuclear speck|midbody|	protein peptidyl-prolyl isomerization|protein peptidyl-prolyl isomerization|positive regulation of protein phosphorylation|protein folding|cell cycle|regulation of mitosis|cytokine-mediated signaling pathway|negative regulation of transforming growth factor beta receptor signaling pathway|positive regulation of Rho GTPase activity|regulation of cytokinesis|regulation of cytokinesis|negative regul…	peptidyl-prolyl cis-trans isomerase activity|protein binding|mitogen-activated protein kinase kinase binding|GTPase activating protein binding|phosphoserine binding|phosphothreonine binding|phosphothreonine binding|	10	-1.3	12.4	10	-1.7	210	-1.7	222	1e-05	1	1	-2.2	-1.3
ENSG00000151093	OXSM	3-oxoacyl-ACP synthase, mitochondrial	mitochondrion|mitochondrion|	acyl-CoA metabolic process|short-chain fatty acid biosynthetic process|medium-chain fatty acid biosynthetic process|	3-oxoacyl-[acyl-carrier-protein] synthase activity|	10	5.9	49.1	10	4.5	175	5	222	1e-05	1	1	4.1	6.6
ENSG00000072506	HSD17B10	hydroxysteroid (17-beta) dehydrogenase 10	cytoplasm|mitochondrion|mitochondrial inner membrane|mitochondrial matrix|endoplasmic reticulum|plasma membrane|	lipid metabolic process|tRNA processing|branched-chain amino acid catabolic process|cellular nitrogen compound metabolic process|small molecule metabolic process|oxidation-reduction process|	3-hydroxyacyl-CoA dehydrogenase activity|protein binding|cholate 7-alpha-dehydrogenase activity|testosterone dehydrogenase [NAD(P)] activity|poly(A) RNA binding|3-hydroxy-2-methylbutyryl-CoA dehydrogenase activity|	10	-4.2	55.7	10	-5.5	169	-5.1	221	1e-05	1	1	-6.2	-3.8
ENSG00000147454	SLC25A37	solute carrier family 25 (mitochondrial iron transporter), member 37	mitochondrial inner membrane|integral component of membrane|	iron ion transmembrane transport|small molecule metabolic process|mitochondrial iron ion transport|iron ion homeostasis|	iron ion transmembrane transporter activity|	10	3.4	23.1	10	5.1	202	4.6	221	1e-05	1	1	3.7	5.9
ENSG00000135972	MRPS9	mitochondrial ribosomal protein S9	nucleolus|mitochondrion|mitochondrial small ribosomal subunit|	translation|DNA damage response, detection of DNA damage|peptide biosynthetic process|	structural constituent of ribosome|protein binding|poly(A) RNA binding|	10	-1.9	28.9	10	-3.2	196	-3.1	220	1e-05	1	1	-3.8	-2.4
ENSG00000033627	ATP6V0A1	ATPase, H+ transporting, lysosomal V0 subunit a1	vacuolar proton-transporting V-type ATPase, V0 domain|nucleus|cytoplasm|Golgi apparatus|plasma membrane|endosome membrane|integral component of membrane|phagocytic vesicle membrane|melanosome|intracellular membrane-bounded organelle|extracellular vesicular exosome|	cellular iron ion homeostasis|insulin receptor signaling pathway|ATP hydrolysis coupled proton transport|transferrin transport|interaction with host|transmembrane transport|phagosome maturation|	protein binding|hydrogen ion transmembrane transporter activity|ATPase binding|	10	4.9	44.9	10	4.1	177	4.1	220	1e-05	1	1	3.4	5.5
ENSG00000103591	AAGAB	alpha- and gamma-adaptin binding protein	nucleus|cytoplasm|cytosol|	protein transport|	None	9	6.8	47.3	9	6.3	174	6.3	220	1e-05	1	1	5.7	8.3
ENSG00000117481	NSUN4	NOP2/Sun domain family, member 4	mitochondrial large ribosomal subunit|	rRNA processing|methylation|	RNA binding|protein binding|methyltransferase activity|	10	-7.1	44.9	10	-5.4	177	-6.4	219	1e-05	1	1	-8.2	-5.1
ENSG00000162769	FLVCR1	feline leukemia virus subgroup C cellular receptor 1	mitochondrion|plasma membrane|integral component of plasma membrane|mitochondrial membrane|	blood vessel development|in utero embryonic development|transport|mitochondrial transport|cellular iron ion homeostasis|multicellular organismal development|cell death|heme transport|erythrocyte differentiation|multicellular organism growth|embryonic digit morphogenesis|erythrocyte maturation|regulation of organ growth|spleen development|embryonic skeletal system morphogenesis|transmembrane trans…	transporter activity|protein binding|heme transporter activity|heme transporter activity|	10	-0.8	6.19	10	-4.1	219	-4.1	217	1e-05	1	1	-5.6	-3.2
ENSG00000138449	SLC40A1	solute carrier family 40 (iron-regulated transporter), member 1	intracellular|cytoplasm|multivesicular body|plasma membrane|plasma membrane|integral component of plasma membrane|synaptic vesicle|integral component of membrane|basolateral plasma membrane|	lymphocyte homeostasis|endothelium development|cellular iron ion homeostasis|cellular iron ion homeostasis|anatomical structure morphogenesis|iron ion transmembrane transport|negative regulation of apoptotic process|transmembrane transport|spleen trabecula formation|multicellular organismal iron ion homeostasis|	iron ion transmembrane transporter activity|protein binding|	10	-4.5	68.5	10	-3.5	150	-3.6	216	1e-05	1	1	-5	-3
ENSG00000135870	RC3H1	ring finger and CCCH-type domains 1	cytoplasmic mRNA processing body|cytoplasmic stress granule|	nuclear-transcribed mRNA catabolic process|regulation of germinal center formation|negative regulation of germinal center formation|posttranscriptional regulation of gene expression|protein ubiquitination|negative regulation of B cell proliferation|cytoplasmic mRNA processing body assembly|regulation of mRNA stability|negative regulation of T-helper cell differentiation|negative regulation of act…	mRNA 3'-UTR binding|ubiquitin-protein transferase activity|zinc ion binding|poly(A) RNA binding|	10	4.6	70.5	10	3.4	147	3.5	215	1e-05	1	1	3.1	5.1
ENSG00000241370	RPP21	ribonuclease P/MRP 21kDa subunit	nucleolus|	tRNA processing|response to drug|RNA phosphodiester bond hydrolysis, endonucleolytic|	ribonuclease P activity|metal ion binding|	10	-3.8	56.3	10	-4.3	160	-4.2	215	1e-05	1	1	-5.2	-3.7
ENSG00000179988	PSTK	phosphoseryl-tRNA kinase	mitochondrion|	selenocysteine incorporation|phosphorylation|selenocysteinyl-tRNA(Sec) biosynthetic process|	tRNA binding|ATP binding|kinase activity|	10	4	35.8	10	2.4	183	2.7	214	1e-05	1	1	2.3	4.2
ENSG00000169946	ZFPM2	zinc finger protein, FOG family member 2	nucleoplasm|cytoplasm|	negative regulation of transcription from RNA polymerase II promoter|vasculogenesis|in utero embryonic development|outflow tract septum morphogenesis|right ventricular cardiac muscle tissue morphogenesis|transcription, DNA-templated|blood coagulation|lung development|negative regulation of fat cell differentiation|negative regulation of transcription, DNA-templated|positive regulation of transcri…	nucleic acid binding transcription factor activity|RNA polymerase II transcription coactivator activity|DNA binding|transcription corepressor activity|protein binding|transcription factor binding|zinc ion binding|	10	-1.3	15.1	10	-1.7	201	-1.7	214	1e-05	1	1	-2.1	-1.4
ENSG00000198431	TXNRD1	thioredoxin reductase 1	nucleus|nucleolus|mitochondrion|cytosol|	mesoderm formation|signal transduction|cell proliferation|nucleobase-containing small molecule interconversion|cellular lipid metabolic process|small molecule metabolic process|cell redox homeostasis|nucleobase-containing small molecule metabolic process|oxidation-reduction process|	thioredoxin-disulfide reductase activity|protein binding|electron carrier activity|protein disulfide oxidoreductase activity|flavin adenine dinucleotide binding|NADP binding|	10	6.7	46.6	10	4.2	170	4.2	213	1e-05	1	1	3.1	7
ENSG00000088205	DDX18	DEAD (Asp-Glu-Ala-Asp) box polypeptide 18	nucleolus|membrane|	ATP catabolic process|ATP catabolic process|	ATP-dependent RNA helicase activity|protein binding|ATP binding|poly(A) RNA binding|	10	-1.9	25.3	10	-2.7	189	-2.6	212	1e-05	1	1	-3.3	-2.2
ENSG00000166197	NOLC1	nucleolar and coiled-body phosphoprotein 1	nucleolus|cytoplasm|Cajal body|	rRNA processing|nucleolus organization|cell cycle|mitotic nuclear division|	protein binding|ATP binding|GTP binding|poly(A) RNA binding|	10	-1.6	25.9	10	-1.7	186	-1.7	212	1e-05	1	1	-2.1	-1.4
ENSG00000162063	CCNF	cyclin F	nucleus|centriole|SCF ubiquitin ligase complex|	re-entry into mitotic cell cycle|placenta development|mitotic nuclear division|negative regulation of centrosome duplication|protein ubiquitination|SCF-dependent proteasomal ubiquitin-dependent protein catabolic process|	protein binding|	10	-1.5	20	10	-1.8	193	-1.8	212	1e-05	1	1	-2.3	-1.5
ENSG00000130340	SNX9	sorting nexin 9	ruffle|cytoplasm|endosome|trans-Golgi network|plasma membrane|cytoplasmic membrane-bounded vesicle|clathrin-coated vesicle|cytoplasmic vesicle membrane|extrinsic component of cytoplasmic side of plasma membrane|extracellular vesicular exosome|	mitotic cytokinesis|intracellular protein transport|endocytosis|receptor-mediated endocytosis|mitotic nuclear division|endosomal transport|positive regulation of protein oligomerization|cleavage furrow formation|positive regulation of GTPase activity|lipid tube assembly|	protein binding|1-phosphatidylinositol binding|ubiquitin protein ligase binding|protein homodimerization activity|	10	3.9	33.7	10	2.9	180	3.2	211	1e-05	1	1	2.7	4.3
ENSG00000138293	NCOA4	nuclear receptor coactivator 4	nucleus|	transcription, DNA-templated|male gonad development|response to hormone|androgen receptor signaling pathway|positive regulation of transcription, DNA-templated|	transcription coactivator activity|androgen receptor binding|	10	5.6	56.3	10	2.7	164	4.2	210	1e-05	1	1	2.7	6
ENSG00000160131	VMA21	VMA21 vacuolar H+-ATPase homolog (S. cerevisiae)	lysosome|endoplasmic reticulum membrane|integral component of membrane|COPII vesicle coat|endoplasmic reticulum-Golgi intermediate compartment membrane|	vacuolar proton-transporting V-type ATPase complex assembly|	None	10	4.4	78.6	10	3	135	4.2	210	1e-05	1	1	2.9	5.3
ENSG00000083520	DIS3	DIS3 exosome endoribonuclease and 3'-5' exoribonuclease	nuclear exosome (RNase complex)|exosome (RNase complex)|nucleus|nucleoplasm|cytoplasm|cytosol|membrane|	nuclear-transcribed mRNA catabolic process, deadenylation-dependent decay|rRNA processing|gene expression|RNA metabolic process|mRNA metabolic process|rRNA catabolic process|positive regulation of GTPase activity|exonucleolytic nuclear-transcribed mRNA catabolic process involved in deadenylation-dependent decay|CUT catabolic process|nucleic acid phosphodiester bond hydrolysis|RNA phosphodiester b…	3'-5'-exoribonuclease activity|RNA binding|endonuclease activity|guanyl-nucleotide exchange factor activity|protein binding|	10	-2.5	36.2	10	-2.4	173	-2.4	209	1e-05	1	1	-3.2	-2.1
ENSG00000122958	VPS26A	vacuolar protein sorting 26 homolog A (S. pombe)	endosome|cytosol|cytosol|endosome membrane|vesicle|intracellular membrane-bounded organelle|extracellular vesicular exosome|	protein transport|retrograde transport, endosome to Golgi|	protein binding|protein transporter activity|	10	-5.4	92.2	10	-4.1	120	-4.8	209	1e-05	1	1	-6.4	-3.9
ENSG00000020426	MNAT1	MNAT CDK-activating kinase assembly factor 1	nucleus|nucleoplasm|holo TFIIH complex|cytoplasm|	regulation of cyclin-dependent protein serine/threonine kinase activity|G1/S transition of mitotic cell cycle|G2/M transition of mitotic cell cycle|mitotic cell cycle|nucleotide-excision repair, DNA damage removal|ATP catabolic process|DNA repair|transcription-coupled nucleotide-excision repair|nucleotide-excision repair|regulation of transcription from RNA polymerase II promoter|transcription fr…	protein binding|DNA-dependent ATPase activity|zinc ion binding|RNA polymerase II carboxy-terminal domain kinase activity|protein N-terminus binding|	10	-1.8	31.1	10	-3	179	-3	208	1e-05	1	1	-3.8	-2.6
ENSG00000130382	MLLT1	myeloid/lymphoid or mixed-lineage leukemia (trithorax homolog, Drosophila); translocated to, 1	nucleus|nucleolus|cytoplasm|	regulation of transcription, DNA-templated|transcription from RNA polymerase II promoter|negative regulation of protein kinase activity|	DNA binding|protein binding|	10	-1.5	16.1	10	-4.6	200	-4.4	207	1e-05	1	1	-5.6	-3.6
ENSG00000107021	TBC1D13	TBC1 domain family, member 13	None	positive regulation of Rab GTPase activity|	Rab GTPase activator activity|	10	-3.3	82.4	10	-2.8	125	-3.1	207	1e-05	1	1	-4	-2.6
ENSG00000172270	BSG	basigin (Ok blood group)	Golgi membrane|acrosomal membrane|mitochondrion|plasma membrane|integral component of plasma membrane|membrane|sarcolemma|melanosome|membrane raft|extracellular vesicular exosome|	pyruvate metabolic process|cell surface receptor signaling pathway|embryo implantation|blood coagulation|extracellular matrix disassembly|extracellular matrix organization|odontogenesis of dentin-containing tooth|response to peptide hormone|cellular metabolic process|small molecule metabolic process|response to mercury ion|decidualization|leukocyte migration|response to cAMP|protein targeting to …	protein binding|mannose binding|	10	-0.5	0.22	10	-2	208	-2	206	1e-05	1	1	-2.9	-1.6
ENSG00000262526	CTD-2545G14.7	N/A	None	None	None	8	2.1	69.5	8	1.8	136	2	204	1e-05	1	1	1.7	2.5
ENSG00000187866	FAM122A	family with sequence similarity 122A	None	None	None	10	2.7	20.3	10	2.7	184	2.7	204	1e-05	1	1	2.4	3.6
ENSG00000178691	SUZ12	SUZ12 polycomb repressive complex 2 subunit	sex chromatin|nucleus|nucleoplasm|ESC/E(Z) complex|ESC/E(Z) complex|	negative regulation of transcription from RNA polymerase II promoter|transcription, DNA-templated|positive regulation of cell proliferation|histone methylation|histone ubiquitination|negative regulation of cell differentiation|	chromatin binding|protein binding|methylated histone binding|histone methyltransferase activity|sequence-specific DNA binding|metal ion binding|	10	-2.4	53.1	10	-1.5	155	-1.9	203	1e-05	1	1	-2.7	-1.4
ENSG00000136888	ATP6V1G1	ATPase, H+ transporting, lysosomal 13kDa, V1 subunit G1	lysosomal membrane|cytosol|cytosol|plasma membrane|plasma membrane|vacuolar proton-transporting V-type ATPase complex|extracellular vesicular exosome|	cellular iron ion homeostasis|insulin receptor signaling pathway|proton transport|transferrin transport|interaction with host|transmembrane transport|phagosome maturation|	hydrolase activity, acting on acid anhydrides, catalyzing transmembrane movement of substances|ATPase binding|	9	6.3	68.7	9	4.3	140	5.9	203	1e-05	1	1	4.2	7.1
ENSG00000116750	UCHL5	ubiquitin carboxyl-terminal hydrolase L5	proteasome complex|nucleus|cytosol|Ino80 complex|Ino80 complex|	DNA repair|DNA recombination|transcription, DNA-templated|regulation of transcription, DNA-templated|ubiquitin-dependent protein catabolic process|transforming growth factor beta receptor signaling pathway|negative regulation of endopeptidase activity|protein deubiquitination|lateral ventricle development|negative regulation of transforming growth factor beta receptor signaling pathway|midbrain d…	ubiquitin-specific protease activity|endopeptidase inhibitor activity|protein binding|omega peptidase activity|poly(A) RNA binding|proteasome binding|	10	-5.5	53	10	-5.1	150	-5.1	203	1e-05	1	1	-6.5	-4.2
ENSG00000071462	WBSCR22	Williams Beuren syndrome chromosome region 22	cellular_component|nucleus|cytoplasm|	transcription, DNA-templated|regulation of transcription, DNA-templated|rRNA processing|biological_process|chromatin modification|methylation|methylation|	methyltransferase activity|poly(A) RNA binding|	10	-3.5	47.3	10	-2.2	158	-2.5	202	1e-05	1	1	-3.7	-2
ENSG00000132676	DAP3	death associated protein 3	nucleus|nucleolus|mitochondrion|mitochondrial ribosome|small ribosomal subunit|	apoptotic mitochondrial changes|apoptotic signaling pathway|	protein binding|poly(A) RNA binding|	10	-2.1	28.6	10	-4.3	177	-4.2	202	1e-05	1	1	-5.3	-3.3
ENSG00000140543	DET1	de-etiolated homolog 1 (Arabidopsis)	nucleus|	None	None	10	-2	27.5	10	-2.3	176	-2.2	202	1e-05	1	1	-2.9	-1.9
ENSG00000147099	HDAC8	histone deacetylase 8	histone deacetylase complex|nuclear chromosome|nucleus|cytoplasm|cytosol|	negative regulation of transcription from RNA polymerase II promoter|mitotic cell cycle|chromatin assembly or disassembly|transcription, DNA-templated|sister chromatid cohesion|chromatin modification|histone H3 deacetylation|histone H4 deacetylation|regulation of cohesin localization to chromatin|	histone deacetylase activity|transcription factor binding|NAD-dependent histone deacetylase activity (H3-K14 specific)|metal ion binding|NAD-dependent histone deacetylase activity (H3-K9 specific)|NAD-dependent histone deacetylase activity (H4-K16 specific)|NAD-dependent histone deacetylase activity (H3-K18 specific)|	10	-1.2	16	10	-2	188	-1.8	201	1e-05	1	1	-2.4	-1.5
ENSG00000147050	KDM6A	lysine (K)-specific demethylase 6A	nucleus|histone methyltransferase complex|	in utero embryonic development|neural tube closure|respiratory system process|heart development|somite rostral/caudal axis specification|mesodermal cell differentiation|notochord morphogenesis|histone H3-K4 methylation|oxidation-reduction process|canonical Wnt signaling pathway|histone H3-K27 demethylation|	RNA polymerase II core promoter proximal region sequence-specific DNA binding|metal ion binding|dioxygenase activity|histone demethylase activity (H3-K27 specific)|	9	4.3	60.4	9	2.9	145	3.7	201	1e-05	1	1	2.7	4.9
ENSG00000204775	KM-PA-2	N/A	None	None	None	10	-4.8	61.2	10	-3.5	142	-3.5	201	1e-05	1	1	-5.1	-2.9
ENSG00000166986	MARS	methionyl-tRNA synthetase	cytoplasm|mitochondrion|cytosol|membrane|extracellular vesicular exosome|	tRNA aminoacylation for protein translation|methionyl-tRNA aminoacylation|gene expression|	tRNA binding|methionine-tRNA ligase activity|ATP binding|	10	-1.1	1.96	10	-3.1	201	-3.1	200	1e-05	1	1	-4.2	-2.3
ENSG00000171307	ZDHHC16	zinc finger, DHHC-type containing 16	endoplasmic reticulum membrane|integral component of membrane|	apoptotic process|protein palmitoylation|	zinc ion binding|palmitoyltransferase activity|protein-cysteine S-palmitoyltransferase activity|	10	2.5	32.1	10	2.4	168	2.5	200	1e-05	1	1	2.1	3.3
ENSG00000108423	TUBD1	tubulin, delta 1	nucleus|cytoplasm|centriole|microtubule|	GTP catabolic process|microtubule-based process|multicellular organismal development|spermatogenesis|cell differentiation|protein polymerization|	GTPase activity|structural constituent of cytoskeleton|GTP binding|	10	-1.6	10.9	10	-1.7	189	-1.7	199	1e-05	1	1	-2.3	-1.3
ENSG00000063244	U2AF2	U2 small nuclear RNA auxiliary factor 2	nucleus|nucleoplasm|spliceosomal complex|nuclear speck|	mRNA splicing, via spliceosome|mRNA splicing, via spliceosome|transcription from RNA polymerase II promoter|termination of RNA polymerase II transcription|mRNA processing|mRNA export from nucleus|RNA splicing|gene expression|mRNA 3'-end processing|negative regulation of mRNA splicing, via spliceosome|	nucleotide binding|protein binding|enzyme binding|poly(A) RNA binding|C2H2 zinc finger domain binding|	10	-1.7	20	10	-1.8	180	-1.8	199	1e-05	1	1	-2.4	-1.5
ENSG00000109618	SEPSECS	Sep (O-phosphoserine) tRNA:Sec (selenocysteine) tRNA synthase	nucleus|cytoplasm|	selenocysteine incorporation|selenocysteinyl-tRNA(Sec) biosynthetic process|	tRNA binding|protein binding|transferase activity, transferring selenium-containing groups|pyridoxal phosphate binding|	10	2.6	35.2	10	3	164	3	199	1e-05	1	1	2.6	3.9
ENSG00000111726	CMAS	cytidine monophosphate N-acetylneuraminic acid synthetase	nucleus|membrane|	N-acetylneuraminate metabolic process|lipopolysaccharide biosynthetic process|	N-acylneuraminate cytidylyltransferase activity|	10	4.4	37.1	10	5.8	163	5.7	198	1e-05	1	1	4.3	7.3
ENSG00000116809	ZBTB17	zinc finger and BTB domain containing 17	nucleoplasm|	gastrulation with mouth forming second|transcription, DNA-templated|activation of signaling protein activity involved in unfolded protein response|ectoderm development|endoplasmic reticulum unfolded protein response|cellular protein metabolic process|negative regulation of cell cycle|positive regulation of transcription, DNA-templated|	DNA binding|sequence-specific DNA binding transcription factor activity|protein binding|metal ion binding|	10	-3.2	61.7	10	-3.6	135	-3.5	196	1e-05	1	1	-4.5	-3
ENSG00000130726	TRIM28	tripartite motif containing 28	nucleus|nucleus|nucleoplasm|nuclear euchromatin|nuclear heterochromatin|	negative regulation of transcription from RNA polymerase II promoter|epithelial to mesenchymal transition|DNA repair|transcription initiation from RNA polymerase II promoter|gene expression|protein ubiquitination|protein sumoylation|protein sumoylation|positive regulation of transcription factor import into nucleus|innate immune response|positive regulation of DNA repair|negative regulation of tr…	DNA binding|sequence-specific DNA binding transcription factor activity|transcription coactivator activity|transcription corepressor activity|protein kinase activity|ubiquitin-protein transferase activity|protein binding|zinc ion binding|ligase activity|ubiquitin protein ligase binding|Krueppel-associated box domain binding|sequence-specific DNA binding|poly(A) RNA binding|chromo shadow domain bi…	10	-4.5	50.8	10	-4.6	146	-4.6	196	1e-05	1	1	-5.8	-3.9
ENSG00000042753	AP2S1	adaptor-related protein complex 2, sigma 1 subunit	cytosol|plasma membrane|AP-2 adaptor complex|endocytic vesicle membrane|clathrin-coated endocytic vesicle membrane|	intracellular protein transport|endocytosis|epidermal growth factor receptor signaling pathway|synaptic transmission|axon guidance|viral process|antigen processing and presentation of exogenous peptide antigen via MHC class II|regulation of endocytosis|negative regulation of epidermal growth factor receptor signaling pathway|neurotrophin TRK receptor signaling pathway|clathrin coat assembly|regul…	transporter activity|protein transporter activity|	10	5	51.3	10	4.2	147	4.7	196	1e-05	1	1	3.8	6.1
ENSG00000120314	WDR55	WD repeat domain 55	cellular_component|nucleolus|cytoplasm|	rRNA processing|biological_process|	molecular_function|	10	-4.8	22.3	10	-4	175	-4.1	196	1e-05	1	1	-5.5	-3.4
ENSG00000102125	TAZ	tafazzin	mitochondrion|mitochondrion|mitochondrial inner membrane|integral component of membrane|	phospholipid metabolic process|muscle contraction|heart development|skeletal muscle tissue development|hemopoiesis|cardiolipin biosynthetic process|mitochondrial respiratory chain complex I assembly|cardiolipin acyl-chain remodeling|cristae formation|mitochondrial ATP synthesis coupled electron transport|small molecule metabolic process|glycerophospholipid biosynthetic process|cardiac muscle tiss…	1-acylglycerophosphocholine O-acyltransferase activity|	10	1.7	7.17	10	-4.1	198	-4.1	195	1e-05	1	1	-5.9	-3.2
ENSG00000113048	MRPS27	mitochondrial ribosomal protein S27	mitochondrion|ribosome|	None	protein binding|	9	-2.4	18.2	10	-3.6	178	-3.4	195	1e-05	1	1	-4.5	-2.9
ENSG00000177889	UBE2N	ubiquitin-conjugating enzyme E2N	ubiquitin ligase complex|nucleus|cytoplasm|cytoplasm|cytosol|UBC13-MMS2 complex|UBC13-UEV1A complex|protein complex|extracellular vesicular exosome|	double-strand break repair via homologous recombination|DNA double-strand break processing|toll-like receptor signaling pathway|MyD88-dependent toll-like receptor signaling pathway|regulation of DNA repair|postreplication repair|cellular protein modification process|proteolysis|ubiquitin-dependent protein catabolic process|protein ubiquitination|protein ubiquitination|histone ubiquitination|cytok…	ubiquitin-protein transferase activity|protein binding|ATP binding|acid-amino acid ligase activity|ubiquitin binding|poly(A) RNA binding|	10	8	65.5	10	5.1	134	6.6	194	1e-05	1	1	5	8.8
ENSG00000136942	RPL35	ribosomal protein L35	nucleolus|cytoplasm|cytosol|membrane|cytosolic large ribosomal subunit|	nuclear-transcribed mRNA catabolic process, nonsense-mediated decay|translation|translation|translational initiation|translational elongation|translational termination|SRP-dependent cotranslational protein targeting to membrane|gene expression|viral process|RNA metabolic process|mRNA metabolic process|viral life cycle|viral transcription|cellular protein metabolic process|	mRNA binding|structural constituent of ribosome|poly(A) RNA binding|	10	-2.7	32.4	10	-2.6	162	-2.6	194	1e-05	1	1	-3.4	-2.2
ENSG00000168137	SETD5	SET domain containing 5	None	None	None	10	3.9	79.2	10	3.4	116	3.6	194	1e-05	1	1	3.1	4.9
ENSG00000122140	MRPS2	mitochondrial ribosomal protein S2	mitochondrion|small ribosomal subunit|	translation|	structural constituent of ribosome|	10	-4.8	23.3	10	-4.1	171	-4.2	194	1e-05	1	1	-5.5	-3.6
ENSG00000166797	FAM96A	family with sequence similarity 96, member A	cellular_component|nucleus|cytoplasm|	chromosome segregation|biological_process|	molecular_function|metal ion binding|	10	4.3	50.5	10	3.8	144	3.8	193	1e-05	1	1	3.5	5.3
ENSG00000115368	WDR75	WD repeat domain 75	nucleus|	None	poly(A) RNA binding|	10	-5.8	24.5	10	-3.9	172	-4.3	193	1e-05	1	1	-6.2	-3.6
ENSG00000101236	RNF24	ring finger protein 24	Golgi membrane|integral component of membrane|	None	zinc ion binding|	10	3.9	31.1	10	3	162	3	192	1e-05	1	1	2.6	4.3
ENSG00000170471	RALGAPB	Ral GTPase activating protein, beta subunit (non-catalytic)	None	Ral protein signal transduction|activation of Ral GTPase activity|regulation of exocyst localization|membrane organization|	Ral GTPase activator activity|protein heterodimerization activity|protein heterodimerization activity|	10	3	12.3	10	4	182	3.9	192	1e-05	1	1	3.2	5
ENSG00000116922	C1ORF109	chromosome 1 open reading frame 109	None	None	None	9	-6.6	46.7	9	-4.8	146	-5	190	1e-05	1	1	-7.3	-4.5
ENSG00000259494	MRPL46	mitochondrial ribosomal protein L46	cellular_component|mitochondrion|ribosome|	biological_process|metabolic process|	molecular_function|hydrolase activity|	10	-3.2	63.6	10	-3.1	125	-3.2	189	1e-05	1	1	-4.2	-2.7
ENSG00000136709	WDR33	WD repeat domain 33	collagen trimer|nucleus|	postreplication repair|mRNA processing|spermatogenesis|	poly(A) RNA binding|	10	-1.1	8.01	10	-3.3	187	-3.2	189	1e-05	1	1	-4.4	-2.8
ENSG00000105821	DNAJC2	DnaJ (Hsp40) homolog, subfamily C, member 2	nucleus|cytoplasm|cytosol|nuclear membrane|	DNA replication|transcription, DNA-templated|chromatin modification|negative regulation of cell growth|positive regulation of transcription, DNA-templated|'de novo' cotranslational protein folding|negative regulation of DNA biosynthetic process|	DNA binding|chromatin binding|Hsp70 protein binding|histone binding|ubiquitin binding|poly(A) RNA binding|	10	-2.2	28.9	10	-3.9	164	-3.9	189	1e-05	1	1	-4.9	-3.4
ENSG00000188647	PTAR1	protein prenyltransferase alpha subunit repeat containing 1	None	protein prenylation|	protein prenyltransferase activity|	10	4.6	46.5	10	2.6	148	2.8	188	1e-05	1	1	2.4	5.1
ENSG00000100294	MCAT	malonyl CoA:ACP acyltransferase (mitochondrial)	mitochondrion|	fatty acid biosynthetic process|fatty acid biosynthetic process|metabolic process|	[acyl-carrier-protein] S-malonyltransferase activity|transferase activity|poly(A) RNA binding|	10	-1.8	24.6	10	-3.6	167	-3.5	187	1e-05	1	1	-4.4	-2.7
ENSG00000204152	TIMM23B	translocase of inner mitochondrial membrane 23 homolog B (yeast)	cellular_component|mitochondrial inner membrane presequence translocase complex|integral component of membrane|	intracellular protein transport|biological_process|protein transmembrane transport|	molecular_function|P-P-bond-hydrolysis-driven protein transmembrane transporter activity|	4	-3.1	41.1	5	-2.5	145	-2.6	185	1e-05	1	1	-4.2	-2.1
ENSG00000108064	TFAM	transcription factor A, mitochondrial	nucleus|mitochondrion|mitochondrial matrix|mitochondrial nucleoid|	DNA-dependent DNA replication|regulation of transcription from RNA polymerase I promoter|transcription from mitochondrial promoter|transcription from mitochondrial promoter|transcription initiation from mitochondrial promoter|transcription initiation from mitochondrial promoter|gene expression|mitochondrial respiratory chain complex assembly|positive regulation of transcription, DNA-templated|	chromatin binding|sequence-specific DNA binding transcription factor activity|protein binding|DNA binding, bending|heat shock protein binding|poly(A) RNA binding|mitochondrial light strand promoter sense binding|	10	-2.1	39.7	10	-3.1	149	-3	185	1e-05	1	1	-3.8	-2.5
ENSG00000115540	MOB4	MOB family member 4, phocein	cytoplasm|Golgi apparatus|Golgi cisterna membrane|perinuclear region of cytoplasm|	transport|	protein binding|kinase binding|metal ion binding|	10	-5.6	137	3	-1.6	52.3	-5.5	184	1e-05	1	1	-7.5	-4.5
ENSG00000197713	RPE	ribulose-5-phosphate-3-epimerase	cytosol|	carbohydrate metabolic process|carbohydrate metabolic process|pentose-phosphate shunt|pentose-phosphate shunt|small molecule metabolic process|	ribulose-phosphate 3-epimerase activity|ribulose-phosphate 3-epimerase activity|identical protein binding|protein homodimerization activity|metal ion binding|	10	-1.4	7.73	10	-2.1	179	-2	184	1e-05	1	1	-2.7	-1.7
ENSG00000197780	TAF13	TAF13 RNA polymerase II, TATA box binding protein (TBP)-associated factor, 18kDa	nucleus|nucleoplasm|transcription factor TFIID complex|transcription factor TFIID complex|nucleolus|	DNA-templated transcription, initiation|regulation of transcription, DNA-templated|transcription from RNA polymerase II promoter|transcription from RNA polymerase II promoter|transcription initiation from RNA polymerase II promoter|transcription initiation from RNA polymerase II promoter|transcription elongation from RNA polymerase II promoter|gene expression|viral process|	DNA binding|sequence-specific DNA binding transcription factor activity|protein binding|protein C-terminus binding|protein heterodimerization activity|	10	-5	40.2	10	-4.3	144	-4.4	184	1e-05	1	1	-5.8	-3.3
ENSG00000167522	ANKRD11	ankyrin repeat domain 11	nucleus|cytoplasm|plasma membrane|	in utero embryonic development|tissue homeostasis|multicellular organism growth|odontogenesis of dentin-containing tooth|skeletal system morphogenesis|face morphogenesis|bone development|	None	10	4.9	18.7	10	5.2	166	5.1	184	1e-05	1	1	4	6.5
ENSG00000068654	POLR1A	polymerase (RNA) I polypeptide A, 194kDa	nucleus|nucleoplasm|nucleolus|DNA-directed RNA polymerase I complex|cytoplasm|	transcription from RNA polymerase I promoter|transcription initiation from RNA polymerase I promoter|transcription elongation from RNA polymerase I promoter|termination of RNA polymerase I transcription|gene expression|	RNA polymerase I activity|DNA binding|protein binding|zinc ion binding|	10	-6.6	76.8	10	-2.5	119	-5.7	183	1e-05	1	1	-7.9	-4.7
ENSG00000005889	ZFX	zinc finger protein, X-linked	nucleus|	ovarian follicle development|transcription, DNA-templated|regulation of transcription, DNA-templated|spermatogenesis|fertilization|embryo development|post-embryonic development|death|multicellular organism growth|oocyte development|homeostasis of number of cells|parental behavior|	DNA binding|transcription coactivator activity|metal ion binding|	10	3.8	28.1	10	4.4	156	4.1	183	1e-05	1	1	3.3	5.1
ENSG00000100554	ATP6V1D	ATPase, H+ transporting, lysosomal 34kDa, V1 subunit D	lysosomal membrane|centrosome|cytosol|cilium|membrane|vacuolar proton-transporting V-type ATPase complex|extracellular vesicular exosome|	cellular iron ion homeostasis|insulin receptor signaling pathway|proton transport|transferrin transport|cilium assembly|interaction with host|transmembrane transport|protein localization to cilium|phagosome maturation|	protein binding|ATPase activity, coupled to transmembrane movement of substances|	10	4.5	30.3	10	2.8	159	4	182	1e-05	1	1	2.8	5.2
ENSG00000070367	EXOC5	exocyst complex component 5	cytoplasm|cytosol|	exocytosis|post-Golgi vesicle-mediated transport|protein transport|cellular protein metabolic process|vesicle docking|membrane organization|	protein N-terminus binding|	10	3.7	50.3	10	3.2	134	3.2	182	1e-05	1	1	2.9	4.5
ENSG00000131381	ZFYVE20	zinc finger, FYVE domain containing 20	endosome|plasma membrane|endosome membrane|early endosome membrane|intracellular membrane-bounded organelle|	blood coagulation|protein transport|endosomal transport|	protein binding|zinc ion binding|Rab GTPase binding|	10	3.7	22.9	10	3.7	159	3.7	182	1e-05	1	1	2.9	4.8
ENSG00000163811	WDR43	WD repeat domain 43	nucleolus|	None	poly(A) RNA binding|	9	-5.4	20	10	-3.9	166	-4.1	182	1e-05	1	1	-6.2	-3.6
ENSG00000104643	MTMR9	myotubularin related protein 9	cytoplasm|	dephosphorylation|regulation of catalytic activity|	protein binding|phosphatase activity|enzyme regulator activity|	10	-5.4	71.2	10	-4.5	112	-4.6	181	1e-05	1	1	-6.1	-3.8
ENSG00000127125	PPCS	phosphopantothenoylcysteine synthetase	cytosol|extracellular vesicular exosome|	vitamin metabolic process|water-soluble vitamin metabolic process|coenzyme biosynthetic process|coenzyme A biosynthetic process|coenzyme A biosynthetic process|pantothenate metabolic process|small molecule metabolic process|	phosphopantothenate--cysteine ligase activity|phosphopantothenate--cysteine ligase activity|	10	-2.4	44.6	10	-3	137	-2.9	180	1e-05	1	1	-3.8	-2.5
ENSG00000188186	LAMTOR4	late endosomal/lysosomal adaptor, MAPK and MTOR activator 4	lysosome|intracellular membrane-bounded organelle|Ragulator complex|	regulation of cell size|positive regulation of TOR signaling|positive regulation of GTPase activity|protein localization to lysosome|cellular response to amino acid stimulus|	guanyl-nucleotide exchange factor activity|protein complex scaffold|	10	-1.5	16.4	10	-2.7	165	-2.7	178	1e-05	1	1	-3.4	-1.8
ENSG00000159921	GNE	glucosamine (UDP-N-acetyl)-2-epimerase/N-acetylmannosamine kinase	cytoplasm|cytosol|	N-acetylglucosamine biosynthetic process|UDP-N-acetylglucosamine metabolic process|N-acetylneuraminate metabolic process|cell adhesion|lipopolysaccharide biosynthetic process|N-acetylneuraminate biosynthetic process|carbohydrate phosphorylation|carbohydrate phosphorylation|	ATP binding|UDP-N-acetylglucosamine 2-epimerase activity|N-acylmannosamine kinase activity|hydrolase activity|metal ion binding|	10	4.8	24.3	10	4.3	155	4.3	178	1e-05	1	1	3.5	5.6
ENSG00000177370	TIMM22	translocase of inner mitochondrial membrane 22 homolog (yeast)	mitochondrial inner membrane|integral component of membrane|	protein targeting to mitochondrion|cellular protein metabolic process|protein import into mitochondrial inner membrane|	protein channel activity|	10	3.1	31.9	10	2.1	150	2.5	178	1e-05	1	1	2	3.5
ENSG00000213066	FGFR1OP	FGFR1 oncogene partner	nucleus|centrosome|cytosol|perinuclear region of cytoplasm|	G2/M transition of mitotic cell cycle|mitotic cell cycle|negative regulation of protein kinase activity|positive regulation of cell proliferation|peptidyl-tyrosine phosphorylation|positive regulation of cell growth|positive regulation of cell migration|microtubule anchoring|negative regulation of protein tyrosine kinase activity|	protein tyrosine kinase activity|protein binding|protein kinase binding|protein tyrosine kinase inhibitor activity|protein homodimerization activity|	10	-3.2	55.4	10	-4.6	124	-4.4	176	1e-05	1	1	-5.6	-3.6
ENSG00000115053	NCL	nucleolin	nucleus|nucleoplasm|nucleolus|cell cortex|membrane|ribonucleoprotein complex|cytoplasmic ribonucleoprotein granule|extracellular vesicular exosome|	angiogenesis|positive regulation of transcription of nuclear large rRNA transcript from RNA polymerase I promoter|	nucleotide binding|RNA binding|protein binding|protein C-terminus binding|telomeric DNA binding|identical protein binding|poly(A) RNA binding|	10	-1.6	13.3	10	-4.2	169	-4.1	176	1e-05	1	1	-5.3	-3.3
ENSG00000149716	ORAOV1	oral cancer overexpressed 1	cellular_component|	biological_process|	molecular_function|	10	-3.8	15.3	10	-3.5	161	-3.6	176	1e-05	1	1	-4.6	-3.2
ENSG00000100220	RTCB	RNA 2',3'-cyclic phosphate and 5'-OH ligase	cytoplasm|tRNA-splicing ligase complex|	in utero embryonic development|placenta development|tRNA splicing, via endonucleolytic cleavage and ligation|	RNA ligase (ATP) activity|ATP binding|vinculin binding|poly(A) RNA binding|metal ion binding|	10	-6.1	33.1	10	-3.3	148	-3.7	176	1e-05	1	1	-6.4	-3
ENSG00000149273	RPS3	ribosomal protein S3	nucleus|nucleus|cytoplasm|cytosol|cytosol|membrane|cytosolic small ribosomal subunit|ribonucleoprotein complex|ruffle membrane|extracellular vesicular exosome|NF-kappaB complex|	nuclear-transcribed mRNA catabolic process, nonsense-mediated decay|DNA catabolic process, endonucleolytic|cytoplasmic translation|translation|translation|translation|translational initiation|translational initiation|translational elongation|translational termination|SRP-dependent cotranslational protein targeting to membrane|cellular response to DNA damage stimulus|gene expression|viral process|…	damaged DNA binding|mRNA binding|structural constituent of ribosome|structural constituent of ribosome|DNA-(apurinic or apyrimidinic site) lyase activity|endonuclease activity|protein binding|enzyme binding|protein kinase binding|poly(A) RNA binding|protein kinase A binding|NF-kappaB binding|iron-sulfur cluster binding|	10	-2.1	20.6	10	-2.3	155	-2.2	175	1e-05	1	1	-2.9	-1.9
ENSG00000164758	MED30	mediator complex subunit 30	nucleus|nucleoplasm|mediator complex|	regulation of transcription from RNA polymerase II promoter|transcription initiation from RNA polymerase II promoter|transcription initiation from RNA polymerase II promoter|gene expression|stem cell maintenance|intracellular steroid hormone receptor signaling pathway|androgen receptor signaling pathway|positive regulation of transcription, DNA-templated|	RNA polymerase II transcription cofactor activity|transcription cofactor activity|receptor activity|protein binding|ligand-dependent nuclear receptor transcription coactivator activity|vitamin D receptor binding|thyroid hormone receptor binding|	10	-2.4	22.4	9	-3.6	157	-3	175	1e-05	1	1	-4.3	-2.5
ENSG00000148218	ALAD	aminolevulinate dehydratase	nucleus|cytosol|extracellular vesicular exosome|	porphyrin-containing compound metabolic process|protoporphyrinogen IX biosynthetic process|heme biosynthetic process|heme biosynthetic process|small molecule metabolic process|protein homooligomerization|cellular response to interleukin-4|	catalytic activity|porphobilinogen synthase activity|porphobilinogen synthase activity|zinc ion binding|lead ion binding|identical protein binding|	10	-1.4	21.3	10	-2	155	-1.9	174	1e-05	1	1	-2.5	-1.5
ENSG00000206557	TRIM71	tripartite motif containing 71, E3 ubiquitin protein ligase	cytoplasmic mRNA processing body|	G1/S transition of mitotic cell cycle|neural tube closure|fibroblast growth factor receptor signaling pathway|miRNA metabolic process|neural tube development|negative regulation of translation involved in gene silencing by miRNA|protein autoubiquitination|regulation of gene silencing by miRNA|stem cell proliferation|regulation of neural precursor cell proliferation|positive regulation of gene sil…	ubiquitin-protein transferase activity|zinc ion binding|ligase activity|miRNA binding|	10	2.2	24	10	2.6	151	2.6	174	1e-05	1	1	2.2	3.3
ENSG00000111237	VPS29	vacuolar protein sorting 29 homolog (S. cerevisiae)	cytoplasm|endosome|cytosol|endosome membrane|intracellular membrane-bounded organelle|extracellular vesicular exosome|	protein transport|dephosphorylation|	phosphoserine phosphatase activity|metal ion binding|	10	-4.3	45.1	10	-3.5	132	-3.9	174	1e-05	1	1	-5.1	-3.2
ENSG00000095564	BTAF1	BTAF1 RNA polymerase II, B-TFIID transcription factor-associated, 170kDa	nucleus|	metabolic process|negative regulation of chromatin binding|negative regulation of transcription, DNA-templated|	DNA binding|sequence-specific DNA binding transcription factor activity|helicase activity|ATP binding|	10	-1.1	5.93	10	-4.9	175	-4.8	174	1e-05	1	1	-6.6	-4.1
ENSG00000119965	C10ORF88	chromosome 10 open reading frame 88	None	None	identical protein binding|	10	1.8	2.94	10	3	172	3	174	1e-05	1	1	2.3	3.9
ENSG00000115274	INO80B	INO80 complex subunit B	nucleus|nucleolus|cytoplasm|plasma membrane|Ino80 complex|	DNA repair|DNA recombination|transcription, DNA-templated|regulation of transcription, DNA-templated|	protein binding|metal ion binding|	10	-4.2	14.1	10	-2.7	162	-2.7	174	1e-05	1	1	-4.2	-2.4
ENSG00000101972	STAG2	stromal antigen 2	chromosome, centromeric region|chromatin|nucleus|nucleus|nucleoplasm|chromosome|nucleolus|cytosol|plasma membrane|actin cytoskeleton|membrane|intermediate filament cytoskeleton|	mitotic cell cycle|sister chromatid cohesion|mitotic nuclear division|meiotic nuclear division|stem cell maintenance|negative regulation of DNA endoreduplication|	protein binding|	10	-2.8	44	10	-2.3	130	-2.3	173	1e-05	1	1	-3.3	-1.9
ENSG00000108055	SMC3	structural maintenance of chromosomes 3	chromosome, centromeric region|chromatin|lateral element|spindle pole|basement membrane|nucleus|nucleoplasm|chromosome|cytoplasm|cytosol|cohesin complex|nuclear matrix|meiotic cohesin complex|nuclear meiotic cohesin complex|	mitotic cell cycle|regulation of DNA replication|DNA repair|mitotic spindle organization|sister chromatid cohesion|sister chromatid cohesion|mitotic nuclear division|meiotic nuclear division|signal transduction|stem cell maintenance|negative regulation of DNA endoreduplication|	chromatin binding|microtubule motor activity|protein binding|ATP binding|mediator complex binding|dynein binding|protein heterodimerization activity|	10	-5.6	59.6	10	-1.9	125	-4.7	173	1e-05	1	1	-6.4	-3.1
ENSG00000113812	ACTR8	ARP8 actin-related protein 8 homolog (yeast)	nucleus|Ino80 complex|	DNA repair|DNA recombination|chromatin remodeling|transcription, DNA-templated|regulation of transcription, DNA-templated|mitotic nuclear division|	protein binding|ATP binding|	10	-3.8	69.4	10	-4.2	104	-4.2	173	1e-05	1	1	-5.2	-3.7
ENSG00000163608	C3ORF17	chromosome 3 open reading frame 17	integral component of membrane|	None	None	10	-3.5	33.3	10	-3.6	140	-3.6	173	1e-05	1	1	-4.5	-3
ENSG00000138777	PPA2	pyrophosphatase (inorganic) 2	mitochondrial matrix|extracellular vesicular exosome|	tRNA aminoacylation for protein translation|gene expression|dephosphorylation|diphosphate metabolic process|	magnesium ion binding|inorganic diphosphatase activity|protein serine/threonine phosphatase activity|	10	-2.8	12.7	10	-4.3	162	-4.1	173	1e-05	1	1	-5.4	-3.4
ENSG00000112697	TMEM30A	transmembrane protein 30A	endoplasmic reticulum|Golgi apparatus|membrane|integral component of membrane|apical plasma membrane|transport vesicle membrane|	drug transmembrane transport|protein localization to endosome|phospholipid translocation|positive regulation of protein exit from endoplasmic reticulum|	protein binding|	10	3.7	4.23	10	-1.9	174	-1.9	171	1e-05	1	1	-2.8	-1.5
ENSG00000196419	XRCC6	X-ray repair complementing defective repair in Chinese hamster cells 6	nuclear telomere cap complex|nucleus|nucleoplasm|transcription factor complex|nucleolus|cytosol|membrane|Ku70:Ku80 complex|nonhomologous end joining complex|	telomere maintenance|DNA ligation|DNA repair|double-strand break repair|double-strand break repair via nonhomologous end joining|double-strand break repair via nonhomologous end joining|transcription, DNA-templated|brain development|viral process|positive regulation of type I interferon production|DNA duplex unwinding|DNA duplex unwinding|V(D)J recombination|innate immune response|negative regula…	DNA binding|damaged DNA binding|double-stranded DNA binding|double-stranded telomeric DNA binding|ATP-dependent DNA helicase activity|protein binding|ATP binding|protein C-terminus binding|transcription regulatory region DNA binding|poly(A) RNA binding|5'-deoxyribose-5-phosphate lyase activity|	10	-3.7	42.2	10	-2.5	131	-2.8	171	1e-05	1	1	-4	-2.2
ENSG00000075785	RAB7A	RAB7A, member RAS oncogene family	lysosome|lysosome|lysosomal membrane|late endosome|late endosome|Golgi apparatus|phagocytic vesicle membrane|melanosome|intracellular membrane-bounded organelle|phagocytic vesicle|extracellular vesicular exosome|alveolar lamellar body|	GTP catabolic process|GTP catabolic process|protein targeting to lysosome|endocytosis|epidermal growth factor catabolic process|small GTPase mediated signal transduction|cell death|endosome to lysosome transport|protein transport|antigen processing and presentation of exogenous peptide antigen via MHC class II|early endosome to late endosome transport|bone resorption|phagosome maturation|phagosom…	GTPase activity|protein binding|GTP binding|GDP binding|Rac GTPase binding|	10	-4.6	61.7	10	-3.5	112	-4	171	1e-05	1	1	-5.2	-3.3
ENSG00000107949	BCCIP	BRCA2 and CDKN1A interacting protein	nucleus|nuclear cyclin-dependent protein kinase holoenzyme complex|	regulation of cyclin-dependent protein serine/threonine kinase activity|DNA repair|cell cycle|neuroendocrine cell differentiation|	protein binding|kinase regulator activity|poly(A) RNA binding|	10	-6.3	47.8	10	-2.5	135	-5.4	170	1e-05	1	1	-7.4	-3.7
ENSG00000106462	EZH2	enhancer of zeste 2 polycomb repressive complex 2 subunit	nuclear chromatin|nucleus|nucleoplasm|cytoplasm|ESC/E(Z) complex|pronucleus|	negative regulation of transcription from RNA polymerase II promoter|chromatin organization|transcription, DNA-templated|regulation of transcription, DNA-templated|positive regulation of epithelial to mesenchymal transition|regulation of gliogenesis|cerebellar cortex development|positive regulation of Ras GTPase activity|negative regulation of transcription elongation from RNA polymerase II promo…	core promoter binding|DNA binding|chromatin binding|RNA binding|protein binding|chromatin DNA binding|histone methyltransferase activity|sequence-specific DNA binding|histone methyltransferase activity (H3-K27 specific)|	9	-2.5	23.6	9	-1.7	149	-2	170	1e-05	1	1	-2.9	-1.5
ENSG00000033867	SLC4A7	solute carrier family 4, sodium bicarbonate cotransporter, member 7	plasma membrane|integral component of membrane|basolateral plasma membrane|apical plasma membrane|stereocilium|	ion transport|bicarbonate transport|bicarbonate transport|cochlear nucleus development|sodium ion transmembrane transport|retinal cell programmed cell death|transmembrane transport|auditory receptor cell development|retina vasculature morphogenesis in camera-type eye|	inorganic anion exchanger activity|sodium:bicarbonate symporter activity|	10	-1.5	27.3	10	-1.6	143	-1.6	170	1e-05	1	1	-2.1	-1.3
ENSG00000132792	CTNNBL1	catenin, beta like 1	Prp19 complex|nucleus|spliceosomal complex|cytoplasm|membrane|	mRNA processing|apoptotic process|RNA splicing|somatic diversification of immunoglobulins|positive regulation of apoptotic process|	protein binding|enzyme binding|	10	2.4	19	10	2.8	151	2.7	170	1e-05	1	1	2.1	3.4
ENSG00000179918	SEPHS2	selenophosphate synthetase 2	cellular_component|	selenocysteine biosynthetic process|phosphorylation|	selenide, water dikinase activity|ATP binding|	10	6.3	43.3	10	2.7	134	3.4	169	1e-05	1	1	2.4	6
ENSG00000177565	TBL1XR1	transducin (beta)-like 1 X-linked receptor 1	histone deacetylase complex|nucleus|nucleoplasm|spindle microtubule|transcriptional repressor complex|	negative regulation of transcription from RNA polymerase II promoter|transcription, DNA-templated|Notch signaling pathway|chromatin modification|proteasome-mediated ubiquitin-dependent protein catabolic process|cellular lipid metabolic process|small molecule metabolic process|positive regulation of transcription, DNA-templated|positive regulation of transcription from RNA polymerase II promoter|c…	transcription corepressor activity|transcription corepressor activity|protein binding|beta-catenin binding|histone binding|transcription regulatory region DNA binding|transcription regulatory region DNA binding|protein N-terminus binding|	10	4	22.2	10	3.8	147	3.9	169	1e-05	1	1	2.8	5
ENSG00000004487	KDM1A	lysine (K)-specific demethylase 1A	nuclear chromatin|nuclear chromatin|nucleus|nucleoplasm|transcription factor complex|	negative regulation of transcription from RNA polymerase II promoter|negative regulation of transcription from RNA polymerase II promoter|in utero embryonic development|transcription, DNA-templated|regulation of transcription from RNA polymerase II promoter|protein demethylation|blood coagulation|cell proliferation|regulation of primitive erythrocyte differentiation|pituitary gland development|gr…	RNA polymerase II transcription factor binding|p53 binding|chromatin binding|sequence-specific DNA binding transcription factor activity|protein binding|transcription factor binding|oxidoreductase activity|enzyme binding|ligand-dependent nuclear receptor transcription coactivator activity|demethylase activity|histone demethylase activity|histone demethylase activity (H3-K4 specific)|histone demet…	10	-1.3	6.59	10	-4.2	167	-4.1	168	1e-05	1	1	-5.7	-3.2
ENSG00000107036	KIAA1432	N/A	None	None	None	10	6.3	61.7	10	2.2	118	5.6	168	1e-05	1	1	3.3	7.4
ENSG00000255154	RPP14	ribonuclease P/MRP 14kDa subunit	nucleus|	tRNA processing|RNA phosphodiester bond hydrolysis, endonucleolytic|	RNA binding|ribonuclease P activity|	10	6.8	66.8	10	3.2	110	4.8	168	1e-05	1	1	3.9	7.4
ENSG00000133316	WDR74	WD repeat domain 74	nucleus|nucleolus|	blastocyst formation|biological_process|RNA metabolic process|	molecular_function|	10	-4.1	17.8	10	-2.6	153	-2.7	168	1e-05	1	1	-4.2	-2.4
ENSG00000204120	GIGYF2	GRB10 interacting GYF protein 2	membrane|	feeding behavior|cell death|adult locomotory behavior|post-embryonic development|negative regulation of translation|spinal cord motor neuron differentiation|mitotic G1 DNA damage checkpoint|multicellular organism growth|cellular protein metabolic process|insulin-like growth factor receptor signaling pathway|homeostasis of number of cells within a tissue|musculoskeletal movement|neuromuscular proc…	poly(A) RNA binding|	10	-5.9	17.1	10	-3.6	153	-3.7	168	1e-05	1	1	-5.6	-2.9
ENSG00000108278	ZNHIT3	zinc finger, HIT-type containing 3	intracellular|	regulation of transcription, DNA-templated|	metal ion binding|thyroid hormone receptor binding|	10	-4.8	42.8	10	-5.2	125	-5.1	167	1e-05	1	1	-6.4	-3.7
ENSG00000172269	DPAGT1	dolichyl-phosphate (UDP-N-acetylglucosamine) N-acetylglucosaminephosphotransferase 1 (GlcNAc-1-P transferase)	endoplasmic reticulum membrane|endoplasmic reticulum membrane|membrane|integral component of membrane|integral component of endoplasmic reticulum membrane|integral component of endoplasmic reticulum membrane|intracellular membrane-bounded organelle|	UDP-N-acetylglucosamine metabolic process|protein N-linked glycosylation|dolichol-linked oligosaccharide biosynthetic process|protein N-linked glycosylation via asparagine|dolichol biosynthetic process|post-translational protein modification|cellular protein metabolic process|protein oligomerization|	UDP-N-acetylglucosamine-dolichyl-phosphate N-acetylglucosaminephosphotransferase activity|UDP-N-acetylglucosamine-dolichyl-phosphate N-acetylglucosaminephosphotransferase activity|phospho-N-acetylmuramoyl-pentapeptide-transferase activity|transferase activity, transferring glycosyl groups|	10	-2.5	32.4	10	-3.3	136	-3.2	166	1e-05	1	1	-4.1	-2.9
ENSG00000170322	NFRKB	nuclear factor related to kappaB binding protein	nucleus|Ino80 complex|Ino80 complex|	DNA repair|DNA recombination|regulation of transcription, DNA-templated|transcription from RNA polymerase II promoter|inflammatory response|	protease binding|DNA binding|protein binding|	10	-2.4	42.5	10	-6	134	-3.5	166	1e-05	1	1	-6.6	-3.3
ENSG00000052802	MSMO1	methylsterol monooxygenase 1	endoplasmic reticulum|endoplasmic reticulum membrane|plasma membrane|integral component of membrane|	fatty acid metabolic process|fatty acid biosynthetic process|cholesterol biosynthetic process|steroid metabolic process|small molecule metabolic process|oxidation-reduction process|	C-4 methylsterol oxidase activity|iron ion binding|	10	2.4	15.2	10	2	151	2	166	1e-05	1	1	1.6	2.9
ENSG00000159082	SYNJ1	synaptojanin 1	cytosol|	phospholipid metabolic process|phosphatidylinositol biosynthetic process|phosphate-containing compound metabolic process|cell death|inositol phosphate metabolic process|small molecule metabolic process|phosphatidylinositol dephosphorylation|synaptic vesicle endocytosis|	nucleotide binding|RNA binding|phosphatidylinositol-4,5-bisphosphate 5-phosphatase activity|inositol-polyphosphate 5-phosphatase activity|	10	1.6	4.15	10	2	162	1.9	166	1e-05	1	1	1.6	2.8
ENSG00000171453	POLR1C	polymerase (RNA) I polypeptide C, 30kDa	nucleoplasm|DNA-directed RNA polymerase III complex|DNA-directed RNA polymerase III complex|DNA-directed RNA polymerase I complex|cytosol|	transcription from RNA polymerase I promoter|transcription initiation from RNA polymerase I promoter|transcription elongation from RNA polymerase I promoter|termination of RNA polymerase I transcription|transcription from RNA polymerase III promoter|transcription elongation from RNA polymerase III promoter|termination of RNA polymerase III transcription|gene expression|positive regulation of type…	RNA polymerase I activity|RNA polymerase III activity|DNA binding|DNA-directed RNA polymerase activity|protein dimerization activity|	10	-3.4	22.1	10	-2.7	144	-3	165	1e-05	1	1	-4.3	-2.3
ENSG00000100596	SPTLC2	serine palmitoyltransferase, long chain base subunit 2	mitochondrion|endoplasmic reticulum membrane|integral component of membrane|serine C-palmitoyltransferase complex|	sphingolipid metabolic process|sphingomyelin biosynthetic process|sphingolipid biosynthetic process|small molecule metabolic process|sphinganine biosynthetic process|sphingosine biosynthetic process|ceramide biosynthetic process|	serine C-palmitoyltransferase activity|pyridoxal phosphate binding|	10	2.2	28.1	10	3.1	139	2.9	165	1e-05	1	1	2.4	3.7
ENSG00000165271	NOL6	nucleolar protein 6 (RNA-associated)	condensed nuclear chromosome|nucleus|nucleolus|nucleolus|mitochondrion|	rRNA processing|	RNA binding|poly(A) RNA binding|	10	-4.4	42.2	10	-4	123	-4	165	1e-05	1	1	-5.1	-3.2
ENSG00000048544	MRPS10	mitochondrial ribosomal protein S10	mitochondrion|ribosome|	biological_process|	molecular_function|	10	0.4	0.42	10	-4.1	168	-4.1	165	1e-05	1	1	-6.1	-3.4
ENSG00000105793	GTPBP10	GTP-binding protein 10 (putative)	chromosome|nucleolus|mitochondrion|	GTP catabolic process|ribosome biogenesis|	magnesium ion binding|GTPase activity|GTP binding|poly(A) RNA binding|	10	1.1	3.07	10	-4.7	168	-4.7	164	1e-05	1	1	-6.6	-4
ENSG00000131652	THOC6	THO complex 6 homolog (Drosophila)	transcription export complex|THO complex|THO complex part of transcription export complex|nucleus|nuclear speck|	mRNA processing|mRNA export from nucleus|apoptotic process|central nervous system development|RNA splicing|negative regulation of apoptotic process|viral mRNA export from host cell nucleus|	RNA binding|	10	-6.1	28.3	10	-2.6	146	-5.3	163	1e-05	1	1	-6.6	-2.6
ENSG00000145041	VPRBP	Vpr (HIV-1) binding protein	nucleus|cytoplasm|COP9 signalosome|	negative regulation of transcription from RNA polymerase II promoter|transcription, DNA-templated|viral process|protein ubiquitination|B cell differentiation|V(D)J recombination|cell competition in a multicellular organism|histone H2A-T120 phosphorylation|	protein binding|ATP binding|histone kinase activity (H2A-T120 specific)|	10	-3.8	11.7	10	-3.5	152	-3.5	163	1e-05	1	1	-4.6	-3.2
ENSG00000102103	PQBP1	polyglutamine binding protein 1	nucleus|cytoplasm|cytoplasmic stress granule|nuclear speck|neuronal ribonucleoprotein granule|	alternative mRNA splicing, via spliceosome|transcription, DNA-templated|regulation of transcription, DNA-templated|neuron projection development|regulation of RNA splicing|	DNA binding|transcription coactivator activity|ribonucleoprotein complex binding|	10	2.6	19.5	10	3.3	143	3.3	162	1e-05	1	1	2.7	4.2
ENSG00000112249	ASCC3	activating signal cointegrator 1 complex subunit 3	intracellular|nucleus|cytoplasm|Golgi apparatus|membrane|	DNA dealkylation involved in DNA repair|transcription, DNA-templated|regulation of transcription, DNA-templated|cell proliferation|DNA duplex unwinding|	protein binding|ATP binding|ATP-dependent 3'-5' DNA helicase activity|poly(A) RNA binding|	10	-2.9	69.7	10	-3.6	91.8	-3.4	161	1e-05	1	1	-4.3	-2.6
ENSG00000204628	GNB2L1	guanine nucleotide binding protein (G protein), beta polypeptide 2-like 1	phagocytic cup|nucleus|cytoplasm|mitochondrion|cytosol|cytoskeleton|small ribosomal subunit|dendrite|midbody|neuronal cell body|perikaryon|perinuclear region of cytoplasm|extracellular vesicular exosome|	positive regulation of protein phosphorylation|activation of cysteine-type endopeptidase activity involved in apoptotic process|cell cycle|gastrulation|negative regulation of gene expression|viral process|negative regulation of translation|negative regulation of Wnt signaling pathway|negative regulation of cell growth|positive regulation of cell migration|positive regulation of cAMP catabolic pro…	protein kinase C binding|receptor binding|protein binding|ion channel inhibitor activity|cysteine-type endopeptidase activator activity involved in apoptotic process|enzyme binding|protein phosphatase binding|protein tyrosine kinase inhibitor activity|receptor tyrosine kinase binding|protein complex scaffold|SH2 domain binding|protein homodimerization activity|poly(A) RNA binding|	10	-5.8	34.7	10	-4.5	128	-4.5	161	1e-05	1	1	-6.4	-3.9
ENSG00000181163	NPM1	nucleophosmin (nucleolar phosphoprotein B23, numatrin)	nucleus|nucleus|nucleoplasm|nucleoplasm|nucleolus|cytoplasm|cytoplasm|centrosome|centrosome|cytosol|membrane|ribonucleoprotein complex|spindle pole centrosome|	DNA repair|nucleosome assembly|nucleosome assembly|intracellular protein transport|nucleocytoplasmic transport|nucleocytoplasmic transport|response to stress|centrosome cycle|centrosome cycle|signal transduction|cell aging|cell aging|protein localization|negative regulation of cell proliferation|negative regulation of cell proliferation|negative regulation of centrosome duplication|viral process|…	transcription coactivator activity|RNA binding|protein kinase inhibitor activity|protein binding|protein kinase binding|Tat protein binding|histone binding|protein homodimerization activity|ribosomal large subunit binding|ribosomal small subunit binding|poly(A) RNA binding|protein heterodimerization activity|NF-kappaB binding|NF-kappaB binding|unfolded protein binding|unfolded protein binding|	9	-3.1	35	10	-3.2	125	-3.2	160	1e-05	1	1	-4.2	-2.6
ENSG00000164219	PGGT1B	protein geranylgeranyltransferase type I, beta subunit	CAAX-protein geranylgeranyltransferase complex|	positive regulation of cell proliferation|protein geranylgeranylation|response to cytokine|positive regulation of cell cycle|negative regulation of nitric-oxide synthase biosynthetic process|	protein geranylgeranyltransferase activity|CAAX-protein geranylgeranyltransferase activity|zinc ion binding|	10	2.9	32.4	10	3.4	128	3.3	160	1e-05	1	1	2.6	4.2
ENSG00000188559	RALGAPA2	Ral GTPase activating protein, alpha subunit 2 (catalytic)	extracellular space|cytoplasm|plasma membrane|	activation of Ral GTPase activity|activation of Ral GTPase activity|membrane organization|	Ral GTPase activator activity|Ral GTPase activator activity|protein heterodimerization activity|	9	1.2	23.6	9	1.8	140	1.8	160	1e-05	1	1	1.5	2.3
ENSG00000135597	REPS1	RALBP1 associated Eps domain containing 1	plasma membrane|coated pit|	receptor-mediated endocytosis|	calcium ion binding|protein binding|SH3 domain binding|	10	-3.4	9.84	10	-2.3	152	-2.4	160	1e-05	1	1	-3.6	-2
ENSG00000072501	SMC1A	structural maintenance of chromosomes 1A	chromosome, centromeric region|kinetochore|condensed chromosome kinetochore|condensed nuclear chromosome|nucleus|nucleoplasm|chromosome|cytoplasm|cytosol|cohesin core heterodimer|meiotic cohesin complex|	mitotic sister chromatid segregation|mitotic cell cycle|mRNA splicing, via spliceosome|DNA repair|mitotic spindle organization|sister chromatid cohesion|mitotic sister chromatid cohesion|mitotic cell cycle checkpoint|meiotic nuclear division|RNA splicing|response to radiation|gene expression|stem cell maintenance|negative regulation of DNA endoreduplication|signal transduction in response to DNA …	chromatin binding|microtubule motor activity|protein binding|ATP binding|mediator complex binding|poly(A) RNA binding|protein heterodimerization activity|	9	-2.6	62.1	10	-1.9	100	-2.1	159	1e-05	1	1	-3	-1.7
ENSG00000134146	DPH6	diphthamine biosynthesis 6	None	peptidyl-diphthamide biosynthetic process from peptidyl-histidine|peptidyl-diphthamide biosynthetic process from peptidyl-histidine|	ATP binding|diphthine-ammonia ligase activity|	10	-5.1	19.5	10	-3.3	144	-3.5	159	1e-05	1	1	-5.5	-2.9
ENSG00000073584	SMARCE1	SWI/SNF related, matrix associated, actin dependent regulator of chromatin, subfamily e, member 1	nuclear chromosome|nuclear chromatin|nucleus|SWI/SNF complex|transcriptional repressor complex|protein complex|npBAF complex|nBAF complex|	nucleosome disassembly|chromatin remodeling|regulation of transcription from RNA polymerase II promoter|nervous system development|metabolic process|ATP-dependent chromatin remodeling|negative regulation of transcription, DNA-templated|	RNA polymerase II core promoter proximal region sequence-specific DNA binding|RNA polymerase II distal enhancer sequence-specific DNA binding|chromatin binding|transcription coactivator activity|RNA binding|protein binding|N-acetyltransferase activity|ligand-dependent nuclear receptor binding|nucleosomal DNA binding|protein N-terminus binding|	10	5.2	31.9	10	2.9	130	3.1	158	1e-05	1	1	2.5	5.3
ENSG00000112685	EXOC2	exocyst complex component 2	exocyst|plasma membrane|membrane|intracellular membrane-bounded organelle|	exocytosis|Golgi to plasma membrane transport|protein transport|cellular protein metabolic process|membrane organization|	protein binding|Ral GTPase binding|protein N-terminus binding|	10	2.9	16	10	3.4	142	3.1	157	1e-05	1	1	2.5	4.2
ENSG00000165389	SPTSSA	serine palmitoyltransferase, small subunit A	integral component of membrane|serine C-palmitoyltransferase complex|	sphingolipid biosynthetic process|	serine C-palmitoyltransferase activity|protein binding|	10	2.1	11	10	2.5	146	2.4	157	1e-05	1	1	2.1	3.2
ENSG00000100983	GSS	glutathione synthetase	cytosol|extracellular vesicular exosome|	cellular amino acid metabolic process|glutathione biosynthetic process|glutathione biosynthetic process|xenobiotic metabolic process|response to oxidative stress|nervous system development|aging|response to nutrient levels|response to tumor necrosis factor|response to amino acid|small molecule metabolic process|response to cadmium ion|glutathione derivative biosynthetic process|	magnesium ion binding|glutathione synthase activity|ATP binding|glycine binding|protein homodimerization activity|glutathione binding|	10	2.2	8.82	10	2.6	148	2.5	156	1e-05	1	1	2.1	3.3
ENSG00000135763	URB2	URB2 ribosome biogenesis 2 homolog (S. cerevisiae)	nucleus|nucleolus|aggresome|	None	None	10	-1.1	9.67	10	-4	153	-3.8	155	1e-05	1	1	-5.2	-3
ENSG00000006125	AP2B1	adaptor-related protein complex 2, beta 1 subunit	trans-Golgi network|cytosol|plasma membrane|coated pit|membrane|clathrin adaptor complex|endocytic vesicle membrane|clathrin-coated endocytic vesicle membrane|intracellular membrane-bounded organelle|	intracellular protein transport|endocytosis|epidermal growth factor receptor signaling pathway|synaptic transmission|axon guidance|viral process|antigen processing and presentation of exogenous peptide antigen via MHC class II|negative regulation of epidermal growth factor receptor signaling pathway|neurotrophin TRK receptor signaling pathway|clathrin coat assembly|regulation of defense response …	protein binding|protein transporter activity|clathrin binding|protein complex binding|	10	3	27.8	10	3	127	3	155	1e-05	1	1	2.3	3.9
ENSG00000268432	AC026407.1	N/A	None	None	None	4	-3.8	42.8	4	-4.2	113	-4.2	155	1e-05	1	1	-6.2	-3.4
ENSG00000083642	PDS5B	PDS5, regulator of cohesion maintenance, homolog B (S. cerevisiae)	chromosome, centromeric region|chromatin|nucleus|nucleus|nucleoplasm|chromosome|cytosol|	mitotic cell cycle|mitotic sister chromatid cohesion|cell proliferation|negative regulation of cell proliferation|regulation of cell proliferation|	DNA binding|protein binding|ATP binding|	10	2.6	19.1	10	2.2	136	2.3	154	1e-05	1	1	1.8	3
ENSG00000162521	RBBP4	retinoblastoma binding protein 4	nuclear chromatin|nucleus|nucleoplasm|nucleoplasm|Sin3 complex|NuRD complex|NuRD complex|NURF complex|CAF-1 complex|ESC/E(Z) complex|protein complex|	G2/M transition of mitotic cell cycle|mitotic cell cycle|ATP catabolic process|DNA replication|nucleosome assembly|DNA replication-dependent nucleosome assembly|DNA replication-independent nucleosome assembly|chromatin remodeling|transcription, DNA-templated|regulation of transcription, DNA-templated|negative regulation of cell proliferation|chromatin assembly|centromere-specific nucleosome assem…	RNA polymerase II core promoter proximal region sequence-specific DNA binding|RNA polymerase II distal enhancer sequence-specific DNA binding|protein binding|DNA-dependent ATPase activity|nucleosomal DNA binding|histone binding|histone deacetylase binding|	10	-2.3	24.5	10	-2.7	131	-2.6	154	1e-05	1	1	-3.4	-2
ENSG00000089048	ESF1	ESF1, nucleolar pre-rRNA processing protein, homolog (S. cerevisiae)	extracellular space|nucleoplasm|nucleolus|	transcription, DNA-templated|regulation of transcription, DNA-templated|	poly(A) RNA binding|	10	-4.6	19.2	10	-4	136	-4.1	154	1e-05	1	1	-5.7	-3.6
ENSG00000092094	OSGEP	O-sialoglycoprotein endopeptidase	nucleus|cytoplasm|	threonylcarbamoyladenosine biosynthetic process|	transferase activity, transferring acyl groups other than amino-acyl groups|metal ion binding|	10	-4	20.3	10	-4.4	134	-4.4	154	1e-05	1	1	-5.5	-3.6
ENSG00000055950	MRPL43	mitochondrial ribosomal protein L43	mitochondrial ribosome|	translation|	structural constituent of ribosome|poly(A) RNA binding|	8	-2.5	20.9	9	-3.3	135	-3.2	154	1e-05	1	1	-4.3	-2.7
ENSG00000171862	PTEN	phosphatase and tensin homolog	nucleus|cytoplasm|cytoplasm|mitochondrion|cytosol|plasma membrane|cytoplasmic side of plasma membrane|PML body|myelin sheath adaxonal region|cell projection|neuron projection|dendritic spine|Schmidt-Lanterman incisure|postsynaptic membrane|	regulation of cyclin-dependent protein serine/threonine kinase activity|angiogenesis|negative regulation of protein phosphorylation|regulation of B cell apoptotic process|protein dephosphorylation|protein dephosphorylation|phospholipid metabolic process|phosphatidylinositol biosynthetic process|apoptotic process|activation of mitotic anaphase-promoting complex activity|epidermal growth factor rec…	magnesium ion binding|phosphatidylinositol-3-phosphatase activity|phosphoprotein phosphatase activity|protein serine/threonine phosphatase activity|protein tyrosine phosphatase activity|platelet-derived growth factor receptor binding|protein binding|protein tyrosine/serine/threonine phosphatase activity|lipid binding|anaphase-promoting complex binding|phosphatidylinositol-3,4,5-trisphosphate 3-ph…	10	3	39	10	3.5	115	3.4	153	1e-05	1	1	2.6	4.3
ENSG00000178605	GTPBP6	GTP binding protein 6 (putative)	None	None	GTP binding|metal ion binding|	10	-3.9	60.6	10	-3.5	92.9	-3.6	153	1e-05	1	1	-4.5	-2.7
ENSG00000130826	DKC1	dyskeratosis congenita 1, dyskerin	nucleus|nucleoplasm|telomerase holoenzyme complex|nucleolus|cytoplasm|Cajal body|	telomere maintenance|pseudouridine synthesis|rRNA processing|RNA processing|telomere maintenance via telomerase|cell proliferation|	telomerase activity|RNA binding|protein binding|pseudouridine synthase activity|poly(A) RNA binding|	9	-3.7	24.6	10	-4.6	129	-4.4	152	1e-05	1	1	-5.5	-3.6
ENSG00000198925	ATG9A	autophagy related 9A	pre-autophagosomal structure|autophagic vacuole membrane|endosome|autophagic vacuole|endoplasmic reticulum membrane|trans-Golgi network|membrane|integral component of membrane|cytoplasmic vesicle|late endosome membrane|	autophagic vacuole assembly|mitochondrion degradation|protein transport|protein localization to Golgi apparatus|protein localization to pre-autophagosomal structure|piecemeal microautophagy of nucleus|late nucleophagy|innate immune response|	protein binding|	10	4.7	36.7	10	3.1	117	3.2	152	1e-05	1	1	2.5	4.7
ENSG00000164091	WDR82	WD repeat domain 82	chromatin|histone methyltransferase complex|Set1C/COMPASS complex|PTW/PP1 phosphatase complex|	histone H3-K4 methylation|	chromatin binding|protein binding|histone methyltransferase activity (H3-K4 specific)|	10	-4.8	26.4	10	-3.2	131	-4	152	1e-05	1	1	-5.7	-3
ENSG00000001497	LAS1L	LAS1-like (S. cerevisiae)	nucleus|cytoplasm|microtubule organizing center|membrane|MLL1 complex|	rRNA processing|	poly(A) RNA binding|	9	-6.2	18.5	9	-3.8	137	-3.9	152	1e-05	1	1	-7	-3.3
ENSG00000110367	DDX6	DEAD (Asp-Glu-Ala-Asp) box helicase 6	cytoplasmic mRNA processing body|cytoplasm|cytosol|cytoplasmic stress granule|membrane|RISC complex|intracellular membrane-bounded organelle|	nuclear-transcribed mRNA catabolic process, deadenylation-dependent decay|ATP catabolic process|gene expression|RNA metabolic process|mRNA metabolic process|cytoplasmic mRNA processing body assembly|exonucleolytic nuclear-transcribed mRNA catabolic process involved in deadenylation-dependent decay|	RNA helicase activity|helicase activity|protein binding|ATP binding|ATP-dependent helicase activity|poly(A) RNA binding|	10	-2	15	10	-2.5	137	-2.4	150	1e-05	1	1	-3.2	-2.1
ENSG00000241468	ATP5J2	ATP synthase, H+ transporting, mitochondrial Fo complex, subunit F2	nucleus|mitochondrial inner membrane|mitochondrial proton-transporting ATP synthase complex|mitochondrial proton-transporting ATP synthase complex|integral component of membrane|proton-transporting ATP synthase complex, coupling factor F(o)|extracellular vesicular exosome|	ATP catabolic process|proton transport|respiratory electron transport chain|mitochondrial ATP synthesis coupled proton transport|mitochondrial ATP synthesis coupled proton transport|cellular metabolic process|small molecule metabolic process|	ATPase activity|transmembrane transporter activity|	9	-3.4	32.6	9	-4.4	119	-4.2	150	1e-05	1	1	-5.7	-3.4
ENSG00000087470	DNM1L	dynamin 1-like	cytoplasm|mitochondrion|mitochondrial outer membrane|mitochondrial outer membrane|peroxisome|peroxisome|Golgi apparatus|cytosol|cytosol|microtubule|coated pit|membrane|cell junction|synaptic vesicle membrane|intracellular membrane-bounded organelle|protein complex|perinuclear region of cytoplasm|	mitochondrial fission|mitochondrial fission|release of cytochrome c from mitochondria|dynamin polymerization involved in mitochondrial fission|GTP catabolic process|endocytosis|apoptotic process|cellular component disassembly involved in execution phase of apoptosis|regulation of mitochondrion organization|peroxisome fission|peroxisome fission|regulation of protein oligomerization|positive regula…	GTPase activity|protein binding|GTP binding|lipid binding|ubiquitin protein ligase binding|identical protein binding|protein homodimerization activity|	10	2.8	6.41	10	-3.7	148	-3.7	150	1e-05	1	1	-4.9	-3
ENSG00000172590	MRPL52	mitochondrial ribosomal protein L52	mitochondrial large ribosomal subunit|	translation|	structural constituent of ribosome|	10	-4.3	31.2	10	-3.7	119	-3.8	150	1e-05	1	1	-5.2	-3.2
ENSG00000173726	TOMM20	translocase of outer mitochondrial membrane 20 homolog (yeast)	mitochondrion|mitochondrial outer membrane translocase complex|mitochondrial outer membrane translocase complex|integral component of membrane|	protein targeting to mitochondrion|protein targeting to mitochondrion|cellular protein metabolic process|protein transmembrane transport|	protein binding|P-P-bond-hydrolysis-driven protein transmembrane transporter activity|unfolded protein binding|	10	-2.2	28.8	10	-3.6	125	-3.3	150	1e-05	1	1	-4.3	-2.7
ENSG00000149084	HSD17B12	hydroxysteroid (17-beta) dehydrogenase 12	endoplasmic reticulum membrane|integral component of membrane|extracellular matrix|	fatty acid biosynthetic process|estrogen biosynthetic process|positive regulation of cell-substrate adhesion|triglyceride biosynthetic process|extracellular matrix organization|long-chain fatty-acyl-CoA biosynthetic process|cellular lipid metabolic process|small molecule metabolic process|oxidation-reduction process|	fibronectin binding|estradiol 17-beta-dehydrogenase activity|protein binding|collagen binding|heparin binding|	10	3.3	26.6	10	2.7	125	2.9	150	1e-05	1	1	2.3	3.9
ENSG00000270617	URGCP-MRPS24	URGCP-MRPS24 readthrough	None	None	None	7	-7.8	42.9	7	-2.8	118	-6.7	150	1e-05	1	1	-9.2	-3.2
ENSG00000157212	PAXIP1	PAX interacting (with transcription-activation domain) protein 1	nucleus|nuclear matrix|histone methyltransferase complex|	positive regulation of histone H3-K36 methylation|vasculogenesis|DNA repair|DNA recombination|transcription, DNA-templated|response to ionizing radiation|DNA damage response, signal transduction by p53 class mediator|positive regulation of protein ubiquitination|positive regulation of histone acetylation|endothelial cell migration|positive regulation of isotype switching|histone H3-K4 methylation…	protein binding|	10	-2.5	37.8	10	-1.7	113	-1.9	149	1e-05	1	1	-2.9	-1.5
ENSG00000116717	GADD45A	growth arrest and DNA-damage-inducible, alpha	nucleus|cytoplasm|	regulation of cyclin-dependent protein serine/threonine kinase activity|activation of MAPKKK activity|DNA repair|negative regulation of protein kinase activity|apoptotic process|cell cycle arrest|centrosome cycle|signal transduction in response to DNA damage|positive regulation of apoptotic process|positive regulation of JNK cascade|cellular response to mechanical stimulus|cellular response to io…	core promoter binding|protein binding|	10	-0.6	2.27	10	-1.8	150	-1.7	149	1e-05	1	1	-2.5	-1.2
ENSG00000228716	DHFR	dihydrofolate reductase	None	None	None	9	-3.6	84.9	10	-1.5	72	-3.2	149	1e-05	1	1	-4.6	-2.3
ENSG00000061794	MRPS35	mitochondrial ribosomal protein S35	cytoplasm|mitochondrion|mitochondrial small ribosomal subunit|mitochondrial small ribosomal subunit|	DNA damage response, detection of DNA damage|peptide biosynthetic process|	poly(A) RNA binding|	10	-2.9	15.3	10	-4.2	136	-4.1	149	1e-05	1	1	-5.6	-3.3
ENSG00000143379	SETDB1	SET domain, bifurcated 1	nucleus|chromosome|cytoplasm|Golgi apparatus|plasma membrane|	inner cell mass cell proliferation|transcription, DNA-templated|regulation of transcription, DNA-templated|histone lysine methylation|bone development|	DNA binding|protein binding|zinc ion binding|histone-lysine N-methyltransferase activity|	10	7.5	39.8	10	3.7	118	5.3	149	1e-05	1	1	3.8	8.4
ENSG00000198554	WDHD1	WD repeat and HMG-box DNA binding protein 1	chromosome, centromeric region|nucleus|nucleoplasm|cytoplasm|	RNA processing|regulation of chromosome organization|heterochromatin maintenance|	DNA binding|chromatin binding|RNA binding|protein binding|RNA polymerase binding|	10	3.2	12.6	10	2.4	138	2.5	149	1e-05	1	1	1.9	3.6
ENSG00000107815	C10ORF2	chromosome 10 open reading frame 2	mitochondrial nucleoid|	mitochondrial DNA replication|mitochondrial DNA replication|DNA unwinding involved in DNA replication|transcription from mitochondrial promoter|cell death|protein hexamerization|protein homooligomerization|	protease binding|single-stranded DNA binding|ATP binding|5'-3' DNA helicase activity|	10	-2.4	14.3	10	-4.3	138	-4.1	149	1e-05	1	1	-5.5	-3.3
ENSG00000268083	AC104534.3	N/A	None	None	None	5	4.8	63.9	10	2	96.3	4.6	149	1e-05	1	1	2.8	6.2
ENSG00000183011	LSMD1	N/A	None	None	None	10	4.8	29.5	10	2.8	122	2.8	149	1e-05	1	1	2.5	4.7
ENSG00000132522	GPS2	G protein pathway suppressor 2	nucleus|transcriptional repressor complex|	negative regulation of transcription from RNA polymerase II promoter|inactivation of MAPK activity|cell cycle|JNK cascade|negative regulation of JNK cascade|	transcription corepressor activity|GTPase inhibitor activity|protein binding|	10	2.7	28.9	10	2.4	120	2.5	148	1e-05	1	1	2	3.2
ENSG00000137038	TMEM261	transmembrane protein 261	integral component of membrane|	None	None	10	4.6	152	10	-1.1	40.7	4.6	148	1e-05	1	1	3.6	6.6
ENSG00000006530	AGK	acylglycerol kinase	mitochondrion|mitochondrial membrane|intracellular membrane-bounded organelle|	protein kinase C-activating G-protein coupled receptor signaling pathway|glycerolipid metabolic process|ceramide biosynthetic process|lipid phosphorylation|	ceramide kinase activity|NAD+ kinase activity|diacylglycerol kinase activity|ATP binding|acylglycerol kinase activity|	10	5.8	24.4	10	2.8	127	2.4	147	1e-05	1	1	1.9	5.3
ENSG00000267261	CTD-2132N18.3	N/A	None	None	None	3	5.3	64.6	3	4.2	84.2	5.3	147	1e-05	1	1	4.4	8.6
ENSG00000161654	LSM12	LSM12 homolog (S. cerevisiae)	None	None	None	10	-6	27.2	10	-2.3	129	-2.6	147	1e-05	1	1	-5.8	-2.1
ENSG00000141564	RPTOR	regulatory associated protein of MTOR, complex 1	cytoplasm|lysosome|lysosomal membrane|cytosol|TORC1 complex|	positive regulation of endothelial cell proliferation|cell cycle arrest|insulin receptor signaling pathway|regulation of cell size|cell growth|cellular response to nutrient levels|TOR signaling|positive regulation of TOR signaling|positive regulation of transcription from RNA polymerase III promoter|cellular response to amino acid stimulus|positive regulation of protein serine/threonine kinase ac…	RNA polymerase III type 1 promoter DNA binding|RNA polymerase III type 2 promoter DNA binding|RNA polymerase III type 3 promoter DNA binding|TFIIIC-class transcription factor binding|protein binding|protein kinase binding|protein complex binding|14-3-3 protein binding|	10	-3.4	39.5	10	-3.5	107	-3.5	146	1e-05	1	1	-4.4	-2.7
ENSG00000130725	UBE2M	ubiquitin-conjugating enzyme E2M	cytosol|extracellular vesicular exosome|	cellular protein modification process|cellular protein modification process|transforming growth factor beta receptor signaling pathway|protein ubiquitination|protein ubiquitination|positive regulation of neuron apoptotic process|protein neddylation|protein neddylation|	ubiquitin-protein transferase activity|ubiquitin-protein transferase activity|protein binding|ATP binding|ribosomal S6-glutamic acid ligase activity|NEDD8 ligase activity|	10	3.4	25.6	10	4.1	122	4	146	1e-05	1	1	3.1	4.9
ENSG00000157181	C1ORF27	chromosome 1 open reading frame 27	integral component of membrane|	oxidation-reduction process|	zinc ion binding|oxidoreductase activity|	10	-0.5	5.79	10	-2.1	147	-2	146	1e-05	1	1	-2.8	-1.6
ENSG00000090263	MRPS33	mitochondrial ribosomal protein S33	mitochondrial small ribosomal subunit|	translation|	structural constituent of ribosome|	10	3	4.29	10	-4.6	147	-4.5	146	1e-05	1	1	-6.3	-3.2
ENSG00000196976	LAGE3	L antigen family, member 3	cellular_component|nucleus|	tRNA processing|biological_process|	molecular_function|	10	-6.4	16.9	10	-5.7	129	-5.7	146	1e-05	1	1	-8.3	-5.2
ENSG00000138785	INTS12	integrator complex subunit 12	integrator complex|	snRNA processing|	protein binding|zinc ion binding|	10	3.5	18.8	10	3.3	128	3.4	146	1e-05	1	1	2.9	4.5
ENSG00000108312	UBTF	upstream binding transcription factor, RNA polymerase I	nucleoplasm|nucleolus|nucleolus|	chromatin silencing at rDNA|regulation of transcription from RNA polymerase I promoter|transcription from RNA polymerase I promoter|transcription initiation from RNA polymerase I promoter|transcription elongation from RNA polymerase I promoter|termination of RNA polymerase I transcription|gene expression|positive regulation of transcription from RNA polymerase I promoter|	DNA binding|protein binding|poly(A) RNA binding|	9	-2.2	21.4	10	-3.2	127	-2.9	145	1e-05	1	1	-3.8	-2.4
ENSG00000136718	IMP4	IMP4, U3 small nucleolar ribonucleoprotein	nucleolus|ribonucleoprotein complex|	rRNA processing|	protein binding|	9	-3.1	20.8	10	-3.7	126	-3.6	145	1e-05	1	1	-4.5	-2.8
ENSG00000204316	MRPL38	mitochondrial ribosomal protein L38	mitochondrion|ribosome|	None	None	10	-3	10.1	10	-3.4	135	-3.4	145	1e-05	1	1	-4.6	-2.9
ENSG00000129657	SEC14L1	SEC14-like 1 (S. cerevisiae)	Golgi apparatus|membrane|integral component of membrane|	transport|	None	10	0.7	2.01	10	1.9	146	1.9	145	1e-05	1	1	1.5	2.8
ENSG00000144741	SLC25A26	solute carrier family 25 (S-adenosylmethionine carrier), member 26	mitochondrion|mitochondrial inner membrane|integral component of membrane|	S-adenosyl-L-methionine transport|S-adenosyl-L-methionine transmembrane transport|	S-adenosyl-L-methionine transmembrane transporter activity|	10	0	0	10	-4.6	149	-4.5	145	1e-05	1	1	-6.6	-3.9
ENSG00000145388	METTL14	methyltransferase like 14	nucleus|MIS complex|	stem cell maintenance|mRNA destabilization|mRNA methylation|	RNA binding|mRNA (2'-O-methyladenosine-N6-)-methyltransferase activity|	10	-1.8	15.7	10	-3	132	-2.9	144	1e-05	1	1	-3.9	-2.3
ENSG00000135317	SNX14	sorting nexin 14	integral component of membrane|	protein transport|termination of G-protein coupled receptor signaling pathway|	phosphatidylinositol binding|	10	1.4	25.3	10	1.6	120	1.5	144	1e-05	1	1	1.3	1.9
ENSG00000178921	PFAS	phosphoribosylformylglycinamidine synthase	cytosol|extracellular vesicular exosome|	purine nucleobase metabolic process|'de novo' IMP biosynthetic process|'de novo' IMP biosynthetic process|glutamine metabolic process|purine ribonucleoside monophosphate biosynthetic process|response to drug|small molecule metabolic process|nucleobase-containing small molecule metabolic process|	phosphoribosylformylglycinamidine synthase activity|ATP binding|	10	-4.6	51.7	10	-3.6	94.1	-4	143	1e-05	1	1	-5.6	-3.3
ENSG00000071994	PDCD2	programmed cell death 2	nucleus|cytoplasm|extracellular vesicular exosome|	apoptotic process|	DNA binding|protein binding|enzyme binding|metal ion binding|	9	-2.4	23.3	9	-4.1	124	-4	143	1e-05	1	1	-5.1	-3.3
ENSG00000143612	C1ORF43	chromosome 1 open reading frame 43	integral component of membrane|	oxidation-reduction process|	oxidoreductase activity, acting on the CH-OH group of donors, NAD or NADP as acceptor|coenzyme binding|	10	1.9	25.7	10	1.8	118	1.8	143	1e-05	1	1	1.6	2.4
ENSG00000128463	EMC4	ER membrane protein complex subunit 4	integral component of membrane|ER membrane protein complex|	apoptotic process|	None	9	5.3	43.7	9	2.7	103	3	143	1e-05	1	1	2.4	5.4
ENSG00000112237	CCNC	cyclin C	nucleoplasm|DNA-directed RNA polymerase II, holoenzyme|mediator complex|	regulation of cyclin-dependent protein serine/threonine kinase activity|transcription, DNA-templated|transcription initiation from RNA polymerase II promoter|transforming growth factor beta receptor signaling pathway|Notch signaling pathway|gene expression|positive regulation of transcription from RNA polymerase II promoter|	protein binding|protein kinase binding|	10	-0.8	3.6	10	-2	143	-2	142	1e-05	1	1	-2.9	-1.6
ENSG00000085231	TAF9	TAF9 RNA polymerase II, TATA box binding protein (TBP)-associated factor, 32kDa	PCAF complex|nucleoplasm|transcription factor TFIID complex|STAGA complex|transcription factor TFTC complex|pre-snoRNP complex|MLL1 complex|	chromatin organization|transcription from RNA polymerase II promoter|transcription initiation from RNA polymerase II promoter|transcription elongation from RNA polymerase II promoter|cellular response to DNA damage stimulus|gene expression|viral process|positive regulation of cell growth|negative regulation of proteasomal ubiquitin-dependent protein catabolic process|negative regulation of apopto…	p53 binding|DNA binding|transcription coactivator activity|transcription coactivator activity|histone acetyltransferase activity|protein binding|activating transcription factor binding|transcription regulatory region DNA binding|protein heterodimerization activity|C2H2 zinc finger domain binding|	10	-3.4	44.9	10	-4.6	99.1	-4.4	142	1e-05	1	1	-6.4	-3.9
ENSG00000169446	MMGT1	membrane magnesium transporter 1	Golgi membrane|early endosome|Golgi apparatus|membrane|integral component of membrane|early endosome membrane|ER membrane protein complex|	magnesium ion transport|	magnesium ion transmembrane transporter activity|	10	5	31.6	10	4.2	111	4.3	142	1e-05	1	1	3.5	6
ENSG00000213780	GTF2H4	general transcription factor IIH, polypeptide 4, 52kDa	core TFIIH complex|nucleoplasm|holo TFIIH complex|	nucleotide-excision repair, DNA damage removal|ATP catabolic process|DNA repair|transcription-coupled nucleotide-excision repair|nucleotide-excision repair|regulation of transcription, DNA-templated|transcription from RNA polymerase I promoter|transcription initiation from RNA polymerase I promoter|transcription elongation from RNA polymerase I promoter|termination of RNA polymerase I transcripti…	sequence-specific DNA binding transcription factor activity|ATP-dependent DNA helicase activity|protein kinase activity|protein binding|DNA-dependent ATPase activity|RNA polymerase II carboxy-terminal domain kinase activity|	10	-4.4	51	10	-2.8	93.7	-3.4	141	1e-05	1	1	-4.9	-2.6
ENSG00000148606	POLR3A	polymerase (RNA) III (DNA directed) polypeptide A, 155kDa	nucleoplasm|DNA-directed RNA polymerase III complex|cytosol|membrane|	transcription, DNA-templated|transcription from RNA polymerase III promoter|transcription elongation from RNA polymerase III promoter|termination of RNA polymerase III transcription|gene expression|positive regulation of type I interferon production|positive regulation of interferon-beta production|innate immune response|innate immune response|defense response to virus|	RNA polymerase III activity|DNA binding|chromatin binding|DNA-directed RNA polymerase activity|zinc ion binding|ribonucleoside binding|	10	-2.5	38.2	10	-3.2	105	-3	141	1e-05	1	1	-4	-2.4
ENSG00000086758	HUWE1	HECT, UBA and WWE domain containing 1, E3 ubiquitin protein ligase	nucleus|nucleus|cytoplasm|membrane|extracellular vesicular exosome|	protein polyubiquitination|base-excision repair|protein monoubiquitination|histone ubiquitination|cell differentiation|protein ubiquitination involved in ubiquitin-dependent protein catabolic process|	DNA binding|ubiquitin-protein transferase activity|protein binding|ligase activity|poly(A) RNA binding|	10	-3	17.6	10	-1.9	125	-2.1	141	1e-05	1	1	-3.2	-1.5
ENSG00000105810	CDK6	cyclin-dependent kinase 6	cyclin-dependent protein kinase holoenzyme complex|ruffle|nucleus|cytoplasm|cytosol|	G1/S transition of mitotic cell cycle|mitotic cell cycle|positive regulation of cell-matrix adhesion|type B pancreatic cell development|protein phosphorylation|cell cycle arrest|negative regulation of cell proliferation|response to virus|regulation of gene expression|regulation of gene expression|astrocyte development|dentate gyrus development|lateral ventricle development|gliogenesis|cell dediff…	cyclin-dependent protein serine/threonine kinase activity|protein binding|ATP binding|cyclin binding|	10	2.8	30.8	10	1.9	113	2.1	141	1e-05	1	1	1.7	3.1
ENSG00000062650	WAPAL	wings apart-like homolog (Drosophila)	chromosome, centromeric region|chromatin|synaptonemal complex|nucleus|nucleoplasm|chromosome|cytoplasm|cytosol|cohesin complex|microtubule cytoskeleton|intracellular membrane-bounded organelle|	mitotic cell cycle|mitotic nuclear division|negative regulation of DNA replication|response to toxic substance|viral process|negative regulation of chromatin binding|negative regulation of sister chromatid cohesion|protein localization to chromatin|regulation of cohesin localization to chromatin|	protein binding|	10	-5.3	22.4	10	-2.3	126	-2.5	141	1e-05	1	1	-4.7	-2
ENSG00000168488	ATXN2L	ataxin 2-like	cytoplasm|cytoplasmic stress granule|membrane|nuclear speck|	regulation of cytoplasmic mRNA processing body assembly|stress granule assembly|	protein binding|poly(A) RNA binding|	10	-2.3	6.38	10	-4.2	135	-4.2	141	1e-05	1	1	-7.9	-2.9
ENSG00000260272	RP11-20I23.1	N/A	None	None	None	2	5.4	33.5	9	4.4	109	5.1	140	1e-05	1	1	4.1	7
ENSG00000114209	PDCD10	programmed cell death 10	Golgi membrane|cytosol|plasma membrane|extracellular vesicular exosome|	angiogenesis|apoptotic process|positive regulation of cell proliferation|negative regulation of apoptotic process|positive regulation of MAP kinase activity|	protein binding|protein homodimerization activity|protein N-terminus binding|	10	2.6	24.9	10	2	115	2.2	138	1e-05	1	1	1.9	3.1
ENSG00000164919	COX6C	cytochrome c oxidase subunit VIc	mitochondrion|mitochondrial inner membrane|integral component of membrane|	generation of precursor metabolites and energy|respiratory electron transport chain|cellular metabolic process|small molecule metabolic process|hydrogen ion transmembrane transport|	cytochrome-c oxidase activity|	10	-1.5	27.7	10	-2.1	112	-2	138	1e-05	1	1	-2.6	-1.4
ENSG00000166822	TMEM170A	transmembrane protein 170A	integral component of membrane|	None	None	6	1.5	29.1	6	1.6	109	1.6	138	1e-05	1	1	1.4	2.3
ENSG00000100726	TELO2	telomere maintenance 2	chromosome, telomeric region|intracellular|nucleus|cytoplasm|membrane|TORC1 complex|TORC2 complex|	regulation of TOR signaling|	protein binding|protein complex binding|protein complex scaffold|	10	-3.6	14.6	10	-3.3	124	-3.4	138	1e-05	1	1	-4.9	-3
ENSG00000106052	TAX1BP1	Tax1 (human T-cell leukemia virus type I) binding protein 1	cytosol|	apoptotic process|negative regulation of NF-kappaB transcription factor activity|negative regulation of type I interferon production|negative regulation of apoptotic process|innate immune response|	protein binding|kinase binding|	10	4.3	37.6	10	2.9	105	3	137	1e-05	1	1	2.7	4.8
ENSG00000166200	COPS2	COP9 signalosome subunit 2	cytoplasm|COP9 signalosome|	negative regulation of transcription from RNA polymerase II promoter|transcription from RNA polymerase II promoter|signal transduction|cell proliferation|cullin deneddylation|neuron differentiation|skeletal muscle cell differentiation|	transcription corepressor activity|signal transducer activity|protein binding|	10	-2.3	24.8	10	-2	113	-2	137	1e-05	1	1	-2.8	-1.6
ENSG00000165702	GFI1B	growth factor independent 1B transcription repressor	nucleus|transcription factor complex|nuclear matrix|	negative regulation of transcription from RNA polymerase II promoter|transcription from RNA polymerase II promoter|multicellular organismal development|cell proliferation|chromatin modification|	RNA polymerase II transcription factor binding|DNA binding|protein binding|metal ion binding|	9	-2.6	39	9	-2.5	98.4	-2.5	137	1e-05	1	1	-3.4	-2
ENSG00000039123	SKIV2L2	superkiller viralicidic activity 2-like 2 (S. cerevisiae)	exosome (RNase complex)|nucleus|nucleoplasm|nucleolus|catalytic step 2 spliceosome|	mRNA splicing, via spliceosome|maturation of 5.8S rRNA|	helicase activity|protein binding|ATP binding|poly(A) RNA binding|	9	-3.8	33.4	10	-4.7	105	-4.6	137	1e-05	1	1	-5.7	-3.6
ENSG00000185651	UBE2L3	ubiquitin-conjugating enzyme E2L 3	ubiquitin ligase complex|nucleus|cytoplasm|extracellular vesicular exosome|	protein polyubiquitination|transcription, DNA-templated|regulation of transcription, DNA-templated|regulation of transcription, DNA-templated|cellular protein modification process|ubiquitin-dependent protein catabolic process|cell proliferation|protein ubiquitination|protein K11-linked ubiquitination|cellular response to steroid hormone stimulus|cellular response to glucocorticoid stimulus|	transcription coactivator activity|ubiquitin-protein transferase activity|ubiquitin-protein transferase activity|ubiquitin-protein transferase activity|protein binding|ATP binding|acid-amino acid ligase activity|enzyme binding|ubiquitin protein ligase binding|poly(A) RNA binding|	9	4.8	71	10	3.5	69.4	4.3	137	1e-05	1	1	3.3	5.5
ENSG00000114388	NPRL2	nitrogen permease regulator-like 2 (S. cerevisiae)	None	protein phosphorylation|negative regulation of kinase activity|positive regulation of GTPase activity|	protein kinase activity|GTPase activator activity|protein binding|	10	2.8	14.3	10	2.4	122	2.5	136	1e-05	1	1	2	3.3
ENSG00000143947	RPS27A	ribosomal protein S27a	nucleoplasm|cytosol|plasma membrane|endosome membrane|small ribosomal subunit|membrane|cytosolic small ribosomal subunit|endocytic vesicle membrane|extracellular vesicular exosome|	G1/S transition of mitotic cell cycle|G2/M transition of mitotic cell cycle|negative regulation of transcription from RNA polymerase II promoter|nuclear-transcribed mRNA catabolic process, nonsense-mediated decay|activation of MAPK activity|protein polyubiquitination|mitotic cell cycle|toll-like receptor signaling pathway|antigen processing and presentation of peptide antigen via MHC class I|anti…	structural constituent of ribosome|poly(A) RNA binding|metal ion binding|	9	-4.7	58.7	8	-1.5	88.3	-3.9	136	1e-05	1	1	-5.6	-2.4
ENSG00000145216	FIP1L1	factor interacting with PAPOLA and CPSF1	nucleus|mRNA cleavage and polyadenylation specificity factor complex|	mRNA processing|	poly(A) RNA binding|	10	-1.9	24	10	-2.4	114	-2.3	136	1e-05	1	1	-3.1	-1.8
ENSG00000017797	RALBP1	ralA binding protein 1	cytosol|membrane|	ATP catabolic process|transport|chemotaxis|signal transduction|small GTPase mediated signal transduction|small GTPase mediated signal transduction|positive regulation of Rac GTPase activity|positive regulation of Rac GTPase activity|regulation of GTPase activity|positive regulation of Cdc42 GTPase activity|regulation of small GTPase mediated signal transduction|	GTPase activator activity|protein binding|ATPase activity|Ral GTPase binding|Rac GTPase activator activity|ATPase activity, coupled to movement of substances|Rac GTPase binding|	10	-1.3	13.2	10	-1.8	123	-1.7	136	1e-05	1	1	-2.3	-1.4
ENSG00000149313	AASDHPPT	aminoadipate-semialdehyde dehydrogenase-phosphopantetheinyl transferase	cytosol|extracellular vesicular exosome|	vitamin metabolic process|water-soluble vitamin metabolic process|macromolecule biosynthetic process|pantothenate metabolic process|small molecule metabolic process|	magnesium ion binding|protein binding|holo-[acyl-carrier-protein] synthase activity|	10	4.3	30.8	10	3.5	107	3.5	136	1e-05	1	1	3	5.2
ENSG00000163832	ELP6	elongator acetyltransferase complex subunit 6	Elongator holoenzyme complex|	chromatin organization|transcription, DNA-templated|regulation of transcription, DNA-templated|biological_process|positive regulation of cell migration|	molecular_function|	10	3.2	138	10	-0.1	0.129	3.2	135	1e-05	1	1	2.5	4.7
ENSG00000109572	CLCN3	chloride channel, voltage-sensitive 3	Golgi membrane|early endosome|late endosome|Golgi apparatus|cell surface|vesicle membrane|membrane|integral component of membrane|apical plasma membrane|transport vesicle membrane|early endosome membrane|late endosome membrane|	transport|regulation of pH|ion transmembrane transport|regulation of ion transmembrane transport|regulation of anion transport|regulation of anion transport|endosomal lumen acidification|transmembrane transport|chloride transmembrane transport|chloride transmembrane transport|	voltage-gated chloride channel activity|chloride channel activity|protein binding|ATP binding|antiporter activity|PDZ domain binding|protein homodimerization activity|protein heterodimerization activity|	10	2.9	24.9	10	3.2	110	3.2	134	1e-05	1	1	2.7	4.3
ENSG00000066044	ELAVL1	ELAV like RNA binding protein 1	nucleus|nucleoplasm|cytoplasm|cytosol|membrane|	multicellular organismal development|gene expression|RNA metabolic process|mRNA metabolic process|positive regulation of translation|mRNA stabilization|mRNA stabilization|3'-UTR-mediated mRNA stabilization|3'-UTR-mediated mRNA stabilization|regulation of stem cell maintenance|	nucleotide binding|RNA binding|double-stranded RNA binding|mRNA binding|mRNA 3'-UTR binding|protein binding|AU-rich element binding|protein kinase binding|mRNA 3'-UTR AU-rich region binding|poly(A) RNA binding|	10	4.4	17.9	10	2.4	118	2.5	134	1e-05	1	1	2.1	4
ENSG00000159399	HK2	hexokinase 2	mitochondrial outer membrane|cytosol|membrane|	cellular glucose homeostasis|carbohydrate metabolic process|glucose metabolic process|glycolytic process|lactation|apoptotic mitochondrial changes|hexose transport|glucose transport|small molecule metabolic process|regulation of glucose import|carbohydrate phosphorylation|glucose 6-phosphate metabolic process|transmembrane transport|	glucokinase activity|hexokinase activity|ATP binding|glucose binding|fructokinase activity|mannokinase activity|	10	-5.8	34.4	10	-3.4	101	-3.5	133	1e-05	1	1	-5.3	-2.8
ENSG00000116586	LAMTOR2	late endosomal/lysosomal adaptor, MAPK and MTOR activator 2	lysosomal membrane|late endosome|extracellular vesicular exosome|Ragulator complex|	activation of MAPKK activity|cell growth|positive regulation of TOR signaling|cellular protein localization|positive regulation of GTPase activity|cellular response to amino acid stimulus|	guanyl-nucleotide exchange factor activity|protein binding|protein complex scaffold|	10	-2.4	13.5	10	-3.1	121	-2.9	133	1e-05	1	1	-3.8	-2.3
ENSG00000116903	EXOC8	exocyst complex component 8	exocyst|cytoplasm|plasma membrane|membrane|growth cone|	exocytosis|protein transport|cellular protein localization|cellular protein metabolic process|membrane organization|	protein binding|	10	1.8	24.8	10	3.7	113	3.3	133	1e-05	1	1	2.1	4.1
ENSG00000142207	URB1	URB1 ribosome biogenesis 1 homolog (S. cerevisiae)	nucleolus|nucleolus|	biological_process|	poly(A) RNA binding|	10	-7.2	18.1	10	-2.9	117	-2.9	133	1e-05	1	1	-4.4	-2.2
ENSG00000241127	YAE1D1	Yae1 domain containing 1	None	None	None	10	-4.4	20.7	10	-2.6	117	-3.3	132	1e-05	1	1	-5.3	-2.4
ENSG00000143093	STRIP1	striatin interacting protein 1	nucleus|cytoplasm|extracellular vesicular exosome|	regulation of cell morphogenesis|cortical actin cytoskeleton organization|	molecular_function|protein binding|	10	-5.1	28.7	10	-2.7	111	-3.7	132	1e-05	1	1	-5.5	-2.6
ENSG00000136710	CCDC115	coiled-coil domain containing 115	lysosome|endosome|membrane|	None	None	10	2.6	14.7	10	5.1	121	5	131	1e-05	1	1	4	6.6
ENSG00000182473	EXOC7	exocyst complex component 7	exocyst|microtubule organizing center|cytosol|plasma membrane|membrane|growth cone membrane|centriolar satellite|	exocytosis|protein transport|cellular protein metabolic process|membrane organization|	protein binding|	10	2	18.9	10	2.9	114	2.6	131	1e-05	1	1	2.1	3.5
ENSG00000084623	EIF3I	eukaryotic translation initiation factor 3, subunit I	cytosol|eukaryotic translation initiation factor 3 complex|eukaryotic 43S preinitiation complex|eukaryotic 48S preinitiation complex|extracellular vesicular exosome|	formation of translation preinitiation complex|translation|translational initiation|translational initiation|translational initiation|regulation of translational initiation|gene expression|cellular protein metabolic process|	translation initiation factor activity|translation initiation factor activity|protein binding|	8	-4	50.7	10	-2.1	87.6	-3.4	130	1e-05	1	1	-4.6	-2.6
ENSG00000175221	MED16	mediator complex subunit 16	nucleus|nucleoplasm|membrane|mediator complex|	regulation of transcription from RNA polymerase II promoter|transcription from RNA polymerase II promoter|transcription initiation from RNA polymerase II promoter|transcription initiation from RNA polymerase II promoter|gene expression|intracellular steroid hormone receptor signaling pathway|androgen receptor signaling pathway|positive regulation of transcription, DNA-templated|positive regulatio…	transcription cofactor activity|transcription coactivator activity|catalytic activity|receptor activity|thyroid hormone receptor coactivator activity|vitamin D receptor binding|thyroid hormone receptor binding|	10	-1	4.97	10	-5.1	131	-5.1	129	1e-05	1	1	-7	-4.4
ENSG00000108510	MED13	mediator complex subunit 13	nucleus|nucleoplasm|membrane|mediator complex|	transcription initiation from RNA polymerase II promoter|transcription initiation from RNA polymerase II promoter|gene expression|intracellular steroid hormone receptor signaling pathway|androgen receptor signaling pathway|positive regulation of transcription, DNA-templated|positive regulation of transcription from RNA polymerase II promoter|	RNA polymerase II transcription cofactor activity|transcription cofactor activity|transcription coactivator activity|receptor activity|ligand-dependent nuclear receptor transcription coactivator activity|vitamin D receptor binding|thyroid hormone receptor binding|	10	-2.2	20.8	10	-3	110	-2.9	129	1e-05	1	1	-3.7	-2.3
ENSG00000178694	NSUN3	NOP2/Sun domain family, member 3	None	methylation|	RNA binding|methyltransferase activity|	10	-1.3	10.8	10	-1.4	118	-1.4	129	1e-05	1	1	-1.9	-1.1
ENSG00000027001	MIPEP	mitochondrial intermediate peptidase	mitochondrion|mitochondrial matrix|	proteolysis|protein processing involved in protein targeting to mitochondrion|	metalloendopeptidase activity|metal ion binding|	10	-2.1	1.85	10	-4.4	130	-4.4	129	1e-05	1	1	-6	-3.7
ENSG00000139505	MTMR6	myotubularin related protein 6	nuclear envelope|cytoplasm|cytosol|	protein dephosphorylation|phospholipid metabolic process|phosphatidylinositol biosynthetic process|peptidyl-tyrosine dephosphorylation|peptidyl-tyrosine dephosphorylation|small molecule metabolic process|potassium ion transmembrane transport|	protein serine/threonine phosphatase activity|protein tyrosine phosphatase activity|calcium-activated potassium channel activity|	10	-3.9	41.3	10	-3.4	86.3	-3.6	127	1e-05	1	1	-4.9	-3
ENSG00000156304	SCAF4	SR-related CTD-associated factor 4	nucleus|	None	nucleotide binding|poly(A) RNA binding|	10	2.4	18.2	10	1.9	110	1.9	127	1e-05	1	1	1.6	2.9
ENSG00000115761	NOL10	nucleolar protein 10	nucleolus|	None	poly(A) RNA binding|	10	-3.4	19.3	10	-4.3	108	-4.2	126	1e-05	1	1	-5.5	-3
ENSG00000154710	RABGEF1	RAB guanine nucleotide exchange factor (GEF) 1	early endosome|recycling endosome|	endocytosis|protein transport|positive regulation of Rab GTPase activity|	DNA binding|protein binding|zinc ion binding|Rab guanyl-nucleotide exchange factor activity|	10	6.2	44.5	10	3.2	90.3	5.8	126	1e-05	1	1	3.9	7.6
ENSG00000101181	MTG2	mitochondrial ribosome-associated GTPase 2	mitochondrial inner membrane|mitochondrial matrix|mitochondrial ribosome|	GTP catabolic process|ribosome biogenesis|regulation of respiratory system process|regulation of mitochondrial translation|	magnesium ion binding|GTPase activity|GTP binding|	10	-7.1	40.2	10	-6.3	86.5	-6.3	126	1e-05	1	1	-9	-5.6
ENSG00000141428	C18ORF21	chromosome 18 open reading frame 21	None	None	None	9	-5.9	29.5	10	-3.3	104	-5.4	126	1e-05	1	1	-6.7	-3.2
ENSG00000142168	SOD1	superoxide dismutase 1, soluble	extracellular region|extracellular space|nucleus|cytoplasm|mitochondrion|mitochondrial intermembrane space|mitochondrial matrix|peroxisome|peroxisome|cytosol|cytosol|plasma membrane|extracellular matrix|cytoplasmic vesicle|dendrite cytoplasm|neuronal cell body|protein complex|extracellular vesicular exosome|	activation of MAPK activity|response to superoxide|ovarian follicle development|positive regulation of cytokine production|placenta development|retina homeostasis|response to amphetamine|myeloid cell homeostasis|platelet degranulation|glutathione metabolic process|superoxide metabolic process|superoxide metabolic process|cellular iron ion homeostasis|spermatogenesis|embryo implantation|embryo imp…	superoxide dismutase activity|superoxide dismutase activity|superoxide dismutase activity|copper ion binding|protein binding|zinc ion binding|protein phosphatase 2B binding|identical protein binding|protein homodimerization activity|Rac GTPase binding|chaperone binding|	10	-5	33	10	-3.4	93.5	-3.4	125	1e-05	1	1	-5.1	-2.8
ENSG00000163344	PMVK	phosphomevalonate kinase	peroxisome|cytosol|cytosol|membrane|extracellular vesicular exosome|	cholesterol biosynthetic process|cholesterol biosynthetic process|sterol biosynthetic process|phosphorylation|isopentenyl diphosphate biosynthetic process, mevalonate pathway|small molecule metabolic process|response to cholesterol|	phosphomevalonate kinase activity|ATP binding|	10	4.3	33.3	10	3.7	92.2	3.8	124	1e-05	1	1	3.2	5.4
ENSG00000183155	RABIF	RAB interacting factor	None	small GTPase mediated signal transduction|protein transport|positive regulation of GTPase activity|positive regulation of GTPase activity|positive regulation of GTPase activity|membrane fusion|	guanyl-nucleotide exchange factor activity|protein binding|zinc ion binding|	10	0.3	0.239	10	4.6	127	4.6	124	1e-05	1	1	3.7	6.7
ENSG00000133997	MED6	mediator complex subunit 6	nucleus|nucleoplasm|membrane|mediator complex|mediator complex|	regulation of transcription from RNA polymerase II promoter|transcription initiation from RNA polymerase II promoter|gene expression|stem cell maintenance|positive regulation of transcription from RNA polymerase II promoter|	RNA polymerase II transcription cofactor activity|DNA binding|transcription coactivator activity|transcription factor binding|	9	-3.6	8.6	10	-3.5	114	-3.5	123	1e-05	1	1	-4.6	-2.9
ENSG00000008838	MED24	mediator complex subunit 24	nucleus|nucleoplasm|mediator complex|	regulation of transcription from RNA polymerase II promoter|transcription initiation from RNA polymerase II promoter|transcription initiation from RNA polymerase II promoter|gene expression|histone acetylation|stem cell maintenance|intracellular steroid hormone receptor signaling pathway|androgen receptor signaling pathway|positive regulation of transcription, DNA-templated|protein heterooligomer…	RNA polymerase II transcription cofactor activity|transcription cofactor activity|histone acetyltransferase activity|receptor activity|ligand-dependent nuclear receptor transcription coactivator activity|vitamin D receptor binding|thyroid hormone receptor binding|	10	-1.8	12.7	10	-3.8	116	-3.7	123	1e-05	1	1	-4.5	-2.2
ENSG00000103266	STUB1	STIP1 homology and U-box containing protein 1, E3 ubiquitin protein ligase	ubiquitin ligase complex|nucleus|cytoplasm|cytosol|plasma membrane|ubiquitin conjugating enzyme complex|nuclear inclusion body|intermediate filament cytoskeleton|extracellular vesicular exosome|	protein polyubiquitination|protein polyubiquitination|DNA repair|ubiquitin-dependent protein catabolic process|misfolded or incompletely synthesized protein catabolic process|transforming growth factor beta receptor signaling pathway|negative regulation of transforming growth factor beta receptor signaling pathway|ubiquitin-dependent SMAD protein catabolic process|positive regulation of protein u…	ubiquitin-protein transferase activity|ubiquitin-protein transferase activity|ubiquitin-protein transferase activity|protein binding|ligase activity|enzyme binding|kinase binding|Hsp70 protein binding|protein binding, bridging|TPR domain binding|ubiquitin protein ligase binding|ubiquitin-ubiquitin ligase activity|protein homodimerization activity|SMAD binding|misfolded protein binding|Hsp90 prote…	10	2.7	38.8	10	2.1	84.8	2.4	122	1e-05	1	1	2	3.3
ENSG00000148688	RPP30	ribonuclease P/MRP 30kDa subunit	nucleus|nucleolar ribonuclease P complex|	tRNA processing|RNA phosphodiester bond hydrolysis|RNA phosphodiester bond hydrolysis, endonucleolytic|RNA phosphodiester bond hydrolysis, endonucleolytic|	ribonuclease P activity|poly(A) RNA binding|	10	-3.2	19	10	-4.8	106	-4.7	121	1e-05	1	1	-5.6	-2.9
ENSG00000168876	ANKRD49	ankyrin repeat domain 49	nucleus|	positive regulation of transcription, DNA-templated|	None	10	-3.7	6.35	10	-4.9	115	-4.9	120	1e-05	1	1	-7.3	-4
ENSG00000182117	NOP10	NOP10 ribonucleoprotein	nucleolus|small nucleolar ribonucleoprotein complex|Cajal body|box H/ACA RNP complex|	pseudouridine synthesis|rRNA processing|	protein binding|snoRNA binding|	9	-4.6	44.7	10	-3.3	77.5	-3.7	120	1e-05	1	1	-5.3	-3
ENSG00000196943	NOP9	NOP9 nucleolar protein	cellular_component|	biological_process|	molecular_function|poly(A) RNA binding|	9	-5.8	37.9	10	-5.3	82.4	-5.4	120	1e-05	1	1	-7.6	-4.6
ENSG00000153391	INO80C	INO80 complex subunit C	nucleolus|Ino80 complex|MLL1 complex|	DNA repair|DNA recombination|transcription, DNA-templated|regulation of transcription, DNA-templated|biological_process|	molecular_function|	7	-3.6	4.38	7	-4.4	116	-4.4	120	1e-05	1	1	-6.6	-3.7
ENSG00000117143	UAP1	UDP-N-acteylglucosamine pyrophosphorylase 1	cytosol|	UDP-N-acetylglucosamine biosynthetic process|UDP-N-acetylglucosamine biosynthetic process|dolichol-linked oligosaccharide biosynthetic process|protein N-linked glycosylation via asparagine|post-translational protein modification|cellular protein metabolic process|	UDP-N-acetylglucosamine diphosphorylase activity|carbohydrate binding|	10	3.7	11.2	10	2.9	109	2.9	119	1e-05	1	1	2.5	4.4
ENSG00000152234	ATP5A1	ATP synthase, H+ transporting, mitochondrial F1 complex, alpha subunit 1, cardiac muscle	mitochondrion|mitochondrion|mitochondrial inner membrane|mitochondrial proton-transporting ATP synthase complex|mitochondrial matrix|plasma membrane|COP9 signalosome|membrane|proton-transporting ATP synthase complex, catalytic core F(1)|extracellular vesicular exosome|	negative regulation of endothelial cell proliferation|ATP catabolic process|lipid metabolic process|ATP biosynthetic process|ATP biosynthetic process|embryo development|ATP hydrolysis coupled proton transport|respiratory electron transport chain|mitochondrial ATP synthesis coupled proton transport|mitochondrial ATP synthesis coupled proton transport|cellular metabolic process|small molecule metab…	protein binding|ATP binding|ATPase activity|transmembrane transporter activity|MHC class I protein binding|poly(A) RNA binding|proton-transporting ATP synthase activity, rotational mechanism|proton-transporting ATPase activity, rotational mechanism|	9	-4.3	38.1	10	-3.7	82.1	-3.8	119	1e-05	1	1	-4.9	-3.1
ENSG00000172943	PHF8	PHD finger protein 8	nucleus|nucleus|nucleoplasm|nucleolus|microtubule cytoskeleton|	G1/S transition of mitotic cell cycle|mitotic cell cycle|transcription, DNA-templated|brain development|histone H3-K9 demethylation|histone H4-K20 demethylation|positive regulation of transcription, DNA-templated|positive regulation of transcription, DNA-templated|positive regulation of transcription from RNA polymerase I promoter|oxidation-reduction process|negative regulation of chromatin silen…	chromatin binding|iron ion binding|protein binding|zinc ion binding|oxidoreductase activity, acting on paired donors, with incorporation or reduction of molecular oxygen, 2-oxoglutarate as one donor, and incorporation of one atom each of oxygen into both donors|histone demethylase activity|histone demethylase activity (H3-K9 specific)|methylated histone binding|histone demethylase activity (H4-K2…	10	2.5	28.4	10	1.9	93.5	2.1	119	1e-05	1	1	1.7	2.9
ENSG00000101442	ACTR5	ARP5 actin-related protein 5 homolog (yeast)	nucleus|cytoplasm|Ino80 complex|	double-strand break repair|DNA recombination|transcription, DNA-templated|regulation of transcription, DNA-templated|UV-damage excision repair|	protein binding|	10	-2.2	20.3	10	-4	104	-3.6	119	1e-05	1	1	-4.8	-2.9
ENSG00000270999	CH17-132F21.1	N/A	None	None	None	9	0.8	3.41	10	3	120	2.9	119	1e-05	1	1	2.2	4.3
ENSG00000090054	SPTLC1	serine palmitoyltransferase, long chain base subunit 1	endoplasmic reticulum membrane|integral component of membrane|serine C-palmitoyltransferase complex|SPOTS complex|	sphingolipid metabolic process|sphingomyelin biosynthetic process|sphingolipid biosynthetic process|small molecule metabolic process|sphinganine biosynthetic process|sphingosine biosynthetic process|ceramide biosynthetic process|	serine C-palmitoyltransferase activity|protein binding|pyridoxal phosphate binding|	10	2.4	24	10	3	93.7	2.8	117	1e-05	1	1	2.2	3.6
ENSG00000244005	NFS1	NFS1 cysteine desulfurase	nucleus|cytoplasm|mitochondrion|mitochondrial matrix|mitochondrial matrix|cytosol|cytosol|	sulfur amino acid metabolic process|protein complex assembly|cysteine metabolic process|vitamin metabolic process|water-soluble vitamin metabolic process|Mo-molybdopterin cofactor biosynthetic process|iron incorporation into metallo-sulfur cluster|molybdopterin cofactor biosynthetic process|small molecule metabolic process|	protein binding|pyridoxal phosphate binding|cysteine desulfurase activity|cysteine desulfurase activity|cysteine desulfurase activity|protein homodimerization activity|	9	3.8	20.4	9	2.9	97.9	3	117	1e-05	1	1	2.4	4.4
ENSG00000101997	CCDC22	coiled-coil domain containing 22	cellular_component|	biological_process|	molecular_function|	10	2.9	32.5	10	2.1	87.2	2.3	117	1e-05	1	1	1.9	3.2
ENSG00000139146	FAM60A	family with sequence similarity 60, member A	Sin3 complex|	negative regulation of cell migration|	protein binding|	10	-4.6	18.1	10	-3.6	100	-3.8	117	1e-05	1	1	-6	-3.1
ENSG00000111640	GAPDH	glyceraldehyde-3-phosphate dehydrogenase	nucleus|nucleus|cytoplasm|cytoplasm|lipid particle|cytosol|cytosol|plasma membrane|microtubule cytoskeleton|membrane|ribonucleoprotein complex|perinuclear region of cytoplasm|extracellular vesicular exosome|GAIT complex|	microtubule cytoskeleton organization|carbohydrate metabolic process|glucose metabolic process|gluconeogenesis|glycolytic process|glycolytic process|negative regulation of translation|negative regulation of translation|peptidyl-cysteine S-trans-nitrosylation|small molecule metabolic process|protein stabilization|neuron apoptotic process|oxidation-reduction process|cellular response to interferon-…	glyceraldehyde-3-phosphate dehydrogenase (NAD+) (phosphorylating) activity|glyceraldehyde-3-phosphate dehydrogenase (NAD+) (phosphorylating) activity|protein binding|microtubule binding|peptidyl-cysteine S-nitrosylase activity|identical protein binding|NADP binding|NAD binding|	8	-4.3	38.5	9	-3.6	79.6	-3.9	116	1e-05	1	1	-5.2	-3.3
ENSG00000141076	CIRH1A	cirrhosis, autosomal recessive 1A (cirhin)	nucleolus|t-UTP complex|	transcription, DNA-templated|regulation of transcription, DNA-templated|maturation of SSU-rRNA|	protein binding|poly(A) RNA binding|	8	-1.4	5.34	10	-3.9	115	-3.9	116	1e-05	1	1	-5.5	-3.3
ENSG00000135930	EIF4E2	eukaryotic translation initiation factor 4E family member 2	cytosol|mRNA cap binding complex|	in utero embryonic development|translational initiation|negative regulation of translation|cytokine-mediated signaling pathway|	RNA cap binding|translation initiation factor activity|protein binding|translation factor activity, nucleic acid binding|ubiquitin protein ligase binding|poly(A) RNA binding|	10	-1.5	14.7	10	-3	105	-2.9	116	1e-05	1	1	-3.8	-2.2
ENSG00000139514	SLC7A1	solute carrier family 7 (cationic amino acid transporter, y+ system), member 1	plasma membrane|integral component of plasma membrane|membrane|	amino acid transmembrane transport|transport|ion transport|amino acid transport|arginine transport|transmembrane transport|	arginine transmembrane transporter activity|	10	-3.5	27.4	10	-3.9	88.2	-3.9	115	1e-05	1	1	-4.8	-2.8
ENSG00000185246	PRPF39	pre-mRNA processing factor 39	nucleus|	mRNA processing|RNA splicing|	None	10	-5.5	35.1	10	-5.2	80.5	-5.3	115	1e-05	1	1	-7.7	-4.7
ENSG00000184634	MED12	mediator complex subunit 12	nucleus|nucleoplasm|membrane|mediator complex|	neural tube closure|transcription initiation from RNA polymerase II promoter|transcription initiation from RNA polymerase II promoter|heart development|gene expression|oligodendrocyte development|Schwann cell development|stem cell maintenance|negative regulation of Wnt signaling pathway|intracellular steroid hormone receptor signaling pathway|androgen receptor signaling pathway|positive regulatio…	RNA polymerase II distal enhancer sequence-specific DNA binding|RNA polymerase II transcription cofactor activity|RNA polymerase II transcription factor binding transcription factor activity involved in positive regulation of transcription|chromatin binding|transcription cofactor activity|transcription coactivator activity|receptor activity|protein binding|beta-catenin binding|protein C-terminus …	10	-1.2	9.21	10	-3.8	113	-3.7	115	1e-05	1	1	-4.9	-2.9
ENSG00000130713	EXOSC2	exosome component 2	exosome (RNase complex)|nucleus|nucleolus|cytoplasm|cytosol|	nuclear-transcribed mRNA catabolic process, deadenylation-dependent decay|rRNA processing|gene expression|RNA metabolic process|mRNA metabolic process|positive regulation of cell growth|exonucleolytic nuclear-transcribed mRNA catabolic process involved in deadenylation-dependent decay|RNA phosphodiester bond hydrolysis, exonucleolytic|	3'-5'-exoribonuclease activity|protein binding|7S RNA binding|	9	-4.3	26.8	10	-4.1	89.1	-4.2	115	1e-05	1	1	-5.6	-3.7
ENSG00000198917	C9ORF114	chromosome 9 open reading frame 114	cellular_component|	biological_process|	poly(A) RNA binding|	10	-4.3	19	10	-4.6	96.7	-4.6	115	1e-05	1	1	-6.1	-3.9
ENSG00000004779	NDUFAB1	NADH dehydrogenase (ubiquinone) 1, alpha/beta subcomplex, 1, 8kDa	mitochondrial inner membrane|mitochondrial respiratory chain complex I|mitochondrial respiratory chain complex I|mitochondrial respiratory chain complex I|mitochondrial matrix|mitochondrial membrane|mitochondrial membrane|	mitochondrial electron transport, NADH to ubiquinone|fatty acid biosynthetic process|protein lipoylation|respiratory electron transport chain|cellular metabolic process|small molecule metabolic process|	ACP phosphopantetheine attachment site binding involved in fatty acid biosynthetic process|fatty acid binding|calcium ion binding|NADH dehydrogenase (ubiquinone) activity|	10	4.7	19	10	3.5	98.2	3.9	114	1e-05	1	1	3.1	5.6
ENSG00000257365	FNTB	farnesyltransferase, CAAX box, beta	cytosol|microtubule associated complex|protein farnesyltransferase complex|	phototransduction, visible light|negative regulation of cell proliferation|response to inorganic substance|response to organic cyclic compound|rhodopsin mediated signaling pathway|protein farnesylation|regulation of rhodopsin mediated signaling pathway|response to cytokine|wound healing|positive regulation of cell cycle|positive regulation of fibroblast proliferation|positive regulation of nitric…	farnesyltranstransferase activity|protein farnesyltransferase activity|protein farnesyltransferase activity|protein binding|zinc ion binding|	6	-3.5	9.96	6	-5	106	-4.9	114	1e-05	1	1	-7.2	-3.7
ENSG00000005100	DHX33	DEAH (Asp-Glu-Ala-His) box polypeptide 33	nucleoplasm|nucleolus|	ATP catabolic process|positive regulation of transcription from RNA polymerase I promoter|	rDNA binding|ATP binding|ATP-dependent helicase activity|activating transcription factor binding|poly(A) RNA binding|	9	-4.1	39.3	10	-3.5	75.7	-3.6	114	1e-05	1	1	-4.8	-3
ENSG00000125449	ARMC7	armadillo repeat containing 7	cytoplasm|	None	None	10	-4.8	22.8	10	-2.8	97	-3	114	1e-05	1	1	-5.5	-2.4
ENSG00000133398	MED10	mediator complex subunit 10	nucleoplasm|mediator complex|	transcription initiation from RNA polymerase II promoter|gene expression|stem cell maintenance|positive regulation of transcription from RNA polymerase II promoter|	RNA polymerase II transcription cofactor activity|	10	-2.4	19.3	10	-3.5	95	-3.3	113	1e-05	1	1	-4.1	-2.3
ENSG00000144034	TPRKB	TP53RK binding protein	nucleus|cytoplasm|cytosol|	tRNA processing|	protein binding|protein kinase binding|	10	-3.2	19.4	10	-4.1	95.1	-4.1	113	1e-05	1	1	-5.1	-3.1
ENSG00000110955	ATP5B	ATP synthase, H+ transporting, mitochondrial F1 complex, beta polypeptide	nucleus|mitochondrion|mitochondrial proton-transporting ATP synthase complex|mitochondrial proton-transporting ATP synthase, catalytic core|mitochondrial matrix|mitochondrial matrix|plasma membrane|cell surface|membrane|mitochondrial membrane|mitochondrial nucleoid|extracellular vesicular exosome|	angiogenesis|osteoblast differentiation|generation of precursor metabolites and energy|ATP catabolic process|lipid metabolic process|ATP biosynthetic process|negative regulation of cell adhesion involved in substrate-bound cell migration|ATP hydrolysis coupled proton transport|proton transport|respiratory electron transport chain|mitochondrial ATP synthesis coupled proton transport|mitochondrial …	transporter activity|protein binding|ATP binding|ATPase activity|transmembrane transporter activity|MHC class I protein binding|proton-transporting ATP synthase activity, rotational mechanism|proton-transporting ATPase activity, rotational mechanism|	10	-4.9	27	10	-4.1	86.6	-4.3	112	1e-05	1	1	-6	-3.4
ENSG00000162396	PARS2	prolyl-tRNA synthetase 2, mitochondrial (putative)	mitochondrial matrix|	tRNA aminoacylation for protein translation|prolyl-tRNA aminoacylation|gene expression|	proline-tRNA ligase activity|ATP binding|	10	-3.8	18.9	10	-4.2	92.5	-4.1	111	1e-05	1	1	-5.3	-3.5
ENSG00000182199	SHMT2	serine hydroxymethyltransferase 2 (mitochondrial)	mitochondrion|mitochondrial inner membrane|mitochondrial intermembrane space|mitochondrial matrix|microtubule cytoskeleton|mitochondrial nucleoid|extracellular vesicular exosome|	L-serine biosynthetic process|one-carbon metabolic process|positive regulation of cell proliferation|glycine biosynthetic process from serine|tetrahydrofolate interconversion|protein homotetramerization|	chromatin binding|glycine hydroxymethyltransferase activity|L-allo-threonine aldolase activity|amino acid binding|pyridoxal phosphate binding|identical protein binding|	10	-4.8	34	10	-3.4	78	-3.5	111	1e-05	1	1	-5	-2.7
ENSG00000095380	NANS	N-acetylneuraminic acid synthase	cytoplasm|cytosol|extracellular vesicular exosome|	lipopolysaccharide biosynthetic process|	N-acylneuraminate cytidylyltransferase activity|N-acylneuraminate-9-phosphate synthase activity|N-acetylneuraminate synthase activity|	10	3.3	24.4	10	2.4	88.3	2.5	111	1e-05	1	1	1.8	3.8
ENSG00000165494	PCF11	PCF11 cleavage and polyadenylation factor subunit	nucleoplasm|mRNA cleavage factor complex|	mRNA splicing, via spliceosome|transcription from RNA polymerase II promoter|termination of RNA polymerase II transcription|mRNA cleavage|RNA splicing|gene expression|mRNA 3'-end processing|	None	8	-7.1	33.6	9	-1.5	92.8	-3.2	111	1e-05	1	1	-6.6	-1.4
ENSG00000113558	SKP1	S-phase kinase-associated protein 1	nucleoplasm|cytosol|SCF ubiquitin ligase complex|Cul7-RING ubiquitin ligase complex|PcG protein complex|extracellular vesicular exosome|	G1/S transition of mitotic cell cycle|G2/M transition of mitotic cell cycle|mitotic cell cycle|Notch signaling pathway|viral process|protein ubiquitination|anaphase-promoting complex-dependent proteasomal ubiquitin-dependent protein catabolic process|SCF-dependent proteasomal ubiquitin-dependent protein catabolic process|histone H2A monoubiquitination|positive regulation of ubiquitin-protein liga…	ubiquitin-protein transferase activity|protein binding|	6	5.7	36.1	6	6.4	74.9	6.3	110	1e-05	1	1	5.4	9
ENSG00000167112	TRUB2	TruB pseudouridine (psi) synthase family member 2	None	pseudouridine synthesis|tRNA processing|	pseudouridine synthase activity|poly(A) RNA binding|	10	-2.4	9.93	10	-4.1	103	-4	110	1e-05	1	1	-5.2	-2.8
ENSG00000156603	MED19	mediator complex subunit 19	nucleus|mediator complex|	regulation of transcription from RNA polymerase II promoter|transcription from RNA polymerase II promoter|	RNA polymerase II transcription cofactor activity|	9	-2	22.1	10	-3.2	91.2	-2.7	110	1e-05	1	1	-3.8	-2.3
ENSG00000081307	UBA5	ubiquitin-like modifier activating enzyme 5	nucleus|cytoplasm|cytosol|intracellular membrane-bounded organelle|	response to endoplasmic reticulum stress|oxidation-reduction process|protein ufmylation|protein ufmylation|	protein binding|ATP binding|oxidoreductase activity, acting on the CH-OH group of donors, NAD or NADP as acceptor|metal ion binding|cofactor binding|UFM1 activating enzyme activity|	10	-1.1	4.51	10	-3.1	110	-3	110	1e-05	1	1	-4.2	-2.5
ENSG00000042429	MED17	mediator complex subunit 17	nucleus|nucleoplasm|transcription factor complex|membrane|mediator complex|	regulation of transcription from RNA polymerase II promoter|transcription initiation from RNA polymerase II promoter|transcription initiation from RNA polymerase II promoter|gene expression|stem cell maintenance|intracellular steroid hormone receptor signaling pathway|androgen receptor signaling pathway|positive regulation of transcription, DNA-templated|positive regulation of transcription from …	RNA polymerase II transcription cofactor activity|transcription cofactor activity|transcription coactivator activity|receptor activity|ligand-dependent nuclear receptor transcription coactivator activity|vitamin D receptor binding|thyroid hormone receptor binding|	8	-1.9	1.66	9	-4.1	110	-4.1	109	1e-05	1	1	-5.8	-3.4
ENSG00000127054	CPSF3L	cleavage and polyadenylation specific factor 3-like	cytoplasm|integrator complex|blood microparticle|	snRNA processing|	protein binding|hydrolase activity|	10	-2.7	10.7	10	-3.7	100	-3.6	109	1e-05	1	1	-4.5	-2.5
ENSG00000186166	CCDC84	coiled-coil domain containing 84	None	None	None	9	-5.5	22.8	10	-2.5	91.9	-2.7	109	1e-05	1	1	-4.9	-2.2
ENSG00000065911	MTHFD2	methylenetetrahydrofolate dehydrogenase (NADP+ dependent) 2, methenyltetrahydrofolate cyclohydrolase	extracellular space|mitochondrion|mitochondrion|	one-carbon metabolic process|folic acid-containing compound biosynthetic process|tetrahydrofolate metabolic process|oxidation-reduction process|	magnesium ion binding|methenyltetrahydrofolate cyclohydrolase activity|methenyltetrahydrofolate cyclohydrolase activity|methylenetetrahydrofolate dehydrogenase (NAD+) activity|methylenetetrahydrofolate dehydrogenase (NADP+) activity|phosphate ion binding|	10	-3.7	16.6	10	-3.9	92.3	-3.8	108	1e-05	1	1	-4.7	-2.8
ENSG00000155666	KDM8	lysine (K)-specific demethylase 8	nucleus|	G2/M transition of mitotic cell cycle|transcription, DNA-templated|positive regulation of transcription, DNA-templated|oxidation-reduction process|histone H3-K36 demethylation|	chromatin binding|metal ion binding|histone demethylase activity (H3-K36 specific)|	10	-2.6	8.2	10	-3.5	102	-3.4	108	1e-05	1	1	-4.4	-2.4
ENSG00000119760	SUPT7L	suppressor of Ty 7 (S. cerevisiae)-like	nucleus|nucleus|STAGA complex|	chromatin organization|transcription, DNA-templated|regulation of transcription, DNA-templated|histone H3 acetylation|maintenance of protein location in nucleus|	transcription coactivator activity|histone acetyltransferase activity|protein binding|	10	-4.2	24.7	10	-6.4	87.9	-6.3	108	1e-05	1	1	-8.2	-4.4
ENSG00000182968	SOX1	SRY (sex determining region Y)-box 1	nucleus|	neuron migration|lens morphogenesis in camera-type eye|chromatin organization|transcription, DNA-templated|regulation of transcription, DNA-templated|ventral spinal cord interneuron specification|forebrain neuron development|	core promoter sequence-specific DNA binding|DNA binding|sequence-specific DNA binding transcription factor activity|protein binding|	10	2.8	37.7	10	1.9	73.6	2.3	108	1e-05	1	1	1.8	3.2
ENSG00000142751	GPN2	GPN-loop GTPase 2	cellular_component|	biological_process|	molecular_function|GTP binding|	10	-4	13.1	10	-3.1	95.9	-3.2	108	1e-05	1	1	-4.7	-2.7
ENSG00000110536	PTPMT1	protein tyrosine phosphatase, mitochondrial 1	nucleus|mitochondrion|mitochondrial inner membrane|	protein dephosphorylation|phospholipid metabolic process|phosphatidylglycerol biosynthetic process|cardiolipin biosynthetic process|peptidyl-tyrosine dephosphorylation|small molecule metabolic process|glycerophospholipid biosynthetic process|inositol phosphate dephosphorylation|	phosphatidylinositol-4,5-bisphosphate 5-phosphatase activity|protein tyrosine phosphatase activity|protein tyrosine/serine/threonine phosphatase activity|phosphatidylglycerophosphatase activity|	10	-3.5	24.4	10	-3.8	83.2	-3.7	107	1e-05	1	1	-4.6	-2.9
ENSG00000104897	SF3A2	splicing factor 3a, subunit 2, 66kDa	nucleoplasm|spliceosomal complex|small nuclear ribonucleoprotein complex|catalytic step 2 spliceosome|	mRNA 3'-splice site recognition|mRNA splicing, via spliceosome|mRNA splicing, via spliceosome|mRNA processing|RNA splicing|gene expression|	protein binding|zinc ion binding|poly(A) RNA binding|	9	3.8	27.4	10	3.7	79.9	3.7	107	1e-05	1	1	2.8	5.1
ENSG00000160563	MED27	mediator complex subunit 27	nucleus|nucleoplasm|transcription factor complex|nucleolus|cytoplasm|mediator complex|	regulation of transcription from RNA polymerase II promoter|transcription initiation from RNA polymerase II promoter|gene expression|stem cell maintenance|	transcription coactivator activity|	10	-4.6	18.6	10	-3.5	90	-3.7	107	1e-05	1	1	-5.3	-2.9
ENSG00000171456	ASXL1	additional sex combs like transcriptional regulator 1	nuclear chromatin|PR-DUB complex|extracellular vesicular exosome|	negative regulation of transcription from RNA polymerase II promoter|transcription, DNA-templated|response to retinoic acid|negative regulation of peroxisome proliferator activated receptor signaling pathway|monoubiquitinated histone H2A deubiquitination|negative regulation of fat cell differentiation|positive regulation of transcription from RNA polymerase II promoter|positive regulation of reti…	DNA binding|transcription coactivator activity|transcription corepressor activity|protein binding|retinoic acid receptor binding|peroxisome proliferator activated receptor binding|metal ion binding|	10	3	26.9	10	2.1	82.2	2.5	107	1e-05	1	1	1.9	3.5
ENSG00000168003	SLC3A2	solute carrier family 3 (amino acid transporter heavy chain), member 2	nucleus|cytoplasm|plasma membrane|plasma membrane|membrane|integral component of membrane|apical plasma membrane|cell junction|melanosome|extracellular vesicular exosome|	carbohydrate metabolic process|ion transport|calcium ion transport|amino acid transport|blood coagulation|tryptophan transport|cell growth|sodium ion transmembrane transport|response to exogenous dsRNA|leukocyte migration|transmembrane transport|leucine import|	double-stranded RNA binding|catalytic activity|calcium:sodium antiporter activity|protein binding|neutral amino acid transmembrane transporter activity|cation binding|poly(A) RNA binding|	10	3.4	24.1	10	-1.9	110	-1.9	107	1e-05	1	1	-2.7	-1.5
ENSG00000175390	EIF3F	eukaryotic translation initiation factor 3, subunit F	cytosol|eukaryotic translation initiation factor 3 complex|eukaryotic translation initiation factor 3 complex|membrane|eukaryotic 43S preinitiation complex|eukaryotic 48S preinitiation complex|	formation of translation preinitiation complex|translation|translational initiation|translational initiation|translational initiation|regulation of translational initiation|proteolysis|gene expression|protein deubiquitination|cellular protein metabolic process|	translation initiation factor activity|translation initiation factor activity|translation initiation factor activity|ubiquitin-specific protease activity|protein binding|	10	-2.1	4.77	10	-3.1	104	-3	107	1e-05	1	1	-4	-2.3
ENSG00000148843	PDCD11	programmed cell death 11	nucleus|nucleolus|cytosol|	rRNA processing|mRNA processing|	protein binding|transcription factor binding|poly(A) RNA binding|	9	-4.2	32.8	10	-2.7	75.9	-2.8	107	1e-05	1	1	-4.2	-2
ENSG00000116874	WARS2	tryptophanyl tRNA synthetase 2, mitochondrial	mitochondrial matrix|	vasculogenesis|tRNA aminoacylation for protein translation|tryptophanyl-tRNA aminoacylation|gene expression|	tryptophan-tRNA ligase activity|ATP binding|	10	-3.6	26.8	10	-2.6	81	-2.6	106	1e-05	1	1	-5.9	-2.3
ENSG00000111639	MRPL51	mitochondrial ribosomal protein L51	mitochondrial ribosome|mitochondrial large ribosomal subunit|	translation|	structural constituent of ribosome|protein binding|	9	-2.6	11.1	10	-3.5	96.2	-3.5	106	1e-05	1	1	-4.9	-3
ENSG00000147457	CHMP7	charged multivesicular body protein 7	ESCRT III complex|cytosol|	protein transport|viral process|endosomal transport|viral life cycle|late endosome to vacuole transport|membrane organization|	protein transporter activity|	10	1.5	5.43	10	2.1	101	2.1	106	1e-05	1	1	1.7	2.8
ENSG00000167977	KCTD5	potassium channel tetramerization domain containing 5	nucleus|cytosol|	viral process|protein homooligomerization|	protein binding|protein complex binding|	10	1.9	14.1	10	2.9	93.1	2.8	105	1e-05	1	1	2.1	3.6
ENSG00000155304	HSPA13	heat shock protein 70kDa family, member 13	endoplasmic reticulum|intracellular membrane-bounded organelle|extracellular vesicular exosome|	None	ATP binding|	10	2.2	30.8	10	2.1	74.2	2.1	105	1e-05	1	1	1.7	2.8
ENSG00000103356	EARS2	glutamyl-tRNA synthetase 2, mitochondrial	mitochondrion|mitochondrial matrix|	tRNA aminoacylation for protein translation|glutamyl-tRNA aminoacylation|gene expression|tRNA aminoacylation for mitochondrial protein translation|	tRNA binding|glutamate-tRNA ligase activity|ATP binding|glutamate-tRNA(Gln) ligase activity|	9	-4.3	23.3	9	-3.5	83.3	-3.9	104	1e-05	1	1	-5.2	-3.1
ENSG00000090060	PAPOLA	poly(A) polymerase alpha	nucleus|nucleus|nucleoplasm|cytoplasm|	mRNA splicing, via spliceosome|transcription from RNA polymerase II promoter|termination of RNA polymerase II transcription|RNA splicing|gene expression|mRNA 3'-end processing|RNA polyadenylation|	magnesium ion binding|RNA binding|polynucleotide adenylyltransferase activity|polynucleotide adenylyltransferase activity|ATP binding|manganese ion binding|	10	-3.4	14.7	10	-3.8	90	-3.6	104	1e-05	1	1	-4.9	-2.5
ENSG00000155868	MED7	mediator complex subunit 7	nucleus|nucleoplasm|transcription factor complex|mitochondrion|mediator complex|nuclear membrane|	regulation of transcription from RNA polymerase II promoter|transcription initiation from RNA polymerase II promoter|gene expression|stem cell maintenance|	RNA polymerase II transcription cofactor activity|transcription coactivator activity|protein binding|	10	-2.3	5.67	10	-3.3	101	-3.3	104	1e-05	1	1	-4.4	-2.6
ENSG00000166012	TAF1D	TATA box binding protein (TBP)-associated factor, RNA polymerase I, D, 41kDa	nucleus|nucleoplasm|microtubule organizing center|	regulation of transcription, DNA-templated|transcription from RNA polymerase I promoter|transcription initiation from RNA polymerase I promoter|transcription elongation from RNA polymerase I promoter|termination of RNA polymerase I transcription|gene expression|	DNA binding|protein binding|	10	-1.6	12.3	10	-1.7	91.7	-1.7	104	1e-05	1	1	-2.3	-1.3
ENSG00000159720	ATP6V0D1	ATPase, H+ transporting, lysosomal 38kDa, V0 subunit d1	lysosomal membrane|early endosome|centrosome|synaptic vesicle|endosome membrane|membrane|apical plasma membrane|vacuolar proton-transporting V-type ATPase complex|vacuolar proton-transporting V-type ATPase complex|phagocytic vesicle membrane|proton-transporting V-type ATPase, V0 domain|axon terminus|extracellular vesicular exosome|	cellular iron ion homeostasis|activation of signaling protein activity involved in unfolded protein response|brain development|insulin receptor signaling pathway|ATP hydrolysis coupled proton transport|proton transport|endoplasmic reticulum unfolded protein response|transferrin transport|cilium assembly|cellular protein metabolic process|interaction with host|transmembrane transport|phagosome mat…	protein binding|hydrogen-exporting ATPase activity, phosphorylative mechanism|protein complex binding|	9	4.6	19.7	10	4.1	84.8	4.3	104	1e-05	1	1	3.1	5.9
ENSG00000011258	MBTD1	mbt domain containing 1	nucleus|	transcription, DNA-templated|regulation of transcription, DNA-templated|chromatin modification|embryonic skeletal system development|	zinc ion binding|	10	4.5	29.3	10	1.8	80.2	1.9	104	1e-05	1	1	1.4	3.5
ENSG00000129696	TTI2	TELO2 interacting protein 2	None	None	None	10	-5.8	15.2	10	-3.9	91.5	-4	104	1e-05	1	1	-6.8	-3.4
ENSG00000162377	COA7	cytochrome c oxidase assembly factor 7 (putative)	mitochondrial intermembrane space|	None	None	10	-4.2	73.6	10	-2.7	32.7	-4.1	103	1e-05	1	1	-5.4	-2.7
ENSG00000139977	NAA30	N(alpha)-acetyltransferase 30, NatC catalytic subunit	cytoplasm|polysome|NatC complex|	metabolic process|metabolic process|	peptide alpha-N-acetyltransferase activity|protein binding|	10	4.5	18.2	10	2.8	86.7	2.8	103	1e-05	1	1	2	4.4
ENSG00000242028	HYPK	huntingtin interacting protein K	nucleus|cytoplasm|	None	None	10	-4.3	19.2	10	-1.9	92.3	-2.1	103	1e-05	1	1	-4.4	-1.8
ENSG00000107185	RGP1	RGP1 retrograde golgi transport homolog (S. cerevisiae)	None	None	None	10	9.1	47.8	10	1.9	66.1	2.6	103	1e-05	1	1	1.5	5.7
ENSG00000164163	ABCE1	ATP-binding cassette, sub-family E (OABP), member 1	cytoplasm|mitochondrion|membrane|	ATP catabolic process|RNA catabolic process|response to virus|viral process|negative regulation of catalytic activity|	ATP binding|ribonuclease inhibitor activity|ATPase activity|iron-sulfur cluster binding|	8	-3.2	25.6	9	-3.1	76.9	-3.1	102	1e-05	1	1	-4.1	-2.4
ENSG00000129559	NEDD8	neural precursor cell expressed, developmentally down-regulated 8	nucleus|cytosol|extracellular vesicular exosome|	regulation of transcription from RNA polymerase II promoter|cellular protein modification process|proteolysis|ubiquitin-dependent protein catabolic process|transforming growth factor beta receptor signaling pathway|protein localization|anatomical structure morphogenesis|response to organic cyclic compound|protein neddylation|	protein binding|ubiquitin protein ligase binding|	4	-3.7	4.3	6	3	101	2.9	102	1e-05	1	1	2.3	4.9
ENSG00000178952	TUFM	Tu translation elongation factor, mitochondrial	mitochondrion|membrane|mitochondrial nucleoid|extracellular vesicular exosome|	GTP catabolic process|translational elongation|	translation elongation factor activity|GTPase activity|GTP binding|poly(A) RNA binding|	10	-3.8	22.9	10	-3.4	79.5	-3.6	101	1e-05	1	1	-4.6	-3
ENSG00000137876	RSL24D1	ribosomal L24 domain containing 1	nucleolus|	ribosome biogenesis|	None	10	-3.8	28.8	9	-2.7	75.3	-2.9	101	1e-05	1	1	-4.3	-2.3
ENSG00000139131	YARS2	tyrosyl-tRNA synthetase 2, mitochondrial	mitochondrion|mitochondrion|mitochondrion|mitochondrial matrix|	translation|tRNA aminoacylation for protein translation|gene expression|tRNA aminoacylation|mitochondrial tyrosyl-tRNA aminoacylation|mitochondrial tyrosyl-tRNA aminoacylation|	tRNA binding|tRNA binding|tyrosine-tRNA ligase activity|tyrosine-tRNA ligase activity|tyrosine-tRNA ligase activity|ATP binding|protein homodimerization activity|poly(A) RNA binding|tyrosine binding|	9	-4.2	16.6	10	-3.7	85.2	-3.7	101	1e-05	1	1	-5.1	-3.1
ENSG00000112972	HMGCS1	3-hydroxy-3-methylglutaryl-CoA synthase 1 (soluble)	nucleus|cytoplasm|cytosol|plasma membrane|	response to acid|liver development|lipid metabolic process|cholesterol biosynthetic process|brain development|isoprenoid biosynthetic process|male gonad development|response to low light intensity stimulus|response to purine-containing compound|response to vitamin E|response to drug|cellular lipid metabolic process|small molecule metabolic process|response to tellurium ion|response to lipoprotein…	hydroxymethylglutaryl-CoA synthase activity|drug binding|isomerase activity|protein homodimerization activity|organic acid binding|	9	4	8.07	9	2.9	93.8	2.9	100	1e-05	1	1	2.5	5.1
ENSG00000167272	POP5	processing of precursor 5, ribonuclease P/MRP subunit (S. cerevisiae)	nucleolar ribonuclease P complex|	tRNA processing|RNA phosphodiester bond hydrolysis, endonucleolytic|	ribonuclease P activity|protein binding|	9	-2.7	9.73	10	-4.3	92.7	-4.3	99.8	1e-05	1	1	-5.8	-2.7
ENSG00000119523	ALG2	ALG2, alpha-1,3/1,6-mannosyltransferase	nucleus|cytoplasm|endoplasmic reticulum membrane|membrane|integral component of membrane|perinuclear region of cytoplasm|	dolichol-linked oligosaccharide biosynthetic process|dolichol-linked oligosaccharide biosynthetic process|protein N-linked glycosylation via asparagine|protein glycosylation in endoplasmic reticulum|post-translational protein modification|cellular protein metabolic process|response to calcium ion|mannosylation|mannosylation|	alpha-1,3-mannosyltransferase activity|GDP-Man:Man1GlcNAc2-PP-Dol alpha-1,3-mannosyltransferase activity|protein binding|glycolipid 6-alpha-mannosyltransferase activity|protein anchor|protein heterodimerization activity|protein N-terminus binding|calcium-dependent protein binding|calcium-dependent protein binding|	10	-3.3	7.62	10	-3.7	92.6	-3.7	99.7	1e-05	1	1	-4.9	-2.8
ENSG00000143624	INTS3	integrator complex subunit 3	nucleus|integrator complex|SOSS complex|	DNA repair|cellular response to DNA damage stimulus|mitotic cell cycle checkpoint|response to ionizing radiation|snRNA processing|	protein binding|	10	-6.4	25.5	10	-2.6	81.9	-3.8	99	1e-05	1	1	-6.3	-2.4
ENSG00000056097	ZFR	zinc finger RNA binding protein	nucleus|chromosome|cytoplasm|	multicellular organismal development|	DNA binding|protein binding|zinc ion binding|poly(A) RNA binding|	10	-2.5	43.3	10	-1.7	58.4	-2.1	98.5	1e-05	1	1	-2.9	-1.7
ENSG00000112062	MAPK14	mitogen-activated protein kinase 14	spindle pole|nucleus|nucleoplasm|cytoplasm|mitochondrion|cytosol|extracellular vesicular exosome|	DNA damage checkpoint|activation of MAPK activity|cell morphogenesis|cartilage condensation|angiogenesis|chondrocyte differentiation|toll-like receptor signaling pathway|MyD88-dependent toll-like receptor signaling pathway|MyD88-independent toll-like receptor signaling pathway|glucose metabolic process|transcription, DNA-templated|regulation of transcription from RNA polymerase II promoter|apopto…	protein serine/threonine kinase activity|MAP kinase activity|MAP kinase kinase activity|protein binding|ATP binding|NFAT protein binding|	10	-3.8	31.3	10	-3	68.4	-3.1	98.2	1e-05	1	1	-4.3	-2.5
ENSG00000169020	ATP5I	ATP synthase, H+ transporting, mitochondrial Fo complex, subunit E	mitochondrial proton-transporting ATP synthase complex, coupling factor F(o)|mitochondrion|mitochondrial inner membrane|mitochondrial proton-transporting ATP synthase complex|	ATP catabolic process|respiratory electron transport chain|mitochondrial ATP synthesis coupled proton transport|mitochondrial ATP synthesis coupled proton transport|cellular metabolic process|small molecule metabolic process|	hydrogen ion transmembrane transporter activity|ATPase activity|transmembrane transporter activity|	10	0.9	2.31	10	-3.3	98.9	-3.3	98.1	1e-05	1	1	-4.7	-2.7
ENSG00000142676	RPL11	ribosomal protein L11	nucleolus|cytosol|membrane|cytosolic large ribosomal subunit|extracellular vesicular exosome|	nuclear-transcribed mRNA catabolic process, nonsense-mediated decay|rRNA processing|translation|translation|translational initiation|translational elongation|translational termination|protein targeting|SRP-dependent cotranslational protein targeting to membrane|gene expression|viral process|RNA metabolic process|mRNA metabolic process|viral life cycle|viral transcription|protein localization to n…	RNA binding|structural constituent of ribosome|protein binding|rRNA binding|poly(A) RNA binding|	9	-2.1	9.64	9	-3.2	89.9	-3.2	97.7	1e-05	1	1	-4.1	-2.5
ENSG00000101361	NOP56	NOP56 ribonucleoprotein	nucleoplasm|nucleolus|small nucleolar ribonucleoprotein complex|cytoplasm|membrane|box C/D snoRNP complex|pre-snoRNP complex|	rRNA processing|cell death|	RNA binding|protein binding|snoRNA binding|poly(A) RNA binding|	7	-1.9	8.02	9	-3.3	92.2	-3.2	97.6	1e-05	1	1	-4.4	-2.3
ENSG00000156502	SUPV3L1	suppressor of var1, 3-like 1 (S. cerevisiae)	nucleus|mitochondrion|mitochondrial matrix|mitochondrial nucleoid|mitochondrial degradosome|	mitochondrial mRNA catabolic process|positive regulation of mitochondrial RNA catabolic process|positive regulation of mitochondrial RNA catabolic process|mitochondrial RNA 3'-end processing|ATP catabolic process|DNA recombination|RNA catabolic process|positive regulation of cell growth|DNA duplex unwinding|mitochondrial ncRNA surveillance|mitochondrial mRNA surveillance|negative regulation of ap…	DNA binding|DNA helicase activity|RNA binding|double-stranded RNA binding|ATP-dependent RNA helicase activity|helicase activity|protein binding|ATP binding|3'-5' RNA helicase activity|protein homodimerization activity|poly(A) RNA binding|	10	-3	25.5	10	-3.1	72.1	-3.1	97.2	1e-05	1	1	-3.9	-2.3
ENSG00000111231	GPN3	GPN-loop GTPase 3	protein complex|	None	GTP binding|	8	-5.3	21.6	9	-3.1	79.9	-3.9	97.1	1e-05	1	1	-6.5	-2.9
ENSG00000148154	UGCG	UDP-glucose ceramide glucosyltransferase	Golgi membrane|membrane|integral component of membrane|	sphingolipid metabolic process|glucosylceramide biosynthetic process|glycosphingolipid metabolic process|glycosphingolipid biosynthetic process|epidermis development|small molecule metabolic process|	ceramide glucosyltransferase activity|	10	2.2	30.4	10	1.9	67.2	2	96.8	1e-05	1	1	1.6	2.8
ENSG00000139343	SNRPF	small nuclear ribonucleoprotein polypeptide F	nucleoplasm|spliceosomal complex|U7 snRNP|U1 snRNP|U4 snRNP|U12-type spliceosomal complex|cytosol|cytosol|small nuclear ribonucleoprotein complex|methylosome|pICln-Sm protein complex|SMN-Sm protein complex|catalytic step 2 spliceosome|	spliceosomal snRNP assembly|spliceosomal snRNP assembly|mRNA splicing, via spliceosome|mRNA splicing, via spliceosome|transcription from RNA polymerase II promoter|termination of RNA polymerase II transcription|histone mRNA metabolic process|RNA splicing|RNA splicing|gene expression|RNA metabolic process|mRNA 3'-end processing|ncRNA metabolic process|	RNA binding|protein binding|	9	-3.4	25.1	10	-4.3	73.5	-4.2	96.8	1e-05	1	1	-5.4	-2.9
ENSG00000166887	VPS39	vacuolar protein sorting 39 homolog (S. cerevisiae)	lysosomal membrane|HOPS complex|late endosome membrane|	intracellular protein transport|vesicle-mediated transport|regulation of catalytic activity|	small GTPase regulator activity|	8	-5.1	38.3	8	-3.8	60.3	-3.9	96.8	1e-05	1	1	-6.2	-3.2
ENSG00000101407	TTI1	TELO2 interacting protein 1	cytoplasm|TORC1 complex|TORC2 complex|	regulation of TOR signaling|	protein binding|	9	-6.4	11.8	10	-4.6	86	-4.6	96.8	1e-05	1	1	-7.3	-3.8
ENSG00000104131	EIF3J	eukaryotic translation initiation factor 3, subunit J	cytosol|eukaryotic translation initiation factor 3 complex|eukaryotic 43S preinitiation complex|eukaryotic 48S preinitiation complex|	formation of translation preinitiation complex|translation|translational initiation|translational initiation|regulation of translational initiation|gene expression|cellular protein metabolic process|	translation initiation factor activity|protein binding|	10	-3.7	19.2	10	-5.5	80.4	-5.4	96.4	1e-05	1	1	-7	-4.1
ENSG00000136485	DCAF7	DDB1 and CUL4 associated factor 7	nucleus|cytoplasm|cytoplasm|nuclear matrix|protein complex|Cul4-RING E3 ubiquitin ligase complex|	multicellular organismal development|protein ubiquitination|protein ubiquitination|	protein binding|	10	-5.8	7.51	10	-2.9	91.5	-3.1	96.1	1e-05	1	1	-5.7	-2.1
ENSG00000116191	RALGPS2	Ral GEF with PH domain and SH3 binding motif 2	cytoplasm|plasma membrane|	small GTPase mediated signal transduction|positive regulation of GTPase activity|	guanyl-nucleotide exchange factor activity|	10	-1	2.38	10	-1.7	94.3	-1.6	95.9	1e-05	1	1	-2.3	-1.3
ENSG00000144028	SNRNP200	small nuclear ribonucleoprotein 200kDa (U5)	nucleus|nucleoplasm|spliceosomal complex|U5 snRNP|membrane|catalytic step 2 spliceosome|	cis assembly of pre-catalytic spliceosome|mRNA splicing, via spliceosome|mRNA splicing, via spliceosome|mRNA splicing, via spliceosome|osteoblast differentiation|ATP catabolic process|RNA splicing|gene expression|	ATP-dependent RNA helicase activity|protein binding|ATP binding|ATP-dependent helicase activity|identical protein binding|poly(A) RNA binding|	10	4.3	42.6	10	-3.6	76.7	-3.6	95.8	1e-05	1	1	-4.8	-3
ENSG00000100865	CINP	cyclin-dependent kinase 2 interacting protein	nucleus|	DNA replication|DNA repair|cell cycle|cell division|	protein binding|	9	-6.1	46.6	10	-1.8	53.7	-5.3	95.7	1e-05	1	1	-7.3	-4
ENSG00000013275	PSMC4	proteasome (prosome, macropain) 26S subunit, ATPase, 4	proteasome complex|nucleus|nucleoplasm|cytoplasm|cytosol|membrane|inclusion body|proteasome accessory complex|cytosolic proteasome complex|	G1/S transition of mitotic cell cycle|protein polyubiquitination|mitotic cell cycle|blastocyst development|antigen processing and presentation of peptide antigen via MHC class I|antigen processing and presentation of exogenous peptide antigen via MHC class I, TAP-dependent|ATP catabolic process|proteolysis|regulation of cellular amino acid metabolic process|apoptotic process|DNA damage response, …	protein binding|ATP binding|ATPase activity|	9	3.3	27	10	3.2	69	3.2	95.6	1e-05	1	1	2.6	4.4
ENSG00000137513	NARS2	asparaginyl-tRNA synthetase 2, mitochondrial (putative)	mitochondrion|mitochondrial matrix|	tRNA aminoacylation for protein translation|asparaginyl-tRNA aminoacylation|gene expression|	nucleic acid binding|asparagine-tRNA ligase activity|ATP binding|	10	-2.4	11.2	10	-3.6	85.1	-3.6	95.1	1e-05	1	1	-4.6	-2.7
ENSG00000166166	TRMT61A	tRNA methyltransferase 61 homolog A (S. cerevisiae)	nucleus|tRNA (m1A) methyltransferase complex|	tRNA methylation|	tRNA (adenine-N1-)-methyltransferase activity|	9	-2.8	1.93	9	-5.2	95	-5.2	95	1e-05	1	1	-7.5	-3.6
ENSG00000114867	EIF4G1	eukaryotic translation initiation factor 4 gamma, 1	cytosol|membrane|eukaryotic translation initiation factor 4F complex|	nuclear-transcribed mRNA catabolic process, nonsense-mediated decay|nuclear-transcribed mRNA catabolic process, deadenylation-dependent decay|nuclear-transcribed mRNA poly(A) tail shortening|translation|translational initiation|regulation of translational initiation|regulation of translational initiation|cell death|insulin receptor signaling pathway|gene expression|viral process|RNA metabolic pro…	translation initiation factor activity|protein binding|translation factor activity, nucleic acid binding|poly(A) RNA binding|	10	-1.9	11.2	10	-3.1	86.3	-2.6	94.9	1e-05	1	1	-3.7	-1.9
ENSG00000101457	DNTTIP1	deoxynucleotidyltransferase, terminal, interacting protein 1	nucleus|nucleolus|	None	None	10	4.9	16.8	10	2	84.8	2.2	94.8	1e-05	1	1	1.7	4.8
ENSG00000128524	ATP6V1F	ATPase, H+ transporting, lysosomal 14kDa, V1 subunit F	cytosol|membrane|proton-transporting two-sector ATPase complex|vacuolar proton-transporting V-type ATPase complex|proton-transporting V-type ATPase, V1 domain|extracellular vesicular exosome|	ATP catabolic process|cellular iron ion homeostasis|insulin receptor signaling pathway|ATP hydrolysis coupled proton transport|proton transport|transferrin transport|interaction with host|transmembrane transport|phagosome maturation|	protein binding|hydrogen ion transmembrane transporter activity|ATPase activity, uncoupled|proton-transporting ATPase activity, rotational mechanism|	10	2.4	20.3	9	3	75.3	2.9	94.6	1e-05	1	1	2.3	3.9
ENSG00000118579	MED28	mediator complex subunit 28	membrane|mediator complex|cortical actin cytoskeleton|	transcription, DNA-templated|regulation of transcription, DNA-templated|stem cell maintenance|negative regulation of smooth muscle cell differentiation|	actin binding|protein binding|	9	-0.9	3.84	10	-3.5	95.3	-3.5	94.5	1e-05	1	1	-5.2	-2.8
ENSG00000100519	PSMC6	proteasome (prosome, macropain) 26S subunit, ATPase, 6	proteasome complex|nucleus|nucleoplasm|cytosol|membrane|proteasome accessory complex|extracellular vesicular exosome|	G1/S transition of mitotic cell cycle|protein polyubiquitination|mitotic cell cycle|antigen processing and presentation of peptide antigen via MHC class I|antigen processing and presentation of exogenous peptide antigen via MHC class I, TAP-dependent|ATP catabolic process|ubiquitin-dependent protein catabolic process|regulation of cellular amino acid metabolic process|apoptotic process|DNA damage…	protein binding|ATP binding|ATPase activity|protein binding, bridging|	10	4.2	53.8	10	2	48.5	2.3	94.5	1e-05	1	1	1.8	4.6
ENSG00000102069	UBE2NL	ubiquitin-conjugating enzyme E2N-like	None	metabolic process|	acid-amino acid ligase activity|	10	5.2	22.1	10	6.1	73	6	93.9	1e-05	1	1	4.9	9.3
ENSG00000124782	RREB1	ras responsive element binding protein 1	nucleus|nucleus|nucleolus|cytoplasm|cytoplasm|nuclear body|nuclear speck|extracellular vesicular exosome|	regulation of transcription, DNA-templated|transcription from RNA polymerase II promoter|Ras protein signal transduction|multicellular organismal development|negative regulation of transcription, DNA-templated|positive regulation of transcription, DNA-templated|	DNA binding|sequence-specific DNA binding transcription factor activity|metal ion binding|	10	-1.4	4.24	10	-3	92.4	-2.6	93.4	1e-05	1	1	-3.8	-2.2
ENSG00000187522	HSPA14	heat shock 70kDa protein 14	cytosol|ribosome|membrane|	'de novo' cotranslational protein folding|	protein binding|ATP binding|	10	-1.6	6.07	10	-2.9	90.1	-2.8	93	1e-05	1	1	-3.8	-2.2
ENSG00000172315	TP53RK	TP53 regulating kinase	nucleus|membrane|	protein phosphorylation|tRNA processing|lipopolysaccharide biosynthetic process|peptidyl-tyrosine phosphorylation|	p53 binding|protein serine/threonine kinase activity|protein tyrosine kinase activity|protein binding|ATP binding|hydrolase activity|	9	-4.7	22.1	9	-3.4	71.4	-3.4	92.8	1e-05	1	1	-5.3	-2.8
ENSG00000141026	MED9	mediator complex subunit 9	mediator complex|	regulation of transcription from RNA polymerase II promoter|transcription from RNA polymerase II promoter|	RNA polymerase II transcription cofactor activity|protein binding|	7	-2.7	19.7	7	-3.4	74.4	-3.2	92.6	1e-05	1	1	-4.4	-2.3
ENSG00000185085	INTS5	integrator complex subunit 5	membrane|integral component of membrane|integrator complex|	snRNA processing|	protein binding|	9	1.5	41.1	9	1.3	52.1	1.4	92.6	1e-05	1	1	1	1.8
ENSG00000152601	MBNL1	muscleblind-like splicing regulator 1	nucleus|cytoplasm|cytoplasmic stress granule|	alternative mRNA splicing, via spliceosome|regulation of alternative mRNA splicing, via spliceosome|in utero embryonic development|mRNA splice site selection|nervous system development|skeletal muscle tissue development|RNA splicing|embryonic limb morphogenesis|regulation of RNA splicing|myoblast differentiation|	RNA binding|double-stranded RNA binding|protein binding|poly(A) RNA binding|metal ion binding|	10	-1.6	22.5	10	-2.8	72.8	-1.7	92.4	1e-05	1	1	-3.1	-1.5
ENSG00000104824	HNRNPL	heterogeneous nuclear ribonucleoprotein L	nucleus|nucleoplasm|cytoplasm|membrane|ribonucleoprotein complex|extracellular vesicular exosome|	mRNA splicing, via spliceosome|RNA processing|RNA splicing|gene expression|	nucleotide binding|RNA binding|protein binding|transcription regulatory region DNA binding|poly(A) RNA binding|	10	6.1	25	10	2.7	73.7	5.9	92.3	1e-05	1	1	2.2	8.5
ENSG00000169045	HNRNPH1	heterogeneous nuclear ribonucleoprotein H1 (H)	nucleus|nucleoplasm|membrane|catalytic step 2 spliceosome|	mRNA splicing, via spliceosome|mRNA splicing, via spliceosome|RNA processing|RNA splicing|gene expression|regulation of RNA splicing|	nucleotide binding|RNA binding|protein binding|poly(U) RNA binding|poly(A) RNA binding|	9	-3	16.3	10	-3	76.4	-3	92.3	1e-05	1	1	-4	-2.4
ENSG00000143498	TAF1A	TATA box binding protein (TBP)-associated factor, RNA polymerase I, A, 48kDa	RNA polymerase I transcription factor complex|nucleus|nucleoplasm|microtubule cytoskeleton|intracellular membrane-bounded organelle|	regulation of transcription, DNA-templated|transcription from RNA polymerase I promoter|transcription initiation from RNA polymerase I promoter|transcription elongation from RNA polymerase I promoter|termination of RNA polymerase I transcription|transcription from RNA polymerase II promoter|gene expression|	DNA binding|protein binding|	10	-2.6	29.3	10	-2.7	63.1	-2.7	92	1e-05	1	1	-3.6	-2.2
ENSG00000085872	CHERP	calcium homeostasis endoplasmic reticulum protein	cytoplasm|membrane|sarcoplasmic reticulum membrane|perinuclear region of cytoplasm|	RNA processing|cellular calcium ion homeostasis|nervous system development|negative regulation of cell proliferation|release of sequestered calcium ion into cytosol|positive regulation of NFAT protein import into nucleus|	protein binding|ion channel binding|poly(A) RNA binding|	10	4	41.9	9	3	51.9	3.2	92	1e-05	1	1	2.5	4.9
ENSG00000168724	DNAJC21	DnaJ (Hsp40) homolog, subfamily C, member 21	ribosome|	protein folding|	protein binding|zinc ion binding|poly(A) RNA binding|	10	-3.5	2.55	10	-2.9	90	-2.9	91.9	1e-05	1	1	-4.1	-2.2
ENSG00000244687	UBE2V1	ubiquitin-conjugating enzyme E2 variant 1	ubiquitin ligase complex|nucleus|cytoplasm|cytosol|ubiquitin conjugating enzyme complex|UBC13-UEV1A complex|protein complex|extracellular vesicular exosome|	protein polyubiquitination|toll-like receptor signaling pathway|MyD88-dependent toll-like receptor signaling pathway|regulation of DNA repair|regulation of transcription, DNA-templated|cell differentiation|toll-like receptor 2 signaling pathway|toll-like receptor 4 signaling pathway|toll-like receptor 5 signaling pathway|toll-like receptor 9 signaling pathway|toll-like receptor 10 signaling pathw…	protein binding|acid-amino acid ligase activity|	10	4.2	18.7	10	4.4	73.7	4.4	91.9	1e-05	1	1	3.8	6
ENSG00000133112	TPT1	tumor protein, translationally-controlled 1	extracellular space|nucleus|nucleoplasm|cytoplasm|cytoplasm|multivesicular body|tubulin complex|	calcium ion transport|cellular calcium ion homeostasis|response to virus|stem cell maintenance|regulation of apoptotic process|negative regulation of apoptotic process|negative regulation of intrinsic apoptotic signaling pathway in response to DNA damage|negative regulation of ectoderm development|	calcium ion binding|protein binding|transcription factor binding|poly(A) RNA binding|	10	3.7	62.2	10	1.5	37.8	3.3	91.7	1e-05	1	1	2.1	4.4
ENSG00000006715	VPS41	vacuolar protein sorting 41 homolog (S. cerevisiae)	lysosomal membrane|early endosome|late endosome|Golgi-associated vesicle|cytosol|microtubule|membrane|HOPS complex|	intracellular protein transport|biological_process|vesicle-mediated transport|Golgi vesicle transport|	molecular_function|protein binding|microtubule binding|zinc ion binding|	10	-5.7	41.3	10	-3.1	52.9	-3.4	91.4	1e-05	1	1	-5.6	-2.2
ENSG00000124787	RPP40	ribonuclease P/MRP 40kDa subunit	nucleus|nucleolar ribonuclease P complex|	tRNA processing|RNA phosphodiester bond hydrolysis|RNA phosphodiester bond hydrolysis, endonucleolytic|RNA phosphodiester bond hydrolysis, endonucleolytic|	ribonuclease P activity|	9	-2	10.6	10	-3.3	83.4	-3.2	91.3	1e-05	1	1	-4.3	-2.6
ENSG00000211637	IGLV4-69	immunoglobulin lambda variable 4-69	None	None	None	10	4.1	27.8	10	2.3	68.8	1.7	91.3	1e-05	1	1	1.5	4.7
ENSG00000112335	SNX3	sorting nexin 3	cytoplasm|early endosome|cytosol|endosome membrane|intracellular membrane-bounded organelle|extracellular vesicular exosome|	intracellular protein transport|endocytosis|hemoglobin biosynthetic process|	protein binding|protein phosphatase binding|phosphatidylinositol-3-phosphate binding|	9	-2.8	16.8	10	-2.4	75	-2.6	91.2	1e-05	1	1	-3.4	-2
ENSG00000104835	SARS2	seryl-tRNA synthetase 2, mitochondrial	mitochondrion|mitochondrial matrix|	tRNA aminoacylation for protein translation|seryl-tRNA aminoacylation|gene expression|selenocysteinyl-tRNA(Sec) biosynthetic process|	serine-tRNA ligase activity|serine-tRNA ligase activity|ATP binding|poly(A) RNA binding|	9	-2.2	5.74	9	-2.9	86.7	-2.8	91.2	1e-05	1	1	-3.8	-2.3
ENSG00000134825	TMEM258	transmembrane protein 258	integral component of membrane|	None	None	9	-4.8	15.3	10	-3.5	77.8	-3.5	91	1e-05	1	1	-5.6	-2.9
ENSG00000184787	UBE2G2	ubiquitin-conjugating enzyme E2G 2	endoplasmic reticulum|cytosol|	ubiquitin-dependent protein catabolic process|protein N-linked glycosylation via asparagine|ER-associated ubiquitin-dependent protein catabolic process|protein K48-linked ubiquitination|	ubiquitin-protein transferase activity|protein binding|ATP binding|acid-amino acid ligase activity|	10	3.3	37.4	10	1.7	57.8	1.9	90.7	1e-05	1	1	1.4	3.2
ENSG00000101138	CSTF1	cleavage stimulation factor, 3' pre-RNA, subunit 1, 50kDa	nucleus|nucleoplasm|	mRNA splicing, via spliceosome|transcription from RNA polymerase II promoter|termination of RNA polymerase II transcription|mRNA polyadenylation|mRNA cleavage|RNA processing|RNA splicing|gene expression|mRNA 3'-end processing|	RNA binding|protein binding|poly(A) RNA binding|	10	-4.3	21.5	10	-2.6	71.9	-2.7	90.6	1e-05	1	1	-4.3	-2.1
ENSG00000187446	CHP1	calcineurin-like EF-hand protein 1	Golgi membrane|nucleus|cytoplasm|endoplasmic reticulum|endoplasmic reticulum-Golgi intermediate compartment|cytosol|plasma membrane|microtubule cytoskeleton|transport vesicle|extracellular vesicular exosome|	microtubule bundle formation|negative regulation of protein phosphorylation|negative regulation of protein kinase activity|protein export from nucleus|potassium ion transport|small GTPase mediated signal transduction|negative regulation of phosphatase activity|calcium ion-dependent exocytosis|membrane docking|cytoplasmic microtubule organization|negative regulation of protein ubiquitination|negat…	protein kinase inhibitor activity|transporter activity|calcium ion binding|protein binding|microtubule binding|potassium channel regulator activity|kinase binding|calcium-dependent protein binding|	10	-2.2	17	10	-1.9	74.3	-1.9	90.6	1e-05	1	1	-2.7	-1.6
ENSG00000181929	PRKAG1	protein kinase, AMP-activated, gamma 1 non-catalytic subunit	nucleus|cytosol|membrane|AMP-activated protein kinase complex|extracellular vesicular exosome|	regulation of glycolytic process|protein phosphorylation|fatty acid biosynthetic process|cell cycle arrest|signal transduction|spermatogenesis|insulin receptor signaling pathway|positive regulation of gene expression|positive regulation of protein kinase activity|protein heterooligomerization|membrane organization|	protein kinase activity|AMP-activated protein kinase activity|cAMP-dependent protein kinase activity|protein binding|ATP binding|cAMP-dependent protein kinase regulator activity|AMP binding|protein kinase binding|ADP binding|	9	1.6	11.3	9	2.1	80	1.9	90.3	1e-05	1	1	1.5	2.7
ENSG00000100038	TOP3B	topoisomerase (DNA) III beta	condensed chromosome|nucleus|	DNA topological change|chromosome segregation|	DNA binding|DNA topoisomerase activity|DNA topoisomerase type I activity|poly(A) RNA binding|	10	4.8	29.8	10	2	68	3.5	90.3	1e-05	1	1	2.7	5.4
ENSG00000153187	HNRNPU	heterogeneous nuclear ribonucleoprotein U (scaffold attachment factor A)	nucleus|nucleoplasm|cell surface|membrane|ribonucleoprotein complex|cytoplasmic ribonucleoprotein granule|CRD-mediated mRNA stability complex|catalytic step 2 spliceosome|	mRNA splicing, via spliceosome|mRNA splicing, via spliceosome|osteoblast differentiation|RNA processing|RNA splicing|gene expression|CRD-mediated mRNA stabilization|	DNA binding|RNA binding|protein binding|ATP binding|poly(A) RNA binding|	10	-1.8	5.51	10	-3.3	87.4	-3.2	90.2	1e-05	1	1	-4.3	-2.4
ENSG00000179115	FARSA	phenylalanyl-tRNA synthetase, alpha subunit	cytoplasm|cytosol|membrane|	tRNA aminoacylation for protein translation|phenylalanyl-tRNA aminoacylation|gene expression|	tRNA binding|phenylalanine-tRNA ligase activity|protein binding|ATP binding|poly(A) RNA binding|	7	-2.9	27.7	10	-2.6	62.7	-2.7	89.5	1e-05	1	1	-3.5	-2.1
ENSG00000141141	DDX52	DEAD (Asp-Glu-Ala-Asp) box polypeptide 52	nucleus|nucleolus|membrane|	metabolic process|	helicase activity|ATP binding|poly(A) RNA binding|	10	-2.5	5.06	10	-3.2	85.5	-3.1	89.5	1e-05	1	1	-4.3	-2.5
ENSG00000105671	DDX49	DEAD (Asp-Glu-Ala-Asp) box polypeptide 49	None	ATP catabolic process|	ATP binding|ATP-dependent helicase activity|poly(A) RNA binding|	9	-1.2	2.55	10	-3.9	90.7	-3.9	89.4	1e-05	1	1	-5.2	-2.4
ENSG00000132603	NIP7	NIP7, nucleolar pre-rRNA processing protein	nucleolus|	ribosome assembly|	protein binding|poly(A) RNA binding|	7	-1.2	8.82	8	-2.8	85.3	-2.6	89.3	1e-05	1	1	-3.7	-2.1
ENSG00000215305	VPS16	vacuolar protein sorting 16 homolog (S. cerevisiae)	lysosomal membrane|early endosome|late endosome|actin filament|axon|HOPS complex|late endosome membrane|neuronal cell body|recycling endosome|	intracellular protein transport|	actin filament binding|	8	2	4.93	8	2.9	85.2	2.9	89.1	1e-05	1	1	2.2	4.1
ENSG00000143374	TARS2	threonyl-tRNA synthetase 2, mitochondrial (putative)	cellular_component|mitochondrial matrix|	tRNA aminoacylation for protein translation|gene expression|mitochondrial threonyl-tRNA aminoacylation|	molecular_function|threonine-tRNA ligase activity|ATP binding|	10	-3	21.7	10	-3.7	67.3	-3.4	88.1	1e-05	1	1	-4.7	-2.2
ENSG00000155393	HEATR3	HEAT repeat containing 3	None	None	None	10	-2.4	9.16	10	-3	77.8	-2.9	86.1	1e-05	1	1	-3.7	-2.1
ENSG00000047249	ATP6V1H	ATPase, H+ transporting, lysosomal 50/57kDa, V1 subunit H	vacuolar proton-transporting V-type ATPase, V1 domain|lysosomal membrane|cytosol|plasma membrane|extracellular vesicular exosome|	ATP catabolic process|cellular iron ion homeostasis|endocytosis|vacuolar acidification|insulin receptor signaling pathway|ATP hydrolysis coupled proton transport|viral process|transferrin transport|regulation of defense response to virus by virus|regulation of catalytic activity|interaction with host|transmembrane transport|phagosome maturation|	protein binding|ATPase activity|enzyme regulator activity|proton-transporting ATPase activity, rotational mechanism|	10	4.9	39.5	10	1.7	57.9	2.5	85.7	1e-05	1	1	1.7	5.1
ENSG00000169764	UGP2	UDP-glucose pyrophosphorylase 2	nucleus|cytosol|extracellular vesicular exosome|	carbohydrate metabolic process|glycogen biosynthetic process|glucose metabolic process|UDP-glucose metabolic process|UDP-glucuronate biosynthetic process|xenobiotic metabolic process|glucose 1-phosphate metabolic process|small molecule metabolic process|cellular glucuronidation|	UTP:glucose-1-phosphate uridylyltransferase activity|UTP:glucose-1-phosphate uridylyltransferase activity|protein binding|glucose binding|pyrimidine ribonucleotide binding|metal ion binding|	10	1.4	4.18	10	5.2	86.7	5.2	85.4	1e-05	1	1	3.9	8.1
ENSG00000206527	PTPLB	protein tyrosine phosphatase-like (proline instead of catalytic arginine), member b	endoplasmic reticulum membrane|integral component of membrane|	fatty acid biosynthetic process|	protein binding|lyase activity|	10	4.2	29	10	2.6	58.7	2.7	85.4	1e-05	1	1	2.1	4.5
ENSG00000215126	CBWD7	COBW domain containing 7	None	None	ATP binding|	10	4.5	37.4	10	3.7	49.9	4.3	85.2	1e-05	1	1	3.6	5.6
ENSG00000055044	NOP58	NOP58 ribonucleoprotein	nucleus|nucleolus|nucleolus|small nucleolar ribonucleoprotein complex|cytoplasm|Cajal body|membrane|box C/D snoRNP complex|pre-snoRNP complex|	rRNA processing|snRNP protein import into nucleus|cell growth|	protein binding|snoRNA binding|poly(A) RNA binding|	9	-3.1	21.3	10	-2.4	65.3	-2.5	85.1	1e-05	1	1	-3.6	-2
ENSG00000135316	SYNCRIP	synaptotagmin binding, cytoplasmic RNA interacting protein	nucleus|nucleoplasm|endoplasmic reticulum|membrane|ribonucleoprotein complex|CRD-mediated mRNA stability complex|catalytic step 2 spliceosome|histone pre-mRNA 3'end processing complex|GAIT complex|	mRNA splicing, via spliceosome|osteoblast differentiation|RNA processing|RNA splicing|viral process|negative regulation of translation|negative regulation of translation|CRD-mediated mRNA stabilization|cellular response to interferon-gamma|	nucleotide binding|RNA binding|protein binding|poly(A) binding|poly(A) RNA binding|	8	4.1	20.7	9	2.3	68.8	2.4	85	1e-05	1	1	1.8	4.4
ENSG00000089195	TRMT6	tRNA methyltransferase 6 homolog (S. cerevisiae)	nucleus|	translational initiation|regulation of translational initiation|tRNA processing|	translation initiation factor activity|poly(A) RNA binding|	10	-1.2	3.08	10	-3	84	-3	84.7	1e-05	1	1	-4.8	-2.5
ENSG00000100949	RABGGTA	Rab geranylgeranyltransferase, alpha subunit	Rab-protein geranylgeranyltransferase complex|	cellular protein modification process|visual perception|protein geranylgeranylation|	Rab geranylgeranyltransferase activity|zinc ion binding|Rab GTPase binding|	9	3	12.2	10	2.1	72.5	2.1	84	1e-05	1	1	1.5	3.2
ENSG00000198356	ASNA1	arsA arsenite transporter, ATP-binding, homolog 1 (bacterial)	nucleus|nucleolus|cytoplasm|endoplasmic reticulum|extracellular vesicular exosome|	ATP catabolic process|transport|inorganic anion transport|protein insertion into ER membrane|	transporter activity|ATP binding|arsenite transmembrane transporter activity|ATPase activity|metal ion binding|	10	3.1	12.4	10	3.1	71.6	3.1	83.7	1e-05	1	1	1.8	4.1
ENSG00000167807	CTD-2369P2.10	N/A	None	None	None	3	3.6	28.7	3	3	55.7	3.6	83.3	1e-05	1	1	3	6.3
ENSG00000122705	CLTA	clathrin, light chain A	cytosol|plasma membrane|membrane|cytoplasmic membrane-bounded vesicle|clathrin coat|clathrin coat of trans-Golgi network vesicle|clathrin coat of coated pit|clathrin-coated endocytic vesicle membrane|trans-Golgi network membrane|intracellular membrane-bounded organelle|clathrin complex|	intracellular protein transport|post-Golgi vesicle-mediated transport|endocytosis|epidermal growth factor receptor signaling pathway|axon guidance|antigen processing and presentation of exogenous peptide antigen via MHC class II|negative regulation of epidermal growth factor receptor signaling pathway|neurotrophin TRK receptor signaling pathway|membrane organization|	molecular_function|structural molecule activity|protein binding|clathrin heavy chain binding|peptide binding|	10	2.7	18.6	10	2.7	64.9	2.7	83.1	1e-05	1	1	1.8	3.4
ENSG00000149923	PPP4C	protein phosphatase 4, catalytic subunit	nucleus|cytoplasm|microtubule organizing center|plasma membrane|protein phosphatase 4 complex|	regulation of double-strand break repair via homologous recombination|dephosphorylation|dephosphorylation|dephosphorylation|NIK/NF-kappaB signaling|	NF-kappaB-inducing kinase activity|protein serine/threonine phosphatase activity|protein serine/threonine phosphatase activity|protein binding|metal ion binding|	9	-4.7	35.2	9	-2.7	52.1	-3.2	83	1e-05	1	1	-5	-2.4
ENSG00000115317	HTRA2	HtrA serine peptidase 2	chromatin|nucleus|mitochondrion|mitochondrion|mitochondrion|mitochondrial intermembrane space|endoplasmic reticulum|endoplasmic reticulum membrane|cytosol|cytoskeleton|cytoplasmic side of plasma membrane|membrane|mitochondrial membrane|CD40 receptor complex|	proteolysis|proteolysis|ceramide metabolic process|mitochondrion organization|adult walking behavior|intrinsic apoptotic signaling pathway in response to DNA damage|response to herbicide|positive regulation of cell death|protein autoprocessing|pentacyclic triterpenoid metabolic process|forebrain development|cellular response to heat|regulation of multicellular organism growth|positive regulation …	serine-type endopeptidase activity|serine-type endopeptidase activity|protein binding|peptidase activity|serine-type peptidase activity|serine-type peptidase activity|unfolded protein binding|	10	-2.5	7.28	10	-2.7	76.2	-2.7	83	1e-05	1	1	-3.7	-2.2
ENSG00000124608	AARS2	alanyl-tRNA synthetase 2, mitochondrial	mitochondrion|	tRNA aminoacylation for protein translation|gene expression|mitochondrial respiratory chain complex assembly|mitochondrial alanyl-tRNA aminoacylation|	tRNA binding|alanine-tRNA ligase activity|ATP binding|zinc ion binding|	10	-5.1	37.8	10	-4.5	45.8	-4.6	82.9	1e-05	1	1	-6.8	-3.8
ENSG00000168291	PDHB	pyruvate dehydrogenase (lipoamide) beta	nucleus|mitochondrial matrix|pyruvate dehydrogenase complex|extracellular vesicular exosome|	glucose metabolic process|acetyl-CoA biosynthetic process from pyruvate|pyruvate metabolic process|tricarboxylic acid cycle|regulation of acetyl-CoA biosynthetic process from pyruvate|cellular metabolic process|small molecule metabolic process|	pyruvate dehydrogenase activity|pyruvate dehydrogenase (acetyl-transferring) activity|protein binding|	10	0.1	0.036	10	2	83.7	1.9	81	1e-05	1	1	1.4	2.9
ENSG00000166411	IDH3A	isocitrate dehydrogenase 3 (NAD+) alpha	nucleus|mitochondrion|mitochondrial matrix|	carbohydrate metabolic process|tricarboxylic acid cycle|cellular metabolic process|small molecule metabolic process|	magnesium ion binding|isocitrate dehydrogenase (NAD+) activity|NAD binding|	10	-5.5	26.1	10	-2.2	56	-2.1	80.2	1e-05	1	1	-4.1	-1.7
ENSG00000101444	AHCY	adenosylhomocysteinase	cytoplasm|cytosol|melanosome|extracellular vesicular exosome|	sulfur amino acid metabolic process|one-carbon metabolic process|xenobiotic metabolic process|methylation|cellular nitrogen compound metabolic process|small molecule metabolic process|	adenosylhomocysteinase activity|	10	5.4	36.1	10	1.7	56.5	4.9	79.1	1e-05	1	1	1.7	7
ENSG00000114573	ATP6V1A	ATPase, H+ transporting, lysosomal 70kDa, V1 subunit A	mitochondrion|lysosomal membrane|cytosol|cytosol|plasma membrane|integral component of plasma membrane|microvillus|apical plasma membrane|proton-transporting two-sector ATPase complex|proton-transporting V-type ATPase, V1 domain|extracellular vesicular exosome|	transport|cellular iron ion homeostasis|insulin receptor signaling pathway|ATP hydrolysis coupled proton transport|transferrin transport|ATP metabolic process|interaction with host|transmembrane transport|phagosome maturation|	ATP binding|proton-transporting ATPase activity, rotational mechanism|	8	1.3	3.41	9	2.5	76.8	2.4	78.2	1e-05	1	1	1.8	3.5
ENSG00000119383	PPP2R4	protein phosphatase 2A activator, regulatory subunit 4	protein phosphatase type 2A complex|nucleus|cytoplasm|calcium channel complex|extracellular vesicular exosome|	protein peptidyl-prolyl isomerization|protein peptidyl-prolyl isomerization|ATP catabolic process|protein folding|mitotic spindle organization in nucleus|negative regulation of phosphoprotein phosphatase activity|positive regulation of phosphoprotein phosphatase activity|positive regulation of protein dephosphorylation|negative regulation of protein dephosphorylation|positive regulation of apopto…	peptidyl-prolyl cis-trans isomerase activity|receptor binding|ATP binding|protein tyrosine phosphatase activator activity|protein phosphatase type 2A regulator activity|protein phosphatase type 2A regulator activity|ATPase activity|protein homodimerization activity|protein heterodimerization activity|protein phosphatase 2A binding|	10	1.8	8.54	10	1.9	69	1.9	77	1e-05	1	1	1.5	2.6
ENSG00000145592	RPL37	ribosomal protein L37	cytosol|cytosolic large ribosomal subunit|cytosolic large ribosomal subunit|	nuclear-transcribed mRNA catabolic process, nonsense-mediated decay|translation|translation|translational initiation|translational elongation|translational termination|SRP-dependent cotranslational protein targeting to membrane|gene expression|viral process|RNA metabolic process|mRNA metabolic process|viral life cycle|viral transcription|cellular protein metabolic process|	RNA binding|structural constituent of ribosome|structural constituent of ribosome|rRNA binding|metal ion binding|	7	-3.5	16	7	-3.4	61	-3.4	76.6	1e-05	1	1	-4.7	-2.6
ENSG00000175826	CTDNEP1	CTD nuclear envelope phosphatase 1	nuclear envelope|cytoplasm|endoplasmic reticulum membrane|integral component of membrane|nuclear membrane|Nem1-Spo7 phosphatase complex|	protein dephosphorylation|nuclear envelope organization|positive regulation of triglyceride biosynthetic process|protein localization to nucleus|	protein serine/threonine phosphatase activity|protein binding|	9	2.1	25	9	1.6	50.2	1.8	73.3	1e-05	1	1	1.4	2.6
ENSG00000211456	SACM1L	SAC1 suppressor of actin mutations 1-like (yeast)	Golgi membrane|endoplasmic reticulum membrane|endoplasmic reticulum membrane|Golgi apparatus|integral component of endoplasmic reticulum membrane|alpha-amino-3-hydroxy-5-methyl-4-isoxazolepropionic acid selective glutamate receptor complex|	phospholipid metabolic process|phosphatidylinositol biosynthetic process|biological_process|small molecule metabolic process|phosphatidylinositol dephosphorylation|	phosphatidylinositol-3-phosphatase activity|protein binding|phosphatase activity|phosphatidylinositol bisphosphate phosphatase activity|phosphatidylinositol-4-phosphate phosphatase activity|	10	3.4	21.4	10	3	52.4	3.1	72.9	1e-05	1	1	2.2	4.2
ENSG00000142186	SCYL1	SCY1-like 1 (S. cerevisiae)	nucleus|cytoplasm|endoplasmic reticulum-Golgi intermediate compartment|Golgi apparatus|cis-Golgi network|microtubule organizing center|membrane|COPI vesicle coat|	transcription, DNA-templated|regulation of transcription, DNA-templated|retrograde vesicle-mediated transport, Golgi to ER|peptidyl-tyrosine phosphorylation|	DNA binding|protein tyrosine kinase activity|ATP binding|	10	3.3	10.4	10	2.1	63.3	2.2	72.6	1e-05	1	1	1.7	3.3
ENSG00000153574	RPIA	ribose 5-phosphate isomerase A	cytosol|intracellular membrane-bounded organelle|	carbohydrate metabolic process|pentose-phosphate shunt|pentose-phosphate shunt, non-oxidative branch|ribose phosphate metabolic process|small molecule metabolic process|	ribose-5-phosphate isomerase activity|monosaccharide binding|	10	-4.1	28.9	10	-2.8	47.2	-3.5	72.1	1e-05	1	1	-5	-2.6
ENSG00000271793	RP11-321N4.5	N/A	None	None	None	8	2.6	43.4	8	1.1	32.8	2.3	68.8	1e-05	1	1	1.6	3.1
ENSG00000211652	IGLV7-43	immunoglobulin lambda variable 7-43	extracellular region|extracellular region|plasma membrane|	immune response|complement activation|complement activation, classical pathway|Fc-epsilon receptor signaling pathway|Fc-gamma receptor signaling pathway involved in phagocytosis|innate immune response|regulation of immune response|	antigen binding|	9	2	46.6	9	1.1	25.6	1.7	67.3	1e-05	1	1	1.3	2.5
ENSG00000183292	AC140481.2	N/A	None	None	None	10	-1.4	30.7	10	-1.8	38	-1.7	67.2	1e-05	1	1	-2.1	-1.2
ENSG00000270033	RP11-51L5.7	N/A	None	None	None	10	-1.7	29.3	10	-2	33.8	-1.8	62.5	1e-05	1	1	-2.4	-1.4
ENSG00000211670	IGLV3-9	immunoglobulin lambda variable 3-9 (gene/pseudogene)	None	None	None	10	3.1	19.8	10	2.2	44	2.3	62	1e-05	1	1	1.3	3.6
ENSG00000268948	AC004017.1	N/A	None	None	None	4	3.9	54.2	4	1.3	12.3	3.9	61.1	1e-05	1	1	3.2	6.5
ENSG00000213121	AL590867.1	N/A	None	None	None	2	2.5	5.06	3	2.5	55.8	2.5	60.5	1e-05	1	1	2.3	4.8
ENSG00000063177	RPL18	ribosomal protein L18	nucleus|nucleolus|cytoplasm|cytosol|membrane|cytosolic large ribosomal subunit|	nuclear-transcribed mRNA catabolic process, nonsense-mediated decay|translation|translation|translational initiation|translational elongation|translational termination|SRP-dependent cotranslational protein targeting to membrane|gene expression|viral process|RNA metabolic process|mRNA metabolic process|viral life cycle|viral transcription|cellular protein metabolic process|	RNA binding|structural constituent of ribosome|	10	-3.8	36.2	10	-4.6	101	-4.5	137	2e-05	1	1	-6	-3.1
ENSG00000172172	MRPL13	mitochondrial ribosomal protein L13	mitochondrial ribosome|mitochondrial large ribosomal subunit|mitochondrial large ribosomal subunit|	translation|	structural constituent of ribosome|protein binding|poly(A) RNA binding|	10	-2.3	8.95	10	-3.5	130	-3.4	137	2e-05	1	1	-4.6	-2.7
ENSG00000136522	MRPL47	mitochondrial ribosomal protein L47	cellular_component|mitochondrion|mitochondrial ribosome|	translation|biological_process|	molecular_function|structural constituent of ribosome|	9	-2	1.09	10	-4.1	137	-4	136	2e-05	1	1	-5.7	-3.2
ENSG00000005156	LIG3	ligase III, DNA, ATP-dependent	synaptonemal complex|nucleus|nucleoplasm|chromosome|	lagging strand elongation|DNA repair|base-excision repair|base-excision repair, DNA ligation|nucleotide-excision repair|double-strand break repair via nonhomologous end joining|reciprocal meiotic recombination|spermatogenesis|mitochondrial DNA repair|negative regulation of DNA recombination|	DNA binding|DNA ligase activity|DNA ligase (ATP) activity|protein binding|ATP binding|zinc ion binding|	10	-3.9	28.3	10	-4	107	-4	135	2e-05	1	1	-5.8	-3.3
ENSG00000163607	GTPBP8	GTP-binding protein 8 (putative)	mitochondrion|	barrier septum assembly|	GTP binding|metal ion binding|	10	-0.8	2.85	10	-4.2	136	-4.2	134	2e-05	1	1	-5.7	-2.4
ENSG00000173141	MRP63	N/A	None	None	None	9	-3.3	27.8	10	-3.6	104	-3.5	131	2e-05	1	1	-4.5	-2.6
ENSG00000233927	RPS28	ribosomal protein S28	cytoplasm|cytosol|small ribosomal subunit|cytosolic small ribosomal subunit|extracellular vesicular exosome|	nuclear-transcribed mRNA catabolic process, nonsense-mediated decay|rRNA processing|translation|translation|translational initiation|translational elongation|translational termination|SRP-dependent cotranslational protein targeting to membrane|gene expression|viral process|RNA metabolic process|mRNA metabolic process|viral life cycle|viral transcription|ribosomal small subunit biogenesis|cellular…	structural constituent of ribosome|poly(A) RNA binding|	9	-3.2	18	10	-3.4	112	-3.3	130	2e-05	1	1	-4.4	-2.6
ENSG00000000419	DPM1	dolichyl-phosphate mannosyltransferase polypeptide 1, catalytic subunit	nucleus|endoplasmic reticulum|endoplasmic reticulum membrane|endoplasmic reticulum membrane|membrane|dolichol-phosphate-mannose synthase complex|	dolichol-linked oligosaccharide biosynthetic process|C-terminal protein lipidation|GPI anchor biosynthetic process|protein N-linked glycosylation via asparagine|dolichol metabolic process|GDP-mannose metabolic process|protein mannosylation|protein O-linked mannosylation|post-translational protein modification|cellular protein metabolic process|	dolichyl-phosphate-mannose-protein mannosyltransferase activity|dolichyl-phosphate beta-D-mannosyltransferase activity|protein binding|mannose binding|alcohol binding|	10	7	49.4	10	2.8	86.8	3.7	130	2e-05	1	1	2.4	6
ENSG00000105364	MRPL4	mitochondrial ribosomal protein L4	mitochondrion|ribosome|	translation|	structural constituent of ribosome|poly(A) RNA binding|	10	-2.5	15.6	10	-4.4	118	-4.2	130	2e-05	1	1	-5.4	-3.2
ENSG00000164347	GFM2	G elongation factor, mitochondrial 2	mitochondrion|	GTP catabolic process|GTP catabolic process|mitochondrial translation|ribosome disassembly|	GTPase activity|GTP binding|	10	-6	13.3	10	-4.6	118	-4.9	129	2e-05	1	1	-7.3	-4.1
ENSG00000164933	SLC25A32	solute carrier family 25 (mitochondrial folate carrier), member 32	mitochondrial inner membrane|mitochondrial inner membrane|integral component of membrane|	vitamin metabolic process|water-soluble vitamin metabolic process|mitochondrial transport|folic acid transport|small molecule metabolic process|folic acid metabolic process|	folic acid transporter activity|	10	-2.1	34.4	10	-2.9	95.8	-2.7	128	2e-05	1	1	-3.6	-2.1
ENSG00000174374	WBSCR16	Williams-Beuren syndrome chromosome region 16	cellular_component|mitochondrion|	biological_process|	poly(A) RNA binding|	10	-1.7	9.5	10	-3.3	122	-3.2	128	2e-05	1	1	-4.3	-2.6
ENSG00000181610	MRPS23	mitochondrial ribosomal protein S23	mitochondrion|ribosome|nuclear membrane|intermediate filament cytoskeleton|	translation|	structural constituent of ribosome|poly(A) RNA binding|	9	-2.5	3.33	9	-4.6	126	-4.6	127	2e-05	1	1	-6.6	-3
ENSG00000182899	RPL35A	ribosomal protein L35a	cytosol|membrane|cytosolic large ribosomal subunit|extracellular vesicular exosome|	nuclear-transcribed mRNA catabolic process, nonsense-mediated decay|rRNA processing|translation|translation|translational initiation|translational elongation|translational termination|SRP-dependent cotranslational protein targeting to membrane|gene expression|viral process|RNA metabolic process|mRNA metabolic process|viral life cycle|viral transcription|ribosomal large subunit biogenesis|cellular…	tRNA binding|structural constituent of ribosome|poly(A) RNA binding|	10	-1.1	6.92	10	-4.1	125	-3.9	125	2e-05	1	1	-5.4	-2.7
ENSG00000137411	VARS2	valyl-tRNA synthetase 2, mitochondrial	mitochondrion|	tRNA aminoacylation for protein translation|valyl-tRNA aminoacylation|regulation of translational fidelity|gene expression|	aminoacyl-tRNA editing activity|valine-tRNA ligase activity|ATP binding|	10	-2.1	12	10	-4	116	-4	124	2e-05	1	1	-5.4	-3.2
ENSG00000164338	UTP15	UTP15, U3 small nucleolar ribonucleoprotein, homolog (S. cerevisiae)	nucleolus|cytoplasm|	rRNA processing|	poly(A) RNA binding|	8	-4.4	29.3	8	-3.8	95	-3.9	124	2e-05	1	1	-5.9	-3.1
ENSG00000029639	TFB1M	transcription factor B1, mitochondrial	mitochondrial nucleoid|	transcription, DNA-templated|regulation of transcription, DNA-templated|rRNA methylation|	rRNA (adenine-N6,N6-)-dimethyltransferase activity|DNA binding|protein binding|poly(A) RNA binding|	9	-3.9	11.2	9	-4.5	112	-4.5	123	2e-05	1	1	-6.7	-3.1
ENSG00000187145	MRPS21	mitochondrial ribosomal protein S21	mitochondrial small ribosomal subunit|	translation|	structural constituent of ribosome|poly(A) RNA binding|	10	2.9	17.7	10	-3.6	127	-3.6	123	2e-05	1	1	-5.2	-3.1
ENSG00000132294	EFR3A	EFR3 homolog A (S. cerevisiae)	intracellular|plasma membrane|extracellular vesicular exosome|	None	None	10	6.3	35.3	10	5	89.1	5.5	122	2e-05	1	1	4	7.4
ENSG00000129351	ILF3	interleukin enhancer binding factor 3, 90kDa	nucleus|nucleus|nucleolus|cytoplasm|mitochondrion|membrane|ribonucleoprotein complex|	M phase|transcription, DNA-templated|protein phosphorylation|negative regulation of translation|negative regulation of viral genome replication|negative regulation of transcription, DNA-templated|positive regulation of transcription, DNA-templated|defense response to virus|	DNA binding|RNA binding|double-stranded RNA binding|protein binding|poly(A) RNA binding|	9	4	45.9	9	1.8	83	3.6	121	2e-05	1	1	2.5	5
ENSG00000140153	WDR20	WD repeat domain 20	None	None	None	10	-3.9	25.8	10	-2.6	97.1	-2.9	121	2e-05	1	1	-4.2	-2.1
ENSG00000130348	QRSL1	glutaminyl-tRNA synthase (glutamine-hydrolyzing)-like 1	mitochondrion|glutamyl-tRNA(Gln) amidotransferase complex|	mitochondrial translation|glutaminyl-tRNAGln biosynthesis via transamidation|	ATP binding|glutaminyl-tRNA synthase (glutamine-hydrolyzing) activity|	10	-1.9	8.08	10	-3.1	113	-3	119	2e-05	1	1	-4	-2.2
ENSG00000084092	NOA1	nitric oxide associated 1	mitochondrion|extrinsic component of mitochondrial inner membrane|	GTP catabolic process|apoptotic process|regulation of cell death|mitochondrial translation|ribosome biogenesis|regulation of cellular respiration|	GTPase activity|protein binding|GTP binding|poly(A) RNA binding|	10	0.5	0.754	10	-3.1	120	-3.1	117	2e-05	1	1	-4.5	-2.4
ENSG00000184967	NOC4L	nucleolar complex associated 4 homolog (S. cerevisiae)	nucleus|nucleolus|nucleolus|integral component of membrane|nuclear membrane|	rRNA processing|	protein binding|poly(A) RNA binding|	10	3.1	3.06	10	-4	118	-4	116	2e-05	1	1	-5.9	-3.4
ENSG00000242485	MRPL20	mitochondrial ribosomal protein L20	mitochondrial ribosome|	translation|	structural constituent of ribosome|protein binding|rRNA binding|poly(A) RNA binding|	10	-1.5	0.316	9	-2.8	116	-2.7	116	2e-05	1	1	-4.2	-2.3
ENSG00000154174	TOMM70A	translocase of outer mitochondrial membrane 70 homolog A (S. cerevisiae)	mitochondrion|mitochondrial outer membrane translocase complex|membrane|integral component of membrane|	protein targeting to mitochondrion|cellular protein metabolic process|protein transmembrane transport|	protein binding|protein transmembrane transporter activity|	10	3.4	3.34	10	-3.9	116	-3.9	115	2e-05	1	1	-5.4	-3.2
ENSG00000182180	MRPS16	mitochondrial ribosomal protein S16	mitochondrial small ribosomal subunit|	translation|	structural constituent of ribosome|protein binding|	10	-5.2	20	10	-4.3	95.4	-4.4	114	2e-05	1	1	-6.3	-3.6
ENSG00000105248	CCDC94	coiled-coil domain containing 94	None	None	None	9	-4.3	25.4	10	-3.7	69.6	-3.8	94.2	2e-05	1	1	-5.3	-3.2
ENSG00000158435	CNOT11	CCR4-NOT transcription complex, subunit 11	nucleus|cytosol|CCR4-NOT complex|	nuclear-transcribed mRNA catabolic process, deadenylation-dependent decay|nuclear-transcribed mRNA poly(A) tail shortening|transcription, DNA-templated|regulation of transcription, DNA-templated|regulation of translation|cell proliferation|gene expression|RNA metabolic process|mRNA metabolic process|gene silencing by RNA|	molecular_function|protein binding|	9	-7.4	14.4	9	-1.7	83.7	-1.7	92.6	2e-05	1	1	-3.2	-1.3
ENSG00000134294	SLC38A2	solute carrier family 38, member 2	plasma membrane|integral component of membrane|	amino acid transmembrane transport|ion transport|sodium ion transport|amino acid transport|synaptic transmission|neurotransmitter secretion|glutamate secretion|transmembrane transport|	amino acid transmembrane transporter activity|symporter activity|	10	-3.3	31.5	10	-1.3	63.7	-1.4	91.3	2e-05	1	1	-2.9	-1.1
ENSG00000130935	NOL11	nucleolar protein 11	nucleolus|t-UTP complex|	transcription, DNA-templated|maturation of SSU-rRNA|positive regulation of transcription of nuclear large rRNA transcript from RNA polymerase I promoter|	protein binding|poly(A) RNA binding|	10	-3.5	8.81	10	-2.5	83.4	-2.5	91.1	2e-05	1	1	-3.9	-2
ENSG00000158526	TSR2	TSR2, 20S rRNA accumulation, homolog (S. cerevisiae)	None	rRNA processing|	protein binding|	5	5	22.4	7	-2.6	86.3	-2.7	90.4	2e-05	1	1	-5.5	-2.2
ENSG00000111641	NOP2	NOP2 nucleolar protein	nucleolus|	rRNA processing|positive regulation of cell proliferation|methylation|	protein binding|S-adenosylmethionine-dependent methyltransferase activity|poly(A) RNA binding|	8	-4.4	22.2	10	-2.5	69.7	-2.6	88.2	2e-05	1	1	-4.4	-2
ENSG00000100811	YY1	YY1 transcription factor	nucleus|transcription factor complex|nuclear matrix|Ino80 complex|PcG protein complex|	negative regulation of transcription from RNA polymerase II promoter|double-strand break repair via homologous recombination|transcription, DNA-templated|regulation of transcription from RNA polymerase II promoter|RNA localization|cellular response to DNA damage stimulus|spermatogenesis|anterior/posterior pattern specification|response to UV-C|cell differentiation|cellular response to UV|response…	four-way junction DNA binding|RNA polymerase II core promoter proximal region sequence-specific DNA binding transcription factor activity involved in negative regulation of transcription|DNA binding|sequence-specific DNA binding transcription factor activity|transcription coactivator activity|transcription corepressor activity|RNA binding|protein binding|zinc ion binding|transcription regulatory …	10	-1.3	10.6	10	-4.9	81.7	-2.4	88	2e-05	1	1	-5.4	-2.1
ENSG00000101811	CSTF2	cleavage stimulation factor, 3' pre-RNA, subunit 2, 64kDa	nucleus|nucleoplasm|mRNA cleavage and polyadenylation specificity factor complex|cleavage body|	mRNA splicing, via spliceosome|transcription from RNA polymerase II promoter|termination of RNA polymerase II transcription|mRNA polyadenylation|mRNA cleavage|RNA splicing|gene expression|mRNA 3'-end processing|	nucleotide binding|RNA binding|protein binding|poly(A) RNA binding|	10	-1.1	9.26	10	-4	84.3	-1.6	87	2e-05	1	1	-4.4	-1.4
ENSG00000063322	MED29	mediator complex subunit 29	nucleus|mediator complex|	transcription, DNA-templated|regulation of transcription, DNA-templated|	protein binding|	8	-2.3	11.8	9	-3.9	78.4	-3.8	86.9	2e-05	1	1	-5.6	-3
ENSG00000100647	KIAA0247	KIAA0247	cellular_component|integral component of membrane|	biological_process|	molecular_function|	10	1	26.3	10	1.4	61.6	1	86.9	2e-05	1	1	0.8	1.6
ENSG00000073536	NLE1	notchless homolog 1 (Drosophila)	nucleus|nucleolus|	inner cell mass cell differentiation|Notch signaling pathway|positive regulation of canonical Wnt signaling pathway|negative regulation of cysteine-type endopeptidase activity involved in apoptotic signaling pathway|	None	8	-2.1	18.8	10	-2.7	69.5	-2.6	86.8	2e-05	1	1	-3.4	-2.1
ENSG00000184207	PGP	phosphoglycolate phosphatase	None	carbohydrate metabolic process|dephosphorylation|peptidyl-tyrosine dephosphorylation|	magnesium ion binding|protein tyrosine phosphatase activity|phosphoglycolate phosphatase activity|nucleotide phosphatase activity, acting on free nucleotides|	10	-1.6	18.2	10	-1.9	67.7	-1.8	85.3	2e-05	1	1	-2.6	-1.4
ENSG00000138442	WDR12	WD repeat domain 12	nucleoplasm|nucleolus|preribosome, large subunit precursor|PeBoW complex|	maturation of LSU-rRNA from tricistronic rRNA transcript (SSU-rRNA, 5.8S rRNA, LSU-rRNA)|maturation of 5.8S rRNA from tricistronic rRNA transcript (SSU-rRNA, 5.8S rRNA, LSU-rRNA)|Notch signaling pathway|cell proliferation|ribosomal large subunit biogenesis|	protein binding|ribonucleoprotein complex binding|	10	-1.3	9.07	10	-3.2	81.1	-2.7	84.7	2e-05	1	1	-3.9	-1.9
ENSG00000101413	RPRD1B	regulation of nuclear pre-mRNA domain containing 1B	nucleus|DNA-directed RNA polymerase II, holoenzyme|	transcription, DNA-templated|positive regulation of cell proliferation|regulation of cell cycle process|positive regulation of transcription from RNA polymerase II promoter|dephosphorylation of RNA polymerase II C-terminal domain|	RNA polymerase II core binding|protein binding|	10	-0.7	4.83	10	-2.8	85.6	-2.8	84.1	2e-05	1	1	-3.8	-1.8
ENSG00000103168	TAF1C	TATA box binding protein (TBP)-associated factor, RNA polymerase I, C, 110kDa	nucleoplasm|	regulation of transcription, DNA-templated|transcription from RNA polymerase I promoter|transcription initiation from RNA polymerase I promoter|transcription elongation from RNA polymerase I promoter|termination of RNA polymerase I transcription|transcription from RNA polymerase II promoter|gene expression|	DNA binding|protein binding|	10	-4.3	21.7	10	-3.4	63.9	-3.5	83.9	2e-05	1	1	-5.4	-3
ENSG00000103047	TANGO6	transport and golgi organization 6 homolog (Drosophila)	integral component of membrane|	None	None	10	-0.8	8.32	10	-1.3	77.8	-1.3	83.6	2e-05	1	1	-1.7	-0.9
ENSG00000158987	RAPGEF6	Rap guanine nucleotide exchange factor (GEF) 6	cytoplasm|plasma membrane|	Ras protein signal transduction|regulation of GTPase activity|positive regulation of GTPase activity|positive regulation of GTPase activity|regulation of small GTPase mediated signal transduction|	guanyl-nucleotide exchange factor activity|protein binding|Ras GTPase binding|GTP-dependent protein binding|	6	2.3	11.6	6	2.6	72.4	2.5	83.4	2e-05	1	1	1.9	3.7
ENSG00000126814	TRMT5	tRNA methyltransferase 5	nucleus|mitochondrial matrix|	tRNA methylation|	tRNA (guanine(37)-N(1))-methyltransferase activity|	10	-1.9	5.99	10	-4.6	82.1	-4.5	83.1	2e-05	1	1	-6.4	-3.6
ENSG00000099800	TIMM13	translocase of inner mitochondrial membrane 13 homolog (yeast)	nucleolus|mitochondrion|mitochondrial inner membrane|mitochondrial intermembrane space protein transporter complex|	protein targeting to mitochondrion|sensory perception of sound|cellular protein metabolic process|chaperone-mediated protein transport|	zinc ion binding|	9	-1.8	1	10	-3.1	83.1	-3	82.9	2e-05	1	1	-5	-2.6
ENSG00000131732	ZCCHC9	zinc finger, CCHC domain containing 9	None	negative regulation of phosphatase activity|	zinc ion binding|poly(A) RNA binding|	10	-1.8	6.28	10	-5.4	81.8	-5.4	82.4	2e-05	1	1	-7.5	-4.7
ENSG00000155438	NIFK	nucleolar protein interacting with the FHA domain of MKI67	condensed nuclear chromosome|nucleus|nucleoplasm|nucleolus|cytoplasm|	protein complex assembly|rRNA transcription|negative regulation of phosphatase activity|rRNA metabolic process|	nucleotide binding|RNA binding|protein binding|poly(A) RNA binding|	9	-2.7	8.02	10	-4.1	76.7	-4	82.2	2e-05	1	1	-5.7	-3.3
ENSG00000136527	TRA2B	transformer 2 beta homolog (Drosophila)	nucleus|	RNA splicing, via transesterification reactions|regulation of alternative mRNA splicing, via spliceosome|mRNA splicing, via spliceosome|positive regulation of mRNA splicing, via spliceosome|	nucleotide binding|mRNA binding|protein binding|poly(A) RNA binding|	10	-1.1	5.2	10	-4	82.9	-4	82.1	2e-05	1	1	-5.7	-3.1
ENSG00000171148	TADA3	transcriptional adaptor 3	intracellular|nucleus|Ada2/Gcn5/Ada3 transcription activator complex|STAGA complex|transcription factor TFTC complex|mitotic spindle|	regulation of protein phosphorylation|chromatin organization|transcription, DNA-templated|regulation of transcription from RNA polymerase II promoter|mitotic nuclear division|positive regulation of gene expression|intracellular estrogen receptor signaling pathway|regulation of histone deacetylation|regulation of protein stability|histone H3 acetylation|positive regulation of transcription, DNA-te…	sequence-specific DNA binding transcription factor activity|transcription coactivator activity|histone acetyltransferase activity|protein binding|ligand-dependent nuclear receptor binding|protein domain specific binding|ligand-dependent nuclear receptor transcription coactivator activity|	10	-2.6	26.5	10	-4.1	57.5	-3.9	81.4	2e-05	1	1	-4.8	-2.3
ENSG00000147586	MRPS28	mitochondrial ribosomal protein S28	mitochondrion|mitochondrial small ribosomal subunit|	biological_process|	poly(A) RNA binding|	10	-3.1	5.04	10	-3	76.6	-3	81.3	2e-05	1	1	-4.4	-2.4
ENSG00000053372	MRTO4	mRNA turnover 4 homolog (S. cerevisiae)	nucleus|nucleolus|nuclear membrane|	ribosome biogenesis|	poly(A) RNA binding|	10	-2.6	9.96	10	-4.8	74.8	-2.3	80.9	2e-05	1	1	-5.8	-2.1
ENSG00000138756	BMP2K	BMP2 inducible kinase	nucleus|	protein phosphorylation|regulation of bone mineralization|regulation of catalytic activity|	protein serine/threonine kinase activity|ATP binding|phosphatase regulator activity|	10	-2	13.8	10	-2.1	58.2	-2.1	71.6	2e-05	1	1	-3	-1.7
ENSG00000100218	RTDR1	rhabdoid tumor deletion region gene 1	cellular_component|	biological_process|	molecular_function|	9	2.5	23.7	9	4	32.8	3.6	51.8	2e-05	1	1	2	4.8
ENSG00000182768	NGRN	neugrin, neurite outgrowth associated	extracellular region|nucleus|	neuron differentiation|	poly(A) RNA binding|	10	-2.3	31.9	10	-1.9	20.8	-2.1	51.7	2e-05	1	1	-2.9	-1.6
ENSG00000186153	WWOX	WW domain containing oxidoreductase	nucleus|cytoplasm|cytoplasm|mitochondrion|Golgi apparatus|cytosol|cytosol|plasma membrane|microvillus|	osteoblast differentiation|steroid metabolic process|Wnt signaling pathway|negative regulation of Wnt signaling pathway|positive regulation of transcription from RNA polymerase II promoter|skeletal system morphogenesis|oxidation-reduction process|cellular response to transforming growth factor beta stimulus|intrinsic apoptotic signaling pathway by p53 class mediator|extrinsic apoptotic signaling …	protein binding|oxidoreductase activity|oxidoreductase activity|enzyme binding|protein dimerization activity|cofactor binding|coenzyme binding|	10	2	15.3	10	2	117	2	132	3e-05	1	1	1.7	2.6
ENSG00000101079	NDRG3	NDRG family member 3	cytoplasm|extracellular vesicular exosome|	spermatogenesis|cell differentiation|negative regulation of cell growth|	molecular_function|	10	-1.3	6.05	10	-2.6	128	-2.5	132	3e-05	1	1	-3.5	-1.8
ENSG00000064995	TAF11	TAF11 RNA polymerase II, TATA box binding protein (TBP)-associated factor, 28kDa	nucleus|nucleoplasm|transcription factor TFIID complex|Golgi apparatus|	regulation of transcription, DNA-templated|transcription from RNA polymerase II promoter|transcription from RNA polymerase II promoter|transcription initiation from RNA polymerase II promoter|transcription initiation from RNA polymerase II promoter|transcription elongation from RNA polymerase II promoter|gene expression|viral process|positive regulation by host of viral transcription|	DNA binding|transcription coactivator activity|protein binding|vitamin D receptor binding|thyroid hormone receptor binding|protein heterodimerization activity|protein N-terminus binding|	10	-2.5	26.1	10	-4	107	-3.9	129	3e-05	1	1	-5	-3.5
ENSG00000163161	ERCC3	excision repair cross-complementation group 3	nucleus|nucleus|nucleoplasm|holo TFIIH complex|holo TFIIH complex|	nucleotide-excision repair, DNA duplex unwinding|nucleotide-excision repair, DNA damage removal|response to hypoxia|ATP catabolic process|DNA topological change|DNA repair|DNA repair|transcription-coupled nucleotide-excision repair|transcription-coupled nucleotide-excision repair|nucleotide-excision repair|nucleotide-excision repair|transcription from RNA polymerase I promoter|transcription initi…	DNA binding|damaged DNA binding|ATP-dependent DNA helicase activity|protein kinase activity|protein binding|ATP binding|GTP binding|protein C-terminus binding|DNA-dependent ATPase activity|DNA-dependent ATPase activity|transcription factor binding|RNA polymerase II carboxy-terminal domain kinase activity|ATPase activity|dATP binding|peptide binding|3'-5' DNA helicase activity|3'-5' DNA helicase a…	10	-3.1	28.8	10	-1.4	105	-1.3	129	3e-05	1	1	-2.7	-1
ENSG00000173545	ZNF622	zinc finger protein 622	nucleolus|cytoplasm|Golgi apparatus|	intrinsic apoptotic signaling pathway in response to oxidative stress|positive regulation of kinase activity|positive regulation of apoptotic process|positive regulation of MAPK cascade|positive regulation of JNK cascade|	protein binding|zinc ion binding|poly(A) RNA binding|	10	-1.5	17.9	10	-2.4	114	-2.3	129	3e-05	1	1	-3.1	-1.7
ENSG00000140740	UQCRC2	ubiquinol-cytochrome c reductase core protein II	mitochondrion|mitochondrial inner membrane|mitochondrial respiratory chain complex III|extracellular vesicular exosome|	oxidative phosphorylation|proteolysis|aerobic respiration|respiratory electron transport chain|cellular metabolic process|small molecule metabolic process|	metalloendopeptidase activity|protein binding|protein complex binding|metal ion binding|	10	-1.9	19.9	10	-2.1	109	-2.1	128	3e-05	1	1	-3	-1.7
ENSG00000099821	POLRMT	polymerase (RNA) mitochondrial (DNA directed)	mitochondrion|mitochondrial matrix|mitochondrial nucleoid|	transcription from mitochondrial promoter|transcription from mitochondrial promoter|transcription initiation from mitochondrial promoter|gene expression|	DNA binding|DNA-directed RNA polymerase activity|DNA-directed RNA polymerase activity|protein binding|poly(A) RNA binding|	10	-4	25.5	10	-3.9	101	-3.9	126	3e-05	1	1	-5.5	-3.2
ENSG00000169727	GPS1	G protein pathway suppressor 1	nucleus|cytoplasm|COP9 signalosome|	inactivation of MAPK activity|cell cycle|JNK cascade|cullin deneddylation|	GTPase inhibitor activity|protein binding|	10	-3	34.8	10	-1.6	93.4	-2.1	125	3e-05	1	1	-3.3	-1.4
ENSG00000154473	BUB3	BUB3 mitotic checkpoint protein	kinetochore|condensed chromosome kinetochore|nucleus|cytosol|	mitotic sister chromatid segregation|mitotic cell cycle|mitotic spindle assembly checkpoint|meiotic nuclear division|attachment of spindle microtubules to kinetochore|anaphase-promoting complex-dependent proteasomal ubiquitin-dependent protein catabolic process|negative regulation of ubiquitin-protein ligase activity involved in mitotic cell cycle|regulation of ubiquitin-protein ligase activity i…	protein binding|	10	4.9	19.1	8	-3	124	-3	124	3e-05	1	1	-4.4	-2.5
ENSG00000196199	MPHOSPH8	M-phase phosphoprotein 8	nuclear nucleosome|nucleus|nuclear heterochromatin|nucleolus|cytoplasm|plasma membrane|extracellular vesicular exosome|	transcription, DNA-templated|cell cycle|regulation of DNA methylation|negative regulation of transcription, DNA-templated|	protein binding|methylated histone binding|	10	2	12.9	10	2.2	112	2.2	124	3e-05	1	1	1.7	2.7
ENSG00000179271	GADD45GIP1	growth arrest and DNA-damage-inducible, gamma interacting protein 1	nucleus|mitochondrion|	cell cycle|viral process|	protein binding|	10	-1	4.11	10	-2.4	122	-2.4	124	3e-05	1	1	-3.3	-1.6
ENSG00000105656	ELL	elongation factor RNA polymerase II	nucleoplasm|transcription elongation factor complex|Cajal body|nuclear speck|	in utero embryonic development|transcription from RNA polymerase II promoter|transcription elongation from RNA polymerase II promoter|gene expression|negative regulation of phosphatase activity|viral process|positive regulation of DNA-templated transcription, elongation|positive regulation of viral transcription|	protein binding|phosphatase binding|	10	-1.4	7.94	10	-2.1	118	-2	124	3e-05	1	1	-2.7	-1.3
ENSG00000131100	ATP6V1E1	ATPase, H+ transporting, lysosomal 31kDa, V1 subunit E1	mitochondrion|lysosomal membrane|endosome|cytosol|cytosol|microvillus|apical plasma membrane|proton-transporting two-sector ATPase complex|proton-transporting two-sector ATPase complex, catalytic domain|extracellular vesicular exosome|	cellular iron ion homeostasis|metabolic process|insulin receptor signaling pathway|ATP hydrolysis coupled proton transport|proton transport|transferrin transport|interaction with host|transmembrane transport|phagosome maturation|	protein binding|hydrogen-exporting ATPase activity, phosphorylative mechanism|proton-transporting ATPase activity, rotational mechanism|ATPase binding|	10	4.3	20.7	10	3.2	105	3.2	124	3e-05	1	1	2.6	4.7
ENSG00000115286	NDUFS7	NADH dehydrogenase (ubiquinone) Fe-S protein 7, 20kDa (NADH-coenzyme Q reductase)	mitochondrial inner membrane|mitochondrial respiratory chain complex I|mitochondrial respiratory chain complex I|mitochondrial respiratory chain complex I|neuron projection|neuronal cell body|synaptic membrane|	mitochondrial electron transport, NADH to ubiquinone|respiratory electron transport chain|mitochondrial respiratory chain complex I assembly|cellular metabolic process|small molecule metabolic process|	protease binding|NADH dehydrogenase activity|protein binding|NADH dehydrogenase (ubiquinone) activity|oxidoreductase activity, acting on NAD(P)H, quinone or similar compound as acceptor|metal ion binding|quinone binding|4 iron, 4 sulfur cluster binding|	10	-2.9	21.2	10	-1.6	105	-1.9	123	3e-05	1	1	-2.9	-1.3
ENSG00000100714	MTHFD1	methylenetetrahydrofolate dehydrogenase (NADP+ dependent) 1, methenyltetrahydrofolate cyclohydrolase, formyltetrahydrofolate synthetase	mitochondrion|cytosol|cytosol|membrane|extracellular vesicular exosome|	histidine biosynthetic process|purine nucleotide biosynthetic process|one-carbon metabolic process|vitamin metabolic process|water-soluble vitamin metabolic process|methionine biosynthetic process|folic acid-containing compound biosynthetic process|tetrahydrofolate interconversion|small molecule metabolic process|folic acid metabolic process|oxidation-reduction process|	formate-tetrahydrofolate ligase activity|formate-tetrahydrofolate ligase activity|methenyltetrahydrofolate cyclohydrolase activity|methenyltetrahydrofolate cyclohydrolase activity|methylenetetrahydrofolate dehydrogenase [NAD(P)+] activity|methylenetetrahydrofolate dehydrogenase (NADP+) activity|ATP binding|	10	-2.5	19.9	10	-1.6	105	-1.8	123	3e-05	1	1	-2.8	-1.3
ENSG00000104859	CLASRP	CLK4-associating serine/arginine rich protein	nucleus|	mRNA processing|RNA splicing|	None	10	-1.7	15.9	10	-1.9	107	-1.9	123	3e-05	1	1	-2.6	-1.5
ENSG00000109917	ZNF259	N/A	None	None	None	10	-2.4	11.6	10	-2.6	112	-2.6	123	3e-05	1	1	-3.7	-1.8
ENSG00000165792	METTL17	methyltransferase like 17	mitochondrion|ribosome|	translation|methylation|	copper ion binding|protein binding|methyltransferase activity|	10	-3.9	12.5	10	-4.5	101	-4.4	113	3e-05	1	1	-6.2	-3
ENSG00000144559	TAMM41	TAM41, mitochondrial translocator assembly and maintenance protein, homolog (S. cerevisiae)	extrinsic component of mitochondrial inner membrane|	protein import into mitochondrial matrix|	None	10	-4.1	31	10	-3.6	80.3	-3.7	111	3e-05	1	1	-5	-2.8
ENSG00000112855	HARS2	histidyl-tRNA synthetase 2, mitochondrial	mitochondrial matrix|	translation|tRNA aminoacylation for protein translation|histidyl-tRNA aminoacylation|gene expression|	histidine-tRNA ligase activity|ATP binding|poly(A) RNA binding|	10	1.8	6.57	10	-3.6	107	-3.6	111	3e-05	1	1	-5.1	-3
ENSG00000185813	PCYT2	phosphate cytidylyltransferase 2, ethanolamine	cellular_component|endoplasmic reticulum membrane|	phospholipid metabolic process|phosphatidylethanolamine biosynthetic process|phosphatidylethanolamine biosynthetic process|phospholipid biosynthetic process|small molecule metabolic process|glycerophospholipid biosynthetic process|	ethanolamine-phosphate cytidylyltransferase activity|	10	3.6	2.27	10	2.1	111	2.1	111	3e-05	1	1	1.5	3.6
ENSG00000181873	IBA57	IBA57, iron-sulfur cluster assembly homolog (S. cerevisiae)	mitochondrion|	glycine catabolic process|heme biosynthetic process|methylation|	aminomethyltransferase activity|poly(A) RNA binding|	9	3.2	5.49	10	-2.6	113	-2.6	110	3e-05	1	1	-3.8	-2.1
ENSG00000110700	RPS13	ribosomal protein S13	nucleus|nucleolus|cytosol|ribosome|membrane|cytosolic small ribosomal subunit|extracellular vesicular exosome|	nuclear-transcribed mRNA catabolic process, nonsense-mediated decay|translation|translation|translational initiation|translational elongation|translational termination|SRP-dependent cotranslational protein targeting to membrane|gene expression|viral process|RNA metabolic process|mRNA metabolic process|viral life cycle|viral transcription|negative regulation of RNA splicing|cellular protein metabo…	mRNA binding|structural constituent of ribosome|protein binding|poly(A) RNA binding|	10	-2.4	29.2	10	-3.9	84	-3.8	109	3e-05	1	1	-5.1	-3.1
ENSG00000138382	METTL5	methyltransferase like 5	None	methylation|	nucleic acid binding|methyltransferase activity|	10	-3.6	16.6	10	-1.6	79.4	-1.7	88.8	3e-05	1	1	-3.6	-1.4
ENSG00000189007	ADAT2	adenosine deaminase, tRNA-specific 2	None	tRNA wobble adenosine to inosine editing|	tRNA-specific adenosine deaminase activity|zinc ion binding|	10	-2.7	5.74	10	-2.2	83.2	-2.2	88.4	3e-05	1	1	-4	-1.9
ENSG00000122257	RBBP6	retinoblastoma binding protein 6	nucleus|chromosome|cytoplasm|microtubule organizing center|	in utero embryonic development|multicellular organism growth|protein ubiquitination involved in ubiquitin-dependent protein catabolic process|embryonic organ development|somite development|	ubiquitin-protein transferase activity|protein binding|zinc ion binding|ligase activity|poly(A) RNA binding|	10	-2.5	14	10	-4.3	70	-4.2	80.7	3e-05	1	1	-5.4	-1.9
ENSG00000124641	MED20	mediator complex subunit 20	nucleoplasm|mediator complex|	transcription, DNA-templated|regulation of transcription from RNA polymerase II promoter|transcription from RNA polymerase II promoter|transcription initiation from RNA polymerase II promoter|gene expression|	RNA polymerase II transcription cofactor activity|DNA-directed RNA polymerase activity|protein binding|	9	-3.9	13.9	10	-3.5	66.7	-3.5	80	3e-05	1	1	-4.8	-2.2
ENSG00000114767	RRP9	ribosomal RNA processing 9, small subunit (SSU) processome component, homolog (yeast)	nucleus|nucleolus|small nucleolar ribonucleoprotein complex|small nuclear ribonucleoprotein complex|	rRNA processing|	poly(A) RNA binding|	10	-3.4	21.9	10	-4.8	60.4	-4.6	79.7	3e-05	1	1	-6.7	-3.3
ENSG00000116459	ATP5F1	ATP synthase, H+ transporting, mitochondrial Fo complex, subunit B1	mitochondrial proton-transporting ATP synthase complex, coupling factor F(o)|nucleus|mitochondrion|mitochondrial inner membrane|mitochondrial proton-transporting ATP synthase complex|mitochondrial matrix|membrane|extracellular vesicular exosome|	ATP catabolic process|ATP synthesis coupled proton transport|substantia nigra development|respiratory electron transport chain|mitochondrial ATP synthesis coupled proton transport|mitochondrial ATP synthesis coupled proton transport|cellular metabolic process|small molecule metabolic process|	protein binding|ATPase activity|transmembrane transporter activity|proton-transporting ATP synthase activity, rotational mechanism|	10	2	0.114	10	-2.8	82.3	-2.8	79.6	3e-05	1	1	-3.9	-2.1
ENSG00000123066	MED13L	mediator complex subunit 13-like	mediator complex|	regulation of transcription from RNA polymerase II promoter|transcription from RNA polymerase II promoter|	RNA polymerase II transcription cofactor activity|	10	-1	6.42	10	-2.2	76.2	-2.1	79.5	3e-05	1	1	-2.8	-1.6
ENSG00000107581	EIF3A	eukaryotic translation initiation factor 3, subunit A	nucleus|nucleolus|cytoplasm|cytoplasm|cytosol|eukaryotic translation initiation factor 3 complex|membrane|eukaryotic 43S preinitiation complex|eukaryotic 48S preinitiation complex|	formation of translation preinitiation complex|formation of translation initiation complex|translation|translational initiation|translational initiation|regulation of translational initiation|gene expression|cellular protein metabolic process|	translation initiation factor activity|translation initiation factor activity|structural molecule activity|protein binding|poly(A) RNA binding|	10	-4.1	14.2	10	-2.9	66.4	-2.9	79.3	3e-05	1	1	-4.4	-2.2
ENSG00000138768	USO1	USO1 vesicle transport factor	Golgi membrane|nucleolus|endoplasmic reticulum|Golgi apparatus|Golgi stack|cytosol|ER to Golgi transport vesicle membrane|membrane|	mitotic cell cycle|intracellular protein transport|ER to Golgi vesicle-mediated transport|transcytosis|Golgi vesicle docking|vesicle fusion with Golgi apparatus|membrane fusion|	protein transporter activity|poly(A) RNA binding|	10	2.9	17.2	10	1.6	65.4	1.7	79.2	3e-05	1	1	1.4	2.9
ENSG00000106263	EIF3B	eukaryotic translation initiation factor 3, subunit B	cytosol|eukaryotic translation initiation factor 3 complex|eukaryotic 43S preinitiation complex|eukaryotic 48S preinitiation complex|extracellular vesicular exosome|	formation of translation preinitiation complex|translation|translational initiation|translational initiation|translational initiation|regulation of translational initiation|gene expression|cellular protein metabolic process|	nucleotide binding|translation initiation factor activity|translation initiation factor activity|translation initiation factor activity|protein binding|translation initiation factor binding|protein complex scaffold|	10	-3.3	16.7	10	-4	63.7	-4	79.1	3e-05	1	1	-5.3	-3.3
ENSG00000168710	AHCYL1	adenosylhomocysteinase-like 1	endoplasmic reticulum|extracellular vesicular exosome|	mRNA polyadenylation|protein export from nucleus|one-carbon metabolic process|biological_process|positive regulation of sodium ion transport|regulation of mRNA 3'-end processing|regulation of ion transmembrane transporter activity|regulation of anion transport|	adenosylhomocysteinase activity|protein binding|	10	-1.8	4.99	10	-2.5	74.7	-2.5	79.1	3e-05	1	1	-3.3	-1.8
ENSG00000130255	RPL36	ribosomal protein L36	nucleolus|cytoplasm|cytosol|membrane|cytosolic large ribosomal subunit|	nuclear-transcribed mRNA catabolic process, nonsense-mediated decay|translation|translation|translational initiation|translational elongation|translational termination|SRP-dependent cotranslational protein targeting to membrane|gene expression|viral process|RNA metabolic process|mRNA metabolic process|viral life cycle|viral transcription|cellular protein metabolic process|	structural constituent of ribosome|poly(A) RNA binding|	8	-3.9	2.78	10	-3.1	76.7	-3.1	78.5	3e-05	1	1	-4.8	-2.4
ENSG00000141279	NPEPPS	aminopeptidase puromycin sensitive	nucleus|cytosol|extracellular vesicular exosome|	protein polyubiquitination|antigen processing and presentation of peptide antigen via MHC class I|proteolysis|cellular response to hypoxia|	aminopeptidase activity|metallopeptidase activity|zinc ion binding|	10	-1.8	7.28	10	-2.5	71	-2.5	77.7	3e-05	1	1	-3.4	-1.9
ENSG00000095059	DHPS	deoxyhypusine synthase	cytosol|	translation|positive regulation of cell proliferation|peptidyl-lysine modification to peptidyl-hypusine|post-translational protein modification|cellular protein metabolic process|deoxyhypusine biosynthetic process from spermidine|protein homotetramerization|	protein binding|deoxyhypusine synthase activity|	10	2.8	28.7	10	2.6	42.8	2.6	70.9	3e-05	1	1	1.9	3.6
ENSG00000147416	ATP6V1B2	ATPase, H+ transporting, lysosomal 56/58kDa, V1 subunit B2	lysosomal membrane|cytosol|cytosol|plasma membrane|microvillus|endomembrane system|integral component of membrane|proton-transporting V-type ATPase, V1 domain|melanosome|intracellular membrane-bounded organelle|extracellular vesicular exosome|	cellular iron ion homeostasis|insulin receptor signaling pathway|ATP hydrolysis coupled proton transport|proton transport|transferrin transport|ATP metabolic process|interaction with host|transmembrane transport|phagosome maturation|	ATP binding|hydrogen ion transmembrane transporter activity|proton-transporting ATPase activity, rotational mechanism|	9	1.6	7.03	10	3.9	68.4	3.7	70.7	3e-05	1	1	1.7	7.6
ENSG00000140598	EFTUD1	elongation factor Tu GTP binding domain containing 1	None	GTP catabolic process|translational elongation|mature ribosome assembly|	translation elongation factor activity|GTPase activity|GTP binding|ribosome binding|	10	-3.3	24	10	-1.8	49.6	-2.4	70.1	3e-05	1	1	-3.6	-1.7
ENSG00000078142	PIK3C3	phosphatidylinositol 3-kinase, catalytic subunit type 3	late endosome|cytosol|axoneme|phosphatidylinositol 3-kinase complex|membrane|midbody|	autophagic vacuole assembly|cytokinesis|toll-like receptor signaling pathway|protein phosphorylation|phospholipid metabolic process|phosphatidylinositol biosynthetic process|endosome organization|insulin receptor signaling pathway|protein processing|toll-like receptor 9 signaling pathway|phosphatidylinositol-3-phosphate biosynthetic process|phosphatidylinositol-3-phosphate biosynthetic process|ph…	protein kinase activity|protein binding|ATP binding|1-phosphatidylinositol-3-kinase activity|	9	3.1	11.6	9	4	59.3	3.8	69.6	3e-05	1	1	2.6	5.1
ENSG00000160584	SIK3	SIK family kinase 3	cytoplasm|	endochondral ossification|protein phosphorylation|regulation of protein localization|limb morphogenesis|multicellular organism growth|cartilage development involved in endochondral bone morphogenesis|	magnesium ion binding|protein serine/threonine kinase activity|protein binding|ATP binding|	10	-2.2	15.8	10	-1.8	53.3	-1.8	68.6	3e-05	1	1	-2.7	-1.4
ENSG00000095787	WAC	WW domain containing adaptor with coiled-coil	nucleus|nucleus|spliceosomal complex|nuclear speck|	transcription, DNA-templated|cellular response to DNA damage stimulus|histone monoubiquitination|positive regulation of macroautophagy|negative regulation of proteasomal ubiquitin-dependent protein catabolic process|G1 DNA damage checkpoint|positive regulation of transcription, DNA-templated|histone H2B conserved C-terminal lysine ubiquitination|	RNA polymerase II core binding|chromatin binding|protein binding|	10	1.5	27.8	10	1.4	19.3	1.4	46.7	3e-05	1	1	1	1.9
ENSG00000165526	RPUSD4	RNA pseudouridylate synthase domain containing 4	mitochondrion|	pseudouridine synthesis|	protein binding|pseudouridine synthase activity|poly(A) RNA binding|	9	-4.3	25.6	10	-3.4	83.8	-3.6	108	4e-05	1	1	-5.1	-2.9
ENSG00000256525	POLG2	polymerase (DNA directed), gamma 2, accessory subunit	mitochondrial chromosome|mitochondrial nucleoid|extracellular vesicular exosome|	DNA replication|DNA-dependent DNA replication|DNA repair|	DNA binding|DNA-directed DNA polymerase activity|protein binding|identical protein binding|	10	-2.1	5.47	10	-4.7	105	-4.6	107	4e-05	1	1	-6.4	-4
ENSG00000105193	RPS16	ribosomal protein S16	cytosol|small ribosomal subunit|membrane|cytosolic small ribosomal subunit|cytosolic small ribosomal subunit|extracellular vesicular exosome|	nuclear-transcribed mRNA catabolic process, nonsense-mediated decay|rRNA processing|translation|translation|translation|translational initiation|translational elongation|translational termination|SRP-dependent cotranslational protein targeting to membrane|gene expression|viral process|RNA metabolic process|mRNA metabolic process|viral life cycle|viral transcription|ribosomal small subunit biogene…	RNA binding|structural constituent of ribosome|protein binding|poly(A) RNA binding|	9	2.5	8.17	10	-3.6	105	-3.4	107	4e-05	1	1	-5.2	-2.6
ENSG00000071894	CPSF1	cleavage and polyadenylation specific factor 1, 160kDa	nucleoplasm|mRNA cleavage and polyadenylation specificity factor complex|	mRNA splicing, via spliceosome|transcription from RNA polymerase II promoter|termination of RNA polymerase II transcription|mRNA polyadenylation|mRNA cleavage|mRNA export from nucleus|RNA splicing|gene expression|mRNA 3'-end processing|	mRNA 3'-UTR binding|protein binding|	9	-2	3.8	9	-3.9	105	-3.8	107	4e-05	1	1	-5.5	-3.2
ENSG00000171863	RPS7	ribosomal protein S7	nucleus|nucleolus|cytoplasm|microtubule organizing center|cytosol|ribosome|membrane|cytosolic small ribosomal subunit|cytosolic small ribosomal subunit|ribonucleoprotein complex|90S preribosome|small-subunit processome|extracellular vesicular exosome|	nuclear-transcribed mRNA catabolic process, nonsense-mediated decay|cytoplasmic translation|rRNA processing|translation|translation|translation|translational initiation|translational elongation|translational termination|SRP-dependent cotranslational protein targeting to membrane|gene expression|viral process|RNA metabolic process|mRNA metabolic process|viral life cycle|viral transcription|ribosom…	RNA binding|structural constituent of ribosome|protein binding|poly(A) RNA binding|	10	-2.5	9.71	10	-3.3	98.3	-3.1	107	4e-05	1	1	-4.5	-2.5
ENSG00000128626	MRPS12	mitochondrial ribosomal protein S12	mitochondrial ribosome|small ribosomal subunit|	translation|	structural constituent of ribosome|protein binding|poly(A) RNA binding|	10	-1.5	13.4	10	-3.8	98.5	-3.6	106	4e-05	1	1	-5	-2.8
ENSG00000138035	PNPT1	polyribonucleotide nucleotidyltransferase 1	cytoplasm|mitochondrion|mitochondrial intermembrane space|membrane|mitochondrial degradosome|	mitochondrial RNA catabolic process|mitochondrial mRNA catabolic process|positive regulation of mitochondrial RNA catabolic process|mitochondrial RNA 5'-end processing|mitochondrial RNA 3'-end processing|RNA catabolic process|mRNA catabolic process|cellular response to oxidative stress|cellular response to interferon-beta|RNA import into mitochondrion|rRNA import into mitochondrion|regulation of …	3'-5'-exoribonuclease activity|polyribonucleotide nucleotidyltransferase activity|protein binding|poly(U) RNA binding|poly(G) binding|miRNA binding|poly(A) RNA binding|	9	4.3	5.08	10	-3.8	108	-3.8	106	4e-05	1	1	-5.4	-3.2
ENSG00000112651	MRPL2	mitochondrial ribosomal protein L2	mitochondrion|ribosome|	translation|	structural constituent of ribosome|poly(A) RNA binding|	10	-0.2	0.0731	10	-5.5	110	-5.4	106	4e-05	1	1	-8.4	-3.9
ENSG00000116221	MRPL37	mitochondrial ribosomal protein L37	mitochondrion|mitochondrial ribosome|	translation|	structural constituent of ribosome|poly(A) RNA binding|	10	-2.2	19	10	-3.7	88.8	-3.5	105	4e-05	1	1	-4.5	-2.1
ENSG00000239900	ADSL	adenylosuccinate lyase	mitochondrion|cytosol|	response to hypoxia|purine nucleobase metabolic process|purine nucleotide biosynthetic process|AMP biosynthetic process|'de novo' IMP biosynthetic process|response to nutrient|metabolic process|aerobic respiration|purine ribonucleoside monophosphate biosynthetic process|response to muscle activity|response to starvation|'de novo' AMP biosynthetic process|small molecule metabolic process|protein t…	N6-(1,2-dicarboxyethyl)AMP AMP-lyase (fumarate-forming) activity|N6-(1,2-dicarboxyethyl)AMP AMP-lyase (fumarate-forming) activity|(S)-2-(5-amino-1-(5-phospho-D-ribosyl)imidazole-4-carboxamido)succinate AMP-lyase (fumarate-forming) activity|	10	-2.3	8.09	10	-2.8	97.9	-2.7	105	4e-05	1	1	-3.9	-2.3
ENSG00000006744	ELAC2	elaC ribonuclease Z 2	nucleus|mitochondrion|	mitochondrial tRNA 3'-trailer cleavage, endonucleolytic|	endonuclease activity|poly(A) RNA binding|metal ion binding|	10	-2.1	17.4	10	-4.7	93.3	-4.5	105	4e-05	1	1	-5.9	-3.7
ENSG00000059691	PET112	PET112 homolog (yeast)	mitochondrion|glutamyl-tRNA(Gln) amidotransferase complex|	translation|mitochondrial translation|glutaminyl-tRNAGln biosynthesis via transamidation|	ATP binding|translation factor activity, nucleic acid binding|glutaminyl-tRNA synthase (glutamine-hydrolyzing) activity|	10	-1.7	7.04	10	-2.7	100	-2.6	105	4e-05	1	1	-3.5	-2.1
ENSG00000121073	SLC35B1	solute carrier family 35, member B1	endoplasmic reticulum membrane|integral component of membrane|intracellular membrane-bounded organelle|	transport|UDP-galactose transmembrane transport|	UDP-galactose transmembrane transporter activity|	10	-2.7	20.4	10	-4.5	88.3	-4.2	105	4e-05	1	1	-5.5	-3.1
ENSG00000138495	COX17	COX17 cytochrome c oxidase copper chaperone	cytoplasm|mitochondrial intermembrane space|	generation of precursor metabolites and energy|copper ion transport|brain development|heart development|	copper ion binding|copper chaperone activity|	10	2.5	10.8	10	-2.9	103	-2.9	104	4e-05	1	1	-4	-2.3
ENSG00000160917	CPSF4	cleavage and polyadenylation specific factor 4, 30kDa	nucleoplasm|mRNA cleavage and polyadenylation specificity factor complex|	mRNA processing|modulation by virus of host morphology or physiology|modulation by virus of host process|viral life cycle|modification by virus of host mRNA processing|	zinc ion binding|poly(A) RNA binding|	10	-2.6	16.5	10	-4.4	90.5	-2.4	104	4e-05	1	1	-5.1	-2.3
ENSG00000125995	ROMO1	reactive oxygen species modulator 1	mitochondrion|mitochondrial inner membrane|integral component of membrane|	replicative cell aging|positive regulation of cell proliferation|cellular response to reactive oxygen species|defense response to bacterium|positive regulation of reactive oxygen species metabolic process|	molecular_function|	10	-1.9	9.14	10	-2.7	95.1	-2.7	103	4e-05	1	1	-3.5	-2.1
ENSG00000188690	UROS	uroporphyrinogen III synthase	mitochondrion|cytosol|cytosol|	porphyrin-containing compound metabolic process|uroporphyrinogen III biosynthetic process|protoporphyrinogen IX biosynthetic process|heme biosynthetic process|heme biosynthetic process|heme biosynthetic process|small molecule metabolic process|response to antibiotic|cellular response to arsenic-containing substance|cellular response to amine stimulus|	uroporphyrinogen-III synthase activity|cofactor binding|	9	0.6	1.24	10	-2.7	105	-2.7	102	4e-05	1	1	-3.9	-2
ENSG00000159111	MRPL10	mitochondrial ribosomal protein L10	mitochondrion|mitochondrial large ribosomal subunit|ribonucleoprotein complex|	translation|ribosome biogenesis|	structural constituent of ribosome|poly(A) RNA binding|	9	4.4	7.16	10	-2.7	102	-2.7	102	4e-05	1	1	-3.9	-2.2
ENSG00000183513	COA5	cytochrome c oxidase assembly factor 5	mitochondrion|	None	None	9	3.3	32.3	9	-5.1	105	-5.1	102	4e-05	1	1	-7.6	-3.1
ENSG00000116898	MRPS15	mitochondrial ribosomal protein S15	mitochondrion|mitochondrial small ribosomal subunit|nuclear membrane|	translation|	structural constituent of ribosome|poly(A) RNA binding|	10	4	7.8	10	-5.2	100	-5.2	102	4e-05	1	1	-7.3	-4.1
ENSG00000018699	TTC27	tetratricopeptide repeat domain 27	cellular_component|	biological_process|	molecular_function|	10	-4	10.8	10	-3.7	75	-3.7	85.4	4e-05	1	1	-5.7	-2.8
ENSG00000124383	MPHOSPH10	M-phase phosphoprotein 10 (U3 small nucleolar ribonucleoprotein)	chromosome|nucleolus|small nucleolar ribonucleoprotein complex|	RNA splicing, via transesterification reactions|rRNA processing|RNA processing|RNA splicing|negative regulation of phosphatase activity|	protein binding|poly(A) RNA binding|	10	-2	18.8	10	-3.8	63.3	-3.6	78.4	4e-05	1	1	-4.4	-2
ENSG00000152518	ZFP36L2	ZFP36 ring finger protein-like 2	nucleus|cytoplasm|	nuclear-transcribed mRNA catabolic process, deadenylation-dependent decay|regulation of transcription, DNA-templated|mRNA catabolic process|cell proliferation|hemopoiesis|T cell differentiation in thymus|somatic stem cell maintenance|regulation of mRNA stability|somatic stem cell division|definitive hemopoiesis|positive regulation of nuclear-transcribed mRNA catabolic process, deadenylation-depen…	DNA binding|sequence-specific DNA binding transcription factor activity|AU-rich element binding|mRNA 3'-UTR AU-rich region binding|poly(A) RNA binding|metal ion binding|	10	2.2	13.4	10	1.8	65.3	1.9	77.9	4e-05	1	1	1.4	2.7
ENSG00000135372	NAT10	N-acetyltransferase 10 (GCN5-related)	nucleus|nucleolus|membrane|	biological_process|metabolic process|	ATP binding|N-acetyltransferase activity|poly(A) RNA binding|	10	-4.1	6	10	-3.4	71.5	-3.5	76.2	4e-05	1	1	-5.1	-2.8
ENSG00000011260	UTP18	UTP18 small subunit (SSU) processome component homolog (yeast)	nucleus|nucleolus|	rRNA processing|	poly(A) RNA binding|	10	-2.5	6.57	10	-3.2	70.9	-3.1	76.2	4e-05	1	1	-4.3	-2.5
ENSG00000107959	PITRM1	pitrilysin metallopeptidase 1	mitochondrion|mitochondrial matrix|	proteolysis|positive regulation of catalytic activity|	metalloendopeptidase activity|enzyme activator activity|metal ion binding|	10	1.5	4.33	10	-4.7	79.7	-4.7	76.2	4e-05	1	1	-7.9	-2.7
ENSG00000105202	FBL	fibrillarin	granular component|nucleus|nucleolus|Cajal body|membrane|box C/D snoRNP complex|extracellular vesicular exosome|	osteoblast differentiation|rRNA processing|tRNA processing|snoRNA metabolic process|histone glutamine methylation|	RNA binding|protein binding|poly(A) RNA binding|histone-glutamine methyltransferase activity|	8	-3.7	15.3	9	-4.3	61.8	-4.2	76	4e-05	1	1	-5.8	-3
ENSG00000125944	HNRNPR	heterogeneous nuclear ribonucleoprotein R	nucleus|nucleoplasm|nucleoplasm|spliceosomal complex|cytoplasm|ribonucleoprotein complex|catalytic step 2 spliceosome|	mRNA splicing, via spliceosome|mRNA splicing, via spliceosome|mRNA processing|RNA splicing|gene expression|	nucleotide binding|RNA binding|protein binding|poly(A) RNA binding|	10	4.2	41.4	10	1.6	44.8	3.4	75.8	4e-05	1	1	2.4	4.8
ENSG00000085721	RRN3	RRN3 RNA polymerase I transcription factor homolog (S. cerevisiae)	nucleus|nucleoplasm|nucleolus|	in utero embryonic development|transcription from RNA polymerase I promoter|transcription initiation from RNA polymerase I promoter|nucleolus organization|cytoplasm organization|cell proliferation|gene expression|ribosome biogenesis|positive regulation of transcription, DNA-templated|homeostasis of number of cells|negative regulation of intrinsic apoptotic signaling pathway by p53 class mediator|…	RNA polymerase binding|	8	-1.9	18.6	9	-2.3	58.3	-2.2	75.7	4e-05	1	1	-2.9	-1.7
ENSG00000156697	UTP14A	UTP14, U3 small nucleolar ribonucleoprotein, homolog A (yeast)	nucleolus|small-subunit processome|	rRNA processing|	protein binding|poly(A) RNA binding|	10	-2.5	24.2	10	-4.1	54.4	-2.5	75.3	4e-05	1	1	-5.9	-1.7
ENSG00000172336	POP7	processing of precursor 7, ribonuclease P/MRP subunit (S. cerevisiae)	nucleus|nucleolar ribonuclease P complex|cytoplasm|	tRNA processing|RNA phosphodiester bond hydrolysis|RNA phosphodiester bond hydrolysis, endonucleolytic|RNA phosphodiester bond hydrolysis, endonucleolytic|	ribonuclease P activity|protein binding|poly(A) RNA binding|	10	-4.3	16.3	10	-3.5	60.7	-3.9	74.9	4e-05	1	1	-5.4	-3.1
ENSG00000120805	ARL1	ADP-ribosylation factor-like 1	Golgi membrane|cytoplasm|Golgi apparatus|trans-Golgi network|extracellular vesicular exosome|	GTP catabolic process|Golgi organization|small GTPase mediated signal transduction|toxin metabolic process|activation of phospholipase D activity|protein localization to Golgi apparatus|retrograde transport, endosome to Golgi|Golgi vesicle transport|	GTPase activity|GTP binding|enzyme activator activity|protein domain specific binding|metal ion binding|	10	2.4	13.6	10	1.7	54.7	1.7	66.6	4e-05	1	1	1.3	2.8
ENSG00000034152	MAP2K3	mitogen-activated protein kinase kinase 3	nucleoplasm|cytosol|membrane|	activation of MAPK activity|toll-like receptor signaling pathway|MyD88-dependent toll-like receptor signaling pathway|MyD88-independent toll-like receptor signaling pathway|inflammatory response|signal transduction|peptidyl-tyrosine phosphorylation|toll-like receptor 2 signaling pathway|toll-like receptor 3 signaling pathway|toll-like receptor 4 signaling pathway|toll-like receptor 5 signaling pa…	protein serine/threonine kinase activity|MAP kinase kinase activity|protein tyrosine kinase activity|protein binding|ATP binding|protein kinase binding|	10	-3.3	13.9	10	-2.1	54.4	-2.5	66.4	4e-05	1	1	-3.7	-1.8
ENSG00000138385	SSB	Sjogren syndrome antigen B (autoantigen La)	nucleus|ribonucleoprotein complex|	tRNA modification|histone mRNA metabolic process|	tRNA binding|nucleotide binding|mRNA binding|protein binding|poly(A) RNA binding|	10	-5.5	45.6	10	-2.7	27.4	-4.8	66.1	4e-05	1	1	-6.9	-3.2
ENSG00000248333	CDK11B	cyclin-dependent kinase 11B	nucleus|cytoplasm|	regulation of cell growth|regulation of transcription, DNA-templated|protein phosphorylation|apoptotic process|mitotic nuclear division|cell proliferation|regulation of mRNA processing|regulation of cell cycle|	protein kinase activity|protein serine/threonine kinase activity|cyclin-dependent protein serine/threonine kinase activity|protein binding|ATP binding|poly(A) RNA binding|	9	1.4	7.42	10	1.4	58.3	1.4	65.3	4e-05	1	1	1	2
ENSG00000125686	MED1	mediator complex subunit 1	chromatin|nucleus|nucleoplasm|nucleolus|membrane|mediator complex|mediator complex|protein-DNA complex|	negative regulation of transcription from RNA polymerase II promoter|cell morphogenesis|angiogenesis|liver development|embryonic placenta development|lens development in camera-type eye|thyroid hormone mediated signaling pathway|ventricular trabecula myocardium morphogenesis|retinal pigment epithelium development|DNA replication|regulation of transcription from RNA polymerase I promoter|transcrip…	RNA polymerase II core promoter proximal region sequence-specific DNA binding|sequence-specific DNA binding RNA polymerase II transcription factor activity|core promoter binding|RNA polymerase II transcription cofactor activity|chromatin binding|transcription cofactor activity|transcription coactivator activity|transcription coactivator activity|receptor activity|protein binding|transcription fac…	10	-1.8	10.4	10	-3.8	58.8	-2.2	64.8	4e-05	1	1	-4.6	-1.8
ENSG00000213639	PPP1CB	protein phosphatase 1, catalytic subunit, beta isozyme	nucleus|nucleoplasm|nucleolus|cytoplasm|extracellular vesicular exosome|MLL5-L complex|PTW/PP1 phosphatase complex|	G2/M transition of mitotic cell cycle|mitotic cell cycle|glycogen metabolic process|protein dephosphorylation|transforming growth factor beta receptor signaling pathway|triglyceride catabolic process|regulation of cell adhesion|negative regulation of transforming growth factor beta receptor signaling pathway|circadian regulation of gene expression|regulation of circadian rhythm|entrainment of cir…	protein binding|phosphatase activity|myosin phosphatase activity|protein kinase binding|metal ion binding|myosin-light-chain-phosphatase activity|	8	4.9	12.6	9	3.2	55.4	4.3	64.7	4e-05	1	1	2.8	6.6
ENSG00000003056	M6PR	mannose-6-phosphate receptor (cation dependent)	lysosomal membrane|endosome|late endosome|integral component of plasma membrane|membrane|	receptor-mediated endocytosis|signal transduction|endosome to lysosome transport|mannose transport|	transmembrane signaling receptor activity|mannose binding|mannose transmembrane transporter activity|	10	1.1	2.74	10	1.7	63.1	1.6	64.6	4e-05	1	1	1.1	2.3
ENSG00000164045	CDC25A	cell division cycle 25A	nucleoplasm|cytosol|	regulation of cyclin-dependent protein serine/threonine kinase activity|G1/S transition of mitotic cell cycle|G2/M transition of mitotic cell cycle|mitotic cell cycle|DNA replication|mitotic nuclear division|cell proliferation|response to radiation|cellular response to UV|peptidyl-tyrosine dephosphorylation|regulation of cell cycle|	protein tyrosine phosphatase activity|protein binding|protein kinase binding|	10	1.3	8.1	10	1.5	56.9	1.4	64.4	4e-05	1	1	1	2.1
ENSG00000132356	PRKAA1	protein kinase, AMP-activated, alpha 1 catalytic subunit	intracellular|nucleus|nucleus|cytoplasm|cytosol|apical plasma membrane|AMP-activated protein kinase complex|	activation of MAPK activity|response to hypoxia|glucose metabolic process|transcription, DNA-templated|regulation of transcription, DNA-templated|protein phosphorylation|fatty acid biosynthetic process|cholesterol biosynthetic process|autophagy|cell cycle arrest|signal transduction|positive regulation of cell proliferation|insulin receptor signaling pathway|lipid biosynthetic process|cold acclima…	chromatin binding|protein kinase activity|AMP-activated protein kinase activity|cAMP-dependent protein kinase activity|protein binding|ATP binding|protein C-terminus binding|kinase binding|histone serine kinase activity|metal ion binding|[hydroxymethylglutaryl-CoA reductase (NADPH)] kinase activity|tau-protein kinase activity|[acetyl-CoA carboxylase] kinase activity|	10	0.3	0.219	10	1.6	65.9	1.6	64.2	4e-05	1	1	1.2	2.3
ENSG00000165458	INPPL1	inositol polyphosphate phosphatase-like 1	cytoplasm|Golgi apparatus|cytosol|cytoskeleton|plasma membrane|lamellipodium|filopodium|	endochondral ossification|immune system process|glucose metabolic process|phospholipid metabolic process|phosphatidylinositol biosynthetic process|endocytosis|actin filament organization|cell adhesion|negative regulation of cell proliferation|post-embryonic development|negative regulation of gene expression|response to insulin|inositol phosphate metabolic process|small molecule metabolic process|…	actin binding|protein binding|hydrolase activity|SH3 domain binding|SH2 domain binding|	10	3.4	8.69	10	1.4	55.8	1.6	62.3	4e-05	1	1	1	2.6
ENSG00000118046	STK11	serine/threonine kinase 11	nucleus|cytoplasm|mitochondrion|cytosol|cytosol|membrane|TCR signalosome|extracellular vesicular exosome|	regulation of cell growth|tissue homeostasis|vasculature development|energy reserve metabolic process|protein phosphorylation|autophagy|cellular response to DNA damage stimulus|cell cycle arrest|cell cycle arrest|spermatid development|axonogenesis|negative regulation of cell proliferation|insulin receptor signaling pathway|response to ionizing radiation|establishment of cell polarity|regulation o…	magnesium ion binding|p53 binding|protein serine/threonine kinase activity|protein serine/threonine kinase activity|protein binding|ATP binding|LRR domain binding|protein kinase activator activity|protein complex binding|	10	-3.5	20.8	10	-4.8	43.6	-4.4	61.6	4e-05	1	1	-6.2	-2.6
ENSG00000110921	MVK	mevalonate kinase	cytosol|cytosol|extracellular vesicular exosome|	cholesterol biosynthetic process|cholesterol biosynthetic process|isoprenoid biosynthetic process|phosphorylation|isopentenyl diphosphate biosynthetic process, mevalonate pathway|small molecule metabolic process|negative regulation of inflammatory response|	mevalonate kinase activity|mevalonate kinase activity|mevalonate kinase activity|ATP binding|identical protein binding|	10	5.1	29.2	10	3.1	36	4.9	60.8	4e-05	1	1	3.3	6.8
ENSG00000124784	RIOK1	RIO kinase 1	None	protein phosphorylation|	protein serine/threonine kinase activity|ATP binding|	10	-3.7	19.9	10	-3.3	41.3	-3.3	60.5	4e-05	1	1	-4.6	-2.7
ENSG00000155097	ATP6V1C1	ATPase, H+ transporting, lysosomal 42kDa, V1 subunit C1	lysosomal membrane|cytosol|plasma membrane|proton-transporting two-sector ATPase complex|cytoplasmic vesicle|proton-transporting V-type ATPase, V1 domain|apical part of cell|extracellular vesicular exosome|	cellular iron ion homeostasis|insulin receptor signaling pathway|ATP hydrolysis coupled proton transport|proton transport|transferrin transport|interaction with host|transmembrane transport|phagosome maturation|	transporter activity|protein binding|hydrogen-exporting ATPase activity, phosphorylative mechanism|proton-transporting ATPase activity, rotational mechanism|	10	3	11.5	10	2.8	48.9	2.8	59.9	4e-05	1	1	2.1	4.2
ENSG00000250210	RP11-585F1.10	N/A	None	None	None	4	4	24.7	6	2.5	35.9	3.9	57	4e-05	1	1	2.5	6.8
ENSG00000254536	RP11-108K14.8	N/A	None	None	None	5	-2.2	5.65	5	-2.9	51.9	-2.8	56.3	4e-05	1	1	-4.8	-2.4
ENSG00000266953	RP11-618P17.4	N/A	None	None	None	6	-1.8	13.4	6	-2.4	44.7	-2.4	56.2	4e-05	1	1	-3.5	-2
ENSG00000146457	WTAP	Wilms tumor 1 associated protein	nucleus|nuclear speck|nuclear membrane|MIS complex|	regulation of alternative mRNA splicing, via spliceosome|mRNA processing|cell cycle|RNA splicing|mRNA methylation|	None	10	-1.6	13.1	10	-2.1	110	-2	122	5e-05	1	1	-2.7	-1.6
ENSG00000131143	COX4I1	cytochrome c oxidase subunit IV isoform 1	nucleus|mitochondrion|mitochondrial inner membrane|membrane|extracellular vesicular exosome|	generation of precursor metabolites and energy|response to nutrient|respiratory electron transport chain|cellular metabolic process|small molecule metabolic process|hydrogen ion transmembrane transport|hydrogen ion transmembrane transport|	cytochrome-c oxidase activity|protein binding|	10	-1.3	3.7	10	-1.9	119	-1.9	121	5e-05	1	1	-2.8	-1.5
ENSG00000167085	PHB	prohibitin	nucleus|nucleus|nucleoplasm|cytoplasm|mitochondrion|mitochondrial inner membrane|integral component of plasma membrane|membrane|extracellular vesicular exosome|	negative regulation of transcription from RNA polymerase II promoter|osteoblast differentiation|DNA replication|regulation of transcription, DNA-templated|transcription from RNA polymerase II promoter|signal transduction|negative regulation of cell proliferation|negative regulation of transcription by competitive promoter binding|histone deacetylation|negative regulation of cell growth|regulation…	sequence-specific DNA binding RNA polymerase II transcription factor activity|protein binding|enzyme binding|histone deacetylase binding|transcription regulatory region DNA binding|	9	-4	21.6	9	-3	101	-3.2	121	5e-05	1	1	-5.1	-2.6
ENSG00000105835	NAMPT	nicotinamide phosphoribosyltransferase	extracellular space|nucleus|cytosol|extracellular vesicular exosome|	vitamin metabolic process|water-soluble vitamin metabolic process|nicotinamide metabolic process|signal transduction|cell-cell signaling|positive regulation of cell proliferation|NAD biosynthetic process|NAD metabolic process|small molecule metabolic process|positive regulation of transcription from RNA polymerase II promoter|positive regulation of nitric-oxide synthase biosynthetic process|	nicotinate-nucleotide diphosphorylase (carboxylating) activity|cytokine activity|protein binding|nicotinamide phosphoribosyltransferase activity|	10	-3.1	31.8	10	-2.5	89	-2.5	120	5e-05	1	1	-3.8	-2
ENSG00000123064	DDX54	DEAD (Asp-Glu-Ala-Asp) box polypeptide 54	nucleus|nucleolus|membrane|	ATP catabolic process|ATP catabolic process|transcription, DNA-templated|regulation of transcription, DNA-templated|RNA processing|RNA metabolic process|intracellular estrogen receptor signaling pathway|	transcription corepressor activity|ATP-dependent RNA helicase activity|receptor binding|ATP binding|estrogen receptor binding|poly(A) RNA binding|	9	-2.1	10.2	10	-2.4	109	-2.3	119	5e-05	1	1	-3.5	-1.9
ENSG00000141456	PELP1	proline, glutamate and leucine rich protein 1	nucleus|nucleolus|cytoplasm|membrane|MLL1 complex|	transcription, DNA-templated|	protein binding|poly(A) RNA binding|	10	-4.2	30.2	10	-3	90.5	-3.2	118	5e-05	1	1	-5.3	-2.6
ENSG00000119335	SET	SET nuclear proto-oncogene	nucleus|nucleoplasm|cytoplasm|endoplasmic reticulum|cytosol|protein complex|perinuclear region of cytoplasm|	mitotic cell cycle|DNA replication|nucleosome assembly|nucleosome disassembly|nucleocytoplasmic transport|gene expression|RNA metabolic process|mRNA metabolic process|negative regulation of histone acetylation|negative regulation of catalytic activity|negative regulation of neuron apoptotic process|negative regulation of transcription, DNA-templated|regulation of catalytic activity|	DNA binding|protein phosphatase inhibitor activity|protein binding|protein phosphatase type 2A regulator activity|histone binding|	10	-1.4	4.78	10	-1.9	114	-1.9	118	5e-05	1	1	-2.7	-1.4
ENSG00000186073	C15ORF41	chromosome 15 open reading frame 41	None	None	None	10	-1.3	12.6	10	-1.7	106	-1.6	117	5e-05	1	1	-2.2	-1.2
ENSG00000092020	PPP2R3C	protein phosphatase 2, regulatory subunit B'', gamma	nucleus|cytoplasm|centrosome|	B cell homeostasis|regulation of antimicrobial humoral response|activation of protein kinase activity|T cell homeostasis|positive regulation of B cell differentiation|spleen development|regulation of mitochondrial depolarization|	calcium ion binding|	10	-1.9	28.9	10	-2.7	88.5	-2.6	116	5e-05	1	1	-3.5	-2.1
ENSG00000120948	TARDBP	TAR DNA binding protein	nucleus|	regulation of transcription, DNA-templated|transcription from RNA polymerase II promoter|mRNA processing|cell death|RNA splicing|negative regulation by host of viral transcription|3'-UTR-mediated mRNA stabilization|	nucleotide binding|double-stranded DNA binding|sequence-specific DNA binding transcription factor activity|RNA binding|mRNA 3'-UTR binding|protein binding|identical protein binding|poly(A) RNA binding|	10	-0.8	6.54	10	-1.6	111	-1.5	115	5e-05	1	1	-2.2	-1.2
ENSG00000174547	MRPL11	mitochondrial ribosomal protein L11	mitochondrial ribosome|	translation|	structural constituent of ribosome|protein binding|poly(A) RNA binding|	10	-1	2.32	10	-3.4	102	-3.3	101	5e-05	1	1	-4.8	-2.5
ENSG00000112031	MTRF1L	mitochondrial translational release factor 1-like	mitochondrion|	translational termination|	translation release factor activity, codon specific|	10	-0.9	2.45	10	-3.1	102	-3	101	5e-05	1	1	-4.4	-2.2
ENSG00000144029	MRPS5	mitochondrial ribosomal protein S5	mitochondrion|ribosome|	translation|	structural constituent of ribosome|poly(A) RNA binding|	10	0	0	10	-2.4	103	-2.4	101	5e-05	1	1	-3.6	-2
ENSG00000156411	C14ORF2	chromosome 14 open reading frame 2	cellular_component|mitochondrial proton-transporting ATP synthase complex|integral component of membrane|	biological_process|	molecular_function|	10	-1.6	6.44	10	-5.4	99	-5.3	99.9	5e-05	1	1	-7.4	-3.2
ENSG00000142937	RPS8	ribosomal protein S8	nucleus|cytoplasm|cytosol|membrane|cytosolic small ribosomal subunit|cytosolic small ribosomal subunit|ribonucleoprotein complex|extracellular vesicular exosome|	nuclear-transcribed mRNA catabolic process, nonsense-mediated decay|maturation of SSU-rRNA from tricistronic rRNA transcript (SSU-rRNA, 5.8S rRNA, LSU-rRNA)|translation|translation|translation|translational initiation|translational elongation|translational termination|SRP-dependent cotranslational protein targeting to membrane|gene expression|viral process|RNA metabolic process|mRNA metabolic pro…	structural constituent of ribosome|poly(A) RNA binding|	10	-3.9	32.1	9	-2.5	69.8	-2.7	99.7	5e-05	1	1	-4.3	-2
ENSG00000137955	RABGGTB	Rab geranylgeranyltransferase, beta subunit	Rab-protein geranylgeranyltransferase complex|	cellular protein modification process|visual perception|protein geranylgeranylation|	Rab geranylgeranyltransferase activity|protein binding|zinc ion binding|Rab GTPase binding|	9	-2.3	8.49	9	2.6	58.2	2.7	58.8	5e-05	1	1	2.1	5.9
ENSG00000211660	IGLV2-23	immunoglobulin lambda variable 2-23	None	None	None	9	4.3	39.9	9	1.2	24.1	1.8	55.5	5e-05	1	1	1.2	5
ENSG00000119801	YPEL5	yippee-like 5 (Drosophila)	None	None	None	10	-3.9	9.3	10	-1.4	80.2	-1.4	84.6	6e-05	1	1	-2.8	-1.2
ENSG00000156239	N6AMT1	N-6 adenine-specific DNA methyltransferase 1 (putative)	protein complex|	protein methylation|protein methylation|positive regulation of cell growth|	nucleic acid binding|protein binding|protein methyltransferase activity|	10	2.5	16.4	10	1.6	68.9	1.7	83.2	6e-05	1	1	1.3	2.5
ENSG00000064102	ASUN	asunder spermatogenesis regulator	nucleus|cytoplasm|	mitotic nuclear division|regulation of mitotic cell cycle|sperm motility|regulation of fertilization|	protein binding|	10	-2.8	1.68	10	-3.2	79.9	-3.1	81.2	6e-05	1	1	-4.3	-2.7
ENSG00000211641	IGLV11-55	immunoglobulin lambda variable 11-55 (non-functional)	None	None	None	10	1.1	35.4	10	1.4	19.6	1.1	54.2	6e-05	1	1	0.8	1.9
ENSG00000204822	MRPL53	mitochondrial ribosomal protein L53	mitochondrion|ribosome|	None	None	10	0.3	0.118	10	-4	102	-4	98.4	7e-05	1	1	-5.7	-2.6
ENSG00000154719	MRPL39	mitochondrial ribosomal protein L39	mitochondrial ribosome|	biological_process|	nucleotide binding|poly(A) RNA binding|	10	3.5	10.7	10	-3.2	100	-3.1	98.3	7e-05	1	1	-4.5	-2.1
ENSG00000131148	EMC8	ER membrane protein complex subunit 8	nucleus|cytoplasm|mitochondrion|membrane|ER membrane protein complex|	None	None	10	3.3	27.6	10	1.9	73.8	2.4	98.1	7e-05	1	1	1.8	4
ENSG00000182810	DDX28	DEAD (Asp-Glu-Ala-Asp) box polypeptide 28	nucleus|mitochondrion|mitochondrial nucleoid|	metabolic process|	helicase activity|ATP binding|poly(A) RNA binding|	10	1.2	0.718	10	-3.6	101	-3.6	98	7e-05	1	1	-5.2	-2.9
ENSG00000134375	TIMM17A	translocase of inner mitochondrial membrane 17 homolog A (yeast)	mitochondrial inner membrane presequence translocase complex|integral component of mitochondrial inner membrane|	protein targeting to mitochondrion|cellular protein metabolic process|protein transmembrane transport|	P-P-bond-hydrolysis-driven protein transmembrane transporter activity|	10	1.2	2.27	10	-4	100	-4	97.2	7e-05	1	1	-5.8	-2.8
ENSG00000033011	ALG1	ALG1, chitobiosyldiphosphodolichol beta-mannosyltransferase	endoplasmic reticulum|endoplasmic reticulum membrane|membrane|integral component of membrane|	protein glycosylation|dolichol-linked oligosaccharide biosynthetic process|lipopolysaccharide biosynthetic process|protein N-linked glycosylation via asparagine|post-translational protein modification|cellular protein metabolic process|mannosylation|mannosylation|	mannosyltransferase activity|chitobiosyldiphosphodolichol beta-mannosyltransferase activity|	10	-0.2	0.113	10	-5	100	-5	97.1	7e-05	1	1	-7.3	-4.1
ENSG00000167113	COQ4	coenzyme Q4	mitochondrion|mitochondrial inner membrane|	ubiquinone biosynthetic process|	None	10	3.6	6.69	10	-3.6	100	-3.6	96.9	7e-05	1	1	-5.4	-2.5
ENSG00000137200	CMTR1	cap methyltransferase 1	nucleus|cytoplasm|	7-methylguanosine mRNA capping|7-methylguanosine mRNA capping|mRNA methylation|cap1 mRNA methylation|	nucleic acid binding|mRNA (nucleoside-2'-O-)-methyltransferase activity|	9	-4.5	19.7	10	-2.7	65.3	-2.7	80.3	7e-05	1	1	-5.1	-1.9
ENSG00000148297	MED22	mediator complex subunit 22	cytoplasm|mediator complex|	regulation of transcription from RNA polymerase II promoter|transcription from RNA polymerase II promoter|	RNA polymerase II transcription cofactor activity|protein binding|	8	-2	9.74	8	-3.5	68	-3.4	74	7e-05	1	1	-4.8	-2.6
ENSG00000119203	CPSF3	cleavage and polyadenylation specific factor 3, 73kDa	nucleoplasm|mRNA cleavage and polyadenylation specificity factor complex|ribonucleoprotein complex|	mRNA splicing, via spliceosome|transcription from RNA polymerase II promoter|termination of RNA polymerase II transcription|mRNA polyadenylation|mRNA cleavage|histone mRNA 3'-end processing|mRNA export from nucleus|RNA splicing|gene expression|mRNA 3'-end processing|RNA phosphodiester bond hydrolysis, endonucleolytic|RNA phosphodiester bond hydrolysis, endonucleolytic|	RNA binding|endoribonuclease activity|protein binding|5'-3' exonuclease activity|metal ion binding|	9	3.6	9.23	10	-2.8	67	-2.8	73.8	7e-05	1	1	-3.9	-2.3
ENSG00000058729	RIOK2	RIO kinase 2	None	protein phosphorylation|	protein serine/threonine kinase activity|ATP binding|	9	-4.4	20	9	-2.6	42.6	-3.2	58.2	7e-05	1	1	-4.9	-2.3
ENSG00000167130	DOLPP1	dolichyldiphosphatase 1	endoplasmic reticulum membrane|integral component of endoplasmic reticulum membrane|integral component of endoplasmic reticulum membrane|	protein N-linked glycosylation|protein N-linked glycosylation|dolichol-linked oligosaccharide biosynthetic process|dolichyl diphosphate biosynthetic process|lipid biosynthetic process|protein N-linked glycosylation via asparagine|post-translational protein modification|cellular protein metabolic process|	dolichyldiphosphatase activity|dolichyldiphosphatase activity|	10	0	0	10	1.5	59.9	1.4	57.9	7e-05	1	1	1.1	2.2
ENSG00000257115	OR11H12	olfactory receptor, family 11, subfamily H, member 12	plasma membrane|integral component of membrane|	G-protein coupled receptor signaling pathway|detection of chemical stimulus involved in sensory perception of smell|	G-protein coupled receptor activity|olfactory receptor activity|	10	1.2	24.2	10	1.8	31.5	1.4	53.8	7e-05	1	1	0.8	2.1
ENSG00000255767	RP13-512J5.1	N/A	None	None	None	3	-2.7	7.18	3	-3	46.4	-3	52.9	7e-05	1	1	-5.5	-2.4
ENSG00000243264	IGKV2D-29	immunoglobulin kappa variable 2D-29	None	None	None	10	-2.9	10.8	10	-1.6	47.5	-2.6	52.8	7e-05	1	1	-3.5	-1.4
ENSG00000178913	TAF7	TAF7 RNA polymerase II, TATA box binding protein (TBP)-associated factor, 55kDa	nucleus|transcription factor TFIID complex|Golgi apparatus|positive transcription elongation factor complex b|transcription factor TFTC complex|MLL1 complex|	negative regulation of transcription from RNA polymerase II promoter|spermine transport|DNA-templated transcription, initiation|transcription from RNA polymerase II promoter|transcription initiation from RNA polymerase II promoter|negative regulation of protein kinase activity|intracellular estrogen receptor signaling pathway|negative regulation of histone acetylation|negative regulation of trans…	sequence-specific DNA binding transcription factor activity|transcription coactivator activity|protein binding|transcription factor binding|histone acetyltransferase binding|vitamin D receptor binding|transcription regulatory region DNA binding|thyroid hormone receptor binding|	10	-4.4	22.3	10	-2.3	95.7	-3.4	112	8e-05	1	1	-5.3	-2
ENSG00000159217	IGF2BP1	insulin-like growth factor 2 mRNA binding protein 1	nucleus|cytoplasm|cytosol|cytoplasmic stress granule|lamellipodium|filopodium|axon|growth cone|ribonucleoprotein complex|dendritic spine|perinuclear region of cytoplasm|CRD-mediated mRNA stability complex|	gene expression|regulation of mRNA stability involved in response to stress|negative regulation of translation|regulation of cytokine biosynthetic process|mRNA transport|CRD-mediated mRNA stabilization|	nucleotide binding|mRNA binding|mRNA 3'-UTR binding|protein binding|poly(A) RNA binding|translation regulator activity|mRNA 5'-UTR binding|	10	2	12.6	10	1.7	100	1.7	112	8e-05	1	1	1.5	2.4
ENSG00000163882	POLR2H	polymerase (RNA) II (DNA directed) polypeptide H	nucleus|nucleoplasm|DNA-directed RNA polymerase II, core complex|DNA-directed RNA polymerase III complex|DNA-directed RNA polymerase I complex|cytosol|	mRNA splicing, via spliceosome|DNA repair|transcription-coupled nucleotide-excision repair|nucleotide-excision repair|transcription from RNA polymerase I promoter|transcription initiation from RNA polymerase I promoter|transcription elongation from RNA polymerase I promoter|termination of RNA polymerase I transcription|transcription from RNA polymerase II promoter|transcription from RNA polymeras…	RNA polymerase I activity|RNA polymerase II activity|RNA polymerase III activity|DNA binding|	10	-5.3	20.6	10	-1.8	105	-4.4	112	8e-05	1	1	-6.8	-2.6
ENSG00000141367	CLTC	clathrin, heavy chain (Hc)	mitochondrion|spindle|cytosol|plasma membrane|membrane|clathrin coat|clathrin coat of trans-Golgi network vesicle|clathrin coat of coated pit|clathrin-coated vesicle|clathrin-coated endocytic vesicle membrane|trans-Golgi network membrane|melanosome|protein complex|extracellular vesicular exosome|clathrin complex|	osteoblast differentiation|intracellular protein transport|post-Golgi vesicle-mediated transport|receptor-mediated endocytosis|mitotic nuclear division|antigen processing and presentation of exogenous peptide antigen via MHC class II|receptor internalization|transferrin transport|membrane organization|negative regulation of hyaluronan biosynthetic process|negative regulation of hyaluronan biosynt…	double-stranded RNA binding|structural molecule activity|protein binding|protein kinase binding|clathrin light chain binding|poly(A) RNA binding|	10	1.9	11.4	10	3.4	102	3.4	111	8e-05	1	1	2.4	4.2
ENSG00000079999	KEAP1	kelch-like ECH-associated protein 1	nucleus|cytoplasm|endoplasmic reticulum|microtubule organizing center|midbody|Cul3-RING ubiquitin ligase complex|	in utero embryonic development|transcription, DNA-templated|regulation of transcription, DNA-templated|proteasomal ubiquitin-independent protein catabolic process|protein ubiquitination|protein ubiquitination|regulation of epidermal cell differentiation|cellular response to interleukin-4|	protein binding|	10	3	16.5	10	2.2	96.7	2.2	111	8e-05	1	1	2	3.8
ENSG00000134910	STT3A	STT3A, subunit of the oligosaccharyltransferase complex (catalytic)	endoplasmic reticulum membrane|oligosaccharyltransferase complex|oligosaccharyltransferase complex|membrane|integral component of membrane|	protein N-linked glycosylation via asparagine|protein N-linked glycosylation via asparagine|protein N-linked glycosylation via asparagine|co-translational protein modification|post-translational protein modification|cellular protein metabolic process|	dolichyl-diphosphooligosaccharide-protein glycotransferase activity|dolichyl-diphosphooligosaccharide-protein glycotransferase activity|protein binding|	10	-0.8	2.07	10	-1.4	109	-1.4	110	8e-05	1	1	-2.1	-1.1
ENSG00000151465	CDC123	cell division cycle 123	cytoplasm|	cell cycle arrest|regulation of mitotic cell cycle|positive regulation of cell proliferation|cell division|	None	10	-6.4	46	10	-3.1	71	-6.1	110	8e-05	1	1	-9.1	-4.9
ENSG00000175792	RUVBL1	RuvB-like AAA ATPase 1	Swr1 complex|nucleus|nucleoplasm|cytoplasm|Golgi apparatus|microtubule organizing center|membrane|nuclear matrix|Ino80 complex|NuA4 histone acetyltransferase complex|intracellular membrane-bounded organelle|extracellular vesicular exosome|MLL1 complex|	DNA repair|DNA recombination|chromatin organization|nucleosome assembly|transcription, DNA-templated|regulation of transcription from RNA polymerase II promoter|mitotic nuclear division|spermatogenesis|DNA duplex unwinding|DNA duplex unwinding|centromere-specific nucleosome assembly|regulation of growth|histone H4 acetylation|histone H2A acetylation|	DNA helicase activity|protein binding|ATP binding|	9	-4	29.2	10	-2.9	81.9	-3.2	110	8e-05	1	1	-4.8	-2.6
ENSG00000213221	DNLZ	DNL-type zinc finger	mitochondrion|	None	zinc ion binding|	10	-4.9	11.5	10	-5.4	85.7	-5.3	96.5	8e-05	1	1	-7	-3.7
ENSG00000138297	TIMM23	translocase of inner mitochondrial membrane 23 homolog (yeast)	mitochondrion|mitochondrial inner membrane|mitochondrial inner membrane presequence translocase complex|mitochondrial intermembrane space|integral component of mitochondrial inner membrane|	protein targeting to mitochondrion|cellular protein metabolic process|protein transmembrane transport|	protein binding|P-P-bond-hydrolysis-driven protein transmembrane transporter activity|	5	-4.5	23.6	5	-3.5	74	-3.8	96	8e-05	1	1	-6.9	-2.9
ENSG00000131368	MRPS25	mitochondrial ribosomal protein S25	mitochondrion|ribosome|	None	None	9	4.6	12.6	10	-2.5	88.6	-2.4	95.7	8e-05	1	1	-3.3	-2
ENSG00000122687	FTSJ2	FtsJ RNA methyltransferase homolog 2 (E. coli)	nucleolus|mitochondrion|	rRNA processing|cell proliferation|rRNA methylation|	rRNA (uridine-2'-O-)-methyltransferase activity|	10	3.7	8.03	10	-3.9	98.9	-3.8	95.4	8e-05	1	1	-5.9	-2.8
ENSG00000177971	IMP3	IMP3, U3 small nucleolar ribonucleoprotein	nucleus|nucleolus|ribonucleoprotein complex|	rRNA processing|	protein binding|rRNA binding|poly(A) RNA binding|	10	-3.5	41.1	10	-2.8	54.8	-3	94.8	8e-05	1	1	-4.3	-2.3
ENSG00000130856	ZNF236	zinc finger protein 236	nucleus|	transcription, DNA-templated|regulation of transcription, DNA-templated|cellular response to glucose stimulus|	DNA binding|metal ion binding|	10	-2.1	7.49	10	-3.2	88.8	-3	94.4	8e-05	1	1	-4.3	-2.2
ENSG00000164961	KIAA0196	KIAA0196	endosome|endoplasmic reticulum|cytosol|WASH complex|	cell death|endosomal transport|	None	10	3.7	35.3	10	1.5	68.6	3.2	94.3	8e-05	1	1	2.1	4.4
ENSG00000074071	MRPS34	mitochondrial ribosomal protein S34	mitochondrion|ribosome|	None	None	10	-2.6	11.1	10	-3.6	83.9	-3.4	93.6	8e-05	1	1	-4.6	-2.3
ENSG00000198015	MRPL42	mitochondrial ribosomal protein L42	mitochondrion|mitochondrial small ribosomal subunit|plasma membrane|	translation|	structural constituent of ribosome|poly(A) RNA binding|	9	-2.8	9.14	10	-3.8	84.7	-3.6	92.5	8e-05	1	1	-5.1	-2.4
ENSG00000106028	SSBP1	single-stranded DNA binding protein 1, mitochondrial	nucleus|mitochondrion|mitochondrial nucleoid|extracellular vesicular exosome|	DNA replication|positive regulation of helicase activity|mitochondrion morphogenesis|	chromatin binding|single-stranded DNA binding|protein binding|poly(A) RNA binding|	10	-3.4	25.4	9	-4.3	67.5	-4.1	91.6	8e-05	1	1	-5.7	-3.3
ENSG00000103148	NPRL3	nitrogen permease regulator-like 3 (S. cerevisiae)	cellular_component|	ventricular septum development|biological_process|aorta morphogenesis|positive regulation of GTPase activity|cardiac muscle tissue development|palate development|	molecular_function|GTPase activator activity|	10	2.9	20.5	10	1.6	62.6	1.8	79.6	8e-05	1	1	1.4	3.1
ENSG00000144524	COPS7B	COP9 signalosome subunit 7B	nucleus|cytoplasm|COP9 signalosome|	cullin deneddylation|	None	10	-2.3	13.8	10	-1.8	67.3	-1.8	79.5	8e-05	1	1	-2.8	-1.5
ENSG00000171953	ATPAF2	ATP synthase mitochondrial F1 complex assembly factor 2	mitochondrion|nuclear speck|	proton-transporting ATP synthase complex assembly|	protein binding|	10	4.5	18.7	10	-2.7	77.8	-2.7	74.9	8e-05	1	1	-3.8	-1.9
ENSG00000167863	ATP5H	ATP synthase, H+ transporting, mitochondrial Fo complex, subunit d	mitochondrial proton-transporting ATP synthase complex, coupling factor F(o)|mitochondrion|mitochondrial inner membrane|mitochondrial inner membrane|mitochondrial proton-transporting ATP synthase complex|extracellular vesicular exosome|	ATP catabolic process|respiratory electron transport chain|mitochondrial ATP synthesis coupled proton transport|mitochondrial ATP synthesis coupled proton transport|cellular metabolic process|small molecule metabolic process|	hydrogen ion transmembrane transporter activity|ATPase activity|transmembrane transporter activity|	8	-4.3	10.2	10	-2.5	67.1	-2.5	74.7	8e-05	1	1	-4.1	-1.7
ENSG00000148110	HIATL1	hippocampus abundant transcript-like 1	plasma membrane|integral component of membrane|	transmembrane transport|	transporter activity|	10	-2.9	22.5	10	-1.3	57.6	-1.3	74.6	8e-05	1	1	-2.8	-0.6
ENSG00000104064	GABPB1	GA binding protein transcription factor, beta subunit 1	nucleus|	transcription, DNA-templated|regulation of transcription from RNA polymerase II promoter|positive regulation of transcription from RNA polymerase II promoter|	sequence-specific DNA binding transcription factor activity|protein binding|transcription regulatory region DNA binding|protein heterodimerization activity|	8	-3	20.6	10	-2.5	54.8	-2.6	74.5	8e-05	1	1	-3.6	-2.2
ENSG00000187905	AC002472.13	N/A	None	None	None	10	0.8	8.95	10	1.7	46.1	1.3	52.6	8e-05	1	1	0.7	2
ENSG00000272617	RP11-343C2.12	N/A	None	None	None	6	4.3	24.4	6	2.8	30.8	4.2	52.5	8e-05	1	1	2.8	7.1
ENSG00000023734	STRAP	serine/threonine kinase receptor associated protein	nucleus|cytoplasm|cytosol|cytosol|plasma membrane|cell junction|SMN complex|SMN-Sm protein complex|	negative regulation of transcription from RNA polymerase II promoter|spliceosomal snRNP assembly|transforming growth factor beta receptor signaling pathway|negative regulation of epithelial cell migration|negative regulation of epithelial to mesenchymal transition|maintenance of gastrointestinal epithelium|negative regulation of transforming growth factor beta receptor signaling pathway|negative …	receptor binding|protein binding|poly(A) RNA binding|	10	-2.2	16.1	10	-2.6	75.7	-2.6	91.2	9e-05	1	1	-3.5	-2
ENSG00000138614	VWA9	von Willebrand factor A domain containing 9	None	None	None	10	-1.7	1.55	10	-2.3	78.3	-2.3	79.1	9e-05	1	1	-3.3	-1.8
ENSG00000165525	NEMF	nuclear export mediator factor	nucleus|	nuclear export|	None	10	-1.3	6.6	10	-3	69.3	-2.4	73.4	9e-05	1	1	-3.8	-1.7
ENSG00000144736	SHQ1	SHQ1, H/ACA ribonucleoprotein assembly factor	nucleus|nucleoplasm|cytoplasm|cytosol|	ribonucleoprotein complex assembly|positive regulation of apoptotic process|negative regulation of rRNA processing|	protein binding|	9	-1.6	9.97	10	-2.9	65	-2.8	73.3	9e-05	1	1	-3.8	-2.4
ENSG00000180182	MED14	mediator complex subunit 14	nucleus|nucleoplasm|membrane|mediator complex|	regulation of transcription from RNA polymerase II promoter|transcription initiation from RNA polymerase II promoter|transcription initiation from RNA polymerase II promoter|gene expression|stem cell maintenance|intracellular steroid hormone receptor signaling pathway|androgen receptor signaling pathway|positive regulation of transcription, DNA-templated|positive regulation of transcription from …	RNA polymerase II transcription cofactor activity|transcription cofactor activity|transcription coactivator activity|receptor activity|ligand-dependent nuclear receptor transcription coactivator activity|vitamin D receptor binding|thyroid hormone receptor binding|	10	-1.9	1.59	10	-3	73.2	-3	73.2	9e-05	1	1	-4.1	-1.6
ENSG00000068308	OTUD5	OTU deubiquitinase 5	cytosol|	proteolysis|negative regulation of type I interferon production|response to lipopolysaccharide|innate immune response|protein K63-linked deubiquitination|protein K48-linked deubiquitination|	ubiquitin-specific protease activity|	10	2.5	28.9	10	1.9	45.7	2.1	73.2	9e-05	1	1	1.5	3
ENSG00000122965	RBM19	RNA binding motif protein 19	nucleus|nucleoplasm|chromosome|nucleolus|nucleolus|cytoplasm|cytoplasm|membrane|	multicellular organismal development|positive regulation of embryonic development|	nucleotide binding|poly(A) RNA binding|	10	-3.9	18.5	9	-3.5	55.1	-3.6	72.9	9e-05	1	1	-4.9	-2.7
ENSG00000134186	PRPF38B	pre-mRNA processing factor 38B	spliceosomal complex|	mRNA processing|RNA splicing|	poly(A) RNA binding|	9	4.2	37.9	10	2.6	39.4	4.1	72.9	9e-05	1	1	2.9	5.5
ENSG00000137054	POLR1E	polymerase (RNA) I polypeptide E, 53kDa	nucleolus|DNA-directed RNA polymerase I complex|	transcription from RNA polymerase I promoter|rRNA transcription|	RNA polymerase I activity|DNA binding|	9	-1.3	4.49	10	-3.2	72.2	-3.1	72.6	9e-05	1	1	-4.2	-1.7
ENSG00000111364	DDX55	DEAD (Asp-Glu-Ala-Asp) box polypeptide 55	membrane|	ATP catabolic process|	ATP binding|ATP-dependent helicase activity|poly(A) RNA binding|	8	-2.1	17.3	9	-2.8	56.6	-2.7	72.6	9e-05	1	1	-3.7	-2
ENSG00000134440	NARS	asparaginyl-tRNA synthetase	cytoplasm|mitochondrion|cytosol|extracellular vesicular exosome|	tRNA aminoacylation for protein translation|asparaginyl-tRNA aminoacylation|gene expression|	nucleic acid binding|asparagine-tRNA ligase activity|ATP binding|	6	-2.9	3.68	9	-3.2	54.3	-3.1	57.5	9e-05	1	1	-4.6	-2.4
ENSG00000137809	ITGA11	integrin, alpha 11	plasma membrane|focal adhesion|integrin complex|membrane|	osteoblast differentiation|substrate-dependent cell migration|cell adhesion|cell-matrix adhesion|integrin-mediated signaling pathway|muscle organ development|extracellular matrix organization|cell adhesion mediated by integrin|collagen-activated signaling pathway|	collagen binding|collagen receptor activity|metal ion binding|	10	0	0	10	-4	49.2	-4	45.8	9e-05	1	1	-7.5	-3
ENSG00000162775	RBM15	RNA binding motif protein 15	nucleus|nuclear membrane|	patterning of blood vessels|positive regulation of transcription of Notch receptor target|viral process|negative regulation of myeloid cell differentiation|spleen development|ventricular septum morphogenesis|placenta blood vessel development|	nucleotide binding|protein binding|poly(A) RNA binding|	10	-1.7	17.9	10	-1.4	91.9	-1.6	109	0.0001	1	1	-2.2	-1.2
ENSG00000167967	E4F1	E4F transcription factor 1	nucleus|nucleoplasm|cytoplasm|spindle|	negative regulation of transcription from RNA polymerase II promoter|DNA replication|transcription, DNA-templated|mitotic nuclear division|cell proliferation|embryo development|regulation of mitotic cell cycle, embryonic|regulation of cell cycle process|viral process|protein ubiquitination|regulation of growth|mitotic cell cycle arrest|	RNA polymerase II regulatory region sequence-specific DNA binding|RNA polymerase II transcription regulatory region sequence-specific DNA binding transcription factor activity involved in negative regulation of transcription|DNA binding|sequence-specific DNA binding transcription factor activity|transcription coactivator activity|transcription corepressor activity|protein binding|ligase activity|…	10	-1.2	5.54	10	-1.7	103	-1.7	108	0.0001	1	1	-2.4	-1.3
ENSG00000100413	POLR3H	polymerase (RNA) III (DNA directed) polypeptide H (22.9kD)	nucleus|nucleoplasm|nucleoplasm|DNA-directed RNA polymerase III complex|centrosome|cytosol|intracellular membrane-bounded organelle|	nucleobase-containing compound metabolic process|transcription from RNA polymerase III promoter|transcription from RNA polymerase III promoter|transcription initiation from RNA polymerase III promoter|transcription elongation from RNA polymerase III promoter|termination of RNA polymerase III transcription|gene expression|positive regulation of type I interferon production|innate immune response|d…	RNA polymerase III activity|DNA binding|DNA-directed RNA polymerase activity|	10	-3.6	22.5	10	-3.2	86.5	-3.4	108	0.0001	1	1	-4.8	-2.7
ENSG00000169371	SNUPN	snurportin 1	nuclear pore|cytosol|extracellular vesicular exosome|	spliceosomal snRNP assembly|protein import into nucleus|gene expression|RNA metabolic process|ncRNA metabolic process|snRNA import into nucleus|	RNA cap binding|protein transporter activity|	10	-1.2	7.77	10	-2.8	87.7	-2.7	91	0.0001	1	1	-3.6	-1.9
ENSG00000174100	MRPL45	mitochondrial ribosomal protein L45	mitochondrion|ribosome|	None	poly(A) RNA binding|	10	-1.8	8.21	10	-4.3	86.9	-4.1	90.7	0.0001	1	1	-5.3	-2.3
ENSG00000172586	CHCHD1	coiled-coil-helix-coiled-coil-helix domain containing 1	nucleus|nucleolus|cytoplasm|mitochondrion|	None	protein binding|poly(A) RNA binding|	10	2.3	15.3	10	-2.7	93.7	-2.7	90.6	0.0001	1	1	-4	-2
ENSG00000184432	COPB2	coatomer protein complex, subunit beta 2 (beta prime)	cytosol|COPI vesicle coat|	intracellular protein transport|retrograde vesicle-mediated transport, Golgi to ER|intra-Golgi vesicle-mediated transport|COPI coating of Golgi vesicle|membrane organization|	structural molecule activity|	8	4.3	49.8	9	1.8	31.5	3.7	72.8	0.0001	1	1	1.9	5.2
ENSG00000113460	BRIX1	BRX1, biogenesis of ribosomes, homolog (S. cerevisiae)	nucleus|nucleolus|	ribosome biogenesis|	poly(A) RNA binding|	10	4.5	18.1	10	-3.6	64.5	-3.5	72.8	0.0001	1	1	-4.6	-2.1
ENSG00000143493	INTS7	integrator complex subunit 7	chromosome|integrator complex|	DNA damage checkpoint|snRNA processing|cellular response to ionizing radiation|	protein binding|	10	3.1	19.6	10	2	30.1	2.8	45.5	0.0001	1	1	1.8	3.6
ENSG00000158636	C11ORF30	chromosome 11 open reading frame 30	nucleus|	DNA repair|transcription, DNA-templated|regulation of transcription, DNA-templated|chromatin modification|	None	10	-0.4	0.796	10	-1.6	108	-1.5	107	0.00011	1	1	-2.3	-1.2
ENSG00000132128	LRRC41	leucine rich repeat containing 41	membrane|	protein ubiquitination|	None	10	-1.2	13.5	10	-1.3	94	-1.2	107	0.00011	1	1	-1.7	-1
ENSG00000142546	NOSIP	nitric oxide synthase interacting protein	Golgi membrane|nucleus|cytoplasm|cytosol|	negative regulation of catalytic activity|small molecule metabolic process|nitric oxide metabolic process|regulation of nitric-oxide synthase activity|negative regulation of nitric-oxide synthase activity|	protein binding|poly(A) RNA binding|	10	3.7	50.9	10	1.2	32	1.8	72.3	0.00011	1	1	1.2	3.9
ENSG00000185883	ATP6V0C	ATPase, H+ transporting, lysosomal 16kDa, V0 subunit c	lysosomal membrane|endosome membrane|integral component of membrane|phagocytic vesicle membrane|proton-transporting V-type ATPase, V0 domain|extracellular vesicular exosome|	cellular iron ion homeostasis|insulin receptor signaling pathway|ATP hydrolysis coupled proton transport|proton transport|viral process|positive regulation of Wnt signaling pathway|transferrin transport|interaction with host|transmembrane transport|phagosome maturation|	protein binding|ubiquitin protein ligase binding|proton-transporting ATP synthase activity, rotational mechanism|proton-transporting ATPase activity, rotational mechanism|	4	5.2	26.6	4	2.6	49.6	4.5	72.2	0.00011	1	1	2.5	7.5
ENSG00000205726	ITSN1	intersectin 1 (SH3 domain protein)	cytosol|plasma membrane|coated pit|lamellipodium|cell junction|endocytic vesicle|neuron projection|synapse|	small GTPase mediated signal transduction|positive regulation of Rho GTPase activity|positive regulation of phosphorylation|positive regulation of apoptotic process|negative regulation of neuron apoptotic process|positive regulation of GTPase activity|neurotrophin TRK receptor signaling pathway|synaptic vesicle endocytosis|regulation of small GTPase mediated signal transduction|positive regulatio…	guanyl-nucleotide exchange factor activity|Rho guanyl-nucleotide exchange factor activity|calcium ion binding|protein binding|kinase activator activity|protein complex scaffold|proline-rich region binding|	10	1.8	13.7	10	1.8	58.9	1.8	72.1	0.00011	1	1	1.4	2.5
ENSG00000183751	TBL3	transducin (beta)-like 3	nucleus|nucleolus|small-subunit processome|	rRNA processing|G-protein coupled receptor signaling pathway coupled to cGMP nucleotide second messenger|intracellular signal transduction|	receptor signaling protein activity|protein binding|poly(A) RNA binding|	9	-3.7	15.2	10	-2.2	61.6	-2.2	72	0.00011	1	1	-4	-1.9
ENSG00000198042	MAK16	MAK16 homolog (S. cerevisiae)	nucleolus|	None	poly(A) RNA binding|	10	-4.2	11.6	10	-3.2	61.3	-3.3	71.4	0.00011	1	1	-4.7	-1.5
ENSG00000148308	GTF3C5	general transcription factor IIIC, polypeptide 5, 63kDa	transcription factor TFIIIC complex|nucleoplasm|	transcription, DNA-templated|transcription from RNA polymerase III promoter|transcription from RNA polymerase III promoter|gene expression|skeletal muscle cell differentiation|5S class rRNA transcription from RNA polymerase III type 1 promoter|tRNA transcription from RNA polymerase III promoter|	DNA binding|protein binding|	10	-4.8	26.7	10	-3.7	46.8	-3.9	71.3	0.00011	1	1	-6.3	-2.9
ENSG00000104973	MED25	mediator complex subunit 25	nucleoplasm|	negative regulation of transcription from RNA polymerase II promoter|transcription initiation from RNA polymerase II promoter|cell death|gene expression|positive regulation of chromatin binding|positive regulation of transcription from RNA polymerase II promoter|negative regulation of fibroblast proliferation|positive regulation of cell cycle arrest|positive regulation of mediator complex assembl…	protein binding|transcription factor binding|retinoic acid receptor binding|retinoid X receptor binding|	10	-2	18.8	10	-1.8	52.7	-1.9	71	0.00011	1	1	-2.5	-1.4
ENSG00000005194	CIAPIN1	cytokine induced apoptosis inhibitor 1	nucleus|nucleolus|cytoplasm|cytoplasm|mitochondrial intermembrane space|	apoptotic process|iron-sulfur cluster assembly|hemopoiesis|negative regulation of apoptotic process|small molecule metabolic process|	protein binding|electron carrier activity|metal ion binding|2 iron, 2 sulfur cluster binding|	10	4.6	17.3	10	2.1	63.4	2.1	77.6	0.00012	1	1	1.6	5
ENSG00000138081	FBXO11	F-box protein 11	ubiquitin ligase complex|nucleus|chromosome|nucleolus|cytoplasm|	cellular protein modification process|ubiquitin-dependent protein catabolic process|sensory perception of sound|protein ubiquitination|protein ubiquitination|peptidyl-arginine N-methylation|	ubiquitin-protein transferase activity|protein binding|zinc ion binding|protein-arginine N-methyltransferase activity|	10	2.4	19.6	10	1.6	55.2	1.9	71.7	0.00012	1	1	1.4	2.9
ENSG00000119396	RAB14	RAB14, member RAS oncogene family	Golgi membrane|intracellular|lysosome|lysosomal membrane|early endosome|late endosome|rough endoplasmic reticulum|Golgi stack|cytosol|plasma membrane|trans-Golgi network transport vesicle|cytoplasmic vesicle membrane|phagocytic vesicle membrane|early endosome membrane|nuclear outer membrane-endoplasmic reticulum membrane network|intracellular membrane-bounded organelle|phagocytic vesicle|perinucl…	GTP catabolic process|GTP catabolic process|GTP catabolic process|Golgi to endosome transport|Golgi to endosome transport|small GTPase mediated signal transduction|fibroblast growth factor receptor signaling pathway|embryo development|protein transport|vesicle-mediated transport|endocytic recycling|regulation of protein localization|intracellular transport|membrane organization|	GTPase activity|GTPase activity|GTPase activity|protein binding|GTP binding|GDP binding|	10	1.3	9.13	10	1.8	63.6	1.6	71.7	0.00012	1	1	1.3	2.3
ENSG00000090861	AARS	alanyl-tRNA synthetase	cytoplasm|cytosol|membrane|extracellular vesicular exosome|	hair follicle development|tRNA modification|tRNA aminoacylation for protein translation|alanyl-tRNA aminoacylation|regulation of translational fidelity|protein folding|tRNA processing|cell death|gene expression|cerebellar Purkinje cell layer development|endoplasmic reticulum unfolded protein response|response to amino acid|negative regulation of neuron apoptotic process|neuromuscular process cont…	tRNA binding|aminoacyl-tRNA editing activity|alanine-tRNA ligase activity|ATP binding|zinc ion binding|amino acid binding|	8	-3.6	9.56	10	-2.6	48.2	-2.6	56.8	0.00012	1	1	-4.1	-2
ENSG00000164167	LSM6	LSM6 homolog, U6 small nuclear RNA associated (S. cerevisiae)	spliceosomal complex|cytosol|small nuclear ribonucleoprotein complex|extracellular vesicular exosome|	nuclear-transcribed mRNA catabolic process, deadenylation-dependent decay|rRNA processing|mRNA processing|tRNA processing|RNA splicing|gene expression|RNA metabolic process|mRNA metabolic process|exonucleolytic nuclear-transcribed mRNA catabolic process involved in deadenylation-dependent decay|	protein binding|poly(A) RNA binding|	10	-2.6	10.1	10	-2.4	46.5	-2.4	56.2	0.00012	1	1	-3.4	-1.9
ENSG00000172757	CFL1	cofilin 1 (non-muscle)	extracellular space|nucleus|cytoplasm|membrane|nuclear matrix|cortical actin cytoskeleton|lamellipodium membrane|ruffle membrane|extracellular vesicular exosome|	neural crest cell migration|neural fold formation|platelet degranulation|protein phosphorylation|protein import into nucleus|cytoskeleton organization|Rho protein signal transduction|axon guidance|blood coagulation|response to virus|regulation of cell morphogenesis|establishment of cell polarity|actin cytoskeleton organization|actin filament depolymerization|platelet activation|positive regulatio…	actin binding|protein binding|	8	2.7	13	9	1.8	45.5	1.9	56.2	0.00012	1	1	1.4	3.6
ENSG00000171763	SPATA5L1	spermatogenesis associated 5-like 1	cytoplasm|	metabolic process|	ATP binding|nucleoside-triphosphatase activity|	10	-2.5	19	10	-2.2	25.5	-2.4	43.9	0.00012	1	1	-3.3	-1.7
ENSG00000173540	GMPPB	GDP-mannose pyrophosphorylase B	cytoplasm|mitochondrion|extracellular vesicular exosome|	dolichol-linked oligosaccharide biosynthetic process|GDP-mannose biosynthetic process|GDP-mannose biosynthetic process|protein N-linked glycosylation via asparagine|post-translational protein modification|cellular protein metabolic process|	mannose-1-phosphate guanylyltransferase activity|GTP binding|	10	-2.2	6.29	10	-3.4	66.6	-3.3	71	0.00013	1	1	-4.3	-2.3
ENSG00000120158	RCL1	RNA terminal phosphate cyclase-like 1	nucleolus|	RNA processing|biological_process|ribosome biogenesis|	catalytic activity|	7	-1.4	5.69	10	-3.4	68.9	-3.3	70.7	0.00013	1	1	-4.3	-1.9
ENSG00000105171	POP4	processing of precursor 4, ribonuclease P/MRP subunit (S. cerevisiae)	ribonuclease MRP complex|nucleolar ribonuclease P complex|	rRNA processing|mRNA cleavage|tRNA processing|RNA phosphodiester bond hydrolysis|RNA phosphodiester bond hydrolysis, endonucleolytic|RNA phosphodiester bond hydrolysis, endonucleolytic|	RNA binding|ribonuclease P activity|protein binding|	10	-1.9	11.3	10	-4	62.5	-3.9	70.3	0.00013	1	1	-4.9	-2.2
ENSG00000137547	MRPL15	mitochondrial ribosomal protein L15	mitochondrion|large ribosomal subunit|	translation|	structural constituent of ribosome|poly(A) RNA binding|	10	2.4	2.67	10	-4	91.7	-3.9	89.8	0.00014	1	1	-5.3	-2
ENSG00000132394	EEFSEC	eukaryotic elongation factor, selenocysteine-tRNA-specific	nucleus|mitochondrion|ribonucleoprotein complex|	selenocysteine incorporation|GTP catabolic process|	tRNA binding|translation elongation factor activity|GTPase activity|GTP binding|selenocysteine insertion sequence binding|ribonucleoprotein complex binding|	10	6.9	25.8	10	3.6	68.7	3.5	89.7	0.00014	1	1	2.9	8.5
ENSG00000205176	REXO1L1P	REX1, RNA exonuclease 1 homolog (S. cerevisiae)-like 1, pseudogene	nucleus|cytoplasm|	nucleic acid phosphodiester bond hydrolysis|	nucleic acid binding|exonuclease activity|	10	-1.4	13.4	10	-2.6	32	-1.9	43	0.00014	1	1	-3.1	-1.2
ENSG00000132313	MRPL35	mitochondrial ribosomal protein L35	mitochondrial ribosome|	translation|	structural constituent of ribosome|	9	-2.5	5.57	10	-5	86.4	-4.9	89.3	0.00015	1	1	-6.8	-2.9
ENSG00000149428	HYOU1	hypoxia up-regulated 1	extracellular region|endoplasmic reticulum|endoplasmic reticulum lumen|membrane|extracellular vesicular exosome|endocytic vesicle lumen|	response to ischemia|response to stress|activation of signaling protein activity involved in unfolded protein response|endoplasmic reticulum unfolded protein response|cellular protein metabolic process|	ATP binding|	9	-1	1.68	10	-2.9	70.5	-2.9	70.5	0.00015	1	1	-3.8	-1.5
ENSG00000124422	USP22	ubiquitin specific peptidase 22	SAGA complex|SAGA-type complex|	chromatin organization|transcription, DNA-templated|ubiquitin-dependent protein catabolic process|cell cycle|embryo development|histone ubiquitination|histone deubiquitination|protein deubiquitination|histone H4 acetylation|positive regulation of transcription, DNA-templated|positive regulation of mitotic cell cycle|	transcription coactivator activity|ubiquitin-specific protease activity|ubiquitin-specific protease activity|protein binding|zinc ion binding|H4 histone acetyltransferase activity|enzyme binding|ligand-dependent nuclear receptor transcription coactivator activity|	10	-3.4	12.1	10	-2.7	59.1	-2.8	70.5	0.00015	1	1	-4.1	-1.9
ENSG00000117593	DARS2	aspartyl-tRNA synthetase 2, mitochondrial	nucleus|mitochondrion|mitochondrion|mitochondrial matrix|	tRNA aminoacylation for protein translation|gene expression|tRNA aminoacylation|mitochondrial asparaginyl-tRNA aminoacylation|	tRNA binding|aspartate-tRNA ligase activity|protein binding|ATP binding|protein homodimerization activity|aspartate-tRNA(Asn) ligase activity|	10	-4.6	21.6	10	-4	34	-4	55.1	0.00015	1	1	-6.1	-2.9
ENSG00000137154	RPS6	ribosomal protein S6	nucleus|nucleolus|cytoplasm|cytosol|small ribosomal subunit|membrane|cytosolic small ribosomal subunit|cytosolic small ribosomal subunit|dendrite|ribonucleoprotein complex|cytoplasmic ribonucleoprotein granule|cell body|	nuclear-transcribed mRNA catabolic process, nonsense-mediated decay|rRNA processing|translation|translation|translational initiation|translational elongation|translational termination|SRP-dependent cotranslational protein targeting to membrane|insulin receptor signaling pathway|gene expression|viral process|RNA metabolic process|mRNA metabolic process|viral life cycle|viral transcription|TOR sign…	structural constituent of ribosome|protein binding|protein kinase binding|poly(A) RNA binding|	9	-1.7	12.3	9	-2.8	95.6	-2.7	105	0.00016	1	1	-3.7	-1.9
ENSG00000140326	CDAN1	codanin 1	nucleus|cytoplasm|plasma membrane|endomembrane system|integral component of membrane|	chromatin organization|protein localization|negative regulation of DNA replication|chromatin assembly|	protein binding|	10	-0.7	4.35	10	-1.5	102	-1.4	105	0.00016	1	1	-2	-1
ENSG00000141985	SH3GL1	SH3-domain GRB2-like 1	podosome|cytoplasm|cell junction|early endosome membrane|cell projection|	endocytosis|signal transduction|central nervous system development|	protein binding|lipid binding|phosphatase binding|identical protein binding|GTPase binding|	10	2.1	9.03	10	1.8	96.4	1.9	105	0.00016	1	1	1.5	2.8
ENSG00000182173	TSEN54	TSEN54 tRNA splicing endonuclease subunit	nucleolus|	tRNA splicing, via endonucleolytic cleavage and ligation|mRNA processing|	None	9	4.8	29.6	10	-2.8	71.9	-2.7	69.6	0.00016	1	1	-3.8	-1.9
ENSG00000117505	DR1	down-regulator of transcription 1, TBP-binding (negative cofactor 2)	nucleus|Ada2/Gcn5/Ada3 transcription activator complex|	negative regulation of transcription from RNA polymerase II promoter|chromatin organization|transcription, DNA-templated|histone H3 acetylation|	DNA binding|transcription corepressor activity|protein binding|transcription factor binding|TBP-class protein binding|sequence-specific DNA binding|protein heterodimerization activity|	10	-2.9	9.35	10	-2.8	60.4	-2.8	69.3	0.00016	1	1	-4	-2.1
ENSG00000011451	WIZ	widely interspaced zinc finger motifs	nucleus|extracellular vesicular exosome|	positive regulation of nuclear cell cycle DNA replication|protein stabilization|protein heterotrimerization|	protein binding|metal ion binding|	10	-2.1	26	10	-1.8	44.2	-1.9	69	0.00016	1	1	-2.8	-1.6
ENSG00000134987	WDR36	WD repeat domain 36	cellular_component|nucleolus|small-subunit processome|	retina homeostasis|rRNA processing|visual perception|biological_process|regulation of axon extension|response to stimulus|	poly(A) RNA binding|	10	-4.5	30.9	10	-2.5	40.3	-2.6	69	0.00016	1	1	-4.6	-1.8
ENSG00000087269	NOP14	NOP14 nucleolar protein	nucleus|nucleolus|nucleolus|mitochondrion|membrane|90S preribosome|Noc4p-Nop14p complex|small-subunit processome|	endonucleolytic cleavage in ITS1 to separate SSU-rRNA from 5.8S rRNA and LSU-rRNA from tricistronic rRNA transcript (SSU-rRNA, 5.8S rRNA, LSU-rRNA)|maturation of SSU-rRNA from tricistronic rRNA transcript (SSU-rRNA, 5.8S rRNA, LSU-rRNA)|endonucleolytic cleavage to generate mature 5'-end of SSU-rRNA from (SSU-rRNA, 5.8S rRNA, LSU-rRNA)|endonucleolytic cleavage in 5'-ETS of tricistronic rRNA transc…	enzyme binding|snoRNA binding|poly(A) RNA binding|	10	-1.8	9.54	10	-2.9	61.3	-2.5	68.9	0.00016	1	1	-3.5	-1.6
ENSG00000169084	DHRSX	dehydrogenase/reductase (SDR family) X-linked	None	oxidation-reduction process|	oxidoreductase activity|	10	3.3	34.8	10	1.3	43	1.9	68.4	0.00016	1	1	1.3	3.7
ENSG00000168883	USP39	ubiquitin specific peptidase 39	spliceosomal complex|	spliceosomal complex assembly|mRNA processing|ubiquitin-dependent protein catabolic process|cell cycle|RNA splicing|cell division|	zinc ion binding|ubiquitinyl hydrolase activity|	10	-1.1	2.96	10	-3	66.5	-3	68.1	0.00016	1	1	-3.9	-1.7
ENSG00000101752	MIB1	mindbomb E3 ubiquitin protein ligase 1	centrosome|cytosol|plasma membrane|postsynaptic density|cytoplasmic vesicle|	blood vessel development|in utero embryonic development|somitogenesis|neural tube formation|heart looping|Notch signaling pathway|protein ubiquitination|negative regulation of neuron differentiation|positive regulation of endocytosis|	ubiquitin-protein transferase activity|protein binding|zinc ion binding|ligase activity|	10	-1.4	5.09	10	-1.8	63.4	-1.8	67.7	0.00016	1	1	-2.4	-1.4
ENSG00000196644	GPR89C	N/A	None	None	None	8	1.6	18	8	1.3	25.5	1.5	42.7	0.00016	1	1	1	2.1
ENSG00000064419	TNPO3	transportin 3	nucleus|cytoplasm|intracellular membrane-bounded organelle|	splicing factor protein import into nucleus|	receptor activity|protein binding|	10	2.8	25.5	10	2.9	63.6	2.8	88.7	0.00017	1	1	2.3	4
ENSG00000174953	DHX36	DEAH (Asp-Glu-Ala-His) box polypeptide 36	chromosome, telomeric region|nucleus|cytosol|	ossification|ATP catabolic process|ATP catabolic process|transcription, DNA-templated|response to virus|RNA secondary structure unwinding|positive regulation of telomere maintenance|positive regulation of type I interferon production|response to exogenous dsRNA|innate immune response|positive regulation of transcription from RNA polymerase II promoter|	core promoter binding|G-quadruplex RNA binding|double-stranded RNA binding|protein binding|ATP binding|ATP-dependent helicase activity|DNA-dependent ATPase activity|histone deacetylase binding|transcription regulatory region DNA binding|poly(A) RNA binding|G-quadruplex DNA binding|	10	-1.4	10.5	10	-1.3	59.3	-1.3	69.4	0.00017	1	1	-1.8	-1
ENSG00000175283	DOLK	dolichol kinase	endoplasmic reticulum membrane|integral component of endoplasmic reticulum membrane|	dolichol-linked oligosaccharide biosynthetic process|dolichyl diphosphate biosynthetic process|phosphorylation|protein N-linked glycosylation via asparagine|dolichyl monophosphate biosynthetic process|post-translational protein modification|cellular protein metabolic process|	dolichol kinase activity|	10	2.1	5.03	10	-3	69.2	-3	66.3	0.00017	1	1	-5	-2.3
ENSG00000054267	ARID4B	AT rich interactive domain 4B (RBP1-like)	cellular_component|nucleus|cytoplasm|	regulation of gene expression by genetic imprinting|transcription, DNA-templated|regulation of transcription, DNA-templated|biological_process|histone H4-K20 trimethylation|histone H3-K9 trimethylation|	molecular_function|DNA binding|protein binding|	10	2.6	20.9	10	2	68.5	2.5	88.2	0.00018	1	1	1.6	3.4
ENSG00000125445	MRPS7	mitochondrial ribosomal protein S7	mitochondrion|cytosolic small ribosomal subunit|	translation|	RNA binding|structural constituent of ribosome|poly(A) RNA binding|	10	-0.9	1.87	10	-4.7	89.4	-4.6	87.6	0.00018	1	1	-6.9	-3.7
ENSG00000164941	INTS8	integrator complex subunit 8	integrator complex|	snRNA processing|	protein binding|	10	7.2	35	10	1.2	61.5	1.4	76.1	0.00018	1	1	0.9	7
ENSG00000132768	DPH2	DPH2 homolog (S. cerevisiae)	cytoplasm|	peptidyl-diphthamide biosynthetic process from peptidyl-histidine|	None	10	3.3	1.68	10	-2.8	69.3	-2.7	66.9	0.00018	1	1	-3.9	-1.9
ENSG00000188529	SRSF10	serine/arginine-rich splicing factor 10	nucleus|nucleoplasm|cytoplasm|nuclear speck|	spliceosomal tri-snRNP complex assembly|RNA splicing, via transesterification reactions|mRNA splicing, via spliceosome|regulation of transcription, DNA-templated|mRNA splice site selection|mRNA export from nucleus|cytoplasmic transport|negative regulation of mRNA splicing, via spliceosome|	nucleotide binding|RNA binding|protein binding|poly(A) RNA binding|RS domain binding|unfolded protein binding|	9	-3.7	15.2	9	-2.4	53.9	-2.4	66.5	0.00018	1	1	-3.9	-1.9
ENSG00000105849	TWISTNB	TWIST neighbor	nucleus|nucleolus|DNA-directed RNA polymerase I complex|microtubule cytoskeleton|	transcription from RNA polymerase I promoter|	RNA polymerase I activity|	7	-4	14.9	9	-3.2	52	-3.3	65.6	0.00018	1	1	-4.8	-2
ENSG00000126749	EMG1	EMG1 N1-specific pseudouridine methyltransferase	nucleus|nucleolus|cytoplasm|	rRNA processing|rRNA methylation|ribosomal small subunit biogenesis|	RNA binding|rRNA binding|poly(A) RNA binding|rRNA (pseudouridine) methyltransferase activity|	9	-4.1	14.5	10	-2.9	53.4	-3.2	65.3	0.00018	1	1	-4.9	-2.3
ENSG00000066422	ZBTB11	zinc finger and BTB domain containing 11	nucleus|	transcription, DNA-templated|regulation of transcription, DNA-templated|biological_process|	molecular_function|DNA binding|metal ion binding|	10	2.1	14	10	-2.1	66.4	-2.1	65.1	0.00018	1	1	-3	-1.6
ENSG00000090447	TFAP4	transcription factor AP-4 (activating enhancer binding protein 4)	nucleus|transcriptional repressor complex|	transcription from RNA polymerase II promoter|protein complex assembly|DNA damage response, signal transduction by p53 class mediator resulting in transcription of p21 class mediator|negative regulation of cell proliferation|positive regulation of apoptotic process|negative regulation of DNA binding|negative regulation by host of viral transcription|negative regulation by host of viral transcript…	RNA polymerase II core promoter proximal region sequence-specific DNA binding|RNA polymerase II core promoter proximal region sequence-specific DNA binding transcription factor activity involved in positive regulation of transcription|DNA binding|RNA polymerase II distal enhancer sequence-specific DNA binding transcription factor activity|protein binding|protein homodimerization activity|histone …	10	-2.1	28.9	10	-1.2	39.5	-1.6	65	0.00018	1	1	-2.4	-1.2
ENSG00000111669	TPI1	triosephosphate isomerase 1	extracellular space|nucleus|cytosol|extracellular vesicular exosome|	carbohydrate metabolic process|glucose metabolic process|gluconeogenesis|gluconeogenesis|glycolytic process|glycolytic process|pentose-phosphate shunt|embryo development|glyceraldehyde-3-phosphate metabolic process|small molecule metabolic process|	triose-phosphate isomerase activity|triose-phosphate isomerase activity|triose-phosphate isomerase activity|protein binding|	10	-3.8	12.8	10	-2	46.7	-2.5	54.4	0.00018	1	1	-4.2	-1.7
ENSG00000140006	WDR89	WD repeat domain 89	None	None	None	10	-2.5	11.5	10	-1.2	94.1	-1.5	104	0.00019	1	1	-2.4	-1.1
ENSG00000121022	COPS5	COP9 signalosome subunit 5	nucleus|cytoplasm|eukaryotic translation initiation factor 3 complex|synaptic vesicle|COP9 signalosome|cell junction|perinuclear region of cytoplasm|	protein deneddylation|transcription from RNA polymerase II promoter|translation|translational initiation|proteolysis|cullin deneddylation|protein deubiquitination|positive regulation of transcription from RNA polymerase II promoter|regulation of JNK cascade|regulation of cell cycle|exosomal secretion|	transcription coactivator activity|translation initiation factor activity|ubiquitin-specific protease activity|protein binding|metallopeptidase activity|metal ion binding|	10	-1.4	7.61	10	-1.8	97.3	-1.8	104	0.00019	1	1	-2.8	-1.3
ENSG00000071127	WDR1	WD repeat domain 1	podosome|extracellular region|cytoplasm|cytosol|cell junction|cell projection|extracellular vesicular exosome|	platelet degranulation|blood coagulation|sensory perception of sound|platelet activation|	actin binding|	10	3	10.6	10	3.4	76.2	3.3	86	0.00019	1	1	2.5	4.7
ENSG00000148187	MRRF	mitochondrial ribosome recycling factor	mitochondrion|	translation|ribosome disassembly|	None	10	0	0	10	-5.3	89.5	-5.3	86	0.00019	1	1	-7.8	-3.2
ENSG00000143222	UFC1	ubiquitin-fold modifier conjugating enzyme 1	extracellular vesicular exosome|	response to endoplasmic reticulum stress|protein ufmylation|protein ufmylation|	protein binding|UFM1 conjugating enzyme activity|	10	-1.3	5.81	10	-2.1	61.2	-1.9	66.1	0.00019	1	1	-2.7	-1.5
ENSG00000130720	FIBCD1	fibrinogen C domain containing 1	membrane|integral component of membrane|	None	chitin binding|metal ion binding|	10	1.6	16.6	10	2.1	24.8	2	40.7	0.00019	1	1	1.4	2.7
ENSG00000091542	ALKBH5	AlkB family member 5, RNA demethylase	nucleus|nuclear speck|	response to hypoxia|mRNA processing|mRNA export from nucleus|spermatogenesis|cell differentiation|oxidative single-stranded RNA demethylation|	oxidoreductase activity, acting on paired donors, with incorporation or reduction of molecular oxygen, 2-oxoglutarate as one donor, and incorporation of one atom each of oxygen into both donors|oxidative RNA demethylase activity|poly(A) RNA binding|metal ion binding|	10	1	23.4	10	1.5	46.2	0.9	68.7	0.0002	1	1	0.8	1.8
ENSG00000104142	VPS18	vacuolar protein sorting 18 homolog (S. cerevisiae)	lysosomal membrane|early endosome|actin filament|HOPS complex|late endosome membrane|	intracellular protein transport|endosome organization|lysosome organization|vesicle-mediated transport|	actin binding|protein binding|metal ion binding|	10	1.9	12.7	10	1.6	53	1.8	65.2	0.0002	1	1	1.3	2.5
ENSG00000205981	DNAJC19	DnaJ (Hsp40) homolog, subfamily C, member 19	mitochondrion|mitochondrial inner membrane|integral component of membrane|	protein folding|protein targeting to mitochondrion|protein targeting to mitochondrion|visual perception|cellular protein metabolic process|genitalia development|	None	8	-0.1	0.00866	8	-3.6	67.7	-3.6	65	0.0002	1	1	-5.9	-3
ENSG00000167508	MVD	mevalonate (diphospho) decarboxylase	cytosol|cytosol|	dolichol-linked oligosaccharide biosynthetic process|dolichyl diphosphate biosynthetic process|cholesterol biosynthetic process|cholesterol biosynthetic process|cholesterol biosynthetic process|positive regulation of cell proliferation|isoprenoid biosynthetic process|protein N-linked glycosylation via asparagine|post-translational protein modification|cellular protein metabolic process|small mole…	diphosphomevalonate decarboxylase activity|diphosphomevalonate decarboxylase activity|ATP binding|Hsp70 protein binding|protein homodimerization activity|	10	2.8	10.4	10	-3.8	62.9	-3.8	64.9	0.0002	1	1	-5.6	-2.8
ENSG00000236032	OR5H14	olfactory receptor, family 5, subfamily H, member 14	plasma membrane|integral component of membrane|	G-protein coupled receptor signaling pathway|detection of chemical stimulus involved in sensory perception of smell|	G-protein coupled receptor activity|olfactory receptor activity|	10	-1.7	8.25	10	-1.4	42.4	-1.4	49.9	0.0002	1	1	-2.2	-1.1
ENSG00000271178	IGHV3OR16-13	immunoglobulin heavy variable 3/OR16-13 (non-functional)	None	None	None	9	0.9	8.19	9	3.7	49.5	3.7	49.5	0.0002	1	1	2.9	6.7
ENSG00000181090	EHMT1	euchromatic histone-lysine N-methyltransferase 1	nucleus|nucleus|nucleus|nucleoplasm|chromosome|cytoplasm|plasma membrane|	negative regulation of transcription from RNA polymerase II promoter|DNA methylation|embryo development|chromatin modification|histone methylation|peptidyl-lysine monomethylation|peptidyl-lysine dimethylation|negative regulation of transcription, DNA-templated|histone H3-K9 methylation|histone H3-K27 methylation|	p53 binding|protein binding|methyltransferase activity|zinc ion binding|protein-lysine N-methyltransferase activity|histone-lysine N-methyltransferase activity|histone methyltransferase activity (H3-K9 specific)|histone methyltransferase activity (H3-K27 specific)|	10	-0.8	2.6	10	-1.7	103	-1.6	103	0.00021	1	1	-2.4	-1.2
ENSG00000065268	WDR18	WD repeat domain 18	nucleoplasm|cytoplasm|	multicellular organismal development|	protein binding|	8	1.1	0.49	9	-3.2	64.8	-3.2	64.2	0.00021	1	1	-5	-2.5
ENSG00000115484	CCT4	chaperonin containing TCP1, subunit 4 (delta)	zona pellucida receptor complex|nucleus|cytoplasm|centrosome|cytosol|chaperonin-containing T-complex|microtubule|melanosome|cell body|extracellular vesicular exosome|	protein folding|binding of sperm to zona pellucida|cellular protein metabolic process|'de novo' posttranslational protein folding|	protein binding|ATP binding|poly(A) RNA binding|unfolded protein binding|	8	-2.7	15.6	9	-2.9	48.8	-2.9	63.9	0.00021	1	1	-4	-1.9
ENSG00000099904	ZDHHC8	zinc finger, DHHC-type containing 8	mitochondrion|Golgi apparatus|integral component of membrane|cytoplasmic vesicle membrane|	locomotory behavior|protein palmitoylation|	zinc ion binding|palmitoyltransferase activity|protein-cysteine S-palmitoyltransferase activity|	10	4	51.4	10	2	17.2	3.6	63.8	0.00021	1	1	2.1	5.4
ENSG00000115216	NRBP1	nuclear receptor binding protein 1	nucleoplasm|cell cortex|endomembrane system|membrane|lamellipodium|perinuclear region of cytoplasm|	transcription initiation from RNA polymerase II promoter|protein phosphorylation|ER to Golgi vesicle-mediated transport|gene expression|	protein kinase activity|protein binding|ATP binding|protein homodimerization activity|	10	-2.3	5.77	10	-2.1	48.9	-2.1	54.2	0.00021	1	1	-3.5	-1.5
ENSG00000162869	PPP1R21	protein phosphatase 1, regulatory subunit 21	membrane|	None	phosphatase binding|	10	1.3	19.6	10	1.3	18.1	1.3	37.3	0.00021	1	1	0.9	1.9
ENSG00000156482	RPL30	ribosomal protein L30	nucleus|cytoplasm|cytosol|membrane|cytosolic large ribosomal subunit|cytosolic large ribosomal subunit|extracellular vesicular exosome|	nuclear-transcribed mRNA catabolic process, nonsense-mediated decay|translation|translation|translational initiation|translational elongation|translational termination|SRP-dependent cotranslational protein targeting to membrane|gene expression|viral process|RNA metabolic process|mRNA metabolic process|viral life cycle|viral transcription|cellular protein metabolic process|	RNA binding|structural constituent of ribosome|structural constituent of ribosome|protein binding|poly(A) RNA binding|	7	3.4	2.77	8	-2.5	85.8	-2.5	85.2	0.00022	1	1	-3.9	-2
ENSG00000174276	ZNHIT2	zinc finger, HIT-type containing 2	None	None	metal ion binding|	10	-5.3	29.7	10	-1.5	58.9	-3.1	74.6	0.00022	1	1	-5.5	-1.5
ENSG00000131795	RBM8A	RNA binding motif protein 8A	nucleus|nucleus|nucleoplasm|cytoplasm|cytosol|nuclear speck|exon-exon junction complex|catalytic step 2 spliceosome|	nuclear-transcribed mRNA catabolic process, nonsense-mediated decay|nuclear-transcribed mRNA catabolic process, nonsense-mediated decay|regulation of alternative mRNA splicing, via spliceosome|mRNA splicing, via spliceosome|mRNA splicing, via spliceosome|transcription from RNA polymerase II promoter|termination of RNA polymerase II transcription|mRNA export from nucleus|regulation of translation|…	nucleotide binding|RNA binding|mRNA binding|protein binding|poly(A) RNA binding|	10	-5.3	31.2	9	-1.7	39.5	-2.2	63.9	0.00022	1	1	-5	-1.4
ENSG00000268942	CKS1B	CDC28 protein kinase regulatory subunit 1B	nucleoplasm|	regulation of cyclin-dependent protein serine/threonine kinase activity|G1/S transition of mitotic cell cycle|mitotic cell cycle|cell proliferation|cell division|	protein binding|cyclin-dependent protein serine/threonine kinase regulator activity|	10	3.7	25.7	10	1.6	35	2.5	53.7	0.00022	1	1	1.7	4.4
ENSG00000121897	LIAS	lipoic acid synthetase	mitochondrion|	neural tube closure|inflammatory response|response to oxidative stress|lipoate biosynthetic process|protein lipoylation|response to lipopolysaccharide|	lipoate synthase activity|metal ion binding|4 iron, 4 sulfur cluster binding|	10	0	0	10	1.8	56.4	1.7	53.7	0.00022	1	1	1.2	2.7
ENSG00000125356	NDUFA1	NADH dehydrogenase (ubiquinone) 1 alpha subcomplex, 1, 7.5kDa	mitochondrion|mitochondrial inner membrane|mitochondrial respiratory chain complex I|mitochondrial respiratory chain complex I|integral component of membrane|mitochondrial membrane|	mitochondrial electron transport, NADH to ubiquinone|respiratory electron transport chain|cellular metabolic process|small molecule metabolic process|	NADH dehydrogenase (ubiquinone) activity|	10	-2.7	9.96	10	1.6	56.2	1.6	53.3	0.00022	1	1	1.2	2.5
ENSG00000103018	CYB5B	cytochrome b5 type B (outer mitochondrial membrane)	mitochondrial outer membrane|membrane|integral component of membrane|	oxidation-reduction process|	heme binding|metal ion binding|	10	2.1	14.7	10	2.5	39.2	2.4	53.1	0.00022	1	1	1.3	3.3
ENSG00000155249	OR4K1	olfactory receptor, family 4, subfamily K, member 1	plasma membrane|integral component of membrane|	G-protein coupled receptor signaling pathway|detection of chemical stimulus involved in sensory perception of smell|	G-protein coupled receptor activity|olfactory receptor activity|	10	3.7	34	10	0.9	18.5	1.2	49.2	0.00022	1	1	0.5	2.2
ENSG00000156469	MTERFD1	N/A	None	None	None	10	-2	3.85	10	-4.2	83.1	-4.1	84.4	0.00023	1	1	-5.5	-2.2
ENSG00000257529	RPL36A-HNRNPH2	RPL36A-HNRNPH2 readthrough	None	None	None	9	-7.5	21.8	9	-2.8	56	-3	74.2	0.00023	1	1	-7.4	-2.3
ENSG00000143319	ISG20L2	interferon stimulated exonuclease gene 20kDa-like 2	nucleolus|	ribosome biogenesis|nucleic acid phosphodiester bond hydrolysis|	exonuclease activity|protein binding|poly(A) RNA binding|	9	-5.4	19.4	9	-2	65	-4.2	74.1	0.00023	1	1	-6	-1.9
ENSG00000120800	UTP20	UTP20, small subunit (SSU) processome component, homolog (yeast)	nucleoplasm|nucleolus|nucleolus|cytoplasm|90S preribosome|preribosome, small subunit precursor|small-subunit processome|	endonucleolytic cleavage in ITS1 to separate SSU-rRNA from 5.8S rRNA and LSU-rRNA from tricistronic rRNA transcript (SSU-rRNA, 5.8S rRNA, LSU-rRNA)|endonucleolytic cleavage to generate mature 5'-end of SSU-rRNA from (SSU-rRNA, 5.8S rRNA, LSU-rRNA)|endonucleolytic cleavage in 5'-ETS of tricistronic rRNA transcript (SSU-rRNA, 5.8S rRNA, LSU-rRNA)|rRNA processing|negative regulation of cell prolifer…	protein binding|poly(A) RNA binding|	9	-2.8	10.9	9	-2.7	52.4	-2.7	62.9	0.00023	1	1	-3.8	-2.2
ENSG00000213782	DDX47	DEAD (Asp-Glu-Ala-Asp) box polypeptide 47	nucleolus|membrane|	ATP catabolic process|rRNA processing|mRNA processing|RNA splicing|extrinsic apoptotic signaling pathway via death domain receptors|	protein binding|ATP binding|ATP-dependent helicase activity|poly(A) RNA binding|	9	2.8	8.65	9	-2.2	57.2	-2.2	62.6	0.00023	1	1	-3.2	-1.6
ENSG00000128563	PRKRIP1	PRKR interacting protein 1 (IL11 inducible)	nucleolus|extracellular vesicular exosome|	renal system process|negative regulation of protein kinase activity|negative regulation of phosphorylation|	double-stranded RNA binding|protein kinase inhibitor activity|protein kinase binding|	10	3.7	10.4	10	2	57.2	2.3	62.5	0.00023	1	1	1.7	4.6
ENSG00000134318	ROCK2	Rho-associated, coiled-coil containing protein kinase 2	nucleus|centrosome|cytosol|plasma membrane|spindle pole centrosome|cytoplasmic ribonucleoprotein granule|	cytokinesis|neural tube closure|protein phosphorylation|smooth muscle contraction|axon guidance|extrinsic apoptotic signaling pathway via death domain receptors|positive regulation of centrosome duplication|negative regulation of angiogenesis|actin cytoskeleton organization|regulation of cell adhesion|regulation of actin cytoskeleton organization|intracellular signal transduction|regulation of ci…	protein serine/threonine kinase activity|structural molecule activity|protein binding|ATP binding|Rho GTPase binding|poly(A) RNA binding|metal ion binding|	10	-1.7	8.22	10	-1.5	45.3	-1.5	53	0.00023	1	1	-2.5	-1.2
ENSG00000164754	RAD21	RAD21 homolog (S. pombe)	chromosome, centromeric region|nucleus|nucleoplasm|chromosome|cytosol|cohesin complex|membrane|nuclear meiotic cohesin complex|	mitotic cell cycle|double-strand break repair|DNA recombination|regulation of transcription from RNA polymerase II promoter|apoptotic process|chromosome segregation|mitotic nuclear division|reciprocal meiotic recombination|protein localization to chromatin|	protein binding|	10	-1.4	14.3	10	-2.6	90	-2.5	102	0.00024	1	1	-3.2	-1.7
ENSG00000123505	AMD1	adenosylmethionine decarboxylase 1	cytosol|	S-adenosylmethioninamine biosynthetic process|polyamine metabolic process|spermine biosynthetic process|spermidine biosynthetic process|cellular nitrogen compound metabolic process|small molecule metabolic process|	adenosylmethionine decarboxylase activity|	10	-1.4	6.62	10	-1.8	96.2	-1.7	102	0.00024	1	1	-2.4	-1.3
ENSG00000031698	SARS	seryl-tRNA synthetase	cytoplasm|mitochondrion|cytosol|extracellular vesicular exosome|	translation|tRNA aminoacylation for protein translation|seryl-tRNA aminoacylation|tRNA processing|gene expression|selenocysteinyl-tRNA(Sec) biosynthetic process|	RNA binding|serine-tRNA ligase activity|ATP binding|	9	-4.6	18.8	9	-3.1	34.7	-3.3	52.5	0.00024	1	1	-5.5	-2.5
ENSG00000196305	IARS	isoleucyl-tRNA synthetase	cytoplasm|cytosol|membrane|extracellular vesicular exosome|	osteoblast differentiation|tRNA aminoacylation for protein translation|isoleucyl-tRNA aminoacylation|regulation of translational fidelity|gene expression|	aminoacyl-tRNA editing activity|isoleucine-tRNA ligase activity|protein binding|ATP binding|	8	-4.9	16.6	8	-3	37.8	-3.1	52.4	0.00024	1	1	-5.4	-2.3
ENSG00000264187	RP11-45M22.4	N/A	None	None	None	7	-1.8	26.5	7	-1	27.2	-1.5	48.9	0.00024	1	1	-2.2	-0.9
ENSG00000205246	RPSAP58	ribosomal protein SA pseudogene 58	None	None	None	9	-4.7	21.8	8	-1.6	21.7	-1.7	35.7	0.00024	1	1	-5.9	-0.8
ENSG00000104613	INTS10	integrator complex subunit 10	integrator complex|	snRNA processing|	protein binding|protein binding|	10	-4.7	1.1	10	-2.4	73.1	-2.4	73.5	0.00025	1	1	-3.8	-1.5
ENSG00000135040	NAA35	N(alpha)-acetyltransferase 35, NatC auxiliary subunit	cytoplasm|cytoplasm|polysome|NatC complex|	negative regulation of apoptotic process|smooth muscle cell proliferation|	protein binding|	10	2.9	13.5	10	1.8	63.2	1.9	73.5	0.00025	1	1	1.6	3.2
ENSG00000135837	CEP350	centrosomal protein 350kDa	nucleus|cytoplasm|centrosome|spindle|membrane|	microtubule anchoring|	microtubule binding|	10	-1.1	5.34	10	-1.5	96.7	-1.5	101	0.00026	1	1	-2.1	-1.1
ENSG00000123395	C12ORF44	N/A	None	None	None	10	2.9	4.97	10	2.7	68.7	2.7	73.2	0.00026	1	1	2.1	4
ENSG00000108506	INTS2	integrator complex subunit 2	intracellular|membrane|integral component of membrane|nuclear membrane|integrator complex|	snRNA processing|	protein binding|	9	3.5	20.3	10	1.8	19.8	3.3	34.5	0.00026	1	1	1.4	4.4
ENSG00000100084	HIRA	histone cell cycle regulator	nuclear chromatin|nucleus|nucleoplasm|PML body|protein complex|	osteoblast differentiation|DNA replication-independent nucleosome assembly|transcription, DNA-templated|regulation of transcription from RNA polymerase II promoter|gastrulation|anatomical structure morphogenesis|chromatin modification|muscle cell differentiation|	chromatin binding|sequence-specific DNA binding transcription factor activity|transcription corepressor activity|protein binding|	10	1.3	4.81	10	-1.8	101	-1.7	100	0.00027	1	1	-2.5	-1.3
ENSG00000112592	TBP	TATA box binding protein	female pronucleus|male pronucleus|nucleoplasm|transcription factor TFIID complex|transcription factor TFIIA complex|nuclear euchromatin|cytoplasm|	transcription from RNA polymerase I promoter|transcription initiation from RNA polymerase I promoter|transcription elongation from RNA polymerase I promoter|termination of RNA polymerase I transcription|transcription from RNA polymerase II promoter|transcription from RNA polymerase II promoter|transcription from RNA polymerase II promoter|transcription initiation from RNA polymerase II promoter|t…	RNA polymerase II repressing transcription factor binding|protein binding|transcription factor binding|transcription regulatory region DNA binding|repressing transcription factor binding|	10	-2.3	8.82	10	-2.4	90.4	-2.3	98.8	0.00027	1	1	-3.5	-1.9
ENSG00000170832	USP32	ubiquitin specific peptidase 32	Golgi apparatus|membrane|	ubiquitin-dependent protein catabolic process|protein deubiquitination|	ubiquitin thiolesterase activity|ubiquitin-specific protease activity|calcium ion binding|	10	-2.4	19.5	10	-2.1	43.2	-2.2	61.9	0.00027	1	1	-2.9	-1.6
ENSG00000152464	RPP38	ribonuclease P/MRP 38kDa subunit	nucleus|nucleolar ribonuclease P complex|	tRNA processing|RNA phosphodiester bond hydrolysis|RNA phosphodiester bond hydrolysis, endonucleolytic|RNA phosphodiester bond hydrolysis, endonucleolytic|	ribonuclease P activity|protein binding|	8	-5.2	29.3	10	-1.3	40	-1.3	61.5	0.00027	1	1	-3.7	-1
ENSG00000127580	WDR24	WD repeat domain 24	None	None	None	10	-3	7.33	10	-3	54.4	-3	61.4	0.00027	1	1	-4.2	-2.2
ENSG00000169251	NMD3	NMD3 ribosome export adaptor	nucleoplasm|nucleolus|cytoplasm|membrane|	ribosomal large subunit export from nucleus|protein transport|	protein binding, bridging|ribosomal large subunit binding|poly(A) RNA binding|	10	-2.1	9.84	10	-2.1	51.4	-2.1	60.9	0.00027	1	1	-2.9	-1.5
ENSG00000197498	RPF2	ribosome production factor 2 homolog (S. cerevisiae)	nucleolus|	None	poly(A) RNA binding|	10	-2.2	11.9	10	-3.9	52.9	-3.8	60.8	0.00027	1	1	-4.7	-2
ENSG00000113712	CSNK1A1	casein kinase 1, alpha 1	condensed chromosome kinetochore|centrosome|cytosol|mRNA cleavage and polyadenylation specificity factor complex|membrane|nuclear speck|	protein phosphorylation|mitotic nuclear division|signal transduction|cell surface receptor signaling pathway|Wnt signaling pathway|	protein kinase activity|protein kinase activity|protein serine/threonine kinase activity|protein binding|ATP binding|	10	0	0	10	-2.2	54.7	-2.2	52	0.00028	1	1	-3.3	-1.8
ENSG00000183735	TBK1	TANK-binding kinase 1	cytoplasm|cytosol|endosome membrane|	toll-like receptor signaling pathway|MyD88-independent toll-like receptor signaling pathway|protein phosphorylation|inflammatory response|I-kappaB kinase/NF-kappaB signaling|response to virus|negative regulation of gene expression|viral process|negative regulation of type I interferon production|positive regulation of type I interferon production|type I interferon production|positive regulation o…	nucleic acid binding|protein kinase activity|protein serine/threonine kinase activity|protein binding|ATP binding|phosphoprotein binding|	10	2	10.9	10	1.9	41.4	2	51.8	0.00028	1	1	1.4	2.8
ENSG00000162368	CMPK1	cytidine monophosphate (UMP-CMP) kinase 1, cytosolic	nucleus|nucleolus|cytoplasm|cytosol|extracellular vesicular exosome|	nucleoside diphosphate phosphorylation|UMP biosynthetic process|UDP biosynthetic process|dUDP biosynthetic process|dCDP biosynthetic process|nucleoside triphosphate biosynthetic process|pyrimidine ribonucleotide biosynthetic process|nucleobase-containing small molecule interconversion|phthalate metabolic process|ovulation cycle process|small molecule metabolic process|CDP biosynthetic process|nuc…	cytidylate kinase activity|nucleoside diphosphate kinase activity|uridine kinase activity|ATP binding|UMP kinase activity|	10	-2.1	4.89	10	3.1	49.8	3.1	51.8	0.00028	1	1	2.2	5.4
ENSG00000065427	KARS	lysyl-tRNA synthetase	extracellular region|nucleus|cytoplasm|mitochondrion|mitochondrial matrix|cytosol|plasma membrane|microtubule cytoskeleton|aminoacyl-tRNA synthetase multienzyme complex|	tRNA aminoacylation for protein translation|lysyl-tRNA aminoacylation|tRNA processing|cell death|gene expression|diadenosine tetraphosphate biosynthetic process|viral process|	tRNA binding|lysine-tRNA ligase activity|lysine-tRNA ligase activity|protein binding|ATP binding|amino acid binding|metal ion binding|	8	-3	16.9	10	-1.6	39.5	-1.8	51.5	0.00028	1	1	-3.2	-1.2
ENSG00000171365	CLCN5	chloride channel, voltage-sensitive 5	Golgi membrane|lysosomal membrane|integral component of plasma membrane|endosome membrane|membrane|apical part of cell|	transport|endocytosis|excretion|ion transmembrane transport|regulation of anion transport|transmembrane transport|chloride transmembrane transport|	voltage-gated chloride channel activity|chloride channel activity|ATP binding|antiporter activity|	10	1.7	8.13	10	1.5	75.3	1.6	82.9	0.00029	1	1	1.2	2.3
ENSG00000187772	LIN28B	lin-28 homolog B (C. elegans)	nucleus|cytoplasm|	regulation of transcription, DNA-templated|miRNA catabolic process|pre-miRNA processing|RNA 3'-end processing|	DNA binding|RNA binding|protein binding|zinc ion binding|poly(A) RNA binding|	10	1.5	6.86	10	1.6	76.1	1.6	82.6	0.0003	1	1	1.2	2.3
ENSG00000106459	NRF1	nuclear respiratory factor 1	nucleoplasm|cytoplasm|extracellular vesicular exosome|	response to hypoxia|generation of precursor metabolites and energy|transcription, DNA-templated|regulation of transcription from RNA polymerase II promoter|mitochondrion organization|organ regeneration|response to estradiol|response to lipopolysaccharide|cellular lipid metabolic process|small molecule metabolic process|positive regulation of transcription from RNA polymerase II promoter|response …	RNA polymerase II core promoter proximal region sequence-specific DNA binding|RNA polymerase II core promoter proximal region sequence-specific DNA binding transcription factor activity involved in positive regulation of transcription|RNA polymerase II core promoter proximal region sequence-specific DNA binding transcription factor activity involved in positive regulation of transcription|	10	2.9	4.13	10	-3.3	80.2	-3.2	82.6	0.0003	1	1	-5.1	-2.6
ENSG00000117597	DIEXF	digestive organ expansion factor homolog (zebrafish)	nucleolus|	multicellular organismal development|	poly(A) RNA binding|	10	-2.8	16.1	10	-2.7	44.5	-2.7	60.1	0.0003	1	1	-3.7	-2.1
ENSG00000130816	DNMT1	DNA (cytosine-5-)-methyltransferase 1	nucleus|replication fork|centromeric heterochromatin|	negative regulation of transcription from RNA polymerase II promoter|DNA methylation|transcription, DNA-templated|maintenance of DNA methylation|positive regulation of gene expression|gene silencing|chromatin modification|regulation of cell proliferation|positive regulation of histone H3-K4 methylation|negative regulation of histone H3-K9 methylation|cellular response to amino acid stimulus|C-5 m…	DNA binding|chromatin binding|RNA binding|DNA (cytosine-5-)-methyltransferase activity|protein binding|transcription factor binding|zinc ion binding|methyl-CpG binding|DNA-methyltransferase activity|	10	-1.2	2.74	10	-1.6	95.2	-1.5	97.2	0.00031	1	1	-2.2	-1.2
ENSG00000203827	NBPF16	N/A	None	None	None	9	-6.3	8.02	10	-1.9	66.5	-1.9	70.6	0.00031	1	1	-4.6	-1.5
ENSG00000099940	SNAP29	synaptosomal-associated protein, 29kDa	cytoplasm|centrosome|plasma membrane|cell junction|SNARE complex|neuron projection|synapse|	autophagic vacuole fusion|exocytosis|vesicle targeting|protein transport|membrane fusion|	SNAP receptor activity|	10	3.7	30.9	10	1.7	58.1	3	82.4	0.00033	1	1	1.7	4.3
ENSG00000119285	HEATR1	HEAT repeat containing 1	nucleus|nucleolus|mitochondrion|membrane|ribonucleoprotein complex|	rRNA processing|	protein binding|poly(A) RNA binding|	8	-1	1.63	8	-3.5	83.7	-3.5	82.3	0.00033	1	1	-5.4	-2.8
ENSG00000163946	FAM208A	family with sequence similarity 208, member A	None	None	poly(A) RNA binding|	10	0.8	2.67	10	1.9	69.2	1.8	69.8	0.00033	1	1	1.2	2.5
ENSG00000148303	RPL7A	ribosomal protein L7a	nucleus|cytosol|membrane|cytosolic large ribosomal subunit|polysomal ribosome|extracellular vesicular exosome|	nuclear-transcribed mRNA catabolic process, nonsense-mediated decay|translation|translation|translational initiation|translational elongation|translational termination|SRP-dependent cotranslational protein targeting to membrane|gene expression|viral process|RNA metabolic process|mRNA metabolic process|viral life cycle|viral transcription|ribosome biogenesis|cellular protein metabolic process|	RNA binding|structural constituent of ribosome|protein binding|poly(A) RNA binding|	10	-4.6	21.4	10	-2.4	66.5	-2.7	81.9	0.00034	1	1	-5.1	-2
ENSG00000089154	GCN1L1	GCN1 general control of amino-acid synthesis 1-like 1 (yeast)	cytoplasm|cytoplasm|ribosome|membrane|	translation|regulation of translation|	translation factor activity, nucleic acid binding|poly(A) RNA binding|	10	2.9	25.6	10	2.5	35.8	2.7	60.5	0.00034	1	1	2	3.9
ENSG00000113194	FAF2	Fas associated factor family member 2	endoplasmic reticulum|lipid particle|Cdc48p-Npl4p-Ufd1p AAA ATPase complex|intracellular membrane-bounded organelle|	response to unfolded protein|lipid particle organization|negative regulation of catalytic activity|	protein binding|ubiquitin protein ligase binding|lipase binding|ubiquitin binding|lipase inhibitor activity|	10	2.4	13	10	2.4	47.9	2.4	60.5	0.00034	1	1	1.3	3.2
ENSG00000014123	UFL1	UFM1-specific ligase 1	nucleus|cytoplasm|endoplasmic reticulum|membrane|	osteoblast differentiation|negative regulation of protein ubiquitination|negative regulation of NF-kappaB transcription factor activity|regulation of proteasomal ubiquitin-dependent protein catabolic process|response to endoplasmic reticulum stress|protein ufmylation|protein ufmylation|	protein binding|UFM1 conjugating enzyme activity|	10	-1.9	1.9	10	-1.8	58.9	-1.8	60.4	0.00034	1	1	-2.6	-1.3
ENSG00000152804	HHEX	hematopoietically expressed homeobox	nucleus|cytoplasm|protein-DNA complex|	negative regulation of transcription from RNA polymerase II promoter|vasculogenesis|in utero embryonic development|myeloid leukocyte differentiation|transcription, DNA-templated|mRNA export from nucleus|endoderm development|cell proliferation|response to wounding|anterior/posterior pattern specification|negative regulation of transcription by transcription factor localization|negative regulation …	chromatin binding|sequence-specific DNA binding transcription factor activity|protein binding|transcription factor binding|eukaryotic initiation factor 4E binding|DNA binding, bending|TBP-class protein binding|protein homodimerization activity|sequence-specific DNA binding|transcription regulatory region DNA binding|transcription regulatory region DNA binding|repressing transcription factor bindi…	10	2.6	16	10	2.1	44.3	2.4	59.5	0.00034	1	1	1.6	3.4
ENSG00000069849	ATP1B3	ATPase, Na+/K+ transporting, beta 3 polypeptide	plasma membrane|sodium:potassium-exchanging ATPase complex|caveola|melanosome|extracellular vesicular exosome|	transport|potassium ion transport|blood coagulation|ion transmembrane transport|sodium ion transmembrane transport|sodium ion transmembrane transport|leukocyte migration|transmembrane transport|	sodium:potassium-exchanging ATPase activity|	10	-1.5	6.79	10	-1.2	55.2	-1.3	60.9	0.00035	1	1	-1.9	-0.9
ENSG00000075539	FRYL	FRY-like	None	transcription, DNA-templated|regulation of transcription, DNA-templated|	None	10	1.5	35.8	10	0.8	30.3	1.2	60.6	0.00035	1	1	0.8	1.7
ENSG00000204569	PPP1R10	protein phosphatase 1, regulatory subunit 10	chromatin|nucleus|PTW/PP1 phosphatase complex|	transcription, DNA-templated|protein import into nucleus|negative regulation of catalytic activity|	DNA binding|protein phosphatase inhibitor activity|poly(A) RNA binding|metal ion binding|	10	-3.6	6.5	10	-2	47.2	-2.2	51	0.00035	1	1	-3.8	-1.6
ENSG00000145982	FARS2	phenylalanyl-tRNA synthetase 2, mitochondrial	mitochondrial matrix|	tRNA aminoacylation for protein translation|phenylalanyl-tRNA aminoacylation|tRNA processing|gene expression|	tRNA binding|magnesium ion binding|phenylalanine-tRNA ligase activity|ATP binding|	10	-3	15.1	10	-2.3	36.6	-2.4	50.7	0.00035	1	1	-3.7	-1.8
ENSG00000106636	YKT6	YKT6 v-SNARE homolog (S. cerevisiae)	Golgi membrane|cytoplasm|mitochondrion|endosome|endoplasmic reticulum|Golgi apparatus|cytosol|integral component of plasma membrane|cytoplasmic vesicle membrane|SNARE complex|SNARE complex|extracellular vesicular exosome|	ER to Golgi vesicle-mediated transport|vesicle targeting|vesicle docking involved in exocytosis|metabolic process|metabolic process|protein transport|retrograde transport, endosome to Golgi|	SNAP receptor activity|protein-cysteine S-palmitoyltransferase activity|	9	1	2.54	9	3	60.5	3	59.9	0.00036	1	1	2	4.5
ENSG00000158615	PPP1R15B	protein phosphatase 1, regulatory subunit 15B	protein phosphatase type 1 complex|	regulation of translation|ER overload response|dephosphorylation|response to hydrogen peroxide|	protein serine/threonine phosphatase activity|protein binding|	10	-3.7	1.57	10	-3.7	49.4	-3.7	50.6	0.00036	1	1	-5.5	-2.9
ENSG00000109775	UFSP2	UFM1-specific peptidase 2	nucleus|cytoplasm|endoplasmic reticulum|	proteolysis|	thiolester hydrolase activity|small conjugating protein-specific protease activity|	10	-1.2	2.54	10	-2.2	67.7	-2.2	68.8	0.00037	1	1	-2.9	-1.3
ENSG00000117174	ZNHIT6	zinc finger, HIT-type containing 6	extracellular vesicular exosome|pre-snoRNP complex|	box C/D snoRNP assembly|ribosome biogenesis|	protein binding|enzyme binding|identical protein binding|metal ion binding|	10	-6.4	11.4	10	-2.4	60.2	-2.5	68.3	0.00037	1	1	-4.8	-1.9
ENSG00000109519	GRPEL1	GrpE-like 1, mitochondrial (E. coli)	mitochondrion|mitochondrial matrix|	protein folding|protein targeting to mitochondrion|cellular protein metabolic process|regulation of catalytic activity|	adenyl-nucleotide exchange factor activity|protein homodimerization activity|unfolded protein binding|chaperone binding|	8	-0.7	0.377	9	-2.6	61	-2.6	59.2	0.00037	1	1	-3.6	-1.5
ENSG00000092108	SCFD1	sec1 family domain containing 1	endoplasmic reticulum membrane|Golgi-associated vesicle|cis-Golgi network|plasma membrane|Golgi transport complex|Golgi cisterna membrane|	response to hypoxia|retrograde vesicle-mediated transport, Golgi to ER|post-Golgi vesicle-mediated transport|vesicle docking involved in exocytosis|response to toxic substance|protein transport|regulation of ER to Golgi vesicle-mediated transport|	protein binding|syntaxin binding|protein N-terminus binding|	7	1.2	5.78	10	1.5	54	1.5	59.2	0.00037	1	1	1.1	2.2
ENSG00000102974	CTCF	CCCTC-binding factor (zinc finger protein)	chromosome, centromeric region|condensed chromosome|nucleus|nucleoplasm|nucleolus|	negative regulation of transcription from RNA polymerase II promoter|regulation of gene expression by genetic imprinting|transcription, DNA-templated|chromosome segregation|maintenance of DNA methylation|positive regulation of gene expression|chromatin modification|nucleosome positioning|regulation of histone methylation|regulation of histone acetylation|regulation of gene expression, epigenetic|…	RNA polymerase II core promoter proximal region sequence-specific DNA binding|RNA polymerase II core promoter proximal region sequence-specific DNA binding transcription factor activity involved in negative regulation of transcription|sequence-specific DNA binding transcription factor activity|transcription corepressor activity|protein binding|zinc ion binding|chromatin insulator sequence binding…	10	3.7	12.2	10	-2.2	90.4	-2.1	95.7	0.00038	1	1	-3.2	-1.6
ENSG00000001084	GCLC	glutamate-cysteine ligase, catalytic subunit	cytoplasm|cytosol|glutamate-cysteine ligase complex|	sulfur amino acid metabolic process|cysteine metabolic process|glutamate metabolic process|glutathione biosynthetic process|glutathione biosynthetic process|glutathione biosynthetic process|glutathione biosynthetic process|xenobiotic metabolic process|response to oxidative stress|apoptotic mitochondrial changes|response to heat|response to hormone|L-ascorbic acid metabolic process|negative regula…	magnesium ion binding|glutamate-cysteine ligase activity|glutamate-cysteine ligase activity|ATP binding|glutamate binding|ADP binding|protein heterodimerization activity|coenzyme binding|	10	2.9	28.5	10	1.9	70.2	2.1	95.6	0.00038	1	1	1.6	3.2
ENSG00000172409	CLP1	cleavage and polyadenylation factor I subunit 1	tRNA-intron endonuclease complex|nucleus|nucleoplasm|mRNA cleavage factor complex|	mRNA splicing, via spliceosome|transcription from RNA polymerase II promoter|termination of RNA polymerase II transcription|tRNA splicing, via endonucleolytic cleavage and ligation|tRNA splicing, via endonucleolytic cleavage and ligation|cell death|RNA splicing|gene expression|phosphorylation|cerebellar cortex development|targeting of mRNA for destruction involved in RNA interference|mRNA 3'-end …	ATP binding|ATP-dependent polydeoxyribonucleotide 5'-hydroxyl-kinase activity|polydeoxyribonucleotide kinase activity|ATP-dependent polyribonucleotide 5'-hydroxyl-kinase activity|ATP-dependent polyribonucleotide 5'-hydroxyl-kinase activity|	10	-1.3	7.28	10	-1.4	88.4	-1.4	95.3	0.00038	1	1	-2.1	-1.1
ENSG00000170325	PRDM10	PR domain containing 10	nucleus|	transcription, DNA-templated|regulation of transcription, DNA-templated|methylation|	DNA binding|methyltransferase activity|metal ion binding|	10	-1.8	10.5	10	-4.2	74.1	-2.3	81	0.00038	1	1	-4.9	-2.1
ENSG00000172171	TEFM	transcription elongation factor, mitochondrial	mitochondrion|mitochondrial matrix|ribonucleoprotein complex|mitochondrial nucleoid|	oxidative phosphorylation|DNA metabolic process|regulation of transcription, DNA-templated|transcription from mitochondrial promoter|	protein binding|DNA polymerase processivity factor activity|poly(A) RNA binding|	10	-3.7	13.7	10	-4	67.7	-3.9	80.9	0.00038	1	1	-5.7	-2.6
ENSG00000161547	SRSF2	serine/arginine-rich splicing factor 2	nucleus|nucleoplasm|nuclear speck|extracellular vesicular exosome|	mRNA splicing, via spliceosome|transcription from RNA polymerase II promoter|termination of RNA polymerase II transcription|mRNA processing|mRNA export from nucleus|RNA splicing|gene expression|mRNA 3'-end processing|regulation of RNA biosynthetic process|	nucleotide binding|transcription corepressor activity|protein binding|poly(A) RNA binding|	9	-4.1	16.5	10	-3.8	42.9	-3.9	58.8	0.00038	1	1	-5.8	-2.7
ENSG00000125304	TM9SF2	transmembrane 9 superfamily member 2	endosome|integral component of plasma membrane|endosome membrane|extracellular vesicular exosome|	transport|	None	10	3.9	53	10	0.9	19.1	3.5	58.8	0.00038	1	1	1.8	5
ENSG00000241945	PWP2	PWP2 periodic tryptophan protein homolog (yeast)	nucleolus|cytoplasm|	signal transduction|	signal transducer activity|poly(A) RNA binding|	10	-2.2	3.74	10	-2.5	55.2	-2.5	58.5	0.00038	1	1	-3.5	-2.1
ENSG00000132842	AP3B1	adaptor-related protein complex 3, beta 1 subunit	lysosomal membrane|Golgi apparatus|membrane|AP-3 adaptor complex|clathrin-coated vesicle membrane|	protein targeting to lysosome|intracellular protein transport|blood coagulation|anterograde axon cargo transport|melanosome organization|antigen processing and presentation, exogenous lipid antigen via MHC class Ib|anterograde synaptic vesicle transport|positive regulation of NK T cell differentiation|	protein phosphatase binding|GTP-dependent protein binding|	10	-2.6	23.6	10	-1.4	39.9	-1.7	58.3	0.00039	1	1	-2.9	-1.3
ENSG00000157540	DYRK1A	dual-specificity tyrosine-(Y)-phosphorylation regulated kinase 1A	nucleus|nucleoplasm|nuclear speck|ribonucleoprotein complex|	mitotic cell cycle|protein phosphorylation|nervous system development|circadian rhythm|peptidyl-serine phosphorylation|peptidyl-threonine phosphorylation|peptidyl-tyrosine phosphorylation|peptidyl-tyrosine phosphorylation|negative regulation of DNA damage response, signal transduction by p53 class mediator|protein autophosphorylation|positive regulation of protein deacetylation|	protein kinase activity|protein serine/threonine kinase activity|protein serine/threonine/tyrosine kinase activity|protein tyrosine kinase activity|non-membrane spanning protein tyrosine kinase activity|protein binding|ATP binding|protein self-association|tau protein binding|	9	-2.4	10.3	9	-2.2	40.4	-2.3	50.3	0.00039	1	1	-3.5	-1.7
ENSG00000213246	SUPT4H1	suppressor of Ty 4 homolog 1 (S. cerevisiae)	nucleus|nucleoplasm|DSIF complex|	negative regulation of transcription from RNA polymerase II promoter|chromatin remodeling|regulation of transcription, DNA-templated|regulation of transcription from RNA polymerase II promoter|transcription from RNA polymerase II promoter|transcription elongation from RNA polymerase II promoter|transcription elongation from RNA polymerase II promoter|gene expression|viral process|negative regulat…	sequence-specific DNA binding transcription factor activity|protein binding|zinc ion binding|protein heterodimerization activity|	10	1.1	4.38	10	-3.1	83.5	-3.1	80.4	0.0004	1	1	-5.3	-2.6
ENSG00000211675	IGLC1	immunoglobulin lambda constant 1 (Mcg marker)	extracellular region|extracellular space|plasma membrane|extracellular vesicular exosome|blood microparticle|	immune response|complement activation|complement activation, classical pathway|Fc-epsilon receptor signaling pathway|Fc-gamma receptor signaling pathway involved in phagocytosis|innate immune response|regulation of immune response|	antigen binding|	10	2.4	20.5	10	1.8	27.9	1.8	47.2	0.0004	1	1	1.4	3.3
ENSG00000235194	PPP1R3E	protein phosphatase 1, regulatory subunit 3E	None	glycogen metabolic process|	None	10	0.5	1.96	10	1.3	30.8	1.3	31.9	0.0004	1	1	1.1	5.2
ENSG00000071189	SNX13	sorting nexin 13	early endosome|early endosome membrane|	intracellular protein transport|termination of G-protein coupled receptor signaling pathway|positive regulation of GTPase activity|	phosphatidylinositol binding|	10	1.4	11.4	10	1.8	47.5	1.8	58.1	0.00041	1	1	1.3	2.4
ENSG00000053501	USE1	unconventional SNARE in the ER 1 homolog (S. cerevisiae)	endoplasmic reticulum|endoplasmic reticulum membrane|integral component of membrane|	lysosomal transport|protein transport|protein catabolic process|secretion by cell|regulation of ER to Golgi vesicle-mediated transport|endoplasmic reticulum tubular network organization|	protein binding|	10	1.4	10.6	10	1.3	47.8	1.3	58	0.00041	1	1	1	2
ENSG00000174173	TRMT10C	tRNA methyltransferase 10 homolog C (S. cerevisiae)	nucleus|mitochondrion|mitochondrial nucleoid|	mitochondrial RNA 5'-end processing|tRNA processing|methylation|	protein binding|methyltransferase activity|poly(A) RNA binding|	10	2.2	7.23	10	-2.6	79.1	-2.5	80.1	0.00042	1	1	-3.5	-1.8
ENSG00000136003	ISCU	iron-sulfur cluster assembly enzyme	nucleus|cytoplasm|mitochondrion|mitochondrial matrix|cytosol|	nitrogen fixation|iron-sulfur cluster assembly|small molecule metabolic process|	iron ion binding|protein binding|protein complex scaffold|iron-sulfur cluster binding|	10	4.6	14	10	2.2	66.6	2.3	80	0.00042	1	1	1.5	3.6
ENSG00000176225	RTTN	rotatin	cytoplasm|ciliary basal body|	determination of left/right symmetry|	None	10	-2.7	8.35	10	-1.9	60	-1.9	67.1	0.00042	1	1	-3.2	-1.5
ENSG00000129347	KRI1	KRI1 homolog (S. cerevisiae)	nucleolus|	None	poly(A) RNA binding|	8	-3.2	13.7	9	-3.3	45	-3.2	58.3	0.00043	1	1	-4.6	-2.5
ENSG00000140307	GTF2A2	general transcription factor IIA, 2, 12kDa	nucleus|nucleoplasm|transcription factor TFIIA complex|cell junction|	transcription from RNA polymerase II promoter|transcription from RNA polymerase II promoter|transcription initiation from RNA polymerase II promoter|transcription elongation from RNA polymerase II promoter|gene expression|viral process|positive regulation of transcription from RNA polymerase II promoter|positive regulation of sequence-specific DNA binding transcription factor activity|RNA polymer…	RNA polymerase II repressing transcription factor binding|transcription coactivator activity|protein binding|transcription factor binding|TBP-class protein binding|protein homodimerization activity|protein heterodimerization activity|	10	3.8	11	10	-3.1	56.7	-3	58.2	0.00043	1	1	-4.1	-1.6
ENSG00000178982	EIF3K	eukaryotic translation initiation factor 3, subunit K	nucleus|cytosol|eukaryotic translation initiation factor 3 complex|membrane|eukaryotic 43S preinitiation complex|eukaryotic 48S preinitiation complex|extracellular vesicular exosome|	formation of translation preinitiation complex|translation|translational initiation|translational initiation|translational initiation|regulation of translational initiation|gene expression|cellular protein metabolic process|	translation initiation factor activity|translation initiation factor activity|protein binding|ribosome binding|	10	2.8	8.59	10	-2.4	57.9	-2	57.8	0.00043	1	1	-3.1	-1.2
ENSG00000153237	CCDC148	coiled-coil domain containing 148	None	None	None	10	-1.2	4.1	10	-3.6	30.6	-1.5	31.2	0.00043	1	1	-5.1	-1.1
ENSG00000235376	RPEL1	ribulose-5-phosphate-3-epimerase-like 1	None	pentose-phosphate shunt|	ribulose-phosphate 3-epimerase activity|metal ion binding|	10	-2.2	7.29	10	-2.8	24.9	-2.6	31.1	0.00043	1	1	-4.7	-1.1
ENSG00000086189	DIMT1	DIM1 dimethyladenosine transferase 1 homolog (S. cerevisiae)	nucleus|nucleolus|cytoplasm|	rRNA methylation|	rRNA (adenine-N6,N6-)-dimethyltransferase activity|poly(A) RNA binding|18S rRNA (adenine(1779)-N(6)/adenine(1780)-N(6))-dimethyltransferase activity|	10	-2.1	13.5	10	-4.7	68.6	-2.7	79	0.00045	0	1	-5.5	-2.5
ENSG00000132300	PTCD3	pentatricopeptide repeat domain 3	mitochondrion|	regulation of translation|mitochondrial translation|	rRNA binding|ribosomal small subunit binding|poly(A) RNA binding|	10	2.3	2.21	10	-5.2	80.7	-5.1	79	0.00045	0	1	-8.3	-4.1
ENSG00000253626	EIF5AL1	eukaryotic translation initiation factor 5A-like 1	nuclear pore|endoplasmic reticulum membrane|	translational frameshifting|peptidyl-lysine modification to peptidyl-hypusine|protein transport|positive regulation of translational elongation|positive regulation of translational termination|mRNA transport|	translation elongation factor activity|ribosome binding|	10	3.9	16.2	10	2.8	43	2.9	58	0.00045	0	1	2	4.4
ENSG00000023287	RB1CC1	RB1-inducible coiled-coil 1	cytoplasm|cytosol|nuclear membrane|pre-autophagosomal structure membrane|ULK1-ATG13-FIP200 complex|	autophagic vacuole assembly|liver development|positive regulation of protein phosphorylation|transcription, DNA-templated|regulation of transcription, DNA-templated|cell cycle|JNK cascade|heart development|regulation of autophagy|negative regulation of apoptotic process|positive regulation of cell size|negative regulation of extrinsic apoptotic signaling pathway|	protein binding|protein kinase binding|	10	2.8	20.3	10	1.8	77.3	2.3	93.2	0.00046	0	1	1.6	3.3
ENSG00000135363	LMO2	LIM domain only 2 (rhombotin-like 1)	nucleus|transcription factor complex|	multicellular organismal development|embryonic hemopoiesis|mRNA transcription from RNA polymerase II promoter|negative regulation of erythrocyte differentiation|positive regulation of transcription from RNA polymerase II promoter|cellular response to thyroid hormone stimulus|	RNA polymerase II regulatory region sequence-specific DNA binding|sequence-specific DNA binding RNA polymerase II transcription factor activity|RNA polymerase II activating transcription factor binding|RNA polymerase II transcription factor binding transcription factor activity involved in positive regulation of transcription|RNA polymerase II transcription regulatory region sequence-specific DNA…	10	-2.3	26.2	10	-2.2	67.5	-2.2	93.2	0.00046	0	1	-3.1	-1.6
ENSG00000198301	SDAD1	SDA1 domain containing 1	nucleolus|	ribosomal large subunit export from nucleus|protein transport|actin cytoskeleton organization|ribosomal large subunit biogenesis|	molecular_function|	10	-0.9	4.52	10	-1.5	89.7	-1.4	93	0.00046	0	1	-2.1	-1.1
ENSG00000159079	C21ORF59	chromosome 21 open reading frame 59	nucleus|cytosol|	None	None	2	-5.1	11.3	2	-3.4	56.5	-4.6	66.3	0.00046	0	1	-9	-3.2
ENSG00000171861	RNMTL1	RNA methyltransferase like 1	mitochondrion|	RNA methylation|RNA processing|	RNA methyltransferase activity|poly(A) RNA binding|	10	1.2	4.35	10	-4.2	79.4	-4.1	78.3	0.00047	0	1	-5.9	-2.9
ENSG00000164134	NAA15	N(alpha)-acetyltransferase 15, NatA auxiliary subunit	nucleus|transcription factor complex|cytoplasm|membrane|NatA complex|	angiogenesis|transcription, DNA-templated|N-terminal protein amino acid acetylation|cell differentiation|negative regulation of apoptotic process|positive regulation of transcription, DNA-templated|protein stabilization|	protein binding|N-acetyltransferase activity|acetyltransferase activity|ribosome binding|ribosome binding|poly(A) RNA binding|	10	-2.5	20.9	10	-3.3	58.3	-3.2	78.3	0.00047	0	1	-4.1	-1.9
ENSG00000149792	MRPL49	mitochondrial ribosomal protein L49	mitochondrial ribosome|	translation|	structural constituent of ribosome|protein binding|	10	-0.7	0.613	10	-3.6	80.2	-3.5	78.2	0.00047	0	1	-4.9	-1.8
ENSG00000122497	NBPF14	neuroblastoma breakpoint family, member 14	cytoplasm|	None	None	9	-3.5	8.61	9	-2.1	59.2	-2.1	65.8	0.00047	0	1	-4.1	-1.5
ENSG00000119723	COQ6	coenzyme Q6 monooxygenase	mitochondrion|Golgi apparatus|cell projection|	ubiquinone biosynthetic process|ubiquinone biosynthetic process|small molecule metabolic process|oxidation-reduction process|	oxidoreductase activity, acting on paired donors, with incorporation or reduction of molecular oxygen, NAD(P)H as one donor, and incorporation of one atom of oxygen|flavin adenine dinucleotide binding|	10	-4.3	21.9	10	-2.5	75	-4	92.7	0.00048	0	1	-6.6	-2.3
ENSG00000124571	XPO5	exportin 5	nucleus|nucleoplasm|cytoplasm|cytosol|	protein export from nucleus|gene expression|gene silencing by RNA|	tRNA binding|RNA binding|protein binding|Ran GTPase binding|protein transporter activity|poly(A) RNA binding|	9	5.2	27.5	10	1.4	38.5	2.1	57.7	0.00048	0	1	1.3	4.5
ENSG00000143314	MRPL24	mitochondrial ribosomal protein L24	mitochondrion|ribosome|	translation|	structural constituent of ribosome|	10	3.5	12.9	10	-3.2	78	-3.1	78.1	0.00049	0	1	-4.3	-1.6
ENSG00000164180	TMEM161B	transmembrane protein 161B	integral component of membrane|	None	None	10	-1	11.4	10	-1.1	46.9	-1.1	57.9	0.0005	0	1	-1.6	-0.9
ENSG00000213077	FAM106A	family with sequence similarity 106, member A	None	None	None	10	-1.3	10.2	10	-1.5	20.5	-1.3	30.1	0.0005	0	1	-2.1	-0.8
ENSG00000014919	COX15	cytochrome c oxidase assembly homolog 15 (yeast)	mitochondrion|mitochondrial inner membrane|mitochondrial respiratory chain|integral component of membrane|	mitochondrial electron transport, cytochrome c to oxygen|porphyrin-containing compound metabolic process|heme biosynthetic process|heme a biosynthetic process|heme a biosynthetic process|respiratory gaseous exchange|respiratory chain complex IV assembly|small molecule metabolic process|cellular respiration|oxidation-reduction process|hydrogen ion transmembrane transport|hydrogen ion transmembrane…	cytochrome-c oxidase activity|cytochrome-c oxidase activity|oxidoreductase activity, acting on the CH-CH group of donors|	10	1.3	3.04	10	-2.3	58.2	-2.1	57.1	0.00051	0	1	-3.1	-1.7
ENSG00000177731	FLII	flightless I homolog (Drosophila)	nucleus|cytoplasm|microtubule organizing center|focal adhesion|	transcription, DNA-templated|regulation of transcription, DNA-templated|muscle contraction|multicellular organismal development|	actin binding|protein binding|	10	-0.6	1.59	10	-1.8	92.3	-1.8	91	0.00052	0	1	-2.5	-1
ENSG00000130638	ATXN10	ataxin 10	extracellular space|cytoplasm|cytosol|plasma membrane|membrane|dendrite|neuronal cell body|perinuclear region of cytoplasm|	nervous system development|cell death|neuron projection development|	protein binding|identical protein binding|	10	-1.7	9.76	10	-2.1	81.3	-2.1	90.5	0.00052	0	1	-2.8	-1.3
ENSG00000169021	UQCRFS1	ubiquinol-cytochrome c reductase, Rieske iron-sulfur polypeptide 1	mitochondrion|mitochondrial inner membrane|mitochondrial respiratory chain complex III|	response to hormone|respiratory electron transport chain|response to drug|cellular metabolic process|small molecule metabolic process|response to antibiotic|hydrogen ion transmembrane transport|	ubiquinol-cytochrome-c reductase activity|protein complex binding|metal ion binding|2 iron, 2 sulfur cluster binding|	10	-0.9	1.88	10	-1.6	90	-1.6	90.4	0.00052	0	1	-2.5	-1.2
ENSG00000082126	MPP4	membrane protein, palmitoylated 4 (MAGUK p55 subfamily member 4)	nucleus|cytoplasm|presynaptic membrane|intracellular membrane-bounded organelle|	protein localization to synapse|	None	10	-2.3	9.58	10	-2.9	21.7	-2.7	30	0.00052	0	1	-4.7	-1.7
ENSG00000124217	MOCS3	molybdenum cofactor synthesis 3	cytosol|cytosol|	tRNA wobble uridine modification|tRNA wobble position uridine thiolation|vitamin metabolic process|water-soluble vitamin metabolic process|Mo-molybdopterin cofactor biosynthetic process|protein adenylylation|enzyme active site formation via L-cysteine persulfide|molybdopterin cofactor biosynthetic process|protein urmylation|tRNA thio-modification|small molecule metabolic process|	thiosulfate sulfurtransferase activity|protein binding|ATP binding|nucleotidyltransferase activity|sulfurtransferase activity|sulfurtransferase activity|URM1 activating enzyme activity|metal ion binding|molybdopterin-synthase sulfurtransferase activity|molybdopterin-synthase adenylyltransferase activity|protein adenylyltransferase activity|	10	-3.4	0.58	10	-1.8	64.4	-1.8	64.4	0.00053	0	1	-2.8	-1.2
ENSG00000165629	ATP5C1	ATP synthase, H+ transporting, mitochondrial F1 complex, gamma polypeptide 1	mitochondrial proton-transporting ATP synthase complex, catalytic core F(1)|mitochondrion|mitochondrion|mitochondrial inner membrane|mitochondrial proton-transporting ATP synthase complex|mitochondrial matrix|membrane|extracellular vesicular exosome|	oxidative phosphorylation|ATP catabolic process|ATP catabolic process|ATP biosynthetic process|respiratory electron transport chain|mitochondrial ATP synthesis coupled proton transport|mitochondrial ATP synthesis coupled proton transport|cellular metabolic process|small molecule metabolic process|	ATPase activity|ATPase activity|transmembrane transporter activity|poly(A) RNA binding|proton-transporting ATP synthase activity, rotational mechanism|proton-transporting ATPase activity, rotational mechanism|	10	-5.1	33	10	-3	19.1	-3.9	48.5	0.00053	0	1	-6.4	-2.6
ENSG00000134480	CCNH	cyclin H	nucleus|nucleoplasm|holo TFIIH complex|cyclin-dependent protein kinase activating kinase holoenzyme complex|TFIIK complex|	regulation of cyclin-dependent protein serine/threonine kinase activity|G1/S transition of mitotic cell cycle|G2/M transition of mitotic cell cycle|mitotic cell cycle|nucleotide-excision repair, DNA damage removal|ATP catabolic process|DNA repair|transcription-coupled nucleotide-excision repair|nucleotide-excision repair|transcription from RNA polymerase I promoter|transcription initiation from R…	protein binding|DNA-dependent ATPase activity|RNA polymerase II carboxy-terminal domain kinase activity|cyclin-dependent protein serine/threonine kinase regulator activity|protein kinase binding|	10	-1.5	16.1	10	-2	75.5	-1.9	89.6	0.00054	0	1	-2.5	-1.2
ENSG00000187555	USP7	ubiquitin specific peptidase 7 (herpes virus-associated)	nucleus|cytosol|PML body|	transcription-coupled nucleotide-excision repair|ubiquitin-dependent protein catabolic process|multicellular organismal development|maintenance of DNA methylation|viral process|protein deubiquitination|protein deubiquitination|negative regulation of NF-kappaB transcription factor activity|regulation of sequence-specific DNA binding transcription factor activity|	p53 binding|cysteine-type endopeptidase activity|ubiquitin thiolesterase activity|ubiquitin thiolesterase activity|ubiquitin-specific protease activity|ubiquitin-specific protease activity|protein binding|protein C-terminus binding|transcription factor binding|ubiquitin protein ligase binding|	10	-1.5	20	10	-1.2	70.2	-1.2	89.3	0.00055	0	1	-1.8	-0.9
ENSG00000137947	GTF2B	general transcription factor IIB	nucleoplasm|	regulation of transcription, DNA-templated|transcription from RNA polymerase II promoter|transcription initiation from RNA polymerase II promoter|transcription elongation from RNA polymerase II promoter|gene expression|viral process|	core promoter binding|protein binding|transcription factor binding|zinc ion binding|TBP-class protein binding|thyroid hormone receptor binding|	8	-5.4	22.6	9	-2.3	75.2	-5	89.1	0.00055	0	1	-7.6	-2.8
ENSG00000015676	NUDCD3	NudC domain containing 3	None	None	None	10	-1.1	5.91	10	-1.8	85.2	-1.8	89	0.00055	0	1	-2.5	-1.1
ENSG00000248919	ATP5J2-PTCD1	ATP5J2-PTCD1 readthrough	None	None	None	4	-2.4	2.03	3	-2.5	62.1	-2.5	63.8	0.00055	0	1	-4.6	-2.1
ENSG00000178409	BEND3	BEN domain containing 3	None	None	None	10	2.9	5.01	10	1.2	60	1.3	63.6	0.00055	0	1	0.9	2
ENSG00000112996	MRPS30	mitochondrial ribosomal protein S30	mitochondrion|ribosome|	translation|apoptotic process|	structural constituent of ribosome|poly(A) RNA binding|	10	-2.5	20.1	10	-4.2	60.6	-4	77.4	0.00056	0	1	-5.3	-2.1
ENSG00000150527	CTAGE5	CTAGE family, member 5	membrane|	positive regulation of catalytic activity|	enzyme activator activity|	5	3.3	24.5	5	2.2	34.6	3.2	56.5	0.00056	0	1	2.1	5.5
ENSG00000103363	TCEB2	transcription elongation factor B (SIII), polypeptide 2 (18kDa, elongin B)	nucleoplasm|cytosol|Cul2-RING ubiquitin ligase complex|Cul5-RING ubiquitin ligase complex|extracellular vesicular exosome|elongin complex|	transcription from RNA polymerase II promoter|transcription elongation from RNA polymerase II promoter|protein complex assembly|gene expression|viral process|protein ubiquitination|positive regulation of viral transcription|regulation of transcription from RNA polymerase II promoter in response to hypoxia|cellular response to hypoxia|	protein binding|ubiquitin protein ligase binding|	10	3.6	40.9	10	2.3	17.2	3.3	56	0.00058	0	1	2.3	5.2
[truncated: 19,581 more rows]
