# Supplementary material for: The N6-methyladenosine methyltransferase METTL16 enables erythropoiesis through safeguarding genome integrity
Source: Nat Commun. 2022 Oct 28;13:6435. doi: 10.1038/s41467-022-34078-y (PMC9616860; doi:10.1038/s41467-022-34078-y)
Supplement: Supplementary file 5 — Supplementary Data 2 [file 41467_2022_34078_MOESM5_ESM.xlsx]

## Sheet: CKO_A vs Control_A
ENTREZID	SYMBOL	GENENAME	logFC	AveExpr	t	P.Value	adj.P.Val	B
433182	Eno1b	enolase 1B, retrotransposed	-5.07507	3.73648	-16.7172	4.33232e-08	0.000503156	6.61869
100041677	Zfp984	zinc finger protein 984	3.63964	3.74662	14.7797	1.26838e-07	0.000736546	6.84866
11610	Agtrap	angiotensin II, type I receptor-associated protein	2.43171	3.84638	11.2604	1.30953e-06	0.00506964	5.61402
435784	Rps15a-ps8	ribosomal protein S15A, pseudogene 8	-6.98948	1.74476	-10.123	3.20583e-06	0.00930812	1.5882
67389	C1qtnf12	C1q and tumor necrosis factor related 12	2.62506	3.16403	9.39308	5.96601e-06	0.0110074	4.0953
14389	Gab2	growth factor receptor bound protein 2-associated protein 2	1.3371	5.77507	9.39105	5.97666e-06	0.0110074	4.53573
13857	Epor	erythropoietin receptor	-1.18116	7.31874	-9.20667	7.03682e-06	0.0110074	4.3302
56421	Pfkp	phosphofructokinase, platelet	1.55181	6.53846	9.21062	7.58213e-06	0.0110074	4.28634
12874	Cpd	carboxypeptidase D	1.30573	8.04509	8.8558	9.6746e-06	0.0124845	3.99692
384179	Gm5292	ribosomal protein L15 pseudogene	5.61841	0.946911	8.72443	1.09282e-05	0.012692	1.04009
545056	Gm5801	ubiquitin-conjugating enzyme E2, J2 homolog pseudogene	-4.69972	1.00859	-8.29905	1.63839e-05	0.0172985	1.28833
50527	Ero1l	ERO1-like (S. cerevisiae)	1.52742	7.46752	8.65878	1.91018e-05	0.0184874	3.38419
94253	Hecw1	HECT, C2 and WW domain containing E3 ubiquitin protein ligase 1	2.74892	3.11107	7.83602	2.59502e-05	0.02281	2.8833
666532	Zfp991	zinc finger protein 991	2.16573	2.74196	7.77389	2.7646e-05	0.02281	2.76518
11747	Anxa5	annexin A5	1.61743	3.84721	7.71189	2.94602e-05	0.02281	2.9654
17768	Mthfd2	methylenetetrahydrofolate dehydrogenase (NAD+ dependent), methenyltetrahydrofolate cyclohydrolase	0.935961	8.40569	7.37096	4.2082e-05	0.0305463	2.47023
227358	Erfe	erythroferrone	2.09394	3.53119	7.23527	4.86654e-05	0.033247	2.46041
272589	Tbcel	tubulin folding cofactor E-like	0.875355	6.39378	7.01324	6.20032e-05	0.0375609	2.11098
12575	Cdkn1a	cyclin-dependent kinase inhibitor 1A (P21)	2.1248	3.30292	6.99097	6.35474e-05	0.0375609	2.19128
320528	Vps13c	vacuolar protein sorting 13C	0.764466	8.80464	6.86217	7.33457e-05	0.0375609	1.89321
15368	Hmox1	heme oxygenase 1	4.70842	3.86786	8.38605	7.42264e-05	0.0375609	1.94565
21816	Tgm1	transglutaminase 1, K polypeptide	1.44279	3.6098	6.83701	7.54464e-05	0.0375609	2.07205
18746	Pkm	pyruvate kinase, muscle	0.950833	10.3879	6.82492	7.64786e-05	0.0375609	1.87771
13806	Eno1	enolase 1, alpha non-neuron	0.860008	10.1676	6.81178	7.76186e-05	0.0375609	1.85762
227327	B3gnt7	UDP-GlcNAc:betaGal beta-1,3-N-acetylglucosaminyltransferase 7	1.48581	4.17803	6.64028	9.4326e-05	0.0438201	1.85538
14630	Gclm	glutamate-cysteine ligase, modifier subunit	0.734153	8.37456	6.56209	0.000103214	0.0461049	1.52997
140780	Bmp2k	BMP2 inducible kinase	0.914622	7.00189	6.49781	0.000111206	0.0478352	1.46997
22368	Trpv2	transient receptor potential cation channel, subfamily V, member 2	1.15047	4.63685	6.46533	0.0001155	0.0479076	1.61985
14751	Gpi1	glucose phosphate isomerase 1	0.697135	9.4055	6.36218	0.000130376	0.0496398	1.30014
112405	Egln1	egl-9 family hypoxia-inducible factor 1	0.802385	6.05662	6.35222	0.000131919	0.0496398	1.34874
11674	Aldoa	aldolase A, fructose-bisphosphate	0.902012	10.6526	6.34758	0.000132646	0.0496398	1.30849
20194	S100a10	S100 calcium binding protein A10 (calpactin)	-1.34015	3.93179	-6.32172	0.000136772	0.0496398	1.50034
80879	Slc16a3	solute carrier family 16 (monocarboxylic acid transporters), member 3	0.698376	8.51773	6.18012	0.000161989	0.0560463	1.05817
27205	Podxl	podocalyxin-like	0.725257	9.23714	6.1695	0.000164075	0.0560463	1.05599
17748	Mt1	metallothionein 1	1.103	9.03361	6.33286	0.000180634	0.0599394	1.01934
66790	Grtp1	GH regulated TBC protein 1	1.2278	4.16703	6.05768	0.000187902	0.0606194	1.17258
72157	Pgm2	phosphoglucomutase 2	0.944852	4.84952	6.01015	0.000199148	0.062511	1.04266
70335	Reep6	receptor accessory protein 6	1.18575	5.99221	6.15014	0.000213978	0.0651928	0.911693
56193	Plek	pleckstrin	2.46394	2.51166	5.93327	0.000218918	0.0651928	0.952047
18655	Pgk1	phosphoglycerate kinase 1	0.934824	9.15523	5.89308	0.000241594	0.0701467	0.660475
100302730	5830417I10Rik	gon-4-like pseudogene	0.897382	5.24166	5.76525	0.000269964	0.0764722	0.6862
12652	Chga	chromogranin A	-5.13899	-2.85043	-5.72215	0.000285051	0.0788233	-1.36817
226519	Lamc1	laminin, gamma 1	0.990955	6.30749	5.74614	0.000294326	0.0794953	0.509074
17750	Mt2	metallothionein 2	1.61932	9.44366	6.79081	0.000315924	0.0833895	0.683921
67103	Ptgr1	prostaglandin reductase 1	-0.676688	5.95379	-5.56777	0.000347063	0.0895732	0.349205
15277	Hk2	hexokinase 2	1.26243	6.57702	6.0979	0.000364275	0.0914671	0.425488
66412	Arrdc4	arrestin domain containing 4	-1.94345	2.0037	-5.4797	0.000388881	0.0914671	0.394445
244911	C2cd4a	C2 calcium-dependent domain containing 4A	1.57198	3.47049	5.4724	0.000392583	0.0914671	0.497648
27494	Amot	angiomotin	-1.56192	5.08154	-5.98798	0.000392949	0.0914671	0.480886
16190	Il4ra	interleukin 4 receptor, alpha	1.19099	3.42436	5.47006	0.000393779	0.0914671	0.493287
11987	Slc7a1	solute carrier family 7 (cationic amino acid transporter, y+ system), member 1	0.584048	8.30081	5.4493	0.000404555	0.0921274	0.0933356
50782	Rgs11	regulator of G-protein signaling 11	2.85738	1.73616	5.38704	0.000438838	0.0972987	0.166322
73379	Dcbld2	discoidin, CUB and LCCL domain containing 2	2.79355	6.50395	7.81664	0.000454104	0.0972987	0.63779
20525	Slc2a1	solute carrier family 2 (facilitated glucose transporter), member 1	1.11914	6.89147	5.76848	0.000465212	0.0972987	0.115836
15979	Ifngr1	interferon gamma receptor 1	-0.900029	4.83492	-5.3213	0.000478471	0.0972987	0.147834
14325	Ftl1	ferritin light polypeptide 1	0.694294	9.16745	5.31982	0.000479407	0.0972987	-0.0712829
12854	Cort	cortistatin	-4.97629	-2.1337	-5.31097	0.000485045	0.0972987	-1.46649
328833	Treml2	triggering receptor expressed on myeloid cells-like 2	0.60772	6.74892	5.30441	0.000489274	0.0972987	-0.0740047
73318	Ube2d2b	ubiquitin-conjugating enzyme E2D 2B	4.82345	-3.0356	5.29265	0.000496946	0.0972987	-1.62215
433926	Lrrc8b	leucine rich repeat containing 8 family, member B	0.913849	5.34797	5.28401	0.000502662	0.0972987	0.0318437
11932	Atp1b2	ATPase, Na+/K+ transporting, beta 2 polypeptide	0.614927	8.90489	5.25343	0.000523487	0.0983998	-0.168642
73333	Slc25a31	solute carrier family 25 (mitochondrial carrier; adenine nucleotide translocator), member 31	-4.85343	-3.00186	-5.25084	0.000525296	0.0983998	-1.63155
75605	Kdm5b	lysine (K)-specific demethylase 5B	0.718546	6.79923	5.18903	0.000570458	0.103858	-0.236936
20698	Sphk1	sphingosine kinase 1	-0.732509	5.52811	-5.16529	0.000588904	0.103858	-0.15565
100503000	Zfp993	zinc finger protein 993	2.50133	1.04962	5.16296	0.000590746	0.103858	-0.240965
21405	Hnf1a	HNF1 homeobox A	4.71607	-3.08972	5.13975	0.000609474	0.103858	-1.71347
100038982	Gm1995	REX1, RNA exonuclease 1 homolog pseudogene	-4.72003	-3.06567	-5.13196	0.000615901	0.103858	-1.71003
100041433	Zfp981	zinc finger protein 981	-5.10834	-1.7146	-5.13142	0.000616346	0.103858	-1.5076
269941	Chsy1	chondroitin sulfate synthase 1	0.676643	6.67506	5.13059	0.000617034	0.103858	-0.311836
72281	Sh2d4a	SH2 domain containing 4A	-0.731526	6.45359	-5.11274	0.00063207	0.104692	-0.319901
56018	Stard10	START domain containing 10	-1.87253	2.75478	-5.0935	0.000648718	0.104692	0.0331528
272790	Magee2	melanoma antigen, family E, 2	2.41972	1.02156	5.08693	0.000654507	0.104692	-0.312925
246707	Emilin2	elastin microfibril interfacer 2	0.616	6.80446	5.07683	0.000663523	0.104692	-0.396876
112407	Egln3	egl-9 family hypoxia-inducible factor 3	2.89058	2.29668	5.25691	0.000667061	0.104692	-0.0421044
214230	Pak6	p21 protein (Cdc42/Rac)-activated kinase 6	1.11902	4.24285	5.05265	0.000685647	0.106175	-0.134863
70005	Znf41-ps	ZNF41, pseudogene	1.65481	2.28029	5.03116	0.000705978	0.107885	-0.0657567
230903	Fbxo44	F-box protein 44	5.81199	-1.11274	5.0046	0.000732012	0.110259	-1.502
26432	Plod2	procollagen lysine, 2-oxoglutarate 5-dioxygenase 2	1.71417	2.61682	4.99616	0.000740501	0.110259	-0.0907373
107045	Lars	leucyl-tRNA synthetase	0.589717	8.67294	4.95178	0.000786903	0.115315	-0.600728
229599	Ciart	circadian associated repressor of transcription	2.09269	1.77904	4.94496	0.000794318	0.115315	-0.248936
76438	Rftn1	raftlin lipid raft linker 1	1.15148	3.81995	4.90992	0.000833562	0.119258	-0.277141
11639	Ak4	adenylate kinase 4	0.979158	5.47036	4.9461	0.000857395	0.119258	-0.513001
72269	Cda	cytidine deaminase	3.54903	-0.0249937	4.86814	0.000883106	0.119258	-1.05557
69863	Ttc39b	tetratricopeptide repeat domain 39B	0.811782	4.79387	4.86287	0.00088958	0.119258	-0.485232
329207	Rbm44	RNA binding motif protein 44	-1.69761	2.20836	-4.86267	0.00088982	0.119258	-0.27744
18761	Prkcq	protein kinase C, theta	1.65468	3.77777	5.03831	0.000890694	0.119258	-0.272906
11307	Abcg1	ATP binding cassette subfamily G member 1	2.05151	1.94944	4.85981	0.00089336	0.119258	-0.318201
21825	Thbs1	thrombospondin 1	4.22642	-0.0115693	4.84778	0.000908395	0.119887	-1.16415
66905	Plin3	perilipin 3	-0.802783	4.72158	-4.81057	0.00095663	0.123513	-0.54863
216850	Kdm6b	KDM1 lysine (K)-specific demethylase 6B	1.007	5.82804	4.98236	0.000957132	0.123513	-0.623971
17254	Slc3a2	solute carrier family 3 (activators of dibasic and neutral amino acid transport), member 2	0.688727	7.75744	4.70856	0.00110358	0.140846	-0.961624
20539	Slc7a5	solute carrier family 7 (cationic amino acid transporter, y+ system), member 5	0.506488	8.63486	4.69213	0.00112944	0.142579	-0.980529
242747	Zfp933	zinc finger protein 933	-0.937507	3.80617	-4.67739	0.00115319	0.143305	-0.60288
68895	Rasl11a	RAS-like, family 11, member A	2.63163	0.57415	4.6733	0.00115987	0.143305	-0.889968
52398	2020-09-11	septin 11	0.544606	7.41146	4.66148	0.00117942	0.144188	-1.02686
73296	Rhobtb3	Rho-related BTB domain containing 3	-0.858649	4.19582	-4.65402	0.00119194	0.1442	-0.692301
52348	Vps37a	vacuolar protein sorting 37A	0.684212	5.00156	4.60571	0.00127656	0.151616	-0.889172
13653	Egr1	early growth response 1	2.40819	1.54344	4.60417	0.00127935	0.151616	-0.69872
55963	Slc1a4	solute carrier family 1 (glutamate/neutral amino acid transporter), member 4	0.678603	5.79732	4.58384	0.00131697	0.154498	-1.02415
193796	Kdm4b	lysine (K)-specific demethylase 4B	0.622948	5.39002	4.57358	0.0013364	0.154554	-0.990579
12925	Crip1	cysteine-rich protein 1 (intestinal)	-0.91458	3.69079	-4.56725	0.00134853	0.154554	-0.743735
108899	2700081O15Rik	RIKEN cDNA 2700081O15 gene	-0.667236	5.41237	-4.55898	0.00136456	0.154554	-1.01361
18648	Pgam1	phosphoglycerate mutase 1	0.59962	6.10408	4.55585	0.00137068	0.154554	-1.09942
69065	Chac1	ChaC, cation transport regulator 1	3.85063	1.43764	4.80289	0.00139679	0.155268	-0.889063
56338	Txnip	thioredoxin interacting protein	-0.780893	4.43905	-4.5392	0.00140374	0.155268	-0.897779
72630	Hspa12b	heat shock protein 12B	-1.01052	4.04914	-4.52041	0.00144209	0.158005	-0.858737
13821	Epb41l1	erythrocyte membrane protein band 4.1 like 1	-1.62651	2.67266	-4.5088	0.00146633	0.159159	-0.722912
100504452	Gm20235	predicted gene, 20235	3.20273	-0.534033	4.48674	0.00151364	0.162772	-1.535
212772	Arl14ep	ADP-ribosylation factor-like 14 effector protein	0.9104	5.82861	4.58045	0.00156534	0.163405	-1.15308
110960	Tars	threonyl-tRNA synthetase	0.482418	8.22698	4.45438	0.00158598	0.163405	-1.34165
11989	Slc7a3	solute carrier family 7 (cationic amino acid transporter, y+ system), member 3	2.67346	3.29547	5.04814	0.00158704	0.163405	-0.662148
320271	Scai	suppressor of cancer cell invasion	0.787191	5.27782	4.44773	0.0016013	0.163405	-1.16005
93692	Glrx	glutaredoxin	-0.966118	3.57473	-4.44439	0.00160905	0.163405	-0.902595
170768	Pfkfb3	6-phosphofructo-2-kinase/fructose-2,6-biphosphatase 3	1.6688	4.37972	4.89644	0.00163507	0.163405	-0.846514
59027	Nampt	nicotinamide phosphoribosyltransferase	0.546591	6.66102	4.43248	0.00163704	0.163405	-1.33307
17684	Cited2	Cbp/p300-interacting transactivator, with Glu/Asp-rich carboxy-terminal domain, 2	0.67005	5.84353	4.43172	0.00163885	0.163405	-1.25697
433791	Zfp992	zinc finger protein 992	1.07745	3.77239	4.42168	0.00166285	0.163405	-0.960611
17910	Myo15	myosin XV	-3.41677	-0.334349	-4.41705	0.00167406	0.163405	-1.54572
17937	Nab2	Ngfi-A binding protein 2	4.40352	-2.0699	4.41314	0.00168357	0.163405	-2.00244
12700	Cish	cytokine inducible SH2-containing protein	1.28679	2.90297	4.41119	0.00168836	0.163405	-0.873496
72519	Tmem55a	transmembrane protein 55A	0.581193	6.21074	4.38051	0.00176535	0.169444	-1.37363
13506	Dsc2	desmocollin 2	-2.43404	0.708095	-4.3568	0.00182742	0.173964	-1.15821
16889	Lipa	lysosomal acid lipase A	-0.663339	4.94825	-4.351	0.00184295	0.174017	-1.25846
71538	Fbxo9	f-box protein 9	-0.544785	6.01247	-4.33426	0.00188862	0.174379	-1.42363
12367	Casp3	caspase 3	-0.543587	8.22442	-4.33376	0.00188999	0.174379	-1.52466
20856	Stc2	stanniocalcin 2	2.46669	3.71044	5.03269	0.00189184	0.174379	-0.820334
16975	Lrp8	low density lipoprotein receptor-related protein 8, apolipoprotein e receptor	0.752196	5.18152	4.30951	0.0019583	0.179084	-1.35458
384783	Irs2	insulin receptor substrate 2	0.56651	6.08943	4.29868	0.00198966	0.180531	-1.48625
268281	Shprh	SNF2 histone linker PHD RING helicase	0.519305	6.64659	4.28378	0.00203367	0.183093	-1.55854
74762	Mdga1	MAM domain containing glycosylphosphatidylinositol anchor 1	-1.59595	1.6356	-4.26873	0.0020792	0.185752	-1.06212
30045	Dnajc12	DnaJ heat shock protein family (Hsp40) member C12	-1.33341	2.68083	-4.25644	0.00211718	0.187353	-1.07138
218756	Slc4a7	solute carrier family 4, sodium bicarbonate cotransporter, member 7	0.558659	5.71106	4.25254	0.00212938	0.187353	-1.51448
100198	H6pd	hexose-6-phosphate dehydrogenase (glucose 1-dehydrogenase)	0.743533	5.0502	4.24734	0.00214577	0.187376	-1.42967
21872	Tjp1	tight junction protein 1	0.827237	4.57836	4.20633	0.00227985	0.197598	-1.4148
22248	Unc119	unc-119 lipid binding chaperone	-0.601069	5.11316	-4.17017	0.00240546	0.206941	-1.55856
50766	Crim1	cysteine rich transmembrane BMP regulator 1 (chordin like)	0.629708	5.0898	4.15608	0.0024564	0.209769	-1.57662
11304	Abca4	ATP-binding cassette, sub-family A (ABC1), member 4	2.56318	-0.0823162	4.14943	0.00248083	0.210309	-1.60121
16592	Fabp5	fatty acid binding protein 5, epidermal	0.74153	5.46175	4.1391	0.00251929	0.212022	-1.65403
16199	Il9r	interleukin 9 receptor	2.09649	1.83585	4.101	0.00266676	0.220789	-1.27136
75234	Rnf19b	ring finger protein 19B	0.616928	5.11389	4.09879	0.00267558	0.220789	-1.66838
78807	4930544L04Rik	RIKEN cDNA 4930544L04 gene	-4.71235	-0.469328	-4.10317	0.00272276	0.220789	-2.04493
70423	Tspan15	tetraspanin 15	-0.931254	3.60402	-4.08637	0.0027258	0.220789	-1.43041
68813	Dock5	dedicator of cytokinesis 5	0.653287	5.39974	4.08539	0.00272979	0.220789	-1.72972
22339	Vegfa	vascular endothelial growth factor A	1.48559	5.71116	4.82622	0.00273752	0.220789	-1.44022
235542	Ppp2r3a	protein phosphatase 2, regulatory subunit B'', alpha	1.22898	4.71179	4.34125	0.00283913	0.227405	-1.52192
229055	Zbtb10	zinc finger and BTB domain containing 10	0.819621	3.92559	4.04527	0.00289921	0.229403	-1.54685
234734	Aars	alanyl-tRNA synthetase	0.507992	8.85082	4.04274	0.00291023	0.229403	-1.96566
545062	Gm5802	predicted gene 5802	-1.51643	1.72728	-4.03976	0.00292334	0.229403	-1.34987
14936	Gys1	glycogen synthase 1, muscle	1.56867	4.91945	4.61799	0.00296599	0.231188	-1.46446
207839	Galnt6	polypeptide N-acetylgalactosaminyltransferase 6	3.65518	-1.2572	4.01757	0.00302264	0.233244	-2.21497
100505224	NA	NA	-4.17096	-2.16863	-4.0154	0.00303254	0.233244	-2.28702
67830	Rer1	retention in endoplasmic reticulum sorting receptor 1	0.496416	6.56498	3.99716	0.00311716	0.238176	-1.99676
68969	Eif1b	eukaryotic translation initiation factor 1B	-0.494165	6.32732	-3.98795	0.00316086	0.238329	-1.9903
245527	Eda2r	ectodysplasin A2 receptor	2.46459	0.283288	3.98752	0.00316288	0.238329	-1.65703
18024	Nfe2l2	nuclear factor, erythroid derived 2, like 2	-0.513467	6.89186	-3.97543	0.00322125	0.238329	-2.05366
102693	Phldb1	pleckstrin homology like domain, family B, member 1	1.82243	1.18194	3.9723	0.00323653	0.238329	-1.48135
78943	Ern1	endoplasmic reticulum (ER) to nucleus signalling 1	0.794095	4.03088	3.97184	0.0032388	0.238329	-1.67705
67739	Slc48a1	solute carrier family 48 (heme transporter), member 1	0.444742	6.78843	3.97113	0.0032423	0.238329	-2.05474
52588	Tspan14	tetraspanin 14	0.589223	5.94797	3.96203	0.00328727	0.240116	-1.99143
72465	Zfp131	zinc finger protein 131	0.460451	6.79354	3.95241	0.00333555	0.24212	-2.08438
18600	Padi2	peptidyl arginine deiminase, type II	-2.30385	0.265022	-3.94356	0.00338061	0.243866	-1.70056
107508	Eprs	glutamyl-prolyl-tRNA synthetase	0.489314	9.92785	3.92056	0.00350084	0.249241	-2.13302
18004	Nek1	NIMA (never in mitosis gene a)-related expressed kinase 1	0.495591	6.32138	3.9134	0.00353914	0.249241	-2.10722
22781	Ikzf4	IKAROS family zinc finger 4	2.84968	0.12732	3.89921	0.00361647	0.249241	-1.80886
16511	Kcnh2	potassium voltage-gated channel, subfamily H (eag-related), member 2	3.34565	0.144208	3.89882	0.00361862	0.249241	-1.84755
15463	Agfg1	ArfGAP with FG repeats 1	0.436253	7.62855	3.89867	0.00361944	0.249241	-2.20244
13197	Gadd45a	growth arrest and DNA-damage-inducible 45 alpha	0.777316	5.43788	3.92573	0.00365625	0.249241	-2.01631
17772	Mtm1	X-linked myotubular myopathy gene 1	1.35085	3.18631	3.90869	0.00369538	0.249241	-1.64861
384009	Glipr2	GLI pathogenesis-related 2	0.956539	5.90685	4.14931	0.00371801	0.249241	-1.97398
83563	Usp26	ubiquitin specific peptidase 26	-6.36862	-2.2046	-4.13105	0.00373619	0.249241	-2.34656
69387	Dnajb13	DnaJ heat shock protein family (Hsp40) member B13	-2.40644	0.0370869	-3.86856	0.00378957	0.249241	-1.83681
27368	Tbl2	transducin (beta)-like 2	0.535232	6.13789	3.86782	0.00379382	0.249241	-2.1609
16589	Uhmk1	U2AF homology motif (UHM) kinase 1	0.578556	5.55012	3.86725	0.00379714	0.249241	-2.0916
353204	Aldoart1	aldolase 1 A, retrogene 1	0.917686	3.66493	3.86444	0.00381351	0.249241	-1.77449
17250	Abcc1	ATP-binding cassette, sub-family C (CFTR/MRP), member 1	0.647249	5.5781	3.8624	0.00382537	0.249241	-2.10158
16194	Il6ra	interleukin 6 receptor, alpha	3.16081	-0.86495	3.85964	0.00384155	0.249241	-2.16263
18712	Pim1	proviral integration site 1	0.928877	6.49808	4.16416	0.00387048	0.249241	-2.05434
21678	Tead3	TEA domain family member 3	-1.17334	2.68786	-3.85089	0.00389332	0.249241	-1.65235
76650	Srxn1	sulfiredoxin 1 homolog (S. cerevisiae)	0.652974	4.58911	3.84991	0.00389915	0.249241	-1.96789
229542	Gatad2b	GATA zinc finger domain containing 2B	0.517501	5.30338	3.84817	0.00390955	0.249241	-2.08787
67667	Alkbh8	alkB homolog 8, tRNA methyltransferase	0.434022	6.8534	3.8472	0.00391536	0.249241	-2.2548
16416	Itgb3	integrin beta 3	3.02948	-0.559114	3.84593	0.00392297	0.249241	-2.071
107029	Me2	malic enzyme 2, NAD(+)-dependent, mitochondrial	0.459126	7.52463	3.84522	0.00392726	0.249241	-2.28543
18452	P4ha2	procollagen-proline, 2-oxoglutarate 4-dioxygenase (proline 4-hydroxylase), alpha II polypeptide	1.77605	0.991439	3.83927	0.00396321	0.249271	-1.66722
17248	Mdm4	transformed mouse 3T3 cell double minute 4	0.470028	6.85074	3.83804	0.00397066	0.249271	-2.26888
20540	Slc7a7	solute carrier family 7 (cationic amino acid transporter, y+ system), member 7	1.28043	2.68659	3.83125	0.0040122	0.250525	-1.67878
108037	Shmt2	serine hydroxymethyltransferase 2 (mitochondrial)	0.509095	9.23354	3.82548	0.00404784	0.251399	-2.30046
14106	Foxh1	forkhead box H1	0.664962	4.99348	3.82047	0.00407903	0.251989	-2.08169
69116	Ubr4	ubiquitin protein ligase E3 component n-recognin 4	0.442145	8.81384	3.81243	0.00412966	0.253766	-2.33006
14062	F2r	coagulation factor II (thrombin) receptor	0.576789	6.01315	3.80396	0.00418373	0.255736	-2.24833
236900	Pdk3	pyruvate dehydrogenase kinase, isoenzyme 3	0.46478	6.18349	3.78944	0.00427817	0.256911	-2.29029
233529	Kctd14	potassium channel tetramerisation domain containing 14	-1.09858	2.57654	-3.7888	0.00428238	0.256911	-1.73217
268749	Rnf31	ring finger protein 31	0.504933	5.34871	3.78404	0.00431388	0.256911	-2.19564
244646	Pkd1l3	polycystic kidney disease 1 like 3	1.01271	3.00704	3.78177	0.00432893	0.256911	-1.79609
56347	Eif3c	eukaryotic translation initiation factor 3, subunit C	0.436844	9.6669	3.78092	0.00433463	0.256911	-2.36125
217692	Sipa1l1	signal-induced proliferation-associated 1 like 1	0.48493	5.91822	3.78076	0.00433568	0.256911	-2.27544
192231	Hexim1	hexamethylene bis-acetamide inducible 1	-0.541059	5.69413	-3.76529	0.00444025	0.261772	-2.27119
22320	Vamp8	vesicle-associated membrane protein 8	-0.428552	7.27072	-3.74268	0.00459784	0.268331	-2.44186
30046	Zfp292	zinc finger protein 292	0.417069	7.36752	3.74024	0.00461519	0.268331	-2.44941
18826	Lcp1	lymphocyte cytosolic protein 1	0.886964	3.64772	3.73945	0.00462082	0.268331	-1.96309
12725	Clcn3	chloride channel, voltage-sensitive 3	0.747399	7.96097	3.93362	0.00474618	0.273617	-2.36889
80888	Hspb8	heat shock protein 8	-4.26954	-0.874648	-3.72039	0.00475897	0.273617	-2.38674
20402	Zfp106	zinc finger protein 106	0.505024	9.51759	3.70592	0.0048668	0.278438	-2.48468
16476	Jun	jun proto-oncogene	2.54039	2.051	3.9214	0.00494551	0.280707	-1.74605
107272	Psat1	phosphoserine aminotransferase 1	0.439613	9.1339	3.69201	0.00497279	0.280707	-2.51584
70737	Cgn	cingulin	-4.53919	1.04228	-4.01248	0.00502139	0.280707	-1.96263
21416	Tcf7l2	transcription factor 7 like 2, T cell specific, HMG box	-1.06787	3.40188	-3.68546	0.00502357	0.280707	-1.99827
77619	Prelid2	PRELI domain containing 2	0.586407	5.17622	3.67826	0.00508004	0.280707	-2.33633
236920	Stard8	START domain containing 8	1.979	1.08524	3.67294	0.00512215	0.280707	-1.86955
77252	9430038I01Rik	RIKEN cDNA 9430038I01 gene	-1.01554	2.80022	-3.6728	0.00512326	0.280707	-1.93074
30938	Fgd3	FYVE, RhoGEF and PH domain containing 3	1.50931	1.31991	3.66483	0.00518716	0.280707	-1.8597
21951	Tnks	tankyrase, TRF1-interacting ankyrin-related ADP-ribose polymerase	0.445562	6.48111	3.66391	0.00519457	0.280707	-2.5188
21807	Tsc22d1	TSC22 domain family, member 1	-0.429204	6.63033	-3.66372	0.00519605	0.280707	-2.53136
108052	Slc14a1	solute carrier family 14 (urea transporter), member 1	-0.42829	6.63582	-3.66338	0.00519879	0.280707	-2.53237
83679	Pde4dip	phosphodiesterase 4D interacting protein (myomegalin)	1.80616	2.4282	3.75094	0.00523202	0.280707	-1.85782
71911	Bdh1	3-hydroxybutyrate dehydrogenase, type 1	0.53657	5.38508	3.65864	0.00523724	0.280707	-2.39953
20619	Snap23	synaptosomal-associated protein 23	0.453649	7.45506	3.65771	0.00524483	0.280707	-2.58379
238871	Pde4d	phosphodiesterase 4D, cAMP specific	0.545316	5.18481	3.64517	0.00534813	0.284923	-2.39088
72107	Dscc1	DNA replication and sister chromatid cohesion 1	-0.511807	5.06788	-3.62881	0.00548616	0.290942	-2.39852
16154	Il10ra	interleukin 10 receptor, alpha	6.22591	-1.4917	3.89213	0.00551884	0.291345	-2.50605
11826	Aqp1	aquaporin 1	-1.34517	6.15227	-4.31893	0.00559063	0.291963	-2.19775
12579	Cdkn2b	cyclin-dependent kinase inhibitor 2B (p15, inhibits CDK4)	2.98615	-0.952514	3.61629	0.00559439	0.291963	-2.38507
54169	Kat6b	K(lysine) acetyltransferase 6B	0.620568	4.38506	3.61304	0.00562274	0.291963	-2.3026
71994	Cnn3	calponin 3, acidic	-0.462658	5.88847	-3.61208	0.00563124	0.291963	-2.54071
17873	Gadd45b	growth arrest and DNA-damage-inducible 45 beta	3.18678	-1.28146	3.60753	0.00567136	0.291963	-2.50677
320411	A730089K16Rik	RIKEN cDNA A730089K16 gene	-0.637807	6.10145	-3.62266	0.00569318	0.291963	-2.56365
66724	Tab3	TGF-beta activated kinase 1/MAP3K7 binding protein 3	0.53772	6.68676	3.5973	0.00576271	0.291963	-2.64195
72080	Sapcd2	suppressor APC domain containing 2	-0.515275	5.33535	-3.59696	0.00576571	0.291963	-2.49037
67749	Mgarp	mitochondria localized glutamic acid rich protein	1.91843	0.645396	3.59501	0.00578338	0.291963	-2.01149
53312	Nub1	negative regulator of ubiquitin-like proteins 1	0.481957	5.84343	3.59152	0.00581496	0.291963	-2.56867
67426	Coq8a	coenzyme Q8A	-1.25615	2.65113	-3.58742	0.00585232	0.291963	-2.03446
12176	Bnip3	BCL2/adenovirus E1B interacting protein 3	1.38142	6.72696	4.40659	0.00585403	0.291963	-2.24192
102866	Pls3	plastin 3 (T-isoform)	-0.54905	5.05243	-3.58687	0.00585735	0.291963	-2.46216
107573	Tcrg-C1	T cell receptor gamma, constant 1	3.23151	-1.17766	3.58385	0.0058851	0.292092	-2.49961
71946	Endod1	endonuclease domain containing 1	-0.746219	5.77969	-3.66615	0.00592846	0.292992	-2.52574
19218	Ptger3	prostaglandin E receptor 3 (subtype EP3)	0.794422	3.9115	3.57494	0.0059677	0.293682	-2.26806
94242	Tinagl1	tubulointerstitial nephritis antigen-like 1	-2.98311	1.53624	-3.77888	0.00600624	0.294117	-1.94625
17134	Mafg	v-maf musculoaponeurotic fibrosarcoma oncogene family, protein G (avian)	0.516718	5.49173	3.56289	0.00608136	0.294117	-2.56815
11552	Adra2b	adrenergic receptor, alpha 2b	-1.1504	4.36312	-3.7693	0.00608588	0.294117	-2.25039
17988	Ndrg1	N-myc downstream regulated gene 1	1.88766	1.56872	3.55861	0.00612232	0.294117	-1.99825
18783	Pla2g4a	phospholipase A2, group IVA (cytosolic, calcium-dependent)	0.548037	4.75897	3.55841	0.00612425	0.294117	-2.45893
56430	Clip1	CAP-GLY domain containing linker protein 1	0.470518	6.15091	3.55592	0.00614818	0.294117	-2.66069
13860	Eps8	epidermal growth factor receptor pathway substrate 8	1.69674	1.69871	3.55534	0.00615381	0.294117	-2.00364
319675	Cep295	centrosomal protein 295	0.401252	6.96906	3.55174	0.00618861	0.294568	-2.73555
269823	Pon3	paraoxonase 3	0.826257	3.42014	3.54856	0.00621958	0.294834	-2.21917
269774	Aak1	AP2 associated kinase 1	0.662774	6.70264	3.62852	0.00626842	0.295941	-2.67843
278097	Armcx6	armadillo repeat containing, X-linked 6	-0.965553	2.71515	-3.5341	0.00636229	0.297877	-2.12806
18627	Per2	period circadian clock 2	0.635061	4.09112	3.53055	0.00639779	0.297877	-2.37599
26364	Adgre5	adhesion G protein-coupled receptor E5	0.882911	3.83865	3.53048	0.00639856	0.297877	-2.32232
268595	D430019H16Rik	RIKEN cDNA D430019H16 gene	2.6664	-0.552653	3.52383	0.00646577	0.297877	-2.34843
116914	Slc19a2	solute carrier family 19 (thiamine transporter), member 2	0.503851	5.14881	3.52368	0.00646723	0.297877	-2.57998
140795	P2ry14	purinergic receptor P2Y, G-protein coupled, 14	3.24801	-1.8579	3.52195	0.00648487	0.297877	-2.66408
69216	Svbp	small vasohibin binding protein	-0.463804	5.81235	-3.52155	0.00648897	0.297877	-2.67713
101772	Ano1	anoctamin 1, calcium activated chloride channel	0.664705	4.82643	3.51339	0.00657272	0.299007	-2.54071
239393	Lrp12	low density lipoprotein-related protein 12	0.745239	3.45054	3.51093	0.00659817	0.299007	-2.2845
225791	Zadh2	zinc binding alcohol dehydrogenase, domain containing 2	0.430507	6.53252	3.50738	0.00663507	0.299007	-2.77547
75146	Mfsd13a	major facilitator superfamily domain containing 13a	0.542122	4.63121	3.50447	0.00666551	0.299007	-2.52221
237847	Rtn4rl1	reticulon 4 receptor-like 1	-3.50763	-2.50494	-3.50325	0.00667835	0.299007	-2.72063
100503427	Gm10390	predicted gene 10390	-2.64231	-0.842599	-3.5007	0.00670517	0.299007	-2.44188
269610	Chd5	chromodomain helicase DNA binding protein 5	2.86801	-0.781237	3.49939	0.00671909	0.299007	-2.44161
432530	Adcy1	adenylate cyclase 1	-5.08448	0.078798	-3.7078	0.00672941	0.299007	-2.44137
109674	Ampd2	adenosine monophosphate deaminase 2	0.864329	8.56259	3.8215	0.0067453	0.299007	-2.65664
15504	Dnajb3	DnaJ heat shock protein family (Hsp40) member B3	-1.17052	1.96904	-3.48204	0.00690523	0.304773	-2.1229
14961	H2-Ab1	histocompatibility 2, class II antigen A, beta 1	1.35208	1.72089	3.47996	0.00692785	0.304773	-2.11115
14168	Fgf13	fibroblast growth factor 13	-0.54849	4.69991	-3.4734	0.00699991	0.306781	-2.58308
77987	Ascc3	activating signal cointegrator 1 complex subunit 3	0.386239	7.58744	3.47059	0.00703099	0.306985	-2.88917
67513	Faap20	Fanconi anemia core complex associated protein 20	0.625448	4.14257	3.4662	0.0070799	0.307962	-2.48787
12611	Cebpg	CCAAT/enhancer binding protein (C/EBP), gamma	0.611812	6.60456	3.50662	0.00713894	0.309372	-2.82715
76867	Rhbdd1	rhomboid domain containing 1	0.772174	5.41815	3.54243	0.00723881	0.311671	-2.67789
22401	Zmat3	zinc finger matrin type 3	0.795376	3.83245	3.45154	0.00724567	0.311671	-2.44662
102442	Dennd4a	DENN/MADD domain containing 4A	0.659525	7.47014	3.58444	0.0072854	0.312052	-2.8392
54601	Foxo4	forkhead box O4	-0.580184	5.53701	-3.44369	0.00733609	0.312052	-2.76462
17319	Mif	macrophage migration inhibitory factor (glycosylation-inhibiting factor)	0.399303	7.74826	3.43893	0.00739141	0.312052	-2.94229
104383	Rcor2	REST corepressor 2	0.671334	3.95502	3.43875	0.0073936	0.312052	-2.49367
226922	Kcnq5	potassium voltage-gated channel, subfamily Q, member 5	1.025	2.4636	3.43712	0.00741263	0.312052	-2.23972
216739	Acsl6	acyl-CoA synthetase long-chain family member 6	-1.34162	1.95719	-3.43685	0.00741574	0.312052	-2.18452
110796	Tshz1	teashirt zinc finger family member 1	0.496277	6.2211	3.42981	0.0074988	0.314408	-2.87157
11671	Aldh3a2	aldehyde dehydrogenase family 3, subfamily A2	-0.669409	3.70465	-3.4128	0.0077035	0.320974	-2.48545
233871	Atxn2l	ataxin 2-like	0.457655	8.54686	3.41221	0.00771066	0.320974	-2.97986
216848	Chd3	chromodomain helicase DNA binding protein 3	0.930156	3.36196	3.40682	0.00777675	0.32248	-2.42565
12672	Chrm4	cholinergic receptor, muscarinic 4	1.73079	0.584123	3.40289	0.00782535	0.32248	-2.24959
76441	Daam2	dishevelled associated activator of morphogenesis 2	-1.67839	0.805876	-3.40251	0.00783014	0.32248	-2.23136
59009	Sh3rf1	SH3 domain containing ring finger 1	0.844163	2.90223	3.39901	0.00787361	0.323124	-2.36284
50708	Hist1h1c	histone cluster 1, H1c	-0.810871	3.15749	-3.3923	0.00795786	0.325431	-2.4149
21961	Tns1	tensin 1	-1.9819	2.05808	-3.4966	0.00800817	0.325431	-2.20681
100039748	Gm10020	ribosomal protein L15 pseudogene	1.41861	2.0802	3.3852	0.00804805	0.325431	-2.26798
78560	Adgra2	adhesion G protein-coupled receptor A2	-1.32773	1.61636	-3.38004	0.00811423	0.325431	-2.24725
17444	Grap2	GRB2-related adaptor protein 2	-1.41194	3.71994	-3.60404	0.00813264	0.325431	-2.39728
73218	Sppl2b	signal peptide peptidase like 2B	-0.3934	6.92614	-3.37792	0.00814157	0.325431	-3.0148
69097	Trim15	tripartite motif-containing 15	-2.55391	-0.380777	-3.37601	0.00816634	0.325431	-2.45291
207777	Tspoap1	TSPO associated protein 1	0.881452	3.95596	3.37268	0.00823858	0.325431	-2.59641
67824	Nmral1	NmrA-like family domain containing 1	-0.410268	6.02746	-3.36971	0.00824848	0.325431	-2.94879
12125	Bcl2l11	BCL2-like 11 (apoptosis facilitator)	-0.593699	4.93432	-3.3664	0.0082919	0.325431	-2.79532
235043	Tmem205	transmembrane protein 205	1.19964	1.73935	3.36492	0.00831142	0.325431	-2.27577
20620	Plk2	polo like kinase 2	2.33091	-0.360774	3.36363	0.00832845	0.325431	-2.45218
18230	Nxn	nucleoredoxin	0.647299	4.27169	3.36245	0.00834409	0.325431	-2.67747
108689	Stn1	STN1, CST complex subunit	-0.72494	3.45962	-3.35968	0.00838098	0.325431	-2.52118
20397	Sgpl1	sphingosine phosphate lyase 1	-0.541008	4.90247	-3.35649	0.00842356	0.325431	-2.80663
192292	Nrbp1	nuclear receptor binding protein 1	-0.452141	5.81286	-3.3532	0.00846769	0.325431	-2.94955
14537	Gcnt1	glucosaminyl (N-acetyl) transferase 1, core 2	0.421988	7.27274	3.35119	0.00849479	0.325431	-3.07549
26377	Dapp1	dual adaptor for phosphotyrosine and 3-phosphoinositides 1	0.711366	5.27742	3.39347	0.00849547	0.325431	-2.84806
72572	Spats2	spermatogenesis associated, serine-rich 2	0.538065	4.96399	3.35107	0.00849651	0.325431	-2.82678
66817	Tmem170	transmembrane protein 170	-0.709908	3.45277	-3.34742	0.00854591	0.325431	-2.5393
20226	Sars	seryl-aminoacyl-tRNA synthetase	0.501256	8.47072	3.34345	0.00860017	0.325431	-3.09314
22169	Cmpk2	cytidine monophosphate (UMP-CMP) kinase 2, mitochondrial	-1.143	4.39775	-3.56284	0.00860474	0.325431	-2.58922
231832	Tmem184a	transmembrane protein 184a	-1.89656	1.11171	-3.34251	0.00861291	0.325431	-2.29642
73251	Setd7	SET domain containing (lysine methyltransferase) 7	0.412517	5.995	3.34031	0.00864323	0.325431	-2.99331
269019	Stk32a	serine/threonine kinase 32A	3.18283	1.50363	3.59065	0.00872623	0.325431	-2.2386
353172	Gars	glycyl-tRNA synthetase	0.408855	9.30001	3.33365	0.00873529	0.325431	-3.09235
20148	Dhrs3	dehydrogenase/reductase (SDR family) member 3	-3.74784	-0.981397	-3.33082	0.00877476	0.325431	-2.71217
80909	Gatsl2	GATS protein-like 2	-2.07288	-0.0926108	-3.32989	0.00878777	0.325431	-2.43341
16402	Itga5	integrin alpha 5 (fibronectin receptor alpha)	0.557138	4.59688	3.32737	0.00882319	0.325431	-2.79909
241226	Itga8	integrin alpha 8	2.20224	-0.342694	3.32453	0.00886309	0.325431	-2.4847
24057	Sh3yl1	Sh3 domain YSC-like 1	-0.781426	4.13596	-3.32213	0.00889714	0.325431	-2.71079
72033	Tsc22d2	TSC22 domain family, member 2	0.483273	5.80003	3.32171	0.00890309	0.325431	-2.99947
72007	Fndc3b	fibronectin type III domain containing 3B	1.52214	1.41055	3.32168	0.00890352	0.325431	-2.32194
14718	Got1	glutamic-oxaloacetic transaminase 1, soluble	0.555223	6.18117	3.32049	0.00892033	0.325431	-3.04462
414872	Zyg11b	zyg-ll family member B, cell cycle regulator	0.573101	5.71204	3.31988	0.0089291	0.325431	-2.98974
13518	Dst	dystonin	0.660495	3.80382	3.31921	0.00893856	0.325431	-2.65336
17295	Met	met proto-oncogene	-1.62915	0.723645	-3.31327	0.00902363	0.326013	-2.35009
74486	Osbpl10	oxysterol binding protein-like 10	-2.07009	-0.095836	-3.31253	0.0090343	0.326013	-2.45316
53415	Htatip2	HIV-1 Tat interactive protein 2	0.585876	5.25064	3.31222	0.00903877	0.326013	-2.93542
223780	Adm2	adrenomedullin 2	2.28769	1.81301	3.46638	0.00912358	0.328053	-2.28998
60599	Trp53inp1	transformation related protein 53 inducible nuclear protein 1	1.44853	2.47208	3.33444	0.00915205	0.328061	-2.41655
216781	Trim58	tripartite motif-containing 58	-0.702047	3.58624	-3.30169	0.00919192	0.328337	-2.63656
67397	Erp29	endoplasmic reticulum protein 29	-0.394269	6.89372	-3.29952	0.00922374	0.328337	-3.14072
11828	Aqp3	aquaporin 3	-0.795925	4.7678	-3.35042	0.00924783	0.328337	-2.83842
18131	Notch3	notch 3	1.38575	1.73191	3.29229	0.00933086	0.328337	-2.3763
13496	Arid3a	AT rich interactive domain 3A (BRIGHT-like)	-0.435321	5.81377	-3.29128	0.0093459	0.328337	-3.05055
107503	Atf5	activating transcription factor 5	0.959677	4.8102	3.45995	0.00937687	0.328337	-2.78593
20439	Siah2	siah E3 ubiquitin protein ligase 2	1.01338	3.2756	3.28865	0.00938522	0.328337	-2.59169
79560	Ublcp1	ubiquitin-like domain containing CTD phosphatase 1	-0.456441	5.16334	-3.28861	0.00938589	0.328337	-2.96134
217012	Unc45b	unc-45 myosin chaperone B	-3.06057	-1.69814	-3.28374	0.00945911	0.329904	-2.84808
360213	Trim46	tripartite motif-containing 46	4.15388	-0.942239	3.30919	0.00952053	0.331052	-2.77193
100986	Akap9	A kinase (PRKA) anchor protein (yotiao) 9	0.357244	7.03655	3.27719	0.00955862	0.331332	-3.18627
224088	Atp13a3	ATPase type 13A3	0.395979	9.07105	3.27543	0.00958563	0.331332	-3.1927
56349	Net1	neuroepithelial cell transforming gene 1	-0.401846	7.15492	-3.27264	0.00962842	0.331823	-3.19886
26401	Map3k1	mitogen-activated protein kinase kinase kinase 1	0.505261	6.42303	3.26465	0.00975215	0.333722	-3.15998
22319	Vamp3	vesicle-associated membrane protein 3	0.478335	5.29414	3.26256	0.0097848	0.333722	-3.02445
74769	Pik3cb	phosphatidylinositol-4,5-bisphosphate 3-kinase catalytic subunit beta	0.473425	6.58787	3.26203	0.0097932	0.333722	-3.17914
215113	Slc43a2	solute carrier family 43, member 2	1.09662	2.34023	3.26015	0.00982268	0.333722	-2.48811
20514	Slc1a5	solute carrier family 1 (neutral amino acid transporter), member 5	0.404722	7.20887	3.25986	0.00982719	0.333722	-3.22238
238725	Gpr150	G protein-coupled receptor 150	0.966354	2.3401	3.25779	0.00985979	0.333853	-2.49378
75089	Uhrf1bp1l	UHRF1 (ICBP90) binding protein 1-like	0.389464	6.04349	3.25142	0.00996091	0.336297	-3.14381
239528	Ago2	argonaute RISC catalytic subunit 2	0.415408	7.92678	3.24786	0.0100178	0.336619	-3.25468
12608	Cebpb	CCAAT/enhancer binding protein (C/EBP), beta	1.34738	3.70182	3.45195	0.0100284	0.336619	-2.61052
70155	Ogfrl1	opioid growth factor receptor-like 1	-0.425903	5.98398	-3.23948	0.0101531	0.339821	-3.15563
52187	Rragd	Ras-related GTP binding D	1.34006	2.52472	3.24377	0.0103054	0.342364	-2.54591
100502747	NA	NA	3.4958	-1.96977	3.22841	0.0103348	0.342364	-2.89846
380753	Atxn7l1	ataxin 7-like 1	0.449604	5.37223	3.22736	0.0103523	0.342364	-3.0938
78795	Armc9	armadillo repeat containing 9	-0.667974	4.01323	-3.22603	0.0103744	0.342364	-2.84258
74335	Xrcc3	X-ray repair complementing defective repair in Chinese hamster cells 3	-0.485463	4.86173	-3.22498	0.0103918	0.342364	-3.01303
13732	Emp3	epithelial membrane protein 3	-0.672836	3.70354	-3.22305	0.0104241	0.342364	-2.7849
26403	Map3k11	mitogen-activated protein kinase kinase kinase 11	-0.42389	5.48833	-3.21944	0.0104845	0.342364	-3.12384
77037	Mrap	melanocortin 2 receptor accessory protein	-0.677001	4.50782	-3.21815	0.0105062	0.342364	-2.95402
107271	Yars	tyrosyl-tRNA synthetase	0.384408	7.99474	3.21738	0.0105193	0.342364	-3.30453
100503569	Gm16754	predicted gene, 16754	1.35934	1.44997	3.21711	0.0105239	0.342364	-2.46921
21938	Tnfrsf1b	tumor necrosis factor receptor superfamily, member 1b	1.64436	0.454452	3.20883	0.0106646	0.345441	-2.50021
66962	Swsap1	SWIM type zinc finger 7 associated protein 1	0.723868	3.34057	3.20805	0.0106779	0.345441	-2.73721
64451	Dip2a	disco interacting protein 2 homolog A	-1.10403	1.80283	-3.19858	0.0108414	0.348172	-2.51965
78593	Nrip3	nuclear receptor interacting protein 3	-2.2798	-0.0696511	-3.19748	0.0108606	0.348172	-2.58261
114664	Hsd17b11	hydroxysteroid (17-beta) dehydrogenase 11	-1.1667	1.97832	-3.1974	0.0108621	0.348172	-2.53712
230895	Vps13d	vacuolar protein sorting 13D	0.484518	6.91582	3.19493	0.0109053	0.348172	-3.31293
68690	1110028F11Rik	RIKEN cDNA 1110028F11 gene	1.15967	1.92767	3.19453	0.0109122	0.348172	-2.53662
18451	P4ha1	procollagen-proline, 2-oxoglutarate 4-dioxygenase (proline 4-hydroxylase), alpha 1 polypeptide	0.744516	6.53908	3.38288	0.0110414	0.350571	-3.16817
18708	Pik3r1	phosphoinositide-3-kinase regulatory subunit 1	-0.426576	6.38354	-3.18545	0.0110727	0.350571	-3.28608
100041694	Gm10451	predicted gene 10451	1.17772	2.19581	3.18515	0.011078	0.350571	-2.58064
100503578	NA	NA	-0.782319	3.11216	-3.18076	0.0111564	0.352094	-2.73533
21847	Klf10	Kruppel-like factor 10	-0.62264	4.05044	-3.17512	0.011258	0.354338	-2.93231
67903	Gipc1	GIPC PDZ domain containing family, member 1	-0.572088	4.67033	-3.17223	0.0113103	0.354823	-3.06153
66661	Srp72	signal recognition particle 72	0.346198	8.64571	3.17091	0.0113345	0.354823	-3.37275
18588	Pde6g	phosphodiesterase 6G, cGMP-specific, rod, gamma	3.41954	-2.33005	3.16671	0.0114113	0.355845	-2.97531
17527	Mpv17	MpV17 mitochondrial inner membrane protein	-0.673379	4.06285	-3.16578	0.0114285	0.355845	-2.94945
227525	Dclre1c	DNA cross-link repair 1C	0.465584	4.90218	3.16286	0.0114822	0.356319	-3.12184
54667	Atp8b2	ATPase, class I, type 8B, member 2	1.17077	2.59514	3.16163	0.011505	0.356319	-2.6696
242474	Tmem245	transmembrane protein 245	0.50538	5.09315	3.14942	0.0117333	0.360199	-3.17552
14433	Gapdh	glyceraldehyde-3-phosphate dehydrogenase	0.732186	3.14512	3.14486	0.0118199	0.360199	-2.79951
67164	Lipt2	lipoyl(octanoyl) transferase 2 (putative)	-0.950865	2.46352	-3.14341	0.0118475	0.360199	-2.68216
66576	Uqcrh	ubiquinol-cytochrome c reductase hinge protein	-0.376456	7.16793	-3.14272	0.0118607	0.360199	-3.41265
14252	Flot2	flotillin 2	-0.469136	5.38077	-3.14075	0.0118984	0.360199	-3.23535
239759	Liph	lipase, member H	-1.34957	1.84263	-3.14073	0.0118987	0.360199	-2.60295
57344	As3mt	arsenic (+3 oxidation state) methyltransferase	-0.574454	4.19646	-3.14016	0.0119096	0.360199	-3.01999
74167	Nudt9	nudix (nucleoside diphosphate linked moiety X)-type motif 9	-0.386788	6.60585	-3.14004	0.0119119	0.360199	-3.38055
106740	LOC106740	uncharacterized LOC106740	0.789123	4.18414	3.14831	0.0119194	0.360199	-3.00765
13024	Ctla2a	cytotoxic T lymphocyte-associated protein 2 alpha	2.35868	-0.370197	3.13842	0.011943	0.360199	-2.69675
12450	Ccng1	cyclin G1	0.336953	7.49309	3.13695	0.0119715	0.360199	-3.43302
54366	Ctnnal1	catenin (cadherin associated protein), alpha-like 1	0.497172	4.49086	3.13034	0.0120996	0.362832	-3.09754
27260	Plek2	pleckstrin 2	0.582777	4.98808	3.12922	0.0121215	0.362832	-3.18977
14319	Fth1	ferritin heavy polypeptide 1	0.439441	11.1011	3.12703	0.0121643	0.363178	-3.37748
66612	Ormdl3	ORM1-like 3 (S. cerevisiae)	-0.416743	5.82353	-3.12466	0.0122109	0.363635	-3.32395
268567	Tmem229b	transmembrane protein 229B	0.704174	3.19873	3.12159	0.0122715	0.364505	-2.84651
18218	Dusp8	dual specificity phosphatase 8	1.30792	2.79426	3.16788	0.0123544	0.366031	-2.73771
11785	Apbb1	amyloid beta (A4) precursor protein-binding, family B, member 1	-2.39401	-0.862545	-3.11354	0.0124318	0.36626	-2.80847
214137	Arhgap29	Rho GTPase activating protein 29	0.5496	4.21632	3.11252	0.0124524	0.36626	-3.06946
28200	Dhrs4	dehydrogenase/reductase (SDR family) member 4	-0.422605	5.9011	-3.1123	0.0124568	0.36626	-3.35365
73490	Mipol1	mirror-image polydactyly 1	0.862279	3.01527	3.1089	0.0125254	0.366387	-2.82898
70223	Nars	asparaginyl-tRNA synthetase	0.383608	9.69628	3.10864	0.0125305	0.366387	-3.45105
26357	Abcg2	ATP binding cassette subfamily G member 2 (Junior blood group)	0.442301	7.15886	3.1074	0.0125557	0.366387	-3.46991
242687	Wasf2	WAS protein family, member 2	0.352876	6.73922	3.10373	0.0126303	0.366904	-3.45128
104943	Fam110c	family with sequence similarity 110, member C	-1.02817	1.92499	-3.10342	0.0126366	0.366904	-2.67162
170643	Kirrel	kirre like nephrin family adhesion molecule 1	-2.09821	0.0560566	-3.10009	0.0127048	0.367963	-2.67846
68879	Prpf6	pre-mRNA splicing factor 6	0.338744	7.55778	3.09671	0.0127743	0.368791	-3.50031
320752	Dpy19l2	dpy-19-like 2 (C. elegans)	-2.95678	-1.75796	-3.09392	0.012832	0.368791	-3.01288
245666	Iqsec2	IQ motif and Sec7 domain 2	2.52013	-0.708337	3.09144	0.0128834	0.368791	-2.80867
57028	Pdxp	pyridoxal (pyridoxine, vitamin B6) phosphatase	0.468018	4.77892	3.09089	0.012895	0.368791	-3.21668
232889	Pla2g4c	phospholipase A2, group IVC (cytosolic, calcium-independent)	-0.932374	2.36621	-3.09072	0.0128984	0.368791	-2.74815
19159	Cyth3	cytohesin 3	-0.331409	8.01659	-3.08945	0.012925	0.368791	-3.51451
13685	Eif4ebp1	eukaryotic translation initiation factor 4E binding protein 1	0.662756	6.40649	3.2235	0.0129556	0.368791	-3.35422
18105	Nqo2	N-ribosyldihydronicotinamide quinone reductase 2	-0.479567	4.95188	-3.08574	0.0130027	0.368984	-3.25477
20181	Rxra	retinoid X receptor alpha	-0.646175	4.81389	-3.08463	0.013026	0.368984	-3.22822
27360	Add3	adducin 3 (gamma)	0.650166	6.47677	3.21057	0.0130921	0.369956	-3.37546
73174	Tbkbp1	TBK1 binding protein 1	0.974089	2.0869	3.07779	0.0131707	0.371272	-2.72993
100568459	Bc1	brain cytoplasmic RNA 1	0.775771	3.77556	3.07581	0.0132131	0.371566	-3.03185
75778	Them4	thioesterase superfamily member 4	1.04786	1.81038	3.07206	0.0132933	0.372727	-2.70581
52469	Coa3	cytochrome C oxidase assembly factor 3	-0.381214	5.81516	-3.07089	0.0133185	0.372727	-3.41121
16792	Laptm5	lysosomal-associated protein transmembrane 5	0.737275	4.64032	3.10079	0.0134124	0.372739	-3.20043
16548	Khk	ketohexokinase	-0.454527	5.18613	-3.06612	0.0134215	0.372739	-3.32677
227333	Dgkd	diacylglycerol kinase, delta	0.405736	6.81726	3.06311	0.0134872	0.372739	-3.52323
56460	Pkp3	plakophilin 3	2.84744	-2.07799	3.06258	0.0134988	0.372739	-3.06371
545389	Cep170	centrosomal protein 170	0.418595	5.46962	3.06225	0.013506	0.372739	-3.37793
106795	Tcf19	transcription factor 19	-0.584673	3.98055	-3.06199	0.0135115	0.372739	-3.09996
19707	Reps1	RalBP1 associated Eps domain containing protein	0.372802	5.9495	3.05771	0.0136054	0.374439	-3.44989
14679	Gnai3	guanine nucleotide binding protein (G protein), alpha inhibiting 3	0.42507	8.64215	3.05149	0.0137432	0.376274	-3.5689
22379	Fmnl3	formin-like 3	-2.09417	-0.422278	-3.05137	0.0137458	0.376274	-2.79075
59015	Nup160	nucleoporin 160	0.327679	8.29285	3.05031	0.0137693	0.376274	-3.57663
108155	Ogt	O-linked N-acetylglucosamine (GlcNAc) transferase (UDP-N-acetylglucosamine:polypeptide-N-acetylglucosaminyl transferase)	0.425896	8.3637	3.0478	0.0138254	0.376783	-3.57962
97130	C77080	expressed sequence C77080	1.00686	1.89995	3.04459	0.0138975	0.376783	-2.7564
71665	Fuca1	fucosidase, alpha-L- 1, tissue	-0.543888	4.58096	-3.04411	0.0139082	0.376783	-3.25313
19820	Rlim	ring finger protein, LIM domain interacting	0.337917	7.28017	3.04249	0.0139448	0.376783	-3.5823
16828	Ldha	lactate dehydrogenase A	0.403102	11.0188	3.04217	0.013952	0.376783	-3.51954
329504	Lcmt2	leucine carboxyl methyltransferase 2	-0.558661	4.16134	-3.03901	0.0140237	0.376783	-3.17578
227937	Pkp4	plakophilin 4	0.439455	6.6767	3.03468	0.0141222	0.376783	-3.55908
672511	Rnf213	ring finger protein 213	0.428211	6.31112	3.03391	0.0141399	0.376783	-3.52773
72748	Hdhd3	haloacid dehalogenase-like hydrolase domain containing 3	-1.29247	2.03068	-3.03251	0.0141721	0.376783	-2.78146
16412	Itgb1	integrin beta 1 (fibronectin receptor beta)	0.419382	9.5327	3.03215	0.0141804	0.376783	-3.58087
75311	4930550C14Rik	RIKEN cDNA 4930550C14 gene	-2.41903	-1.09177	-3.03199	0.0141839	0.376783	-2.93056
17347	Mknk2	MAP kinase-interacting serine/threonine kinase 2	-0.378345	8.20748	-3.03161	0.0141928	0.376783	-3.60805
71988	Esco2	establishment of sister chromatid cohesion N-acetyltransferase 2	0.360669	6.50071	3.02993	0.0142314	0.376783	-3.55264
11419	Asic1	acid-sensing (proton-gated) ion channel 1	-1.67182	0.210409	-3.02795	0.0142772	0.376783	-2.74295
74777	Selenon	selenoprotein N	-0.996297	1.97312	-3.02649	0.014311	0.376783	-2.79099
207521	Dtx4	deltex 4, E3 ubiquitin ligase	2.85786	-0.523467	3.02457	0.0143555	0.376783	-2.86188
236539	Phgdh	3-phosphoglycerate dehydrogenase	0.472867	7.73411	3.03267	0.0143702	0.376783	-3.61517
107371	Exoc6	exocyst complex component 6	0.333957	7.47083	3.02387	0.0143719	0.376783	-3.61842
218215	Rnf144b	ring finger protein 144B	1.5838	4.19562	3.46374	0.0144349	0.377294	-2.91333
20342	Selenbp2	selenium binding protein 2	-3.52889	-1.45406	-3.01898	0.0144862	0.377294	-3.04599
14011	Etv6	ets variant 6	0.414033	5.2593	3.01887	0.0144888	0.377294	-3.41658
75786	Ckap5	cytoskeleton associated protein 5	0.333435	8.27815	3.01671	0.0145396	0.37777	-3.63207
27373	Csnk1e	casein kinase 1, epsilon	0.586138	4.13597	3.01398	0.014604	0.378596	-3.21018
320714	Trappc11	trafficking protein particle complex 11	0.340079	6.63132	3.00934	0.0147144	0.379768	-3.59784
12793	Cnih1	cornichon family AMPA receptor auxiliary protein 1	0.355307	6.55136	3.00933	0.0147146	0.379768	-3.591
56325	Abcb9	ATP-binding cassette, sub-family B (MDR/TAP), member 9	-1.02422	2.24789	-3.0059	0.0147967	0.380317	-2.85724
71891	Cdadc1	cytidine and dCMP deaminase domain containing 1	-0.439344	4.98697	-3.00571	0.0148014	0.380317	-3.39184
14629	Gclc	glutamate-cysteine ligase, catalytic subunit	0.426173	7.42126	3.00431	0.0148348	0.380335	-3.64895
68778	Gucd1	guanylyl cyclase domain containing 1	-0.495027	5.93692	-2.99887	0.0149664	0.381298	-3.54289
211550	Tifa	TRAF-interacting protein with forkhead-associated domain	-0.601655	4.24035	-2.99874	0.0149695	0.381298	-3.25552
71684	Rbm43	RNA binding motif protein 43	-0.452145	5.64586	-2.99869	0.0149709	0.381298	-3.50607
78825	Desi2	desumoylating isopeptidase 2	0.346543	6.58896	2.99086	0.0151623	0.385329	-3.62457
54613	St3gal6	ST3 beta-galactoside alpha-2,3-sialyltransferase 6	0.46676	6.72419	2.98438	0.0153226	0.388062	-3.6453
112403	Dxo	decapping exoribonuclease	-0.496974	4.56381	-2.98381	0.0153367	0.388062	-3.34818
100123473	Trdc	T cell receptor delta, constant region	-2.31697	0.293183	-2.97839	0.0154723	0.389801	-2.80821
17200	Mc2r	melanocortin 2 receptor	-1.22574	1.62967	-2.97765	0.0154909	0.389801	-2.82174
107684	Coro2a	coronin, actin binding protein 2A	1.41246	0.741951	2.97676	0.0155134	0.389801	-2.78526
74315	Rnf145	ring finger protein 145	-0.330356	7.55397	-2.97249	0.0156213	0.389801	-3.70419
66700	Chmp3	charged multivesicular body protein 3	-0.343291	6.42739	-2.97195	0.0156349	0.389801	-3.64091
11856	Arhgap6	Rho GTPase activating protein 6	0.532213	4.31495	2.97106	0.0156575	0.389801	-3.31832
320365	Fry	FRY microtubule binding protein	1.21837	2.0019	2.97077	0.0156651	0.389801	-2.87304
18220	Nucb1	nucleobindin 1	0.39695	6.79677	2.97042	0.0156739	0.389801	-3.6742
75007	Mindy1	MINDY lysine 48 deubiquitinase 1	-0.477505	4.45699	-2.96763	0.0157451	0.390733	-3.35347
26949	Vat1	vesicle amine transport 1	0.499987	4.80952	2.96471	0.01582	0.391757	-3.42656
216198	Tcp11l2	t-complex 11 (mouse) like 2	1.3795	2.319	2.99368	0.0158857	0.392545	-2.90869
12549	Arhgap31	Rho GTPase activating protein 31	-2.68605	-1.05059	-2.95875	0.015974	0.393679	-3.00939
66667	Hspbap1	Hspb associated protein 1	0.428051	5.3515	2.95666	0.0160283	0.393679	-3.53227
11852	Rhob	ras homolog family member B	0.84358	2.59368	2.95498	0.0160722	0.393679	-2.994
229709	Ahcyl1	S-adenosylhomocysteine hydrolase-like 1	0.330994	7.79178	2.95426	0.0160911	0.393679	-3.73702
100039138	Gm2061	predicted gene 2061	-1.09719	3.59027	-3.05979	0.0161346	0.393679	-3.10877
13992	Khdrbs3	KH domain containing, RNA binding, signal transduction associated 3	-0.740453	3.0771	-2.95258	0.0161349	0.393679	-3.08701
74048	Vsir	V-set immunoregulatory receptor	-1.15781	1.54326	-2.95081	0.0161814	0.393985	-2.85401
67784	Plxnd1	plexin D1	0.828301	3.40193	2.94839	0.0162452	0.394712	-3.15647
66398	Commd5	COMM domain containing 5	-0.545337	4.49924	-2.94615	0.0163045	0.394951	-3.39549
110095	Pygl	liver glycogen phosphorylase	0.664568	3.61848	2.94545	0.0163231	0.394951	-3.20946
106952	Arap3	ArfGAP with RhoGAP domain, ankyrin repeat and PH domain 3	-0.393783	6.01341	-2.94235	0.0164057	0.396125	-3.6458
109263	Rlf	rearranged L-myc fusion sequence	0.376648	6.84923	2.94037	0.0164587	0.396579	-3.72737
67900	Mtfp1	mitochondrial fission process 1	-0.493942	5.37456	-2.93742	0.0165376	0.397656	-3.56598
73728	Psd	pleckstrin and Sec7 domain containing	-0.690558	3.29082	-2.9338	0.0166355	0.399119	-3.15945
210035	Nemp1	nuclear envelope integral membrane protein 1	0.387804	6.10712	2.93186	0.0166881	0.399119	-3.67412
14619	Gjb2	gap junction protein, beta 2	-2.12624	-0.447253	-2.93133	0.0167025	0.399119	-2.92795
76787	Ppfia3	protein tyrosine phosphatase, receptor type, f polypeptide (PTPRF), interacting protein (liprin), alpha 3	2.21891	-0.88022	2.9301	0.0167359	0.399119	-2.99046
381990	Zbtb2	zinc finger and BTB domain containing 2	0.497055	4.23148	2.92864	0.0167758	0.399249	-3.37006
71775	1300017J02Rik	RIKEN cDNA 1300017J02 gene	-0.696721	4.86795	-2.96661	0.0169317	0.402136	-3.46909
19015	Ppard	peroxisome proliferator activator receptor delta	0.617926	5.74121	2.98409	0.0170143	0.403274	-3.59957
69697	Camsap3	calmodulin regulated spectrin-associated protein family, member 3	-1.01753	2.10727	-2.91676	0.0171031	0.40379	-2.97168
676676	F530104D19Rik	RIKEN cDNA F530104D19 gene	3.29988	-2.2232	2.91667	0.0171056	0.40379	-3.18122
69551	2310022B05Rik	RIKEN cDNA 2310022B05 gene	0.513236	5.01243	2.90909	0.0173181	0.406876	-3.55318
213895	Bms1	BMS1, ribosome biogenesis factor	0.403849	8.72242	2.90882	0.0173257	0.406876	-3.80201
69885	Aunip	aurora kinase A and ninein interacting protein	-0.494659	4.46884	-2.90826	0.0173415	0.406876	-3.45154
23984	Pde10a	phosphodiesterase 10A	-4.59215	0.352393	-3.15751	0.0174273	0.407294	-2.92365
57752	Tacc2	transforming, acidic coiled-coil containing protein 2	0.741453	3.07218	2.90516	0.0174294	0.407294	-3.16066
108958	Miga2	mitoguardin 2	-0.432855	4.97546	-2.9025	0.017505	0.408238	-3.55786
22235	Ugdh	UDP-glucose dehydrogenase	-0.532243	3.98791	-2.89928	0.0175971	0.409564	-3.36384
244853	Nxpe4	neurexophilin and PC-esterase domain family, member 4	-0.460038	4.99156	-2.89777	0.0176406	0.409755	-3.56798
67602	Necap1	NECAP endocytosis associated 1	0.496377	4.22718	2.89555	0.0177042	0.410413	-3.42262
100503437	Gm19691	predicted gene, 19691	0.894897	2.28917	2.89362	0.0177601	0.410889	-3.03669
66400	Alkbh7	alkB homolog 7	-0.802193	3.02788	-2.89097	0.017837	0.411683	-3.17318
104263	Kdm3a	lysine (K)-specific demethylase 3A	0.591502	6.66554	2.99407	0.0178653	0.411683	-3.71824
24086	Tlk2	tousled-like kinase 2 (Arabidopsis)	0.401815	7.01639	2.88767	0.017933	0.412425	-3.82419
72401	Slc43a1	solute carrier family 43, member 1	-0.461267	6.91057	-2.89083	0.0180476	0.413922	-3.81808
226089	Ric1	RAB6A GEF complex partner 1	0.378792	5.49085	2.8819	0.0181027	0.413922	-3.67624
231946	Fam221a	family with sequence similarity 221, member A	-1.58201	0.374919	-2.88146	0.0181155	0.413922	-2.91647
100503424	NA	NA	0.927251	2.53103	2.88061	0.0181407	0.413922	-3.09577
215243	Traf3ip3	TRAF3 interacting protein 3	-1.72867	-0.130694	-2.87804	0.018217	0.414425	-2.95087
18033	Nfkb1	nuclear factor of kappa light polypeptide gene enhancer in B cells 1, p105	0.378146	5.98936	2.87746	0.0182341	0.414425	-3.74987
12395	Runx1t1	runt-related transcription factor 1; translocated to, 1 (cyclin D-related)	-1.99039	1.24879	-2.91836	0.0183275	0.415483	-2.91094
211556	Ap1ar	adaptor-related protein complex 1 associated regulatory protein	-0.362161	6.29006	-2.8733	0.0183583	0.415483	-3.78933
108097	Prkab2	protein kinase, AMP-activated, beta 2 non-catalytic subunit	0.800356	2.69402	2.87051	0.018442	0.415483	-3.14246
100043305	Gm4349	SET domain, bifurcated 1 pseudogene	-3.90129	-1.49868	-2.90192	0.0184569	0.415483	-3.17108
320534	Tmem104	transmembrane protein 104	0.64326	4.35916	2.86993	0.0184595	0.415483	-3.48773
216188	Aldh1l2	aldehyde dehydrogenase 1 family, member L2	2.61543	-0.336671	2.86555	0.0185917	0.417333	-3.00191
11409	Acads	acyl-Coenzyme A dehydrogenase, short chain	-0.444433	5.44049	-2.86387	0.0186429	0.417333	-3.69704
381224	Gm340	predicted gene 340	0.492358	4.60094	2.86365	0.0186496	0.417333	-3.55113
217342	Ube2o	ubiquitin-conjugating enzyme E2O	0.473854	6.45665	2.8639	0.0188429	0.420236	-3.82625
241303	Fam78a	family with sequence similarity 78, member A	-0.390679	6.478	-2.85662	0.0188645	0.420236	-3.83466
66943	Pqlc1	PQ loop repeat containing 1	-0.625504	5.09728	-2.88473	0.0188878	0.420236	-3.63038
71169	Nbas	neuroblastoma amplified sequence	0.343332	6.35777	2.85329	0.0189674	0.420404	-3.82928
14381	G6pdx	glucose-6-phosphate dehydrogenase X-linked	0.316363	6.94813	2.85059	0.0190511	0.420404	-3.88176
17308	Mgat1	mannoside acetylglucosaminyltransferase 1	-0.389026	5.44638	-2.85011	0.0190661	0.420404	-3.72098
17063	Muc13	mucin 13, epithelial transmembrane	0.824646	2.6368	2.8493	0.0190913	0.420404	-3.16433
68625	Cfap57	cilia and flagella associated protein 57	-1.80259	0.677108	-2.84755	0.0191459	0.420404	-2.95608
16145	Igtp	interferon gamma induced GTPase	-1.25749	0.992784	-2.84707	0.0191608	0.420404	-2.96454
209027	Pycr1	pyrroline-5-carboxylate reductase 1	1.25356	3.23373	2.96718	0.0191645	0.420404	-3.18949
110959	Nudt19	nudix (nucleoside diphosphate linked moiety X)-type motif 19	-0.380971	6.91947	-2.8457	0.0192038	0.420404	-3.88717
210544	Tbc1d31	TBC1 domain family, member 31	0.763281	6.10831	3.04077	0.0192253	0.420404	-3.67065
268420	Alkbh5	alkB homolog 5, RNA demethylase	0.307604	7.85603	2.84272	0.0192974	0.420404	-3.92076
76429	Lhpp	phospholysine phosphohistidine inorganic pyrophosphate phosphatase	-0.611689	3.84686	-2.84268	0.0192988	0.420404	-3.4228
268373	Ppia	peptidylprolyl isomerase A	-0.306955	8.50125	-2.84169	0.0193297	0.420404	-3.91647
100504381	Gm17276	predicted gene, 17276	1.76966	0.109593	2.83873	0.0194235	0.421501	-2.98193
110958	M1ap	meiosis 1 associated protein	-0.950311	2.41924	-2.83781	0.0194528	0.421501	-3.14191
59092	Pcbp4	poly(rC) binding protein 4	0.486301	4.23005	2.83454	0.0195568	0.422104	-3.52169
105651	Ppp1r3e	protein phosphatase 1, regulatory (inhibitor) subunit 3E	1.12607	1.53376	2.83124	0.0196624	0.422104	-3.02632
218454	Lhfpl2	lipoma HMGIC fusion partner-like 2	-1.01014	1.94329	-2.83086	0.0196746	0.422104	-3.07641
240613	9930021J03Rik	RIKEN cDNA 9930021J03 gene	0.371143	5.98414	2.83	0.0197024	0.422104	-3.82712
71750	R3hdm2	R3H domain containing 2	0.343893	6.07693	2.82771	0.0197761	0.422104	-3.84174
14284	Fosl2	fos-like antigen 2	2.74871	-1.19184	2.82752	0.0197825	0.422104	-3.15476
104457	0610010K14Rik	RIKEN cDNA 0610010K14 gene	-0.407892	5.20847	-2.82714	0.0197945	0.422104	-3.7208
70325	Pigw	phosphatidylinositol glycan anchor biosynthesis, class W	0.413567	4.87883	2.82639	0.019819	0.422104	-3.66538
17246	Mdm2	transformed mouse 3T3 cell double minute 2	0.338972	6.30763	2.82559	0.0198447	0.422104	-3.86974
233489	Picalm	phosphatidylinositol binding clathrin assembly protein	0.418612	8.41469	2.82476	0.0198716	0.422104	-3.9457
67883	Uxs1	UDP-glucuronate decarboxylase 1	-0.502427	4.0484	-2.82389	0.0199001	0.422104	-3.49878
18099	Nlk	nemo like kinase	0.389967	5.37913	2.82337	0.0199168	0.422104	-3.75478
170460	Stard5	StAR-related lipid transfer (START) domain containing 5	1.17395	2.3848	2.82136	0.0200414	0.423321	-3.1553
73192	Xpot	exportin, tRNA (nuclear export receptor for tRNAs)	0.334465	8.68113	2.81938	0.020047	0.423321	-3.94989
14156	Fen1	flap structure specific endonuclease 1	-0.325609	8.16457	-2.81561	0.020171	0.425064	-3.96386
71707	Ubiad1	UbiA prenyltransferase domain containing 1	-0.38672	5.28298	-2.81464	0.0202028	0.425064	-3.7533
100201	Tmem64	transmembrane protein 64	0.412916	6.39248	2.81316	0.0202519	0.425326	-3.89805
72020	Zfp654	zinc finger protein 654	0.39472	5.32424	2.80991	0.0203597	0.426306	-3.76803
213993	Ccdc186	coiled-coil domain containing 186	0.579566	4.55567	2.80954	0.020372	0.426306	-3.62757
18117	Emc8	ER membrane protein complex subunit 8	-0.372001	5.78283	-2.8063	0.0204803	0.427803	-3.84019
56376	Pdlim5	PDZ and LIM domain 5	0.40551	6.05486	2.80315	0.0205858	0.428738	-3.87899
108099	Prkag2	protein kinase, AMP-activated, gamma 2 non-catalytic subunit	-0.742114	3.09214	-2.80219	0.0206182	0.428738	-3.32497
66156	Anapc11	anaphase promoting complex subunit 11	-0.401012	6.2011	-2.8009	0.0206617	0.428738	-3.89855
22698	Zfp39	zinc finger protein 39	-0.416988	4.78377	-2.80057	0.0206728	0.428738	-3.68904
320472	Ppm1e	protein phosphatase 1E (PP2C domain containing)	0.700546	3.11205	2.79789	0.0207636	0.429854	-3.33852
245000	Atr	ataxia telangiectasia and Rad3 related	0.346922	6.69471	2.79357	0.0209107	0.431065	-3.95724
66420	Polr2e	polymerase (RNA) II (DNA directed) polypeptide E	-0.313727	6.74097	-2.79212	0.0209602	0.431065	-3.96322
20338	Sel1l	sel-1 suppressor of lin-12-like (C. elegans)	0.321677	6.79453	2.79158	0.020979	0.431065	-3.96831
67015	Ccdc91	coiled-coil domain containing 91	-0.67505	3.39263	-2.7895	0.0210503	0.431065	-3.40928
66124	Josd2	Josephin domain containing 2	-0.57268	6.04187	-2.85473	0.0210587	0.431065	-3.84769
54598	Calcrl	calcitonin receptor-like	1.05268	1.64522	2.78925	0.0210589	0.431065	-3.10018
14281	Fos	FBJ osteosarcoma oncogene	2.60852	-1.36311	2.78701	0.0211364	0.431065	-3.2156
108767	Pnrc1	proline-rich nuclear receptor coactivator 1	0.620399	4.48096	2.78612	0.0211669	0.431065	-3.64944
22646	Zfp105	zinc finger protein 105	-0.923569	2.31191	-2.78523	0.0211977	0.431065	-3.2036
19296	Pvt1	plasmacytoma variant translocation 1	0.534003	4.53727	2.78297	0.0212763	0.431065	-3.66812
16569	Kif3b	kinesin family member 3B	0.353922	5.77285	2.78273	0.0212845	0.431065	-3.87815
80795	Selenok	selenoprotein K	-0.401053	4.92393	-2.78231	0.0212994	0.431065	-3.74471
229541	Dennd4b	DENN/MADD domain containing 4B	0.452181	4.94465	2.78216	0.0213046	0.431065	-3.74875
67425	Eps8l1	EPS8-like 1	-1.87917	0.622842	-2.77765	0.0214621	0.431396	-3.04749
12896	Cpt2	carnitine palmitoyltransferase 2	-0.399598	5.43867	-2.77678	0.0214929	0.431396	-3.83934
54325	Elovl1	elongation of very long chain fatty acids (FEN1/Elo2, SUR4/Elo3, yeast)-like 1	0.30547	6.98894	2.77639	0.0215064	0.431396	-4.0062
106407	Slc51a	solute carrier family 51, alpha subunit	-2.04451	-0.9479	-2.77581	0.021527	0.431396	-3.1552
66092	Ghitm	growth hormone inducible transmembrane protein	0.664485	8.34334	2.95959	0.0215402	0.431396	-3.88884
67760	Slc38a2	solute carrier family 38, member 2	0.313764	8.12567	2.77446	0.0215745	0.431396	-4.03196
232947	Ppp1r37	protein phosphatase 1, regulatory subunit 37	-0.375735	5.48913	-2.77365	0.0216031	0.431396	-3.85252
64050	Yeats4	YEATS domain containing 4	-0.331135	6.63012	-2.77305	0.0216242	0.431396	-3.9855
214133	Tet2	tet methylcytosine dioxygenase 2	0.607791	4.5578	2.77143	0.0216816	0.431396	-3.68913
64945	Cldn12	claudin 12	1.00308	2.05869	2.77001	0.0217322	0.431396	-3.18477
54678	Zfp108	zinc finger protein 108	-3.14233	-2.26717	-2.76903	0.0217669	0.431396	-3.31263
74097	Pop7	processing of precursor 7, ribonuclease P family, (S. cerevisiae)	-0.468617	4.37638	-2.7674	0.0218253	0.431396	-3.66064
216350	Tspan8	tetraspanin 8	-0.489874	5.55939	-2.76496	0.0219124	0.431396	-3.87557
11812	Apoc1	apolipoprotein C-I	-2.00507	-0.874836	-2.76443	0.0219314	0.431396	-3.15795
319719	Simc1	SUMO-interacting motifs containing 1	0.49425	4.29892	2.76427	0.0219372	0.431396	-3.64958
66541	Immp1l	IMP1 inner mitochondrial membrane peptidase-like (S. cerevisiae)	-0.445799	4.58873	-2.76367	0.0219586	0.431396	-3.71091
69587	Pcgf3	polycomb group ring finger 3	0.383665	6.16031	2.76178	0.0220266	0.431396	-3.95862
71836	Shcbp1l	Shc SH2-domain binding protein 1-like	1.26833	0.946532	2.76116	0.0220492	0.431396	-3.08063
242608	Podn	podocan	-3.88587	-0.305632	-2.87889	0.0220535	0.431396	-3.13978
21803	Tgfb1	transforming growth factor, beta 1	0.328774	6.8961	2.76075	0.0220638	0.431396	-4.02583
24063	Spry1	sprouty RTK signaling antagonist 1	1.2919	2.73242	2.83976	0.0221994	0.432178	-3.25573
19286	Pts	6-pyruvoyl-tetrahydropterin synthase	-0.458281	4.64084	-2.75418	0.0223023	0.432178	-3.73628
59069	Tpm3	tropomyosin 3, gamma	0.35844	7.29101	2.75377	0.0223174	0.432178	-4.05711
237436	Gas2l3	growth arrest-specific 2 like 3	0.475978	4.34621	2.75342	0.02233	0.432178	-3.67772
59079	Erbin	Erbb2 interacting protein	-0.337198	6.36763	-2.75277	0.0223541	0.432178	-3.99483
18952	2020-09-04	septin 4	-0.82446	3.34236	-2.75207	0.0223795	0.432178	-3.45316
12675	Chuk	conserved helix-loop-helix ubiquitous kinase	0.323217	6.62941	2.75069	0.0224299	0.432178	-4.02234
23897	Hax1	HCLS1 associated X-1	0.449522	5.82454	2.7503	0.0224444	0.432178	-3.9368
242864	Napepld	N-acyl phosphatidylethanolamine phospholipase D	-0.584646	3.52567	-2.74997	0.0224565	0.432178	-3.50127
22171	Tyms	thymidylate synthase	-0.332141	6.95623	-2.7483	0.0225179	0.432178	-4.04977
57815	Spata5	spermatogenesis associated 5	0.447307	6.21827	2.74803	0.0225279	0.432178	-3.98678
21664	Phlda1	pleckstrin homology like domain, family A, member 1	3.12582	-0.527425	2.78593	0.0225854	0.432178	-3.15348
16188	Il3ra	interleukin 3 receptor, alpha chain	1.25267	1.34014	2.74479	0.0226477	0.432178	-3.1297
100503347	Gm19648	predicted gene, 19648	1.8567	-0.367747	2.74382	0.0226837	0.432178	-3.12672
75579	2310034G01Rik	RIKEN cDNA 2310034G01 gene	2.74205	-1.66902	2.74349	0.0226959	0.432178	-3.30871
74142	Lonp1	lon peptidase 1, mitochondrial	0.544615	8.50109	2.84501	0.0226992	0.432178	-3.99869
105653	Phyhip	phytanoyl-CoA hydroxylase interacting protein	-1.18752	2.4513	-2.75956	0.022812	0.432821	-3.27599
67493	Mettl16	methyltransferase like 16	-0.540879	7.13752	-2.83101	0.0228171	0.432821	-3.99992
106264	0610012G03Rik	RIKEN cDNA 0610012G03 gene	-0.413438	4.86779	-2.73898	0.0228642	0.432821	-3.80496
232337	Zfp637	zinc finger protein 637	-0.41765	5.02043	-2.73827	0.0228907	0.432821	-3.83319
27392	Pign	phosphatidylinositol glycan anchor biosynthesis, class N	0.40507	5.52149	2.73679	0.0229463	0.432821	-3.91728
27053	Asns	asparagine synthetase	0.446326	9.64426	2.74473	0.0229904	0.432821	-4.0577
72635	Lins1	lines homolog 1	1.06296	4.47608	2.95259	0.0230012	0.432821	-3.55824
68306	4930565N06Rik	RIKEN cDNA 4930565N06 gene	1.54825	0.781645	2.73402	0.0230505	0.432821	-3.10921
11910	Atf3	activating transcription factor 3	3.05754	-1.31135	2.73355	0.0230684	0.432821	-3.27934
68859	Smim1	small integral membrane protein 1	-0.428232	6.89538	-2.73365	0.0231154	0.433004	-4.07024
15468	Prmt2	protein arginine N-methyltransferase 2	-0.9018	1.97723	-2.73057	0.0231813	0.43354	-3.23337
225187	Ankrd29	ankyrin repeat domain 29	-2.0412	-0.713613	-2.72889	0.0232451	0.433765	-3.17958
239273	Abcc4	ATP-binding cassette, sub-family C (CFTR/MRP), member 4	0.397719	4.88249	2.72828	0.0232681	0.433765	-3.82567
14782	Gsr	glutathione reductase	0.322756	7.14583	2.72595	0.0233573	0.434224	-4.09703
606736	C920009B18Rik	RIKEN cDNA C920009B18 gene	1.04529	1.43464	2.72568	0.0233675	0.434224	-3.16953
671232	Topaz1	testis and ovary specific PAZ domain containing 1	2.63214	-1.40141	2.72404	0.0234306	0.434701	-3.28247
71957	Ints11	integrator complex subunit 11	-0.328124	6.52241	-2.71965	0.0235996	0.436145	-4.06368
269529	Fbxo10	F-box protein 10	-0.652819	4.93954	-2.76338	0.0236475	0.436145	-3.81124
231571	Rpap2	RNA polymerase II associated protein 2	0.57443	4.26302	2.71761	0.0236786	0.436145	-3.71485
237890	Slfn14	schlafen 14	-2.30114	1.78934	-2.89298	0.0236981	0.436145	-3.09243
28019	Ing4	inhibitor of growth family, member 4	-0.462267	5.08437	-2.71677	0.0237109	0.436145	-3.8787
56295	Higd1a	HIG1 domain family, member 1A	0.584396	5.52125	2.7602	0.0237661	0.436145	-3.91452
26372	Clcn6	chloride channel, voltage-sensitive 6	-0.54995	3.58823	-2.7151	0.023776	0.436145	-3.57116
71254	Naif1	nuclear apoptosis inducing factor 1	-1.03693	1.4856	-2.71426	0.0238088	0.436145	-3.19095
619605	Zcchc17	zinc finger, CCHC domain containing 17	-0.347437	5.83753	-2.71253	0.0238762	0.436148	-4.00093
66369	Dus2	dihydrouridine synthase 2	0.420125	4.67863	2.71199	0.0238973	0.436148	-3.8132
94185	Tnfrsf21	tumor necrosis factor receptor superfamily, member 21	0.385332	6.13148	2.71067	0.0239493	0.436148	-4.03906
67163	Ccdc47	coiled-coil domain containing 47	0.380406	7.2912	2.71013	0.0239704	0.436148	-4.12848
100504519	NA	NA	0.760083	3.62959	2.70946	0.0239968	0.436148	-3.58553
70556	Slc25a33	solute carrier family 25, member 33	0.711912	3.82189	2.70552	0.0241522	0.438252	-3.6343
100503394	Gm17494	predicted gene, 17494	1.00291	1.89368	2.70461	0.024188	0.438252	-3.25895
338523	Kdm7a	lysine (K)-specific demethylase 7A	0.560667	6.22893	2.77783	0.0242854	0.439173	-4.0022
11518	Add1	adducin 1 (alpha)	-0.337174	8.72643	-2.70074	0.0243419	0.439173	-4.14353
666704	Samd1	sterile alpha motif domain containing 1	-0.313882	6.78095	-2.70048	0.0243523	0.439173	-4.11641
15209	Hesx1	homeobox gene expressed in ES cells	-0.500512	4.88738	-2.69918	0.0244042	0.439428	-3.87131
13180	Pcbd1	pterin 4 alpha carbinolamine dehydratase/dimerization cofactor of hepatocyte nuclear factor 1 alpha (TCF1) 1	-1.12052	1.41684	-2.69705	0.0244896	0.440283	-3.20645
70445	Cd248	CD248 antigen, endosialin	1.37205	0.825767	2.69597	0.024533	0.44038	-3.16292
268882	Fbxo45	F-box protein 45	-0.385185	6.05833	-2.69353	0.0246311	0.44099	-4.05827
216190	Appl2	adaptor protein, phosphotyrosine interaction, PH domain and leucine zipper containing 2	-3.16164	0.408268	-2.82286	0.0246429	0.44099	-3.12297
67963	Npc2	NPC intracellular cholesterol transporter 2	-0.323492	6.01421	-2.69091	0.0247371	0.441979	-4.05798
66292	Mrps21	mitochondrial ribosomal protein S21	-0.392264	5.13929	-2.68953	0.0247934	0.441979	-3.93327
15901	Id1	inhibitor of DNA binding 1	0.666226	3.10801	2.68906	0.0248123	0.441979	-3.50863
192192	Shkbp1	Sh3kbp1 binding protein 1	0.353097	5.77773	2.68604	0.0249356	0.443017	-4.03663
229593	Golph3l	golgi phosphoprotein 3-like	-0.443766	5.64911	-2.68407	0.0250159	0.443017	-4.02093
103236	Csnk1g2	casein kinase 1, gamma 2	-0.302031	6.81976	-2.68379	0.0250275	0.443017	-4.1466
11689	Alox5	arachidonate 5-lipoxygenase	0.984681	2.70033	2.68376	0.0250287	0.443017	-3.42671
238276	Akap5	A kinase (PRKA) anchor protein 5	1.84921	-0.0706117	2.68297	0.0250613	0.443017	-3.18088
12572	Cdk7	cyclin-dependent kinase 7	-0.303865	6.6293	-2.6819	0.0251052	0.443118	-4.13482
12593	Cdyl	chromodomain protein, Y chromosome-like	0.365047	6.09644	2.68054	0.0251613	0.443434	-4.08448
72787	Ndc1	NDC1 transmembrane nucleoporin	0.309373	6.49797	2.67923	0.0252152	0.443669	-4.12791
209837	Slc38a5	solute carrier family 38, member 5	-0.317276	6.59723	-2.67717	0.0253008	0.443669	-4.13972
243853	Fkrp	fukutin related protein	-0.396539	4.9645	-2.6768	0.025316	0.443669	-3.92327
76580	Mib2	mindbomb E3 ubiquitin protein ligase 2	1.20523	4.91106	3.03633	0.0254073	0.443669	-3.6365
16596	Klf1	Kruppel-like factor 1 (erythroid)	-0.34853	8.51509	-2.67388	0.0254375	0.443669	-4.19145
231549	Lrrc8d	leucine rich repeat containing 8D	0.383537	5.56221	2.67347	0.0254547	0.443669	-4.02681
66268	Pigyl	phosphatidylinositol glycan anchor biosynthesis, class Y-like	-0.645237	3.66722	-2.6719	0.02552	0.443669	-3.65538
11957	Atp5j	ATP synthase, H+ transporting, mitochondrial F0 complex, subunit F	-0.318296	7.12586	-2.67127	0.0255463	0.443669	-4.18532
100045469	Gm14204	predicted gene 14204	-2.81508	-1.64008	-2.67092	0.0255613	0.443669	-3.36843
102644	Oaf	out at first homolog	-0.472782	4.5996	-2.66944	0.0256232	0.443669	-3.86468
66433	Chchd7	coiled-coil-helix-coiled-coil-helix domain containing 7	-0.509811	4.62519	-2.66647	0.0257485	0.443669	-3.87435
18626	Per1	period circadian clock 1	0.471786	4.68795	2.66392	0.0258561	0.443669	-3.89191
93696	Chrac1	chromatin accessibility complex 1	-0.391342	4.96576	-2.6636	0.0258698	0.443669	-3.94506
54199	Ccrl2	chemokine (C-C motif) receptor-like 2	-1.22735	1.79926	-2.66348	0.025875	0.443669	-3.29968
17242	Mdk	midkine	-0.74458	2.56089	-2.66336	0.0258799	0.443669	-3.43809
328381	Sh2d4b	SH2 domain containing 4B	-2.61205	-1.5336	-2.6633	0.0258824	0.443669	-3.36098
21887	Tle3	transducin-like enhancer of split 3	0.491611	5.35091	2.66318	0.0258874	0.443669	-4.00988
68145	Etaa1	Ewing tumor-associated antigen 1	-0.330639	5.86267	-2.66129	0.0259678	0.443669	-4.08776
56873	Lmbr1	limb region 1	-0.566946	3.62986	-2.65983	0.0260302	0.443669	-3.66783
12298	Cacnb4	calcium channel, voltage-dependent, beta 4 subunit	-1.21785	1.04196	-2.65612	0.0261889	0.443669	-3.23065
70807	Arrdc2	arrestin domain containing 2	-0.5752	4.47192	-2.65545	0.0262176	0.443669	-3.85885
20454	St3gal5	ST3 beta-galactoside alpha-2,3-sialyltransferase 5	-0.365545	7.07401	-2.6541	0.026276	0.443669	-4.21033
668158	Ccdc85c	coiled-coil domain containing 85C	0.561509	3.4903	2.65366	0.026295	0.443669	-3.64787
100379145	Snora23	small nucleolar RNA, H/ACA box 23	2.15377	-1.37733	2.65316	0.0263165	0.443669	-3.33517
22701	Zfp41	zinc finger protein 41	-0.515707	3.7405	-2.6525	0.0263447	0.443669	-3.70491
67216	Mboat2	membrane bound O-acyltransferase domain containing 2	0.693982	3.35251	2.65142	0.0263918	0.443669	-3.6184
70186	Fam162a	family with sequence similarity 162, member A	0.394612	6.79953	2.65094	0.0264124	0.443669	-4.1984
73338	Itpripl1	inositol 1,4,5-triphosphate receptor interacting protein-like 1	-0.4061	5.74901	-2.65016	0.0264461	0.443669	-4.09007
13353	Dgcr6	DiGeorge syndrome critical region gene 6	-0.422588	4.46168	-2.64994	0.0264559	0.443669	-3.86898
13924	Ptprv	protein tyrosine phosphatase, receptor type, V	0.647299	3.83963	2.64981	0.0264612	0.443669	-3.72871
76804	Kdm4c	lysine (K)-specific demethylase 4C	0.473318	5.27424	2.64916	0.0264897	0.443669	-4.02067
68195	Rnaset2b	ribonuclease T2B	1.07424	1.65578	2.64818	0.0265322	0.443669	-3.30767
64143	Ralb	v-ral simian leukemia viral oncogene B	0.515523	3.72137	2.64813	0.0265343	0.443669	-3.70819
12288	Cacna1c	calcium channel, voltage-dependent, L type, alpha 1C subunit	0.974251	1.64196	2.64793	0.026543	0.443669	-3.30778
21389	Tbx6	T-box 6	-2.17476	-1.3403	-2.64787	0.0265455	0.443669	-3.33729
75801	4930447C04Rik	RIKEN cDNA 4930447C04 gene	0.621428	3.1139	2.64638	0.0266106	0.443669	-3.57776
207304	Hectd1	HECT domain E3 ubiquitin protein ligase 1	0.316919	10.3483	2.64608	0.0266237	0.443669	-4.19122
100217440	Snora61	small nucleolar RNA, H/ACA box 61	-0.797641	2.38309	-2.64602	0.0266263	0.443669	-3.43103
12418	Cbx4	chromobox 4	0.707214	2.66141	2.64242	0.026784	0.445046	-3.4913
50493	Txnrd1	thioredoxin reductase 1	0.331459	8.52878	2.64239	0.0267855	0.445046	-4.24287
69976	Galk2	galactokinase 2	-0.533243	3.64185	-2.64082	0.0268542	0.445116	-3.70115
338349	Cntln	centlein, centrosomal protein	-2.05119	-0.868295	-2.64055	0.0268664	0.445116	-3.28897
270685	Mthfd1l	methylenetetrahydrofolate dehydrogenase (NADP+ dependent) 1-like	0.289263	8.26364	2.6396	0.0269081	0.445171	-4.2515
70317	Arl16	ADP-ribosylation factor-like 16	-0.652858	2.86934	-2.63696	0.0270249	0.446469	-3.5408
217682	Plekhd1	pleckstrin homology domain containing, family D (with coiled-coil domains) member 1	-3.40053	-1.85472	-2.64156	0.0270732	0.446631	-3.40579
18201	Nsmaf	neutral sphingomyelinase (N-SMase) activation associated factor	-0.322409	6.81031	-2.63065	0.0273063	0.449838	-4.23261
20111	Rps6ka1	ribosomal protein S6 kinase polypeptide 1	0.571874	3.34955	2.62861	0.0273977	0.450703	-3.65646
21991	Tpi1	triosephosphate isomerase 1	0.307927	9.83463	2.62552	0.027537	0.451224	-4.23999
210009	Mtrr	5-methyltetrahydrofolate-homocysteine methyltransferase reductase	0.369829	6.34902	2.62454	0.027581	0.451224	-4.2024
14221	Fjx1	four jointed box 1	1.1923	1.05646	2.62409	0.0276017	0.451224	-3.27683
624086	A230045G11Rik	RIKEN cDNA A230045G11 gene	-0.438489	4.61822	-2.62406	0.0276027	0.451224	-3.94254
24071	Synj2bp	synaptojanin 2 binding protein	-0.320922	5.88497	-2.62334	0.0276355	0.451224	-4.15242
20908	Stx3	syntaxin 3	-0.603611	3.15393	-2.62275	0.0276624	0.451224	-3.62259
623688	Gm6445	predicted gene 6445	-1.59976	0.110297	-2.62129	0.0277288	0.451387	-3.25019
208727	Hdac4	histone deacetylase 4	0.51878	3.69972	2.62082	0.0277502	0.451387	-3.74675
26889	Cln8	ceroid-lipofuscinosis, neuronal 8	0.457089	4.82802	2.61831	0.0278645	0.452539	-3.99285
67484	Eepd1	endonuclease/exonuclease/phosphatase family domain containing 1	-2.64618	-1.72886	-2.61756	0.0278989	0.452539	-3.42365
77975	Tmem50b	transmembrane protein 50B	1.09673	1.09931	2.61463	0.0280331	0.454082	-3.2947
20617	Snca	synuclein, alpha	-0.405722	5.9548	-2.61365	0.0280783	0.45418	-4.17592
320706	Soga1	suppressor of glucose, autophagy associated 1	-0.521106	4.10691	-2.61233	0.0281395	0.454196	-3.85113
12799	Cnp	2',3'-cyclic nucleotide 3' phosphodiesterase	-0.585274	3.83914	-2.61114	0.0281943	0.454196	-3.79174
64209	Herpud1	homocysteine-inducible, endoplasmic reticulum stress-inducible, ubiquitin-like domain member 1	0.419489	5.19123	2.61109	0.0281966	0.454196	-4.06926
76467	Msrb2	methionine sulfoxide reductase B2	-0.589234	3.35945	-2.60997	0.0282484	0.4544	-3.68722
230784	Sesn2	sestrin 2	1.16899	5.15596	2.9813	0.0283478	0.455261	-3.77558
20193	S100a1	S100 calcium binding protein A1	-0.911092	2.0424	-2.60713	0.0283803	0.455261	-3.42842
102423	Hinfp	histone H4 transcription factor	0.525256	3.90349	2.6055	0.0284565	0.455854	-3.81652
666173	Vps13b	vacuolar protein sorting 13B	0.352609	7.03202	2.60051	0.0286901	0.457082	-4.29606
665783	Gm7785	predicted gene 7785	-1.56922	0.76176	-2.60022	0.028704	0.457082	-3.28666
217057	Ptrh2	peptidyl-tRNA hydrolase 2	-0.316364	6.09382	-2.59937	0.0287442	0.457082	-4.21634
76952	Nt5c2	5'-nucleotidase, cytosolic II	-0.33463	7.23924	-2.5974	0.028837	0.457082	-4.31067
74393	Map10	microtubule-associated protein 10	-1.36599	0.716296	-2.5968	0.0288656	0.457082	-3.29164
83436	Plekha2	pleckstrin homology domain-containing, family A (phosphoinositide binding specific) member 2	1.67795	2.7792	2.79573	0.0288785	0.457082	-3.41397
399603	Fam84b	family with sequence similarity 84, member B	0.671934	2.85404	2.59509	0.0289466	0.457082	-3.60289
72552	Hsdl1	hydroxysteroid dehydrogenase like 1	-0.33297	6.00543	-2.59406	0.0289954	0.457082	-4.21463
240752	Pik3c2b	phosphatidylinositol-4-phosphate 3-kinase catalytic subunit type 2 beta	0.94878	1.63273	2.59383	0.0290065	0.457082	-3.38587
16563	Kif2a	kinesin family member 2A	0.300243	7.51157	2.59148	0.0291187	0.457082	-4.32897
14783	Grb10	growth factor receptor bound protein 10	0.307955	9.40267	2.59027	0.0291765	0.457082	-4.30878
219181	Akap11	A kinase (PRKA) anchor protein 11	0.322054	6.85238	2.59023	0.0291786	0.457082	-4.30179
231583	Slc26a1	solute carrier family 26 (sulfate transporter), member 1	-0.656872	4.9432	-2.65699	0.0292461	0.457082	-4.00148
231474	Paqr3	progestin and adipoQ receptor family member III	1.10485	1.54065	2.5881	0.0292805	0.457082	-3.37924
57255	Cldn13	claudin 13	-0.623226	6.23005	-2.7104	0.0292848	0.457082	-4.14745
223920	Soat2	sterol O-acyltransferase 2	1.2005	4.67173	2.90494	0.02931	0.457082	-3.75181
208440	Dip2c	disco interacting protein 2 homolog C	0.709422	2.85689	2.58747	0.0293107	0.457082	-3.61451
18015	Nf1	neurofibromin 1	0.349272	5.26918	2.58705	0.0293312	0.457082	-4.12198
58250	Chst11	carbohydrate sulfotransferase 11	0.342983	6.8567	2.5868	0.029343	0.457082	-4.3075
16565	Kif21b	kinesin family member 21B	0.431752	6.26806	2.58779	0.029366	0.457082	-4.25484
56454	Aldh18a1	aldehyde dehydrogenase 18 family, member A1	0.319485	8.47933	2.58621	0.0293713	0.457082	-4.3354
110593	Prdm2	PR domain containing 2, with ZNF domain	0.36612	6.30766	2.58564	0.029399	0.457082	-4.2617
11984	Atp6v0c	ATPase, H+ transporting, lysosomal V0 subunit C	0.449891	5.0728	2.58465	0.0294465	0.457159	-4.09141
399566	Btbd6	BTB (POZ) domain containing 6	-0.554148	3.40641	-2.58391	0.0294827	0.457159	-3.73877
12234	Btrc	beta-transducin repeat containing protein	-0.497492	6.04586	-2.61227	0.0295486	0.457569	-4.21154
668504	Gm9209	predicted gene 9209	2.55699	0.00449675	2.61979	0.0296644	0.458751	-3.29223
17130	Smad6	SMAD family member 6	-1.03491	1.30472	-2.57745	0.0297968	0.459039	-3.36702
319562	9630028B13Rik	RIKEN cDNA 9630028B13 gene	-2.16734	-0.861586	-2.57649	0.0298438	0.459039	-3.36013
18514	Pbx1	pre B cell leukemia homeobox 1	-1.18282	2.7005	-2.63611	0.0298618	0.459039	-3.541
58233	Dnaja4	DnaJ heat shock protein family (Hsp40) member A4	0.625483	5.27818	2.65232	0.0298935	0.459039	-4.07564
57258	Xpo4	exportin 4	0.338386	7.00878	2.57512	0.0299111	0.459039	-4.33619
100041379	Zfp980	zinc finger protein 980	-2.61013	-1.63944	-2.57493	0.0299201	0.459039	-3.45296
22110	Tspyl1	testis-specific protein, Y-encoded-like 1	-0.318507	5.98851	-2.57175	0.0300769	0.459997	-4.24899
74478	Snx29	sorting nexin 29	1.04911	1.24935	2.57147	0.0300909	0.459997	-3.36989
64138	Ctsz	cathepsin Z	0.302875	6.19229	2.57049	0.0301389	0.459997	-4.27461
66086	Fopnl	Fgfr1op N-terminal like	-0.361083	5.61263	-2.57045	0.030141	0.459997	-4.20116
13609	S1pr1	sphingosine-1-phosphate receptor 1	-0.968954	2.17905	-2.56817	0.0302542	0.460192	-3.50774
240174	Thada	thyroid adenoma associated	0.354828	6.45597	2.56663	0.0303309	0.460192	-4.30722
116870	Mta1	metastasis associated 1	0.291534	7.26849	2.56627	0.0303485	0.460192	-4.36313
101513	Mob2	MOB kinase activator 2	-0.382493	5.09806	-2.56602	0.030361	0.460192	-4.12634
110084	Dnah1	dynein, axonemal, heavy chain 1	-2.11721	-0.742208	-2.56546	0.0303892	0.460192	-3.36026
26570	Slc7a11	solute carrier family 7 (cationic amino acid transporter, y+ system), member 11	2.96884	2.64742	3.01862	0.0303915	0.460192	-3.23682
26384	Gnpda1	glucosamine-6-phosphate deaminase 1	-0.409686	4.67957	-2.56268	0.0305279	0.461656	-4.05393
101985	Usb1	U6 snRNA biogenesis 1	-0.505413	4.0931	-2.5612	0.0306021	0.462175	-3.92935
68475	Ssna1	SS nuclear autoantigen 1	-0.384242	6.25368	-2.55969	0.0306784	0.462725	-4.29784
18242	Oat	ornithine aminotransferase	-0.275611	7.98841	-2.5551	0.03091	0.465185	-4.39137
100861652	NA	NA	-0.913539	2.2582	-2.55487	0.0309216	0.465185	-3.54266
108652	Slc35b3	solute carrier family 35, member B3	-0.510841	3.66709	-2.5516	0.0310883	0.466674	-3.84873
74157	Cmtr1	cap methyltransferase 1	0.288584	6.64616	2.55135	0.0311009	0.466674	-4.34934
171395	Pkd1l1	polycystic kidney disease 1 like 1	-2.64101	-0.344278	-2.57135	0.0312003	0.467562	-3.35488
11641	Akap2	A kinase (PRKA) anchor protein 2	1.35117	0.271241	2.54529	0.031412	0.469187	-3.34575
74396	4933407K13Rik	RIKEN cDNA 4933407K13 gene	0.904078	1.84213	2.54528	0.0314123	0.469187	-3.48898
233789	Smg1	SMG1 homolog, phosphatidylinositol 3-kinase-related kinase (C. elegans)	0.290551	7.96639	2.54494	0.03143	0.469187	-4.40811
100503337	Gm9895	predicted gene 9895	-1.17919	1.47588	-2.54295	0.0315325	0.470114	-3.43326
18616	Peg3	paternally expressed 3	-0.670692	4.73965	-2.60605	0.0315777	0.470184	-4.03973
12757	Clta	clathrin, light polypeptide (Lca)	-0.273503	7.40337	-2.53928	0.0317234	0.471748	-4.4112
80385	Tusc2	tumor suppressor candidate 2	-0.344745	5.29408	-2.5355	0.0319205	0.474072	-4.20898
216456	Gls2	glutaminase 2 (liver, mitochondrial)	0.855529	2.16831	2.53191	0.0321093	0.475152	-3.5647
15976	Ifnar2	interferon (alpha and beta) receptor 2	0.398057	5.70702	2.53184	0.0321134	0.475152	-4.27702
26941	Slc9a3r1	solute carrier family 9 (sodium/hydrogen exchanger), member 3 regulator 1	0.423461	4.78554	2.53179	0.0321159	0.475152	-4.12499
75710	Rbm12	RNA binding motif protein 12	-0.353441	6.66532	-2.53023	0.0321983	0.475373	-4.38461
26457	Slc27a1	solute carrier family 27 (fatty acid transporter), member 1	2.02105	-0.621286	2.52883	0.032272	0.475373	-3.39155
77799	Sla2	Src-like-adaptor 2	2.13772	-0.220723	2.52636	0.0324032	0.475373	-3.37534
78267	Klhdc8b	kelch domain containing 8B	-0.493741	4.50089	-2.5236	0.0325507	0.475373	-4.0787
109978	Art4	ADP-ribosyltransferase 4	-0.415133	5.23678	-2.52359	0.0325509	0.475373	-4.21788
109181	Trip11	thyroid hormone receptor interactor 11	0.34987	5.59179	2.52143	0.0326665	0.475373	-4.27809
170742	Sertad3	SERTA domain containing 3	-0.650949	2.85259	-2.52132	0.0326723	0.475373	-3.7166
22032	Traf4	TNF receptor associated factor 4	0.332256	6.62261	2.5213	0.0326735	0.475373	-4.39585
20847	Stat2	signal transducer and activator of transcription 2	-0.467698	4.3648	-2.52127	0.0326753	0.475373	-4.05448
12444	Ccnd2	cyclin D2	0.702447	7.18117	2.74197	0.0328438	0.475373	-4.2518
230861	Eif4g3	eukaryotic translation initiation factor 4 gamma, 3	0.273802	7.26333	2.51812	0.0328443	0.475373	-4.44127
276829	Smtnl2	smoothelin-like 2	0.72214	3.01956	2.51769	0.0328675	0.475373	-3.75641
20963	Syk	spleen tyrosine kinase	-0.571501	3.71282	-2.51754	0.0328757	0.475373	-3.91159
18559	Pctp	phosphatidylcholine transfer protein	-0.503397	3.67417	-2.51719	0.0328949	0.475373	-3.90491
66174	Nudt14	nudix (nucleoside diphosphate linked moiety X)-type motif 14	-1.14781	1.55398	-2.517	0.0329048	0.475373	-3.48279
380959	Alg10b	asparagine-linked glycosylation 10B (alpha-1,2-glucosyltransferase)	0.298115	6.60545	2.51676	0.0329182	0.475373	-4.40192
12509	Cd59a	CD59a antigen	-0.931638	3.90956	-2.62057	0.0329491	0.475373	-3.86471
110208	Pgd	phosphogluconate dehydrogenase	0.365428	7.62916	2.516	0.0329592	0.475373	-4.45329
75731	Idnk	idnK gluconokinase homolog (E. coli)	-0.493823	3.68623	-2.51409	0.0330627	0.475373	-3.91252
208982	Hmgcll1	3-hydroxymethyl-3-methylglutaryl-Coenzyme A lyase-like 1	1.31405	0.341045	2.51349	0.0330953	0.475373	-3.38794
67144	Lrrc40	leucine rich repeat containing 40	0.304187	6.36844	2.51225	0.0331628	0.475373	-4.38724
70510	Rnf167	ring finger protein 167	-0.349826	6.32501	-2.51212	0.0331695	0.475373	-4.38264
240025	Dact2	dishevelled-binding antagonist of beta-catenin 2	-1.68425	-0.347668	-2.51192	0.0331804	0.475373	-3.39449
66701	Spryd4	SPRY domain containing 4	-0.4331	4.33541	-2.51167	0.0331941	0.475373	-4.06406
74533	Gzf1	GDNF-inducible zinc finger protein 1	0.378306	5.48614	2.51152	0.0332021	0.475373	-4.27799
14766	Adgrg1	adhesion G protein-coupled receptor G1	0.514531	8.06552	2.60001	0.0332247	0.475373	-4.38636
241447	Cers6	ceramide synthase 6	0.7422	2.44321	2.51066	0.033249	0.475373	-3.64968
236790	Ints6l	integrator complex subunit 6 like	0.575403	7.53242	2.63767	0.0332872	0.475373	-4.3529
11876	Artn	artemin	2.43327	-1.73073	2.50931	0.0333229	0.475373	-3.51991
56312	Nupr1	nuclear protein transcription regulator 1	3.18564	0.317784	2.64629	0.0334013	0.475373	-3.33958
79059	Nme3	NME/NM23 nucleoside diphosphate kinase 3	-0.555063	4.6465	-2.51027	0.0334278	0.475373	-4.13108
329795	Tmem67	transmembrane protein 67	0.86731	2.32139	2.50716	0.0334407	0.475373	-3.62898
240185	Jcad	junctional cadherin 5 associated	-0.466224	6.16051	-2.52701	0.0335648	0.476228	-4.35659
15331	Hmgn2	high mobility group nucleosomal binding domain 2	-0.313765	6.23762	-2.50458	0.0335828	0.476228	-4.38597
12394	Runx1	runt related transcription factor 1	0.346649	5.61467	2.50358	0.0336381	0.47643	-4.31019
218832	Polr3a	polymerase (RNA) III (DNA directed) polypeptide A	0.319292	6.2353	2.50275	0.0336837	0.476495	-4.38885
66902	Mtap	methylthioadenosine phosphorylase	0.328526	6.25517	2.49769	0.0339646	0.479625	-4.39904
68178	Cgnl1	cingulin-like 1	1.56353	-0.283607	2.49728	0.0339875	0.479625	-3.40885
56742	Psrc1	proline/serine-rich coiled-coil 1	0.421915	4.96356	2.49545	0.0340901	0.479719	-4.21632
629059	Fam124a	family with sequence similarity 124, member A	5.32509	0.877677	2.87879	0.0341084	0.479719	-3.29599
227693	Zer1	zyg-11 related, cell cycle regulator	-0.431384	5.08388	-2.49422	0.0341589	0.479719	-4.23889
50768	Dlc1	deleted in liver cancer 1	-0.977158	2.67678	-2.50122	0.0341754	0.479719	-3.70697
20677	Sox4	SRY (sex determining region Y)-box 4	-0.680071	2.61651	-2.49347	0.0342008	0.479719	-3.71083
73668	Ttc21b	tetratricopeptide repeat domain 21B	0.596179	3.37383	2.49233	0.0342651	0.480042	-3.87609
14533	Bloc1s1	biogenesis of lysosomal organelles complex-1, subunit 1	-0.631851	3.78823	-2.49074	0.0343542	0.480306	-3.9706
67768	N6amt1	N-6 adenine-specific DNA methyltransferase 1 (putative)	-0.456768	4.02429	-2.49052	0.0343667	0.480306	-4.02777
27267	Cars	cysteinyl-tRNA synthetase	0.353406	7.17475	2.48944	0.0344281	0.480586	-4.4837
66126	Elof1	ELF1 homolog, elongation factor 1	-0.339804	5.51244	-2.4868	0.0345774	0.480894	-4.32205
66973	Mrps18b	mitochondrial ribosomal protein S18B	0.409174	4.80295	2.48614	0.034615	0.480894	-4.20151
72137	Wdsub1	WD repeat, SAM and U-box domain containing 1	-0.464039	4.0278	-2.48583	0.0346322	0.480894	-4.03565
68703	Rere	arginine glutamic acid dipeptide (RE) repeats	0.336671	6.36079	2.48557	0.0346473	0.480894	-4.4295
93734	Mpv17l	Mpv17 transgene, kidney disease mutant-like	1.55436	0.072124	2.48505	0.034677	0.480894	-3.41964
229900	Gbp7	guanylate binding protein 7	1.0033	2.17972	2.48412	0.03473	0.480894	-3.63347
107869	Cth	cystathionase (cystathionine gamma-lyase)	2.75016	4.15201	3.26945	0.0347679	0.480894	-3.44124
56738	Mocs1	molybdenum cofactor synthesis 1	-0.419245	5.51381	-2.48293	0.0347975	0.480894	-4.3277
52428	Rhpn2	rhophilin, Rho GTPase binding protein 2	-1.99508	-0.926076	-2.48249	0.0348228	0.480894	-3.4612
14682	Gnaq	guanine nucleotide binding protein, alpha q polypeptide	-0.732052	2.64079	-2.47821	0.0350684	0.483267	-3.73762
67713	Dnajc19	DnaJ heat shock protein family (Hsp40) member C19	-0.417463	4.72457	-2.47804	0.0350779	0.483267	-4.19874
242585	Slc35d1	solute carrier family 35 (UDP-glucuronic acid/UDP-N-acetylgalactosamine dual transporter), member D1	0.419402	4.59905	2.47728	0.035122	0.483302	-4.17562
74147	Ehhadh	enoyl-Coenzyme A, hydratase/3-hydroxyacyl Coenzyme A dehydrogenase	-0.473566	4.26799	-2.47393	0.0353155	0.485389	-4.10805
108837	Ibtk	inhibitor of Bruton agammaglobulinemia tyrosine kinase	0.275244	7.30534	2.47007	0.0355399	0.487851	-4.52073
214547	She	src homology 2 domain-containing transforming protein E	2.45673	-1.13484	2.46932	0.0355835	0.487851	-3.49771
11911	Atf4	activating transcription factor 4	0.484947	7.67902	2.54721	0.0356206	0.487851	-4.46191
70790	Ubr5	ubiquitin protein ligase E3 component n-recognin 5	0.287283	8.97212	2.46493	0.0358412	0.488229	-4.52238
13417	Dnah8	dynein, axonemal, heavy chain 8	0.355452	5.57991	2.46364	0.035917	0.488229	-4.3695
18538	Pcna	proliferating cell nuclear antigen	-0.277145	9.06165	-2.46343	0.0359297	0.488229	-4.52276
107975	Pacs1	phosphofurin acidic cluster sorting protein 1	0.333344	6.87538	2.46265	0.0359755	0.488229	-4.51028
666060	Frmpd1	FERM and PDZ domain containing 1	-1.06139	1.21421	-2.46243	0.0359887	0.488229	-3.51882
11479	Acvr1b	activin A receptor, type 1B	0.615211	2.90058	2.46214	0.0360058	0.488229	-3.81953
219024	Tmem55b	transmembrane protein 55b	-0.462075	3.85679	-2.46212	0.0360066	0.488229	-4.03425
13007	Csrp1	cysteine and glycine-rich protein 1	-0.33522	6.11636	-2.46199	0.0360147	0.488229	-4.44132
209018	Vps8	VPS8 CORVET complex subunit	0.328447	5.32961	2.46072	0.0360899	0.488229	-4.33582
235044	Plppr2	phospholipid phosphatase related 2	1.9769	-1.0322	2.46064	0.0360944	0.488229	-3.49153
100038347	Fam174b	family with sequence similarity 174, member B	-2.64723	1.19146	-2.6274	0.0361106	0.488229	-3.39496
76781	Mettl4	methyltransferase like 4	0.37488	5.3362	2.45795	0.0362542	0.4896	-4.3408
433801	Gm13212	predicted gene 13212	-0.667342	2.97476	-2.45673	0.036327	0.48997	-3.84236
214444	Cdk5rap2	CDK5 regulatory subunit associated protein 2	0.318412	6.12341	2.45533	0.0364102	0.48997	-4.45325
72333	Palld	palladin, cytoskeletal associated protein	1.6189	-0.124081	2.45413	0.0364823	0.48997	-3.45811
15502	Dnaja1	DnaJ heat shock protein family (Hsp40) member A1	-0.314891	7.98682	-2.45407	0.0364857	0.48997	-4.55512
72355	Cdpf1	cysteine rich, DPF motif domain containing 1	-0.603048	3.78499	-2.45396	0.0364925	0.48997	-4.02848
12912	Creb1	cAMP responsive element binding protein 1	0.268525	7.32861	2.45216	0.0366002	0.490848	-4.55057
16765	Stmn1	stathmin 1	-0.303084	6.20186	-2.451	0.0366698	0.491215	-4.46869
76559	Atg2b	autophagy related 2B	0.26687	7.81679	2.44935	0.0367695	0.491221	-4.56311
52635	Esyt2	extended synaptotagmin-like protein 2	0.334987	6.8646	2.44927	0.036774	0.491221	-4.53112
432582	Ccdc92b	coiled-coil domain containing 92B	-0.560401	4.87823	-2.4691	0.0367972	0.491221	-4.25401
30059	Timm10	translocase of inner mitochondrial membrane 10	-0.44884	5.20746	-2.4467	0.0369294	0.492137	-4.3365
11515	Adcy9	adenylate cyclase 9	0.632944	3.17183	2.44636	0.0369505	0.492137	-3.9018
100861633	NA	NA	0.604751	3.74949	2.44478	0.037046	0.492844	-4.0345
70439	Taf15	TATA-box binding protein associated factor 15	0.283353	7.85419	2.43977	0.0373518	0.496343	-4.57858
16594	Klc2	kinesin light chain 2	0.541041	3.38024	2.43829	0.0374426	0.496898	-3.96272
109135	Plekha5	pleckstrin homology domain containing, family A member 5	0.436807	4.09182	2.4377	0.0374791	0.496898	-4.12752
19268	Ptprf	protein tyrosine phosphatase, receptor type, F	1.05655	1.26124	2.43638	0.0375603	0.497406	-3.56125
225467	Pggt1b	protein geranylgeranyltransferase type I, beta subunit	0.341355	5.35577	2.43287	0.0377771	0.498724	-4.3846
11958	Atp5k	ATP synthase, H+ transporting, mitochondrial F1F0 complex, subunit E	-0.290576	6.24778	-2.43276	0.0377844	0.498724	-4.50311
100042165	BC005561	cDNA sequence BC005561	0.362866	4.99432	2.43269	0.0377886	0.498724	-4.32311
30928	Zbtb18	zinc finger and BTB domain containing 18	0.551973	4.88718	2.44893	0.0379929	0.500622	-4.28845
69857	1810053B23Rik	RIKEN cDNA 1810053B23 gene	1.70456	0.324186	2.42728	0.0381253	0.500622	-3.49677
170765	Ripply3	ripply transcriptional repressor 3	-3.01503	-1.78844	-2.42698	0.0381443	0.500622	-3.60071
353211	Prune2	prune homolog 2	1.48802	-0.0503105	2.4264	0.0381806	0.500622	-3.49162
21378	Tbrg3	transforming growth factor beta regulated gene 3	1.04185	1.07952	2.42627	0.0381885	0.500622	-3.55539
77577	Spns3	spinster homolog 3	1.60886	0.206877	2.42623	0.0381911	0.500622	-3.49472
94065	Mrpl34	mitochondrial ribosomal protein L34	-0.302959	5.93766	-2.42543	0.0382414	0.500716	-4.47931
22695	Zfp36	zinc finger protein 36	0.888599	1.55856	2.42217	0.0384465	0.502386	-3.62513
58521	Eid1	EP300 interacting inhibitor of differentiation 1	-0.345077	6.39991	-2.42203	0.0384554	0.502386	-4.53552
243867	Fbxo46	F-box protein 46	-0.469068	3.99609	-2.4193	0.0386282	0.503911	-4.13404
11668	Aldh1a1	aldehyde dehydrogenase family 1, subfamily A1	-2.26038	-1.74674	-2.41881	0.0386589	0.503911	-3.60392
17131	Smad7	SMAD family member 7	1.58525	-0.383652	2.41755	0.0387387	0.504385	-3.50533
67724	Pop1	processing of precursor 1, ribonuclease P/MRP family, (S. cerevisiae)	0.413542	5.73633	2.41339	0.0390046	0.506591	-4.47174
68837	Foxk2	forkhead box K2	0.291541	7.07607	2.41321	0.0390158	0.506591	-4.60232
71954	Suds3	suppressor of defective silencing 3 homolog (S. cerevisiae)	-0.281754	6.88101	-2.41285	0.039039	0.506591	-4.59105
69833	Polr2f	polymerase (RNA) II (DNA directed) polypeptide F	-0.280145	6.46961	-2.41189	0.0391005	0.506823	-4.55892
74440	Cmip	c-Maf inducing protein	0.276727	7.02121	2.41085	0.0391673	0.507122	-4.60336
26395	Map2k1	mitogen-activated protein kinase kinase 1	0.421501	6.28291	2.41816	0.0393401	0.507672	-4.5367
67120	Ttc14	tetratricopeptide repeat domain 14	0.269095	7.16413	2.40767	0.0393717	0.507672	-4.61589
14605	Tsc22d3	TSC22 domain family, member 3	0.742284	2.45609	2.40619	0.0394677	0.507672	-3.81072
66147	Necap2	NECAP endocytosis associated 2	-0.32019	7.06111	-2.40613	0.0394718	0.507672	-4.61252
71151	Eri2	exoribonuclease 2	0.328671	5.42952	2.40586	0.0394888	0.507672	-4.43956
103711	Pnpo	pyridoxine 5'-phosphate oxidase	-0.412614	8.00642	-2.43133	0.0394958	0.507672	-4.60959
68642	Tmem216	transmembrane protein 216	-0.464326	3.81507	-2.40545	0.0395157	0.507672	-4.11386
106633	Ift140	intraflagellar transport 140	-0.59108	6.44227	-2.52119	0.0395999	0.507884	-4.464
50874	Tmod4	tropomodulin 4	-1.8334	-0.694463	-2.40332	0.0396542	0.507884	-3.53367
83383	Tfap4	transcription factor AP4	-0.353388	5.17524	-2.40308	0.0396696	0.507884	-4.40193
66442	Spc25	SPC25, NDC80 kinetochore complex component, homolog (S. cerevisiae)	-0.290762	6.16539	-2.40248	0.0397084	0.507884	-4.5428
107022	Gramd3	GRAM domain containing 3	-3.72065	-1.14193	-2.48008	0.0398163	0.507884	-3.57434
16579	Kifap3	kinesin-associated protein 3	-0.408323	4.22498	-2.4007	0.0398249	0.507884	-4.21635
68192	Leprotl1	leptin receptor overlapping transcript-like 1	0.465936	4.69769	2.39997	0.0398725	0.507884	-4.31736
72124	Seh1l	SEH1-like (S. cerevisiae	0.306875	7.95735	2.39929	0.039917	0.507884	-4.6437
402747	D630004N19Rik	RIKEN cDNA D630004N19 gene	-1.28414	1.17381	-2.39915	0.0399258	0.507884	-3.59802
100504486	Gdap10	ganglioside-induced differentiation-associated-protein 10	1.04566	1.00638	2.39829	0.0399825	0.508049	-3.58663
231861	Tnrc18	trinucleotide repeat containing 18	0.511708	3.7565	2.39548	0.0401675	0.509841	-4.11577
73112	Abracl	ABRA C-terminal like	-0.308045	5.6149	-2.39351	0.0402974	0.510744	-4.48723
67457	Frmd8	FERM domain containing 8	-0.374963	5.15345	-2.39246	0.0403666	0.510744	-4.41463
11519	Add2	adducin 2 (beta)	0.36135	8.71741	2.3924	0.0403705	0.510744	-4.64469
72345	Amer1	APC membrane recruitment 1	-0.353347	5.0434	-2.39113	0.0404545	0.51125	-4.39783
320632	Snrnp200	small nuclear ribonucleoprotein 200 (U5)	0.303147	9.40688	2.38979	0.0405436	0.511352	-4.63317
29809	Rabgap1l	RAB GTPase activating protein 1-like	0.288816	7.25285	2.38926	0.0405791	0.511352	-4.64892
67923	Eloc	elongin C	-0.319463	7.04453	-2.38767	0.0406851	0.511352	-4.64133
30785	Cttnbp2	cortactin binding protein 2	-2.1435	-1.62889	-2.38751	0.0406954	0.511352	-3.61769
26447	Poli	polymerase (DNA directed), iota	0.39196	5.39833	2.38732	0.0407086	0.511352	-4.46368
66350	Pla2g12a	phospholipase A2, group XIIA	0.272524	6.81769	2.38704	0.0407267	0.511352	-4.62838
56030	Tmem131	transmembrane protein 131	0.283645	7.99698	2.38567	0.0408188	0.511445	-4.66558
70450	Unc13d	unc-13 homolog D (C. elegans)	0.279498	6.92864	2.38545	0.0408331	0.511445	-4.63835
382030	Cnep1r1	CTD nuclear envelope phosphatase 1 regulatory subunit 1	-0.313045	5.45423	-2.38492	0.0408691	0.511445	-4.47679
360216	Zranb1	zinc finger, RAN-binding domain containing 1	0.325916	5.20742	2.3843	0.0409103	0.511445	-4.43798
75423	Arl5a	ADP-ribosylation factor-like 5A	-0.277393	7.71494	-2.38325	0.0409809	0.51171	-4.66868
17972	Ncf4	neutrophil cytosolic factor 4	-2.82477	-0.0352976	-2.46013	0.0410408	0.51171	-3.51478
230779	Serinc2	serine incorporator 2	-2.01321	-0.795153	-2.38202	0.0410637	0.51171	-3.56328
18747	Prkaca	protein kinase, cAMP dependent, catalytic, alpha	-0.368294	5.20539	-2.37778	0.04135	0.513341	-4.44714
17121	Mxd3	Max dimerization protein 3	-1.07572	1.86866	-2.37762	0.0413612	0.513341	-3.73291
668940	Myh7b	myosin, heavy chain 7B, cardiac muscle, beta	1.26248	5.76465	2.85392	0.0413794	0.513341	-4.14128
320139	Ptpn7	protein tyrosine phosphatase, non-receptor type 7	0.367111	6.9597	2.37675	0.0414201	0.513341	-4.65378
60527	Fads3	fatty acid desaturase 3	-1.0725	1.24797	-2.3767	0.0414233	0.513341	-3.64342
382019	Zfp882	zinc finger protein 882	-0.672604	2.44482	-2.37587	0.0414798	0.513341	-3.85545
22282	Usf2	upstream transcription factor 2	-0.344554	4.9193	-2.37552	0.041504	0.513341	-4.40022
228564	Frmd5	FERM domain containing 5	1.3939	-0.0224852	2.37124	0.0417961	0.513349	-3.55979
170729	Scrt1	scratch family zinc finger 1	2.01957	-1.63192	2.37112	0.0418043	0.513349	-3.63157
68631	Cryl1	crystallin, lambda 1	-0.649584	2.73145	-2.37102	0.0418111	0.513349	-3.92258
80880	Kank3	KN motif and ankyrin repeat domains 3	0.738895	2.78397	2.36985	0.0418911	0.513349	-3.93336
56464	Ctsf	cathepsin F	1.19235	1.22531	2.36984	0.0418923	0.513349	-3.6482
16974	Lrp6	low density lipoprotein receptor-related protein 6	0.267113	6.67279	2.3696	0.0419085	0.513349	-4.64513
16002	Igf2	insulin-like growth factor 2	-0.977399	2.77204	-2.39339	0.0419316	0.513349	-3.90397
67938	Myl12b	myosin, light chain 12B, regulatory	-0.334592	5.14735	-2.36871	0.0419696	0.513349	-4.45201
319430	C5ar2	complement component 5a receptor 2	1.69205	2.36896	2.52657	0.0420128	0.513349	-3.70597
56484	Foxo3	forkhead box O3	0.529931	6.08475	2.44329	0.0421046	0.513349	-4.52091
68017	Mrm2	mitochondrial rRNA methyltransferase 2	-0.51336	3.92674	-2.36665	0.0421117	0.513349	-4.19974
81898	Sf3b1	splicing factor 3b, subunit 1	0.26514	9.50565	2.366	0.0421569	0.513349	-4.66887
108755	Lyrm2	LYR motif containing 2	-0.455239	4.09963	-2.36522	0.0422108	0.513349	-4.24299
217340	Rnf157	ring finger protein 157	1.35753	0.380087	2.36511	0.0422185	0.513349	-3.58016
93790	Nipa2	non imprinted in Prader-Willi/Angelman syndrome 2 homolog (human)	-0.319012	5.32063	-2.36452	0.0422587	0.513349	-4.48798
233490	Crebzf	CREB/ATF bZIP transcription factor	0.279295	6.95478	2.36446	0.0422632	0.513349	-4.67373
268417	Zkscan17	zinc finger with KRAB and SCAN domains 17	0.350131	5.06762	2.36286	0.0423744	0.513349	-4.44766
333670	Gm867	predicted gene 867	-1.22311	1.39548	-2.36255	0.042396	0.513349	-3.67832
18023	Nfe2l1	nuclear factor, erythroid derived 2,-like 1	0.301393	6.66081	2.36216	0.0424229	0.513349	-4.65582
12359	Cat	catalase	0.35077	7.60788	2.36176	0.0424505	0.513349	-4.70193
12168	Bmpr2	bone morphogenetic protein receptor, type II (serine/threonine kinase)	0.562365	3.73968	2.36167	0.0424566	0.513349	-4.16445
68114	Mum1	melanoma associated antigen (mutated) 1	-0.303524	6.07015	-2.36138	0.042477	0.513349	-4.59776
78887	Sfi1	Sfi1 homolog, spindle assembly associated (yeast)	-0.746546	4.35254	-2.43678	0.0425229	0.513369	-4.23226
74569	Ttc17	tetratricopeptide repeat domain 17	0.38311	4.43895	2.35714	0.0427732	0.515333	-4.33345
30791	Slc39a1	solute carrier family 39 (zinc transporter), member 1	-0.389945	4.51996	-2.35713	0.0427743	0.515333	-4.34992
50887	Hmgn5	high-mobility group nucleosome binding domain 5	-0.26713	6.75106	-2.35638	0.0428264	0.515425	-4.67238
70726	Angptl6	angiopoietin-like 6	1.9809	1.16774	2.43507	0.0429096	0.515892	-3.5936
78252	Nxpe2	neurexophilin and PC-esterase domain family, member 2	-0.485895	7.24185	-2.42811	0.043087	0.517489	-4.63699
66059	Krtcap2	keratinocyte associated protein 2	0.547083	5.38092	2.40443	0.0432383	0.517514	-4.46888
74732	Stx11	syntaxin 11	-0.743396	3.28951	-2.35165	0.0432428	0.517514	-4.07186
230674	Kdm4a	lysine (K)-specific demethylase 4A	0.351219	6.88947	2.3502	0.0432627	0.517514	-4.69191
100046095	Gm17771	zinc finger protein 320-like	-1.40103	0.812397	-2.34938	0.0433205	0.517514	-3.6285
24066	Spry4	sprouty RTK signaling antagonist 4	-1.50312	0.88116	-2.34912	0.0433395	0.517514	-3.63571
216976	BC030499	cDNA sequence BC030499	1.29016	0.359959	2.34859	0.0433772	0.517514	-3.60115
22218	Sumo1	small ubiquitin-like modifier 1	-0.265532	6.5524	-2.34825	0.0434009	0.517514	-4.66866
66365	Ccdc90b	coiled-coil domain containing 90B	-0.406872	4.42375	-2.3474	0.0434616	0.517706	-4.34459
97064	Wwtr1	WW domain containing transcription regulator 1	2.24694	0.900749	2.43761	0.0436118	0.518963	-3.57369
107971	Frs3	fibroblast growth factor receptor substrate 3	1.78965	-1.01943	2.3436	0.0437334	0.519877	-3.6129
103554	Psme4	proteasome (prosome, macropain) activator subunit 4	0.2748	8.42741	2.3409	0.0439272	0.52081	-4.73274
23943	Esyt1	extended synaptotagmin-like protein 1	0.297854	6.26357	2.34022	0.0439758	0.52081	-4.65319
75590	Dusp9	dual specificity phosphatase 9	-1.12267	0.711777	-2.33967	0.0440154	0.52081	-3.6377
73825	Ppp1r21	protein phosphatase 1, regulatory subunit 21	-0.351408	4.75008	-2.33935	0.0440387	0.52081	-4.42529
69126	1810022K09Rik	RIKEN cDNA 1810022K09 gene	-0.306805	5.69074	-2.33923	0.0440475	0.52081	-4.58472
66573	Dzip1	DAZ interacting protein 1	-1.14532	1.30461	-2.33877	0.044081	0.52081	-3.70264
230761	Zfp362	zinc finger protein 362	-0.410293	5.46479	-2.33579	0.0442963	0.522529	-4.55558
54354	Rassf5	Ras association (RalGDS/AF-6) domain family member 5	1.61664	-0.332388	2.33551	0.0443164	0.522529	-3.60111
100306944	Snora73a	small nucleolar RNA, H/ACA box 73a	-0.501227	3.64227	-2.33454	0.0443869	0.522667	-4.18427
30057	Timm8b	translocase of inner mitochondrial membrane 8B	-0.348305	5.34218	-2.33411	0.0444181	0.522667	-4.5397
14263	Fmo5	flavin containing monooxygenase 5	-1.67278	-0.580611	-2.33326	0.0444806	0.522872	-3.60742
20019	Polr1a	polymerase (RNA) I polypeptide A	0.306758	8.17317	2.3319	0.0445797	0.52288	-4.75048
212516	Efcab12	EF-hand calcium binding domain 12	1.27683	0.446079	2.33163	0.0445992	0.52288	-3.62819
66082	Abhd6	abhydrolase domain containing 6	1.51804	-0.247819	2.33009	0.0447116	0.52288	-3.60743
23797	Akt3	thymoma viral proto-oncogene 3	0.524646	3.81416	2.32974	0.0447374	0.52288	-4.23167
68846	Rnf208	ring finger protein 208	1.08299	1.41226	2.32922	0.0447756	0.52288	-3.73232
83558	Tex11	testis expressed gene 11	-2.85807	-2.04518	-2.3292	0.0447772	0.52288	-3.69884
22275	Urod	uroporphyrinogen decarboxylase	-0.468465	8.10919	-2.40252	0.0447964	0.52288	-4.68774
114716	Spred2	sprouty-related, EVH1 domain containing 2	0.385	4.81273	2.32766	0.0448904	0.523451	-4.45627
21929	Tnfaip3	tumor necrosis factor, alpha-induced protein 3	1.66453	-0.065888	2.32629	0.0449915	0.524104	-3.61342
14860	Gsta4	glutathione S-transferase, alpha 4	-0.398921	4.98982	-2.32482	0.0450999	0.52484	-4.49282
20185	Ncor1	nuclear receptor co-repressor 1	0.251797	8.64794	2.32344	0.045202	0.525502	-4.75665
94176	Dock2	dedicator of cyto-kinesis 2	0.432521	4.63261	2.32159	0.0453391	0.526374	-4.42923
17069	Ly6e	lymphocyte antigen 6 complex, locus E	-0.470569	5.66922	-2.34416	0.0453677	0.526374	-4.58707
72828	Ubash3b	ubiquitin associated and SH3 domain containing, B	0.490915	3.80593	2.31981	0.0454713	0.526527	-4.24567
17827	Mtx1	metaxin 1	-0.280865	6.00458	-2.31928	0.0455108	0.526527	-4.65734
56541	Habp4	hyaluronic acid binding protein 4	-0.6114	3.43405	-2.31662	0.0457091	0.526527	-4.16109
212198	Wdr25	WD repeat domain 25	0.695093	2.70492	2.3151	0.0458231	0.526527	-4.00102
56417	Adar	adenosine deaminase, RNA-specific	0.286493	5.79872	2.31501	0.04583	0.526527	-4.63852
69256	Zfp397	zinc finger protein 397	0.266286	6.60716	2.31359	0.0459365	0.526527	-4.72893
211673	Arfgef1	ADP-ribosylation factor guanine nucleotide-exchange factor 1(brefeldin A-inhibited)	0.26816	7.84042	2.31341	0.0459503	0.526527	-4.78144
83669	Wdr6	WD repeat domain 6	-0.363686	6.11798	-2.31312	0.0459719	0.526527	-4.67967
66397	Sar1b	secretion associated Ras related GTPase 1B	-0.341477	4.88562	-2.31237	0.0460285	0.526527	-4.4942
319934	Sbf2	SET binding factor 2	1.12295	0.815102	2.3123	0.0460337	0.526527	-3.68412
12953	Cry2	cryptochrome 2 (photolyase-like)	0.350983	5.02853	2.31225	0.0460377	0.526527	-4.52103
635253	Usp51	ubiquitin specific protease 51	-1.55277	-0.349206	-2.31151	0.0460933	0.526527	-3.62936
68177	Ebpl	emopamil binding protein-like	-0.678639	2.32855	-2.30992	0.0462134	0.526527	-3.93048
20527	Slc2a3	solute carrier family 2 (facilitated glucose transporter), member 3	0.291038	6.76516	2.30804	0.0463565	0.526527	-4.75056
79566	Sh3bp5l	SH3 binding domain protein 5 like	-0.321478	5.30919	-2.3079	0.0463667	0.526527	-4.57602
385493	AU015836	expressed sequence AU015836	-2.94901	0.302006	-2.4215	0.0465851	0.526527	-3.58555
170799	Rtkn2	rhotekin 2	-0.89113	1.96595	-2.30474	0.0466073	0.526527	-3.86209
14571	Gpd2	glycerol phosphate dehydrogenase 2, mitochondrial	0.360379	6.57681	2.30394	0.046668	0.526527	-4.74115
319158	Hist1h4i	histone cluster 1, H4i	-1.86852	1.37613	-2.39225	0.046673	0.526527	-3.68371
12763	Cmah	cytidine monophospho-N-acetylneuraminic acid hydroxylase	-0.999373	1.56765	-2.30331	0.0467168	0.526527	-3.79501
319653	Slc25a40	solute carrier family 25, member 40	0.463608	3.73029	2.30295	0.0467439	0.526527	-4.25517
57260	Ltb4r2	leukotriene B4 receptor 2	2.70176	-2.14581	2.30179	0.0468329	0.526527	-3.72882
67681	Mrpl18	mitochondrial ribosomal protein L18	-0.248292	7.33874	-2.30169	0.0468407	0.526527	-4.79195
667118	Zbed6	zinc finger, BED type containing 6	0.301306	5.7887	2.30153	0.0468526	0.526527	-4.65848
26425	Nubp1	nucleotide binding protein 1	-0.325687	5.15039	-2.30075	0.0469124	0.526527	-4.56051
57438	2020-03-07	membrane-associated ring finger (C3HC4) 7	0.323705	6.10453	2.30058	0.046926	0.526527	-4.69883
56226	Espn	espin	-1.11641	0.684279	-2.30051	0.046931	0.526527	-3.68733
18973	Pole	polymerase (DNA directed), epsilon	0.2724	7.47739	2.30051	0.046931	0.526527	-4.79787
76915	Mnd1	meiotic nuclear divisions 1	-0.566844	3.0985	-2.30042	0.0469381	0.526527	-4.11212
109880	Braf	Braf transforming gene	0.263947	6.50495	2.30028	0.046949	0.526527	-4.74113
70381	Tecpr1	tectonin beta-propeller repeat containing 1	-0.655036	2.6267	-2.29992	0.0469763	0.526527	-4.00728
17961	Nat2	N-acetyltransferase 2 (arylamine N-acetyltransferase)	-0.403229	4.11584	-2.29975	0.0469892	0.526527	-4.35035
319817	Rc3h2	ring finger and CCCH-type zinc finger domains 2	-0.300351	5.6712	-2.29975	0.0469894	0.526527	-4.64476
21687	Tek	TEK receptor tyrosine kinase	1.6716	-0.79382	2.29901	0.0470462	0.526527	-3.65129
21859	Timp3	tissue inhibitor of metalloproteinase 3	-1.28387	0.735044	-2.29724	0.0471826	0.526527	-3.69487
330192	Vps37b	vacuolar protein sorting 37B	0.324845	5.02078	2.29693	0.0472067	0.526527	-4.54412
232023	Vopp1	vesicular, overexpressed in cancer, prosurvival protein 1	0.45912	5.42998	2.30767	0.047343	0.526527	-4.60285
16907	Lmnb2	lamin B2	-0.287973	6.14021	-2.29506	0.0473515	0.526527	-4.71155
14595	B4galt1	UDP-Gal:betaGlcNAc beta 1,4- galactosyltransferase, polypeptide 1	0.269517	6.65291	2.29461	0.0473868	0.526527	-4.76315
320506	Lmbrd2	LMBR1 domain containing 2	0.415629	3.96345	2.29423	0.0474161	0.526527	-4.32398
17025	Alad	aminolevulinate, delta-, dehydratase	-0.811351	9.1724	-2.58113	0.0474773	0.526527	-4.54356
54614	Prpf40b	pre-mRNA processing factor 40B	0.456229	3.89694	2.29253	0.0475482	0.526527	-4.31025
230603	Ttc39a	tetratricopeptide repeat domain 39A	-0.848117	3.06678	-2.30988	0.047586	0.526527	-4.094
17436	Me1	malic enzyme 1, NADP(+)-dependent, cytosolic	1.33974	0.706462	2.29188	0.0475989	0.526527	-3.6982
68473	Mob1b	MOB kinase activator 1B	0.335826	5.0702	2.28941	0.0477919	0.526527	-4.56477
224703	2020-03-02	membrane-associated ring finger (C3HC4) 2	-0.479979	6.07893	-2.33968	0.0478114	0.526527	-4.66529
19824	Trim10	tripartite motif-containing 10	-0.719332	6.8535	-2.51076	0.0478372	0.526527	-4.58682
226517	Smg7	Smg-7 homolog, nonsense mediated mRNA decay factor (C. elegans)	0.24841	7.20011	2.2876	0.047933	0.526527	-4.80959
381694	B3glct	beta-3-glucosyltransferase	-0.306323	5.44415	-2.28754	0.0479383	0.526527	-4.63007
105727	Slc38a1	solute carrier family 38, member 1	0.285739	8.22976	2.28664	0.048009	0.526527	-4.82204
109169	Igip	IgA inducing protein	0.703759	2.41908	2.28629	0.0480359	0.526527	-3.9849
73739	Cby1	chibby family member 1, beta catenin antagonist	-0.36977	4.42131	-2.28569	0.0480837	0.526527	-4.44164
216825	Usp22	ubiquitin specific peptidase 22	0.318614	5.48606	2.28551	0.0480976	0.526527	-4.64003
105837	Mtbp	Mdm2, transformed 3T3 cell double minute p53 binding protein	0.36534	6.35055	2.28541	0.0481057	0.526527	-4.74904
108682	Gpt2	glutamic pyruvate transaminase (alanine aminotransferase) 2	1.60884	3.5912	2.57804	0.0481158	0.526527	-3.9747
77574	Tcaf1	TRPM8 channel-associated factor 1	-0.769835	2.48849	-2.2849	0.0481455	0.526527	-3.99838
67182	Pdzk1ip1	PDZK1 interacting protein 1	-3.40487	2.36085	-2.71394	0.048191	0.526527	-3.56244
22793	Zyx	zyxin	0.415866	4.19347	2.28298	0.0482968	0.526527	-4.39481
28071	Twistnb	twist basic helix-loop-helix transcription factor 1 neighbor	0.274142	6.08354	2.28158	0.0484078	0.526527	-4.72687
69605	Lnpk	lunapark, ER junction formation factor	0.263886	6.4472	2.28118	0.0484394	0.526527	-4.76585
269952	Gdpgp1	GDP-D-glucose phosphorylase 1	-0.43417	3.91769	-2.28079	0.0484702	0.526527	-4.33317
66131	Tipin	timeless interacting protein	-0.247091	7.65431	-2.28079	0.0484707	0.526527	-4.83188
57423	Atp5j2	ATP synthase, H+ transporting, mitochondrial F0 complex, subunit F2	-0.25671	7.39059	-2.28063	0.0484833	0.526527	-4.82708
24082	Map2k3os	mitogen-activated protein kinase kinase 3, opposite strand	0.733724	2.26781	2.27971	0.0485558	0.526527	-3.96273
74106	Dcaf6	DDB1 and CUL4 associated factor 6	0.413358	5.60036	2.27952	0.04864	0.526527	-4.66642
71213	Cage1	cancer antigen 1	2.26681	-0.463715	2.2883	0.0486542	0.526527	-3.66478
70673	Prdm16	PR domain containing 16	1.50797	0.890682	2.28331	0.0487016	0.526527	-3.72896
384061	Fndc5	fibronectin type III domain containing 5	-2.00096	-1.66263	-2.2777	0.0487161	0.526527	-3.72356
67416	Armcx2	armadillo repeat containing, X-linked 2	-0.322519	5.11669	-2.27748	0.0487336	0.526527	-4.59138
18120	Mrpl49	mitochondrial ribosomal protein L49	-0.288064	6.22996	-2.27699	0.048773	0.526527	-4.75013
100503095	Gm19552	predicted gene, 19552	1.95768	-1.08122	2.27683	0.0487857	0.526527	-3.6883
77090	Ocel1	occludin/ELL domain containing 1	-0.624467	2.72799	-2.27679	0.0487889	0.526527	-4.06481
103466	Nt5dc3	5'-nucleotidase domain containing 3	0.476842	4.19857	2.27674	0.0487926	0.526527	-4.40431
16776	Lama5	laminin, alpha 5	2.57488	-0.0839417	2.34147	0.0488308	0.526527	-3.64112
237411	Zfp938	zinc finger protein 938	-0.820774	1.67707	-2.27493	0.0489371	0.526527	-3.85715
12521	Cd82	CD82 antigen	-1.03192	3.57808	-2.38758	0.0489452	0.526527	-4.15086
56195	Ptbp2	polypyrimidine tract binding protein 2	0.434141	4.24998	2.27372	0.0490346	0.526527	-4.42174
545551	BC021767	cingulin pseudogene	-2.07367	1.9017	-2.44683	0.0490622	0.526527	-3.72678
67303	3110045C21Rik	RIKEN cDNA 3110045C21 gene	-1.69728	-1.03184	-2.27268	0.0491178	0.526527	-3.68853
100041231	Gm3219	B-cell CLL/lymphoma 7C pseudogene	-1.76754	-1.11385	-2.27261	0.0491236	0.526527	-3.69244
329727	Dennd2c	DENN/MADD domain containing 2C	-0.38948	4.33262	-2.27243	0.0491377	0.526527	-4.4426
60406	Sap30	sin3 associated polypeptide	0.376516	5.13661	2.2717	0.0491969	0.526527	-4.6038
193813	Mcfd2	multiple coagulation factor deficiency 2	0.377267	4.96552	2.27101	0.049252	0.526527	-4.57428
56758	Mbnl1	muscleblind like splicing factor 1	0.279998	9.91167	2.27099	0.049254	0.526527	-4.80932
74325	Cltb	clathrin, light polypeptide (Lcb)	-0.354434	5.13975	-2.27032	0.0493079	0.526527	-4.6063
208198	Btbd2	BTB (POZ) domain containing 2	-0.37894	4.3574	-2.26975	0.0493538	0.526527	-4.4528
67204	Eif2s2	eukaryotic translation initiation factor 2, subunit 2 (beta)	0.247276	8.77853	2.2691	0.0494059	0.526527	-4.84045
69274	Ctdspl	CTD (carboxy-terminal domain, RNA polymerase II, polypeptide A) small phosphatase-like	-0.486062	4.08131	-2.26876	0.0494334	0.526527	-4.3888
22210	Ube2b	ubiquitin-conjugating enzyme E2B	-0.323177	5.81495	-2.26787	0.049506	0.526527	-4.7148
108903	Tbcd	tubulin-specific chaperone d	0.270355	6.29134	2.2678	0.0495116	0.526527	-4.77143
13418	Dnajc1	DnaJ heat shock protein family (Hsp40) member C1	0.342058	5.03767	2.26728	0.0495537	0.526527	-4.59371
320011	Uggt1	UDP-glucose glycoprotein glucosyltransferase 1	0.251058	7.12326	2.26677	0.0495944	0.526527	-4.83909
72852	Mblac2	metallo-beta-lactamase domain containing 2	-0.603146	2.74038	-2.26659	0.0496091	0.526527	-4.0837
55936	Ctps2	cytidine 5'-triphosphate synthase 2	-0.40598	4.04625	-2.26614	0.0496457	0.526527	-4.38676
68092	Ncbp2	nuclear cap binding protein subunit 2	-0.257134	6.89148	-2.26563	0.0496877	0.526527	-4.82716
19024	Ppfibp2	PTPRF interacting protein, binding protein 2 (liprin beta 2)	-1.51494	-0.468189	-2.26428	0.0497972	0.526549	-3.68466
52480	Snhg14	small nucleolar RNA host gene 14	-0.386615	4.26962	-2.26358	0.0498543	0.526549	-4.44239
104156	Etv5	ets variant 5	1.09889	1.50351	2.26325	0.0498812	0.526549	-3.83875
15980	Ifngr2	interferon gamma receptor 2	0.5413	3.20471	2.26307	0.049896	0.526549	-4.19382
17258	Mef2a	myocyte enhancer factor 2A	0.328161	4.87778	2.26282	0.0499166	0.526549	-4.57161
12892	Cpox	coproporphyrinogen oxidase	0.288037	10.9075	2.26113	0.0500543	0.52737	-4.7928
229003	Helz2	helicase with zinc finger 2, transcriptional coactivator	0.405929	4.4429	2.26023	0.0501281	0.52737	-4.48656
94192	C1galt1	core 1 synthase, glycoprotein-N-acetylgalactosamine 3-beta-galactosyltransferase, 1	0.289011	6.45473	2.25972	0.05017	0.52737	-4.8005
101206	Tada3	transcriptional adaptor 3	-0.334321	5.56792	-2.25965	0.050176	0.52737	-4.69291
67978	Tctn2	tectonic family member 2	-0.989648	0.976766	-2.25801	0.0503105	0.527946	-3.77594
23945	Mgll	monoglyceride lipase	-1.3209	2.97118	-2.39824	0.0503217	0.527946	-4.00741
11774	Ap3b1	adaptor-related protein complex 3, beta 1 subunit	0.28505	6.91842	2.25694	0.0503982	0.528072	-4.84267
626802	Gm14322	predicted gene 14322	-1.42463	-0.317592	-2.25662	0.0504246	0.528072	-3.69417
75723	Amotl1	angiomotin-like 1	1.9198	-1.36666	2.25443	0.0506057	0.52853	-3.72483
105522	Ankrd28	ankyrin repeat domain 28	0.30731	6.47009	2.25438	0.0506098	0.52853	-4.81035
212073	Syne3	spectrin repeat containing, nuclear envelope family member 3	0.70519	4.78344	2.35195	0.0506259	0.52853	-4.47108
20872	Stk16	serine/threonine kinase 16	-0.289728	6.14281	-2.25335	0.0506949	0.52853	-4.77794
67568	Mrfap1	Morf4 family associated protein 1	-0.249643	7.28856	-2.25334	0.0506959	0.52853	-4.86714
19285	Cavin1	caveolae associated 1	0.474502	3.66828	2.25186	0.0508188	0.529336	-4.31951
319707	C430002N11Rik	RIKEN cDNA C430002N11 gene	-1.60657	-0.820926	-2.25092	0.0508965	0.529389	-3.70464
66889	Rnf128	ring finger protein 128	-0.446397	4.91404	-2.2507	0.0509151	0.529389	-4.59545
99375	Cul4a	cullin 4A	-0.30703	7.81447	-2.24943	0.0510213	0.530019	-4.88268
22782	Slc30a1	solute carrier family 30 (zinc transporter), member 1	0.315712	5.63006	2.24871	0.0510806	0.530161	-4.71979
50883	Chek2	checkpoint kinase 2	-0.267996	6.23089	-2.24704	0.0512203	0.530324	-4.79774
76199	Med13l	mediator complex subunit 13-like	0.47157	6.96906	2.31547	0.0512318	0.530324	-4.79568
77015	Mpped2	metallophosphoesterase domain containing 2	0.972728	1.52153	2.2464	0.0512742	0.530324	-3.86836
29876	Clic4	chloride intracellular channel 4 (mitochondrial)	0.329992	8.57115	2.24634	0.0512789	0.530324	-4.88062
100504626	Gm16364	predicted gene 16364	-2.76439	-2.08293	-2.24439	0.0514432	0.531511	-3.77707
230500	Efcab7	EF-hand calcium binding domain 7	0.725707	2.92329	2.24361	0.0515082	0.531511	-4.15706
64009	Syne1	spectrin repeat containing, nuclear envelope 1	0.575792	5.29219	2.31041	0.0515382	0.531511	-4.60984
68209	Rnaseh2c	ribonuclease H2, subunit C	-0.363058	5.80161	-2.2428	0.0515768	0.531511	-4.75213
19746	Rhd	Rh blood group, D antigen	-0.637853	7.43749	-2.42009	0.0516668	0.531963	-4.72398
15461	Hras	Harvey rat sarcoma virus oncogene	-0.260399	6.3004	-2.24119	0.0517123	0.531963	-4.81435
77559	Agl	amylo-1,6-glucosidase, 4-alpha-glucanotransferase	0.295147	5.49646	2.24062	0.0517612	0.531995	-4.71278
215436	Slc35e3	solute carrier family 35, member E3	-0.755058	1.93973	-2.23763	0.0520141	0.53385	-3.95979
56784	Ralgapa1	Ral GTPase activating protein, alpha subunit 1	0.251643	6.86965	2.2374	0.0520336	0.53385	-4.87058
74637	Shpk	sedoheptulokinase	-0.805901	2.73414	-2.23677	0.0520872	0.533928	-4.1224
11769	Ap1s1	adaptor protein complex AP-1, sigma 1	-0.284651	6.67457	-2.2347	0.0522642	0.534404	-4.85954
226594	Rcsd1	RCSD domain containing 1	1.26069	0.368471	2.23464	0.0522694	0.534404	-3.74832
20448	St6galnac4	ST6 (alpha-N-acetyl-neuraminyl-2,3-beta-galactosyl-1,3)-N-acetylgalactosaminide alpha-2,6-sialyltransferase 4	0.370228	6.00337	2.23432	0.052296	0.534404	-4.79157
73683	Atg16l2	autophagy related 16-like 2 (S. cerevisiae)	-1.35313	-0.0727814	-2.23407	0.0523177	0.534404	-3.72664
67629	Spc24	SPC24, NDC80 kinetochore complex component, homolog (S. cerevisiae)	-0.294123	6.41979	-2.23118	0.0525653	0.536004	-4.84203
210982	Bicral	BRD4 interacting chromatin remodeling complex associated protein like	0.290186	5.57099	2.23116	0.0525666	0.536004	-4.73887
57440	Ehd3	EH-domain containing 3	-0.641387	3.14869	-2.22897	0.0527553	0.537165	-4.23027
69219	Ddah1	dimethylarginine dimethylaminohydrolase 1	-0.341072	5.01277	-2.22667	0.0529538	0.537165	-4.65253
76626	Msi2	musashi RNA-binding protein 2	0.317234	5.91654	2.22665	0.0529551	0.537165	-4.79334
69179	Tmem110	transmembrane protein 110	-0.528872	3.57181	-2.22658	0.052962	0.537165	-4.33413
107527	Il1rl2	interleukin 1 receptor-like 2	-1.7057	-0.750128	-2.22546	0.0530586	0.537165	-3.73146
94346	Tmem40	transmembrane protein 40	0.841531	1.62949	2.22468	0.0531266	0.537165	-3.92081
68023	Pdf	peptide deformylase (mitochondrial)	-0.327289	5.47567	-2.22455	0.0531374	0.537165	-4.73419
227699	Nup188	nucleoporin 188	0.249969	7.96862	2.22403	0.0531823	0.537165	-4.92326
75957	Mir17hg	Mir17 host gene (non-protein coding)	-0.289068	6.12333	-2.22389	0.0531951	0.537165	-4.82222
54608	Abhd2	abhydrolase domain containing 2	0.432559	4.51546	2.22382	0.0532005	0.537165	-4.55851
208922	Cpeb3	cytoplasmic polyadenylation element binding protein 3	-0.660056	2.68951	-2.22362	0.0532186	0.537165	-4.13558
100503632	Gm16892	predicted gene, 16892	1.58113	-0.509236	2.22293	0.0532784	0.537165	-3.73233
56508	Rapgef4	Rap guanine nucleotide exchange factor (GEF) 4	-1.61539	-0.826839	-2.22289	0.0532817	0.537165	-3.73548
22330	Vcl	vinculin	0.250826	7.51715	2.22153	0.0534006	0.537524	-4.92399
54343	Atf7ip	activating transcription factor 7 interacting protein	-0.391845	6.11393	-2.22694	0.0534099	0.537524	-4.81874
12843	Col1a2	collagen, type I, alpha 2	1.14298	1.26327	2.22052	0.0534885	0.537568	-3.86384
22034	Traf6	TNF receptor-associated factor 6	0.280048	6.13135	2.21901	0.0536203	0.537568	-4.83113
23874	Farsb	phenylalanyl-tRNA synthetase, beta subunit	0.238866	8.10192	2.21887	0.0536325	0.537568	-4.9307
22324	Vav1	vav 1 oncogene	0.342236	4.72734	2.21827	0.0536855	0.537568	-4.61221
14190	Fgl2	fibrinogen-like protein 2	1.60832	-0.551425	2.21811	0.0536991	0.537568	-3.73785
17210	Mcl1	myeloid cell leukemia sequence 1	-0.253758	7.30868	-2.2173	0.0537702	0.537568	-4.92471
54484	Mkrn1	makorin, ring finger protein, 1	-0.305761	6.03358	-2.21689	0.0538064	0.537568	-4.82263
433804	Zfp985	zinc finger protein 985	-1.37814	1.0661	-2.22059	0.0538105	0.537568	-3.83408
20492	Slbp	stem-loop binding protein	-0.244549	7.81557	-2.21661	0.0538308	0.537568	-4.93471
214897	Csnk1g1	casein kinase 1, gamma 1	0.299451	5.56235	2.21602	0.0538829	0.537603	-4.76135
19301	Pxmp2	peroxisomal membrane protein 2	-0.753984	2.4055	-2.21505	0.0539683	0.537603	-4.08691
19326	Rab11b	RAB11B, member RAS oncogene family	-0.345437	5.4083	-2.21499	0.0539732	0.537603	-4.73819
12398	Cbfa2t3	core-binding factor, runt domain, alpha subunit 2, translocated to, 3 (human)	0.32649	6.59715	2.21338	0.0541155	0.538366	-4.8865
229317	Eif2a	eukaryotic translation initiation factor 2A	0.251944	7.63308	2.21307	0.0541425	0.538366	-4.9391
67615	Ube2r2	ubiquitin-conjugating enzyme E2R 2	-0.250192	6.90754	-2.21192	0.0542449	0.538923	-4.91319
381356	Cacfd1	calcium channel flower domain containing 1	-0.415758	3.98082	-2.20979	0.0544337	0.539609	-4.4585
71726	Smug1	single-strand selective monofunctional uracil DNA glycosylase	-0.388855	4.31775	-2.20919	0.0544866	0.539609	-4.53781
53357	Pla2g6	phospholipase A2, group VI	0.304398	5.28074	2.20908	0.0544962	0.539609	-4.72749
16859	Lgals9	lectin, galactose binding, soluble 9	0.530513	3.46455	2.20904	0.0544999	0.539609	-4.33642
76884	Cyfip2	cytoplasmic FMR1 interacting protein 2	0.510358	3.52034	2.20784	0.0546066	0.540063	-4.35175
66768	Pacrgl	PARK2 co-regulated-like	-0.584041	3.57334	-2.20702	0.0546797	0.540063	-4.36432
13650	Rhbdf1	rhomboid 5 homolog 1	-0.696277	2.87291	-2.20611	0.0547612	0.540063	-4.20149
171580	Mical1	microtubule associated monooxygenase, calponin and LIM domain containing 1	0.449841	3.65223	2.20463	0.0548938	0.540063	-4.38882
54153	Rasa4	RAS p21 protein activator 4	-1.61994	-0.894648	-2.2036	0.0549861	0.540063	-3.75804
223752	Gramd4	GRAM domain containing 4	0.254953	6.32985	2.20277	0.0550608	0.540063	-4.87815
70986	4931422A03Rik	RIKEN cDNA 4931422A03 gene	1.216	0.432281	2.20276	0.0550619	0.540063	-3.79411
76157	Slc35d3	solute carrier family 35, member D3	1.30652	0.35901	2.2027	0.055067	0.540063	-3.78759
14087	Fanca	Fanconi anemia, complementation group A	0.271267	5.94058	2.20256	0.0550792	0.540063	-4.8345
231637	Ssh1	slingshot protein phosphatase 1	0.421551	4.30353	2.20227	0.0551055	0.540063	-4.54557
433813	Pusl1	pseudouridylate synthase-like 1	0.439576	4.10121	2.20215	0.0551165	0.540063	-4.49869
69707	Iqcg	IQ motif containing G	0.696537	3.04383	2.20152	0.0551733	0.540063	-4.2473
20641	Snrpd1	small nuclear ribonucleoprotein D1	-0.287621	7.5023	-2.20103	0.0552169	0.540063	-4.95544
242860	Rsbn1l	round spermatid basic protein 1-like	0.272773	6.31716	2.20102	0.0552181	0.540063	-4.87947
78255	Ralgps2	Ral GEF with PH domain and SH3 binding motif 2	-0.321529	4.92743	-2.20001	0.0553093	0.540063	-4.67866
103284	Zc3h10	zinc finger CCCH type containing 10	0.394484	4.33229	2.19985	0.0553231	0.540063	-4.55638
230393	Focad	focadhesin	0.297521	6.15494	2.1997	0.0553366	0.540063	-4.86406
66799	Ube2w	ubiquitin-conjugating enzyme E2W (putative)	0.433272	3.96243	2.19909	0.055392	0.540063	-4.47121
109685	Hyal3	hyaluronoglucosaminidase 3	0.799825	1.72502	2.19852	0.0554432	0.540063	-3.97615
11546	Parp2	poly (ADP-ribose) polymerase family, member 2	-0.255199	6.66612	-2.19817	0.0554757	0.540063	-4.91652
56480	Tbk1	TANK-binding kinase 1	-0.291272	5.59308	-2.19599	0.0556733	0.541532	-4.7971
70591	5730455P16Rik	RIKEN cDNA 5730455P16 gene	0.336408	5.01149	2.19414	0.0558414	0.542399	-4.70367
66854	Trim35	tripartite motif-containing 35	0.324113	5.96075	2.19202	0.0560349	0.542399	-4.85321
70584	Pak4	p21 protein (Cdc42/Rac)-activated kinase 4	0.344577	4.80467	2.19143	0.056089	0.542399	-4.66904
17974	Nck2	non-catalytic region of tyrosine kinase adaptor protein 2	-0.327812	4.85652	-2.19132	0.0560989	0.542399	-4.67886
75572	Acyp2	acylphosphatase 2, muscle type	-1.10125	0.443572	-2.1905	0.0561734	0.542399	-3.81168
22670	Trim26	tripartite motif-containing 26	0.644627	2.37412	2.18983	0.0562352	0.542399	-4.12054
69582	Plekhm2	pleckstrin homology domain containing, family M (with RUN domain) member 2	0.409727	3.8709	2.1897	0.0562468	0.542399	-4.46424
69623	Zfp33b	zinc finger protein 33B	-0.934752	1.06435	-2.18899	0.0563125	0.542399	-3.88195
15194	Htt	huntingtin	0.268344	7.73304	2.18875	0.0563341	0.542399	-4.97824
17133	Maff	v-maf musculoaponeurotic fibrosarcoma oncogene family, protein F (avian)	1.61083	-0.310569	2.18836	0.0563704	0.542399	-3.77436
67509	Saysd1	SAYSVFN motif domain containing 1	-0.854791	1.6294	-2.18811	0.0563934	0.542399	-3.97278
101540	Prkd2	protein kinase D2	0.527438	3.24583	2.18762	0.0564385	0.542399	-4.31881
209224	Enox2	ecto-NOX disulfide-thiol exchanger 2	-0.415735	4.40232	-2.18721	0.0564762	0.542399	-4.59074
229675	Rsbn1	rosbin, round spermatid basic protein 1	0.313428	5.57446	2.1872	0.0564766	0.542399	-4.80818
15242	Hhex	hematopoietically expressed homeobox	0.631058	2.67328	2.18645	0.0565457	0.542399	-4.18936
74451	Pgs1	phosphatidylglycerophosphate synthase 1	0.338286	5.26656	2.18568	0.056617	0.542399	-4.76136
72672	Zfp518a	zinc finger protein 518A	-0.377457	5.45762	-2.18567	0.0566174	0.542399	-4.79151
70693	Adgra3	adhesion G protein-coupled receptor A3	0.263742	6.40376	2.1853	0.0566521	0.542399	-4.91289
56802	Nespas	neuroendocrine secretory protein antisense	-0.733827	2.03916	-2.18493	0.0566859	0.542399	-4.05673
217366	Lrrc45	leucine rich repeat containing 45	-0.290069	5.45002	-2.18482	0.0566965	0.542399	-4.79271
387609	Zhx2	zinc fingers and homeoboxes 2	0.63446	2.61812	2.1842	0.0567533	0.542496	-4.18054
237926	Rsad1	radical S-adenosyl methionine domain containing 1	0.467804	4.00771	2.18271	0.056892	0.543375	-4.50596
381110	Rmdn2	regulator of microtubule dynamics 2	-1.0191	2.08292	-2.18809	0.0569481	0.543463	-4.05856
56748	Nfu1	NFU1 iron-sulfur cluster scaffold	0.320829	5.82366	2.18081	0.0570686	0.544167	-4.85327
20321	Frrs1	ferric-chelate reductase 1	0.26952	6.2939	2.17987	0.0571558	0.544551	-4.9102
226144	Erlin1	ER lipid raft associated 1	0.429086	5.24606	2.18285	0.0572134	0.544653	-4.76338
15258	Hipk2	homeodomain interacting protein kinase 2	0.328092	6.5524	2.17806	0.0573248	0.544834	-4.93806
100628593	Mir5125	microRNA 5125	0.756562	1.77608	2.17804	0.0573263	0.544834	-4.01545
106200	Txndc11	thioredoxin domain containing 11	-0.317286	5.00253	-2.17742	0.0573841	0.544938	-4.72785
74347	Tldc1	TBC/LysM associated domain containing 1	-0.505556	3.162	-2.1744	0.0576671	0.547177	-4.31931
67260	Cers4	ceramide synthase 4	-1.63678	0.0035704	-2.17371	0.0577326	0.547182	-3.80193
104799	Vipas39	VPS33B interacting protein, apical-basolateral polarity regulator, spe-39 homolog	-0.343965	4.89566	-2.17315	0.057785	0.547182	-4.71436
57441	Gmnn	geminin	-0.264861	7.17995	-2.17213	0.0578812	0.547182	-4.99062
64293	Stk32b	serine/threonine kinase 32B	-1.17978	0.567516	-2.17191	0.0579018	0.547182	-3.84498
100862040	NA	NA	0.72629	1.94055	2.1719	0.0579031	0.547182	-4.05689
68205	Urm1	ubiquitin related modifier 1	-0.34226	5.37261	-2.17092	0.0579953	0.547607	-4.80169
69408	Dnajc17	DnaJ heat shock protein family (Hsp40) member C17	0.448468	3.72951	2.16994	0.0580884	0.547629	-4.46039
17826	Fam89b	family with sequence similarity 89, member B	-0.399481	4.42933	-2.16925	0.0581532	0.547629	-4.624
434130	Ccdc8	coiled-coil domain containing 8	-0.8529	1.51183	-2.16909	0.0581682	0.547629	-3.97927
245886	Ankrd27	ankyrin repeat domain 27 (VPS9 domain)	0.272106	7.62569	2.1689	0.0581862	0.547629	-5.00834
14387	Gaa	glucosidase, alpha, acid	0.273196	5.97727	2.16799	0.0582729	0.547967	-4.89322
100504309	Smim27	small integral membrane protein 27	-1.03424	0.955386	-2.16733	0.0583358	0.547967	-3.89595
18634	Pex7	peroxisomal biogenesis factor 7	-0.365288	4.38105	-2.16663	0.0584018	0.547967	-4.61853
66631	Mfsd14b	major facilitator superfamily domain containing 14B	-0.233848	7.23094	-2.16574	0.0584869	0.547967	-5.00309
12457	Noct	nocturnin	0.248559	6.9671	2.16515	0.058543	0.547967	-4.99062
12614	Celsr1	cadherin, EGF LAG seven-pass G-type receptor 1	-2.64287	-1.68293	-2.16501	0.0585563	0.547967	-3.8373
20652	Soat1	sterol O-acyltransferase 1	1.15121	0.312805	2.16486	0.0585704	0.547967	-3.83417
68816	Ppil1	peptidylprolyl isomerase (cyclophilin)-like 1	-0.245988	6.82965	-2.16423	0.0586311	0.547967	-4.98256
78934	4930581F22Rik	RIKEN cDNA 4930581F22 gene	0.946494	2.44442	2.17883	0.0586467	0.547967	-4.15217
22785	Slc30a4	solute carrier family 30 (zinc transporter), member 4	1.25259	0.599719	2.16352	0.0586989	0.548014	-3.85902
12750	Clk4	CDC like kinase 4	0.325351	5.93003	2.16236	0.0588096	0.548311	-4.89573
319151	Hist1h3e	histone cluster 1, H3e	-1.61481	-0.314543	-2.16132	0.0589095	0.548311	-3.80609
106877	Afap1l1	actin filament associated protein 1-like 1	1.03516	1.00369	2.16108	0.0589324	0.548311	-3.91057
208501	Ndufaf8	NADH dehydrogenase (ubiquinone) 1 alpha subcomplex assembly factor 8	-0.539965	3.7431	-2.16041	0.0589967	0.548311	-4.47658
109006	Ciapin1	cytokine induced apoptosis inhibitor 1	-0.382193	5.57304	-2.16039	0.0589989	0.548311	-4.84862
630836	2010315B03Rik	RIKEN cDNA 2010315B03 gene	-0.590121	2.90324	-2.15987	0.0590486	0.548311	-4.28113
320719	6030443J06Rik	RIKEN cDNA 6030443J06 gene	0.931108	1.0099	2.15923	0.0591102	0.548311	-3.9156
434234	Rexo5	RNA exonuclease 5	0.546571	3.87104	2.15916	0.0591174	0.548311	-4.50843
545085	Wdr70	WD repeat domain 70	0.305908	5.12543	2.1585	0.0591804	0.548311	-4.77978
66849	Ppp1r2	protein phosphatase 1, regulatory (inhibitor) subunit 2	-0.285509	5.66595	-2.15782	0.0592466	0.548311	-4.8674
18030	Nfil3	nuclear factor, interleukin 3, regulated	1.72846	-1.14252	2.15778	0.0592501	0.548311	-3.8128
71723	Dhx34	DEAH (Asp-Glu-Ala-His) box polypeptide 34	0.342756	4.91383	2.15595	0.0594268	0.548597	-4.74516
16852	Lgals1	lectin, galactose binding, soluble 1	-0.292195	8.5987	-2.15573	0.0594483	0.548597	-5.02264
219150	Hmbox1	homeobox containing 1	0.39633	4.28621	2.15529	0.0594912	0.548597	-4.61479
330814	Adgrl1	adhesion G protein-coupled receptor L1	0.389235	4.3906	2.15458	0.0595597	0.548597	-4.63926
100045778	Rnf223	ring finger 223	-1.60235	-0.979011	-2.15455	0.0595624	0.548597	-3.81241
259302	Srgap3	SLIT-ROBO Rho GTPase activating protein 3	-1.36898	-0.363513	-2.15405	0.0596111	0.548597	-3.81401
55978	Ift20	intraflagellar transport 20	-0.322762	4.86657	-2.15404	0.0596116	0.548597	-4.73881
100040377	NA	NA	0.693811	2.34154	2.1515	0.0598593	0.55044	-4.16811
234076	Tmco3	transmembrane and coiled-coil domains 3	0.417317	3.72977	2.15081	0.0599265	0.550622	-4.49024
107951	Cdk9	cyclin-dependent kinase 9 (CDC2-related kinase)	-0.247379	6.63265	-2.14911	0.0600923	0.5514	-4.9906
104681	Slc16a6	solute carrier family 16 (monocarboxylic acid transporters), member 6	0.270064	6.92965	2.14826	0.0601758	0.5514	-5.01446
81910	Rrbp1	ribosome binding protein 1	0.270889	7.01647	2.14756	0.060244	0.5514	-5.02106
108671	Dnajc9	DnaJ heat shock protein family (Hsp40) member C9	-0.245605	7.07202	-2.14691	0.0603074	0.5514	-5.02506
326622	Upf2	UPF2 regulator of nonsense transcripts homolog (yeast)	0.240701	6.90028	2.14581	0.0604162	0.5514	-5.01651
13828	Epb42	erythrocyte membrane protein band 4.2	-0.752368	6.87121	-2.38547	0.0604184	0.5514	-4.78681
17454	Mov10	Moloney leukemia virus 10	-0.385514	4.1205	-2.1456	0.0604365	0.5514	-4.59084
18604	Pdk2	pyruvate dehydrogenase kinase, isoenzyme 2	-0.660067	3.75958	-2.16403	0.0604563	0.5514	-4.48204
12313	Calm1	calmodulin 1	-0.249968	8.75561	-2.14512	0.0604833	0.5514	-5.0361
242691	Gpatch3	G patch domain containing 3	-0.455592	3.68153	-2.14438	0.0605564	0.5514	-4.48755
223435	Trio	triple functional domain (PTPRF interacting)	0.449077	3.44131	2.14431	0.0605636	0.5514	-4.4314
21413	Tcf4	transcription factor 4	0.327509	5.47638	2.14413	0.0605809	0.5514	-4.86026
68708	Rabl2	RAB, member RAS oncogene family-like 2	-0.46214	3.41866	-2.14265	0.0607272	0.552023	-4.42763
230700	Foxj3	forkhead box J3	0.272556	5.75362	2.14225	0.0607666	0.552023	-4.90428
66881	Pcyox1	prenylcysteine oxidase 1	-0.275651	5.69711	-2.14194	0.0607977	0.552023	-4.89654
13859	Eps15l1	epidermal growth factor receptor pathway substrate 15-like 1	0.267324	6.285	2.14091	0.0608992	0.552023	-4.97012
50524	Sall2	spalt like transcription factor 2	-1.12827	0.384041	-2.13938	0.0610514	0.552023	-3.87196
12015	Bad	BCL2-associated agonist of cell death	-0.412673	4.14794	-2.13923	0.0610661	0.552023	-4.60677
57781	Cd200r1	CD200 receptor 1	-1.52797	-0.451416	-2.13909	0.0610797	0.552023	-3.82924
109689	Arrb1	arrestin, beta 1	-0.326025	9.62595	-2.13868	0.0611209	0.552023	-5.02532
19280	Ptprs	protein tyrosine phosphatase, receptor type, S	-0.463399	3.32779	-2.13841	0.0611481	0.552023	-4.4129
56699	Cdc42ep4	CDC42 effector protein (Rho GTPase binding) 4	-0.429751	4.78327	-2.13789	0.0611999	0.552023	-4.74602
66993	Smarcd3	SWI/SNF related, matrix associated, actin dependent regulator of chromatin, subfamily d, member 3	0.997547	1.00236	2.13765	0.0612234	0.552023	-3.94325
69537	Dnase1l1	deoxyribonuclease 1-like 1	-0.732232	3.46934	-2.16253	0.0612476	0.552023	-4.41843
15374	Jpt1	Jupiter microtubule associated homolog 1	-0.242829	7.47089	-2.13721	0.0612672	0.552023	-5.05497
80987	Nckipsd	NCK interacting protein with SH3 domain	-0.537339	2.86331	-2.1367	0.0613178	0.55205	-4.30728
50912	Exosc10	exosome component 10	0.242371	7.31989	2.13604	0.0613838	0.552216	-5.05302
26428	Orc4	origin recognition complex, subunit 4	0.267707	5.97922	2.13407	0.061581	0.553437	-4.94634
105670	Rcbtb2	regulator of chromosome condensation (RCC1) and BTB (POZ) domain containing protein 2	0.667202	2.71889	2.13373	0.0616148	0.553437	-4.27751
68180	Hyi	hydroxypyruvate isomerase (putative)	0.630171	2.31247	2.13245	0.0617435	0.554165	-4.19212
21937	Tnfrsf1a	tumor necrosis factor receptor superfamily, member 1a	0.715919	2.27265	2.13154	0.0618347	0.554554	-4.183
26921	Map4k4	mitogen-activated protein kinase kinase kinase kinase 4	0.320806	4.79882	2.12964	0.0620262	0.555451	-4.76401
66136	Znrd1	zinc ribbon domain containing, 1	-0.313556	4.89238	-2.12937	0.0620537	0.555451	-4.7819
77810	A930015D03Rik	RIKEN cDNA A930015D03 gene	-1.91436	-1.22158	-2.12896	0.0620948	0.555451	-3.84559
80748	BC004004	cDNA sequence BC004004	0.29026	5.44255	2.12865	0.0621259	0.555451	-4.87915
192176	Flna	filamin, alpha	0.345346	7.33796	2.13507	0.0623185	0.556238	-5.05906
12916	Crem	cAMP responsive element modulator	0.564602	2.65705	2.12588	0.0624062	0.556238	-4.27746
215705	Arrdc1	arrestin domain containing 1	-0.424961	3.71938	-2.12509	0.0624862	0.556238	-4.52614
15184	Hdac5	histone deacetylase 5	0.637761	4.04899	2.15662	0.0624883	0.556238	-4.57066
11431	Acp1	acid phosphatase 1, soluble	-0.27707	7.0781	-2.12492	0.0625043	0.556238	-5.05944
18744	Pja1	praja ring finger ubiquitin ligase 1	-0.282251	5.9796	-2.12433	0.0625641	0.556238	-4.96097
234725	Zfp612	zinc finger protein 612	-1.66982	-0.616863	-2.12376	0.0626217	0.556238	-3.84424
100503793	LOC100503793	uncharacterized LOC100503793	0.97607	0.79622	2.12329	0.0626693	0.556238	-3.93639
70454	Cenpl	centromere protein L	-0.371252	5.30278	-2.12311	0.0626876	0.556238	-4.86403
20375	Spi1	spleen focus forming virus (SFFV) proviral integration oncogene	0.758227	1.73647	2.12271	0.0627288	0.556238	-4.0873
226412	R3hdm1	R3H domain containing 1	0.235018	7.41158	2.12259	0.0627408	0.556238	-5.07659
107035	Fbxo38	F-box protein 38	0.260925	6.62483	2.12162	0.0628405	0.556401	-5.03283
11816	Apoe	apolipoprotein E	-0.346429	5.17083	-2.12146	0.062856	0.556401	-4.84446
11799	Birc5	baculoviral IAP repeat-containing 5	-0.235651	7.36647	-2.12083	0.0629207	0.556401	-5.07779
56520	Nme4	NME/NM23 nucleoside diphosphate kinase 4	-0.346278	5.6879	-2.12054	0.0629508	0.556401	-4.92802
76263	Gstk1	glutathione S-transferase kappa 1	-1.26125	0.0564468	-2.1198	0.0630261	0.556643	-3.87239
100910	Chpf2	chondroitin polymerizing factor 2	0.286973	5.45779	2.11858	0.0631518	0.557329	-4.8972
13803	Enc1	ectodermal-neural cortex 1	0.70272	2.40875	2.11686	0.0633284	0.558463	-4.23381
66205	Cd302	CD302 antigen	2.72675	-1.83394	2.11688	0.0634004	0.55859	-3.88866
14866	Gstm5	glutathione S-transferase, mu 5	-0.494747	5.75886	-2.17403	0.063439	0.55859	-4.88569
55992	Trim3	tripartite motif-containing 3	0.838777	1.35702	2.11314	0.0637123	0.559548	-4.03166
14083	Ptk2	PTK2 protein tyrosine kinase 2	0.264626	6.16276	2.11312	0.0637143	0.559548	-5.00024
77605	H2afv	H2A histone family, member V	-0.603833	4.76577	-2.17185	0.0637593	0.559548	-4.72052
68636	Fahd1	fumarylacetoacetate hydrolase domain containing 1	-0.34253	4.92644	-2.11151	0.0638813	0.559548	-4.81558
67678	Lsm3	LSM3 homolog, U6 small nuclear RNA and mRNA degradation associated	-0.24756	6.35804	-2.11065	0.0639698	0.559548	-5.02461
72938	Hspb11	heat shock protein family B (small), member 11	-1.07184	0.880279	-2.11007	0.0640306	0.559548	-3.96329
55951	Mpc1	mitochondrial pyruvate carrier 1	0.552847	2.95505	2.11004	0.064034	0.559548	-4.36808
18453	P4hb	prolyl 4-hydroxylase, beta polypeptide	0.283059	7.83878	2.10995	0.0640431	0.559548	-5.10193
76773	Wdyhv1	WDYHV motif containing 1	-0.334419	4.52856	-2.10893	0.0641497	0.559548	-4.74004
27015	Polk	polymerase (DNA directed), kappa	0.408302	4.30323	2.10866	0.0641775	0.559548	-4.68985
171207	Arhgap4	Rho GTPase activating protein 4	-0.341138	4.78941	-2.10838	0.0642063	0.559548	-4.79418
12013	Bach1	BTB and CNC homology 1, basic leucine zipper transcription factor 1	0.296921	6.03127	2.10833	0.0642117	0.559548	-4.99248
66462	Rex1bd	required for excision 1-B domain containing	-0.314135	5.00279	-2.10814	0.0642321	0.559548	-4.83522
11820	App	amyloid beta (A4) precursor protein	0.669912	3.46665	2.11829	0.0642352	0.559548	-4.47919
192159	Prpf8	pre-mRNA processing factor 8	0.269789	10.2647	2.10777	0.0642704	0.559548	-5.05483
76872	Ccdc116	coiled-coil domain containing 116	0.61423	3.24821	2.10508	0.0645515	0.561574	-4.44217
80287	Apobec3	apolipoprotein B mRNA editing enzyme, catalytic polypeptide 3	-0.381806	6.53495	-2.1208	0.0647807	0.562971	-5.03479
60411	Cenpk	centromere protein K	-0.313599	5.70108	-2.10263	0.064809	0.562971	-4.9578
17149	Magoh	mago homolog, exon junction complex core component	-0.230637	7.18122	-2.10197	0.0648787	0.563154	-5.10024
227696	Phyhd1	phytanoyl-CoA dioxygenase domain containing 1	1.66502	-0.0131353	2.1004	0.065044	0.563326	-3.88941
68165	Fdx1l	ferredoxin 1-like	-0.343641	4.68999	-2.10004	0.0650824	0.563326	-4.78721
12401	Serpina6	serine (or cysteine) peptidase inhibitor, clade A, member 6	-2.05581	-1.4316	-2.09979	0.0651086	0.563326	-3.88346
20336	Exoc4	exocyst complex component 4	0.354692	5.81452	2.09955	0.0651336	0.563326	-4.97809
224170	Dzip3	DAZ interacting protein 3, zinc finger	0.273179	5.8135	2.09948	0.0651409	0.563326	-4.97875
22770	Zhx1	zinc fingers and homeoboxes 1	-0.275708	6.82028	-2.09793	0.0653057	0.563391	-5.08494
240034	Zfp760	zinc finger protein 760	-0.344391	4.94449	-2.09761	0.0653397	0.563391	-4.84029
216565	Ehbp1	EH domain binding protein 1	-0.448509	3.6002	-2.09686	0.0654191	0.563391	-4.5403
53627	Porcn	porcupine O-acyltransferase	1.66163	-1.30067	2.09672	0.0654331	0.563391	-3.87965
22375	Wars	tryptophanyl-tRNA synthetase	0.257034	7.44087	2.09561	0.0655518	0.563391	-5.11916
18803	Plcg1	phospholipase C, gamma 1	0.372761	4.29593	2.09523	0.0655919	0.563391	-4.70936
72199	Mms19	MMS19 (MET18 S. cerevisiae)	0.273779	6.03227	2.09442	0.0656782	0.563391	-5.01419
16328	Cep250	centrosomal protein 250	-0.339754	7.15302	-2.10024	0.0656884	0.563391	-5.10412
235661	Dync1li1	dynein cytoplasmic 1 light intermediate chain 1	0.285328	5.80231	2.0938	0.0657444	0.563391	-4.98588
77675	5033406O09Rik	RIKEN cDNA 5033406O09 gene	-0.627404	2.59698	-2.09307	0.0658225	0.563391	-4.31001
19229	Ptk2b	PTK2 protein tyrosine kinase 2 beta	0.348008	5.97106	2.09268	0.0658642	0.563391	-5.00891
69928	Cenps	centromere protein S	-0.385083	3.94105	-2.09221	0.0659142	0.563391	-4.62986
68142	Ino80	INO80 complex subunit	0.271367	6.75722	2.09209	0.0659274	0.563391	-5.08941
100529074	Snora33	small nucleolar RNA, H/ACA box 33	-0.629719	2.26595	-2.09208	0.0659283	0.563391	-4.23986
11555	Adrb2	adrenergic receptor, beta 2	-0.533076	2.89011	-2.09198	0.0659393	0.563391	-4.38003
66128	Mrps36	mitochondrial ribosomal protein S36	-0.43872	3.90318	-2.09193	0.0659439	0.563391	-4.62062
234373	Sugp2	SURP and G patch domain containing 2	0.337873	5.31266	2.09135	0.0660059	0.563391	-4.91538
80889	Tlnrd1	talin rod domain containing 1	-0.296331	5.94148	-2.09121	0.0660217	0.563391	-5.00741
15526	Hspa9	heat shock protein 9	0.279252	10.5244	2.09046	0.0661017	0.56366	-5.07321
18749	Prkacb	protein kinase, cAMP dependent, catalytic, beta	0.276621	5.9535	2.08962	0.0661923	0.564019	-5.01191
76681	Trim12a	tripartite motif-containing 12A	-1.01236	0.692669	-2.08733	0.0664384	0.5657	-3.97103
104732	Tedc1	tubulin epsilon and delta complex 1	-0.335022	4.68037	-2.08623	0.0665566	0.565711	-4.80633
21408	Zfp354a	zinc finger protein 354A	-0.725062	1.76502	-2.08621	0.0665586	0.565711	-4.14481
78369	Icam4	intercellular adhesion molecule 4, Landsteiner-Wiener blood group	-0.340918	6.30761	-2.0857	0.0666142	0.565711	-5.05754
170770	Bbc3	BCL2 binding component 3	1.24055	2.40004	2.16013	0.0666753	0.565711	-4.19359
17349	Mlf1	myeloid leukemia factor 1	-1.47535	-0.651677	-2.08506	0.0666832	0.565711	-3.88756
18488	Cntn3	contactin 3	-0.759464	1.84508	-2.08397	0.0668011	0.566298	-4.16268
66314	Tpd52l2	tumor protein D52-like 2	-0.290456	6.75018	-2.082	0.0670148	0.566646	-5.10428
12294	Cacna2d3	calcium channel, voltage-dependent, alpha2/delta subunit 3	-2.85178	-0.964537	-2.12464	0.0670236	0.566646	-3.87637
24017	Rnf13	ring finger protein 13	0.432369	3.93343	2.08173	0.0670447	0.566646	-4.6437
107733	Mrpl41	mitochondrial ribosomal protein L41	-0.310911	5.33897	-2.08148	0.0670721	0.566646	-4.93489
71279	Slc29a3	solute carrier family 29 (nucleoside transporters), member 3	0.477446	3.51219	2.08089	0.0671353	0.566646	-4.54334
18605	Enpp1	ectonucleotide pyrophosphatase/phosphodiesterase 1	-0.689378	2.3858	-2.08047	0.0671821	0.566646	-4.28227
76551	Ccdc6	coiled-coil domain containing 6	0.236778	7.64451	2.08045	0.0671837	0.566646	-5.14641
74747	Ddit4	DNA-damage-inducible transcript 4	3.68801	3.11254	2.62651	0.0672904	0.566989	-3.86069
66493	Mrpl51	mitochondrial ribosomal protein L51	-0.254983	5.98908	-2.07914	0.0673265	0.566989	-5.0322
108014	Srsf9	serine/arginine-rich splicing factor 9	-0.249826	6.58832	-2.07874	0.0673708	0.566989	-5.09603
15360	Hmgcs2	3-hydroxy-3-methylglutaryl-Coenzyme A synthase 2	-1.35033	-0.139599	-2.07725	0.0675332	0.567944	-3.91277
21372	Tbl1x	transducin (beta)-like 1 X-linked	0.230242	6.82036	2.07616	0.0676528	0.568538	-5.11914
208084	Pif1	PIF1 5'-to-3' DNA helicase	-0.294406	5.69103	-2.07485	0.0677964	0.568924	-4.99928
449000	Zfp960	zinc finger protein 960	1.40776	-0.395122	2.07482	0.0678003	0.568924	-3.90515
269997	Zfp747	zinc finger protein 747	-0.669956	2.09781	-2.0744	0.0678457	0.568924	-4.22963
100316684	Mir1898	microRNA 1898	-1.87534	-1.10607	-2.07262	0.0680424	0.570162	-3.9011
66855	Tcf25	transcription factor 25 (basic helix-loop-helix)	0.230963	7.78661	2.07175	0.068138	0.570551	-5.16096
74919	Slc35f6	solute carrier family 35, member F6	-0.600754	3.01421	-2.07115	0.0682046	0.570698	-4.43748
13423	Dnase2a	deoxyribonuclease II alpha	0.65615	3.63448	2.08715	0.0683257	0.570899	-4.56884
20447	St6galnac3	ST6 (alpha-N-acetyl-neuraminyl-2,3-beta-galactosyl-1,3)-N-acetylgalactosaminide alpha-2,6-sialyltransferase 3	0.643327	3.99053	2.10491	0.0683703	0.570899	-4.63677
100038410	Gm10536	predicted gene 10536	1.41446	-0.691451	2.0696	0.0683762	0.570899	-3.90439
20512	Slc1a3	solute carrier family 1 (glial high affinity glutamate transporter), member 3	-0.55872	2.61087	-2.06846	0.0685021	0.571345	-4.35161
71779	2020-03-08	membrane-associated ring finger (C3HC4) 8	-0.286526	7.0843	-2.06804	0.0685485	0.571345	-5.14776
13361	Dhfr	dihydrofolate reductase	-0.233319	6.66279	-2.06779	0.0685772	0.571345	-5.11931
117150	Pip4k2c	phosphatidylinositol-5-phosphate 4-kinase, type II, gamma	-0.250063	7.01952	-2.06699	0.068666	0.571675	-5.14597
17984	Ndn	necdin	-1.64084	-1.08854	-2.0657	0.0688088	0.572177	-3.90776
78830	Slc25a12	solute carrier family 25 (mitochondrial carrier, Aralar), member 12	0.242863	6.18095	2.06544	0.0688388	0.572177	-5.076
14245	Lpin1	lipin 1	-0.297552	4.94186	-2.06512	0.0688741	0.572177	-4.89023
218518	Marveld2	MARVEL (membrane-associating) domain containing 2	-0.958617	1.10995	-2.0643	0.0689656	0.572528	-4.05652
18707	Pik3cd	phosphatidylinositol-4,5-bisphosphate 3-kinase catalytic subunit delta	0.332121	4.96696	2.06201	0.0692221	0.573752	-4.89978
140579	Elmo2	engulfment and cell motility 2	-0.34792	4.59721	-2.06148	0.0692812	0.573752	-4.82693
67993	Nudt12	nudix (nucleoside diphosphate linked moiety X)-type motif 12	0.402983	3.73488	2.06124	0.0693077	0.573752	-4.62745
14287	Fpgs	folylpolyglutamyl synthetase	-0.260409	6.25206	-2.06098	0.0693375	0.573752	-5.09031
232560	Caprin2	caprin family member 2	-0.326723	4.62779	-2.06078	0.0693601	0.573752	-4.83456
194388	Tet3	tet methylcytosine dioxygenase 3	0.242812	6.90668	2.05965	0.0694864	0.574328	-5.15049
353328	Muc6	mucin 6, gastric	-0.921627	3.34282	-2.13178	0.0695549	0.574328	-4.45512
14272	Fnta	farnesyltransferase, CAAX box, alpha	-0.230572	6.71217	-2.0588	0.0695825	0.574328	-5.1373
29811	Ndrg2	N-myc downstream regulated gene 2	0.642335	2.93688	2.0584	0.0696276	0.574328	-4.43918
17758	Map4	microtubule-associated protein 4	0.452116	5.08934	2.0718	0.0697276	0.574453	-4.91304
229906	Gtf2b	general transcription factor IIB	-0.271514	5.64953	-2.05739	0.0697416	0.574453	-5.02045
233863	Gtf3c1	general transcription factor III C 1	0.231877	7.60101	2.05589	0.0699113	0.575099	-5.18366
18160	Npr1	natriuretic peptide receptor 1	1.44535	-0.312569	2.05582	0.069919	0.575099	-3.93022
53413	Exoc7	exocyst complex component 7	0.263979	5.65694	2.05429	0.070093	0.575811	-5.02665
52443	Mrpl48	mitochondrial ribosomal protein L48	-0.304569	5.4001	-2.0538	0.0701485	0.575811	-4.98742
20444	St3gal2	ST3 beta-galactoside alpha-2,3-sialyltransferase 2	0.338309	6.53473	2.05687	0.0701543	0.575811	-5.12615
17920	Myo6	myosin VI	0.444627	3.49831	2.05317	0.0702193	0.575837	-4.58223
69871	Ppp1r35	protein phosphatase 1, regulatory subunit 35	-0.328593	4.51199	-2.05285	0.0702567	0.575837	-4.82231
13347	Dffa	DNA fragmentation factor, alpha subunit	0.291074	5.30969	2.0505	0.0705242	0.576955	-4.97806
20688	Sp4	trans-acting transcription factor 4	-0.282855	5.85274	-2.05043	0.0705322	0.576955	-5.05886
433638	I830077J02Rik	RIKEN cDNA I830077J02 gene	1.29758	0.0429496	2.05018	0.0705599	0.576955	-3.95682
78651	Lsm6	LSM6 homolog, U6 small nuclear RNA and mRNA degradation associated	-0.281387	6.50903	-2.04988	0.0705948	0.576955	-5.13294
66251	Arfgap3	ADP-ribosylation factor GTPase activating protein 3	-0.522681	4.15758	-2.0538	0.0706669	0.576955	-4.73837
66229	Rpl7l1	ribosomal protein L7-like 1	-0.256769	7.9091	-2.04904	0.0706911	0.576955	-5.19603
71916	Dus4l	dihydrouridine synthase 4-like (S. cerevisiae)	0.380357	4.79214	2.0483	0.0707754	0.577093	-4.88673
100689	Spon2	spondin 2, extracellular matrix protein	-0.95148	1.08389	-2.04802	0.0708074	0.577093	-4.075
77087	Ankrd11	ankyrin repeat domain 11	0.218657	7.58405	2.0473	0.0708896	0.577357	-5.19665
66231	Thoc7	THO complex 7	-0.244012	6.87086	-2.04677	0.0709507	0.57745	-5.16767
107817	Jmjd6	jumonji domain containing 6	0.318262	6.57801	2.04574	0.0710691	0.578009	-5.14558
77727	6030468B19Rik	RIKEN cDNA 6030468B19 gene	-0.523235	5.25371	-2.09826	0.0711948	0.578411	-4.91972
381236	Lipo3	lipase, member O3	-0.89519	1.05627	-2.04358	0.071318	0.578411	-4.07866
27883	Tango2	transport and golgi organization 2	-0.333818	6.08845	-2.04337	0.0713428	0.578411	-5.09842
57776	Ttyh1	tweety family member 1	1.38312	-0.327495	2.0432	0.0713622	0.578411	-3.9448
68118	Atg101	autophagy related 101	-0.341381	4.41155	-2.04315	0.0713675	0.578411	-4.81485
216792	Iba57	IBA57 homolog, iron-sulfur cluster assembly	-0.286882	6.1097	-2.04228	0.0714682	0.578822	-5.10292
63953	Dusp10	dual specificity phosphatase 10	-1.02186	1.02478	-2.04126	0.0715863	0.579375	-4.07446
14583	Gfpt1	glutamine fructose-6-phosphate transaminase 1	0.280338	6.67338	2.04	0.0717318	0.579623	-5.16302
20365	Serf1	small EDRK-rich factor 1	-0.772002	1.82405	-2.03987	0.0717472	0.579623	-4.22027
12447	Ccne1	cyclin E1	-0.225701	8.1243	-2.0397	0.0717667	0.579623	-5.20945
74610	Abcb8	ATP-binding cassette, sub-family B (MDR/TAP), member 8	-0.261944	5.89514	-2.0389	0.0718596	0.579787	-5.08225
14251	Flot1	flotillin 1	-0.383411	5.62956	-2.04282	0.0719265	0.579787	-5.04083
56876	Nsmf	NMDA receptor synaptonuclear signaling and neuronal migration factor	-0.588023	3.1364	-2.03824	0.0719367	0.579787	-4.51585
74187	Katnb1	katanin p80 (WD40-containing) subunit B 1	-0.279017	5.3817	-2.03697	0.0720841	0.580572	-5.01025
16430	Stt3a	STT3, subunit of the oligosaccharyltransferase complex, homolog A (S. cerevisiae)	0.226683	8.24651	2.03632	0.0721609	0.580679	-5.2135
19664	Rbpj	recombination signal binding protein for immunoglobulin kappa J region	0.30555	5.24857	2.03594	0.0722053	0.580679	-4.98989
268470	Ube2z	ubiquitin-conjugating enzyme E2Z	-0.237028	6.60742	-2.03557	0.0722474	0.580679	-5.16415
19328	Rab12	RAB12, member RAS oncogene family	-0.450154	3.38806	-2.03416	0.0724129	0.580737	-4.58405
68268	Zdhhc21	zinc finger, DHHC domain containing 21	0.243846	6.16668	2.03399	0.0724332	0.580737	-5.12265
320770	A630072M18Rik	RIKEN cDNA A630072M18 gene	0.597644	2.47502	2.03387	0.072447	0.580737	-4.372
52163	Camk1	calcium/calmodulin-dependent protein kinase I	-0.916819	1.44764	-2.03311	0.0725358	0.580737	-4.1551
233877	Kctd13	potassium channel tetramerisation domain containing 13	0.430585	3.52415	2.03311	0.072536	0.580737	-4.61865
74362	Spag17	sperm associated antigen 17	1.51294	-0.667547	2.03295	0.0725547	0.580737	-3.94524
14768	Lancl1	LanC (bacterial lantibiotic synthetase component C)-like 1	0.383447	5.01349	2.03242	0.0726164	0.580831	-4.95274
102920	Cenpi	centromere protein I	-0.277158	5.71177	-2.03122	0.0727582	0.581153	-5.06927
67530	Uqcrb	ubiquinol-cytochrome c reductase binding protein	-0.266181	6.3513	-2.03121	0.0727591	0.581153	-5.14622
16904	Gzmm	granzyme M (lymphocyte met-ase 1)	1.9597	-1.52707	2.03022	0.0728756	0.581153	-3.95307
56463	Snd1	staphylococcal nuclease and tudor domain containing 1	0.221512	7.91923	2.03014	0.072885	0.581153	-5.22518
77371	Sec24a	Sec24 related gene family, member A (S. cerevisiae)	0.278565	5.38841	2.02995	0.0729069	0.581153	-5.02244
97165	Hmgb2	high mobility group box 2	-0.285442	8.38079	-2.02914	0.0730028	0.581416	-5.22241
18188	Nrtn	neurturin	-1.29099	0.411952	-2.02883	0.0730399	0.581416	-4.01217
28035	Usp39	ubiquitin specific peptidase 39	0.227902	7.56306	2.02686	0.073272	0.582115	-5.22765
68971	Tamm41	TAM41 mitochondrial translocator assembly and maintenance homolog	-0.27329	5.55512	-2.02668	0.0732938	0.582115	-5.05334
12448	Ccne2	cyclin E2	-0.315017	5.17718	-2.02663	0.0732995	0.582115	-4.99123
12380	Cast	calpastatin	0.364919	6.3273	2.03801	0.0734435	0.582115	-5.13913
223921	Aaas	achalasia, adrenocortical insufficiency, alacrimia	0.23379	6.70591	2.02535	0.073451	0.582115	-5.18828
13853	Epm2a	epilepsy, progressive myoclonic epilepsy, type 2 gene alpha	-1.83946	-1.42566	-2.02526	0.0734623	0.582115	-3.95457
235627	Nbeal2	neurobeachin-like 2	0.440207	4.29186	2.02512	0.0734786	0.582115	-4.81429
213109	Phf3	PHD finger protein 3	0.232655	7.81822	2.02432	0.0735737	0.582471	-5.23404
380918	Siah3	siah E3 ubiquitin protein ligase family member 3	-1.59758	-0.706176	-2.02388	0.0736254	0.582483	-3.95401
215001	Wfikkn1	WAP, FS, Ig, KU, and NTR-containing protein 1	-1.30649	-0.46026	-2.02329	0.0736958	0.582644	-3.9627
66077	Aurkaip1	aurora kinase A interacting protein 1	-0.258294	6.35579	-2.02267	0.0737701	0.582834	-5.15979
15511	Hspa1b	heat shock protein 1B	1.65507	2.63123	2.20824	0.0739462	0.583582	-4.22634
19273	Ptpru	protein tyrosine phosphatase, receptor type, U	-0.565259	2.43857	-2.0209	0.0739814	0.583582	-4.38216
68255	Tmem86b	transmembrane protein 86B	-0.520025	3.46827	-2.02055	0.0740234	0.583582	-4.62165
12492	Scarb2	scavenger receptor class B, member 2	-0.370919	3.95229	-2.02008	0.0740794	0.583582	-4.74185
224904	2410015M20Rik	RIKEN cDNA 2410015M20 gene	-0.271393	5.83787	-2.01912	0.0741944	0.583582	-5.10496
100271841	Uckl1os	uridine-cytidine kinase 1-like 1, opposite strand	-0.965467	0.691028	-2.019	0.0742085	0.583582	-4.06063
100126229	Gm12758	predicted gene 12758	0.926684	0.837135	2.01789	0.0743422	0.583582	-4.08186
50721	Sirt6	sirtuin 6	0.390732	4.25548	2.01727	0.0744161	0.583582	-4.81819
224224	Impg2	interphotoreceptor matrix proteoglycan 2	-1.33007	-0.403263	-2.01635	0.0745271	0.583582	-3.97273
68512	Tomm5	translocase of outer mitochondrial membrane 5 homolog (yeast)	-0.331206	6.20605	-2.01572	0.0746023	0.583582	-5.15421
57437	Golga7	golgi autoantigen, golgin subfamily a, 7	-0.247563	6.15158	-2.01491	0.0747	0.583582	-5.14975
24136	Zeb2	zinc finger E-box binding homeobox 2	0.266538	5.83583	2.01477	0.0747171	0.583582	-5.11192
192216	Tmem47	transmembrane protein 47	0.900114	0.961578	2.0137	0.0748461	0.583582	-4.10511
209584	Tyw3	tRNA-yW synthesizing protein 3 homolog (S. cerevisiae)	-0.529159	2.9157	-2.0137	0.0748469	0.583582	-4.5014
544864	Gm5785	predicted gene 5785	0.463338	3.24	2.01297	0.0749344	0.583582	-4.5804
67016	Tbc1d2b	TBC1 domain family, member 2B	-0.261792	5.52835	-2.01259	0.0749807	0.583582	-5.07078
75744	Svip	small VCP/p97-interacting protein	-0.403529	5.61288	-2.02431	0.0751988	0.583582	-5.07055
12908	Crat	carnitine acetyltransferase	-0.333531	5.32907	-2.0107	0.0752095	0.583582	-5.04109
74868	Tmem65	transmembrane protein 65	-0.386341	3.87519	-2.01042	0.0752443	0.583582	-4.7375
16542	Kdr	kinase insert domain protein receptor	-1.7377	-1.42566	-2.01018	0.0752725	0.583582	-3.96942
69010	Anapc13	anaphase promoting complex subunit 13	-0.356934	5.0391	-2.00964	0.0753385	0.583582	-4.99215
69674	Mif4gd	MIF4G domain containing	-0.292201	5.11615	-2.00926	0.0753851	0.583582	-5.00724
66176	Nat9	N-acetyltransferase 9 (GCN5-related, putative)	0.549277	4.02716	2.01792	0.0754356	0.583582	-4.76401
71336	Rbks	ribokinase	-0.455372	3.60903	-2.00833	0.0754977	0.583582	-4.67546
75136	Rsph10b	radial spoke head 10 homolog B (Chlamydomonas)	2.07159	-1.27909	2.00814	0.0755211	0.583582	-3.9696
414108	9230114K14Rik	RIKEN cDNA 9230114K14 gene	0.615702	2.47831	2.00801	0.0755365	0.583582	-4.40986
100169	Phactr4	phosphatase and actin regulator 4	0.222361	6.9117	2.00782	0.0755606	0.583582	-5.23036
17127	Smad3	SMAD family member 3	-0.335237	5.27999	-2.00761	0.0755858	0.583582	-5.03737
65107	Lrp10	low-density lipoprotein receptor-related protein 10	0.26247	6.0642	2.00692	0.0756706	0.583582	-5.15215
72440	Rhno1	RAD9-HUS1-RAD1 interacting nuclear orphan 1	-0.269387	5.74041	-2.00656	0.0757135	0.583582	-5.11093
244059	Chd2	chromodomain helicase DNA binding protein 2	0.479155	7.02565	2.08923	0.0757439	0.583582	-5.15246
50934	Slc7a8	solute carrier family 7 (cationic amino acid transporter, y+ system), member 8	2.57672	-1.8392	2.00687	0.0757542	0.583582	-3.98817
52535	Mettl17	methyltransferase like 17	-0.34166	4.71102	-2.00599	0.0757833	0.583582	-4.9345
17979	Ncoa3	nuclear receptor coactivator 3	0.361427	5.12867	2.00588	0.0757972	0.583582	-5.01435
58234	Shank3	SH3 and multiple ankyrin repeat domains 3	-0.531296	3.17484	-2.00547	0.0758477	0.583582	-4.57478
100041098	Tma7-ps	translational machinery associated 7 homolog (S. cerevisiae), pseudogene	-0.855204	1.99698	-2.00522	0.0758774	0.583582	-4.30415
66845	Mrpl33	mitochondrial ribosomal protein L33	-0.305592	5.27355	-2.00501	0.0759033	0.583582	-5.0408
226352	Epb41l5	erythrocyte membrane protein band 4.1 like 5	0.288281	5.10651	2.0049	0.0759174	0.583582	-5.01239
56294	Ptpn9	protein tyrosine phosphatase, non-receptor type 9	0.403706	4.11767	2.00465	0.0759477	0.583582	-4.80457
64898	Lpin2	lipin 2	0.230383	6.87804	2.00446	0.0759715	0.583582	-5.23323
237336	Tbpl1	TATA box binding protein-like 1	0.293447	6.26736	2.00407	0.0760185	0.583582	-5.1789
18810	Plec	plectin	0.279928	5.36119	2.00377	0.076056	0.583582	-5.05789
76789	Mzt1	mitotic spindle organizing protein 1	0.428327	6.33705	2.05337	0.0761021	0.583582	-5.13437
59032	Ppp2r3c	protein phosphatase 2, regulatory subunit B'', gamma	0.262959	5.63208	2.00338	0.0761033	0.583582	-5.10063
654824	Ankrd37	ankyrin repeat domain 37	1.6885	3.42938	2.28626	0.0761517	0.583582	-4.33999
216858	Kctd11	potassium channel tetramerisation domain containing 11	-0.832309	1.22211	-2.00264	0.0761943	0.583582	-4.16014
239743	Klhl6	kelch-like 6	-2.08876	0.485475	-2.0651	0.0762339	0.583582	-3.99619
14594	Ggta1	glycoprotein galactosyltransferase alpha 1, 3	0.313408	5.59188	2.0017	0.0763102	0.583582	-5.09676
112406	Egln2	egl-9 family hypoxia-inducible factor 2	-0.263021	5.56793	-2.00156	0.0763269	0.583582	-5.09364
72042	Cotl1	coactosin-like 1 (Dictyostelium)	-0.36005	4.62092	-1.99929	0.0766066	0.585137	-4.92589
13002	Dnajc5	DnaJ heat shock protein family (Hsp40) member C5	0.248027	6.90868	1.9991	0.0766311	0.585137	-5.24329
432516	Myo1a	myosin IA	1.69576	-0.793569	1.99779	0.0767922	0.585982	-3.98125
74580	Pyroxd2	pyridine nucleotide-disulphide oxidoreductase domain 2	-2.27466	-1.0919	-2.00238	0.0768786	0.586109	-3.97697
12778	Ackr3	atypical chemokine receptor 3	-2.8594	2.77833	-2.39649	0.076912	0.586109	-4.04232
54723	Tfip11	tuftelin interacting protein 11	-0.254636	5.9951	-1.99588	0.0770298	0.586109	-5.1603
227720	Nup214	nucleoporin 214	0.248903	7.75254	1.99482	0.0771607	0.586109	-5.27862
66536	Nipsnap3b	nipsnap homolog 3B	-0.300488	4.70394	-1.99468	0.0771791	0.586109	-4.95076
211135	D130040H23Rik	RIKEN cDNA D130040H23 gene	1.28819	-0.490029	1.99435	0.0772194	0.586109	-3.99466
12238	Commd3	COMM domain containing 3	-0.29162	5.38613	-1.99426	0.0772316	0.586109	-5.07593
207425	Wdr11	WD repeat domain 11	0.240727	6.08463	1.99419	0.07724	0.586109	-5.17393
14580	Gfap	glial fibrillary acidic protein	-0.668594	2.89583	-1.99372	0.0772987	0.586109	-4.52265
80733	Car15	carbonic anhydrase 15	-1.74	-0.69929	-1.99317	0.0773674	0.586109	-3.98727
100861853	NA	NA	0.520835	3.84417	1.99278	0.0774155	0.586109	-4.75428
68260	Trmt12	tRNA methyltranferase 12	-0.366653	4.21457	-1.99239	0.0774644	0.586109	-4.84613
18245	Oaz1	ornithine decarboxylase antizyme 1	-0.270812	8.15998	-1.9922	0.0774878	0.586109	-5.28161
16880	Lifr	leukemia inhibitory factor receptor	1.58018	-0.458461	1.99198	0.0775154	0.586109	-3.99667
218335	Clptm1l	CLPTM1-like	0.216292	7.64291	1.99137	0.0775916	0.586229	-5.28306
73671	Sult6b1	sulfotransferase family, cytosolic, 6B, member 1	1.39476	-0.847603	1.9905	0.0777007	0.586229	-3.98876
16434	Itpa	inosine triphosphatase (nucleoside triphosphate pyrophosphatase)	-0.276827	5.67369	-1.99023	0.0777346	0.586229	-5.12623
22245	Uck1	uridine-cytidine kinase 1	-0.291025	4.99072	-1.99017	0.0777424	0.586229	-5.01334
19139	Prps1	phosphoribosyl pyrophosphate synthetase 1	0.226862	7.50956	1.98984	0.0777837	0.586229	-5.2833
76295	Atp11b	ATPase, class VI, type 11B	0.217628	7.18516	1.98886	0.0779059	0.586505	-5.27456
65111	Dap3	death associated protein 3	0.252402	7.47353	1.98874	0.0779212	0.586505	-5.28412
225523	Cep120	centrosomal protein 120	0.279527	6.16422	1.98781	0.0780385	0.586648	-5.19261
66979	Pole4	polymerase (DNA-directed), epsilon 4 (p12 subunit)	-0.271791	5.6832	-1.9877	0.0780522	0.586648	-5.13146
56218	Patz1	POZ (BTB) and AT hook containing zinc finger 1	-0.246594	6.03852	-1.98738	0.0780918	0.586648	-5.17848
217578	Baz1a	bromodomain adjacent to zinc finger domain 1A	0.220602	8.58956	1.98684	0.0781607	0.586787	-5.28347
13162	Slc6a3	solute carrier family 6 (neurotransmitter transporter, dopamine), member 3	-1.61573	-1.44693	-1.98534	0.0783495	0.586976	-3.99383
19014	Med1	mediator complex subunit 1	0.21423	7.53636	1.98524	0.0783617	0.586976	-5.29078
66599	Rdm1	RAD52 motif 1	-0.608546	2.48122	-1.98516	0.0783723	0.586976	-4.44218
17921	Myo7a	myosin VIIA	0.491344	3.56733	1.98503	0.0783882	0.586976	-4.69978
244668	Sipa1l2	signal-induced proliferation-associated 1 like 2	-1.0317	0.402542	-1.98451	0.0784541	0.587092	-4.0712
13032	Ctsc	cathepsin C	0.278883	5.43424	1.98376	0.0785486	0.58742	-5.0998
233328	Lrrk1	leucine-rich repeat kinase 1	-0.378777	4.53497	-1.98231	0.0787331	0.587547	-4.93312
229699	Slc16a4	solute carrier family 16 (monocarboxylic acid transporters), member 4	0.904146	1.57923	1.98215	0.0787532	0.587547	-4.25194
68980	Wdr53	WD repeat domain 53	-0.384253	4.06897	-1.98203	0.0787677	0.587547	-4.82698
286940	Flnb	filamin, beta	0.297153	4.73692	1.98172	0.0788076	0.587547	-4.9776
16162	Il12rb2	interleukin 12 receptor, beta 2	0.931514	1.02138	1.98163	0.0788185	0.587547	-4.15594
52538	Acaa2	acetyl-Coenzyme A acyltransferase 2 (mitochondrial 3-oxoacyl-Coenzyme A thiolase)	-0.226666	6.59071	-1.98075	0.0789312	0.587878	-5.24635
66506	Psmg3	proteasome (prosome, macropain) assembly chaperone 3	-0.309076	5.67238	-1.98049	0.0789642	0.587878	-5.1406
547150	6820431F20Rik	cadherin 11 pseudogene	0.646694	2.36704	1.98001	0.0790248	0.587953	-4.42509
77652	Zfp955a	zinc finger protein 955A	-0.363517	3.91915	-1.97934	0.0791104	0.588213	-4.79494
57261	Brd4	bromodomain containing 4	0.218894	7.62283	1.97825	0.0792487	0.588864	-5.30272
11857	Arhgdib	Rho, GDP dissociation inhibitor (GDI) beta	0.503932	5.63297	2.03806	0.0793875	0.589057	-5.07423
16423	Cd47	CD47 antigen (Rh-related antigen, integrin-associated signal transducer)	0.376816	7.62984	2.01741	0.0794258	0.589057	-5.26138
12442	Ccnb2	cyclin B2	-0.25553	7.26053	-1.97633	0.0794947	0.589057	-5.29628
270163	Myo9a	myosin IXa	0.28626	5.65948	1.97622	0.0795078	0.589057	-5.1457
70380	Mospd1	motile sperm domain containing 1	-0.365589	4.59157	-1.97607	0.0795283	0.589057	-4.95462
217980	Larp4b	La ribonucleoprotein domain family, member 4B	0.213177	7.82988	1.97481	0.0796888	0.589755	-5.30952
69748	Aldh16a1	aldehyde dehydrogenase 16 family, member A1	-0.277342	5.57879	-1.9743	0.0797542	0.589755	-5.13649
433632	Gm5544	predicted gene 5544	1.60315	-1.37917	1.97382	0.0798164	0.589755	-4.00432
668173	Pex10	peroxisomal biogenesis factor 10	-0.445262	3.60335	-1.97375	0.0798256	0.589755	-4.72561
100041621	Gm3435	predicted gene 3435	-2.23355	-1.05869	-1.97593	0.0800789	0.59125	-4.00338
240476	Zfp407	zinc finger protein 407	0.286618	5.35314	1.96965	0.0803535	0.592312	-5.10815
208624	Alg3	asparagine-linked glycosylation 3 (alpha-1,3-mannosyltransferase)	0.285065	5.03132	1.96954	0.0803679	0.592312	-5.05236
52231	Ankzf1	ankyrin repeat and zinc finger domain containing 1	0.322292	5.05873	1.96931	0.080398	0.592312	-5.05725
19645	Rb1	RB transcriptional corepressor 1	0.302133	6.59071	1.96826	0.0805331	0.592312	-5.26491
224008	Spidr	scaffolding protein involved in DNA repair	0.373696	5.61492	1.97281	0.0805707	0.592312	-5.14553
16646	Kpna1	karyopherin (importin) alpha 1	0.256194	7.42482	1.96783	0.0805896	0.592312	-5.31455
23922	Jtb	jumping translocation breakpoint	-0.263912	5.41814	-1.96662	0.0807466	0.592312	-5.12306
74022	Glyr1	glyoxylate reductase 1 homolog (Arabidopsis)	-0.301359	7.03968	-1.9664	0.0807752	0.592312	-5.30052
224826	Ubr2	ubiquitin protein ligase E3 component n-recognin 2	0.284691	7.46019	1.96592	0.0808379	0.592312	-5.31826
17425	Foxk1	forkhead box K1	0.24178	5.82227	1.96581	0.0808512	0.592312	-5.18443
66645	Pspc1	paraspeckle protein 1	0.246808	6.16647	1.96546	0.0808972	0.592312	-5.2268
12455	Ccnt1	cyclin T1	0.252225	5.55297	1.96519	0.0809329	0.592312	-5.14669
16480	Jup	junction plakoglobin	-1.23794	0.342759	-1.9647	0.0809966	0.592312	-4.08629
54208	Arl6ip1	ADP-ribosylation factor-like 6 interacting protein 1	-0.220716	7.74971	-1.96405	0.0810809	0.592312	-5.32531
66192	Lage3	L antigen family, member 3	-0.30345	4.79779	-1.96395	0.0810937	0.592312	-5.01587
109275	Actr5	ARP5 actin-related protein 5	-0.296167	4.91095	-1.96353	0.0811487	0.592312	-5.03837
319475	Zfp672	zinc finger protein 672	-0.325715	4.824	-1.96343	0.081162	0.592312	-5.02144
66422	Dctpp1	dCTP pyrophosphatase 1	-0.273921	6.03813	-1.96341	0.0811648	0.592312	-5.21459
319885	Zcchc7	zinc finger, CCHC domain containing 7	0.324737	5.67405	1.9632	0.0811918	0.592312	-5.16698
100504526	NA	NA	0.411514	4.31723	1.9621	0.0813356	0.592624	-4.91493
217431	Nol10	nucleolar protein 10	0.337089	6.87989	1.97352	0.0813688	0.592624	-5.28484
18260	Ocln	occludin	-1.12229	0.0676896	-1.96161	0.0813999	0.592624	-4.06758
243923	Rgs9bp	regulator of G-protein signalling 9 binding protein	0.859636	1.76818	1.96067	0.0815225	0.592624	-4.31768
72265	Tram1	translocating chain-associating membrane protein 1	-0.2255	6.72473	-1.96063	0.0815275	0.592624	-5.2881
77097	Tanc2	tetratricopeptide repeat, ankyrin repeat and coiled-coil containing 2	0.355387	4.40437	1.96053	0.0815407	0.592624	-4.9377
66915	Cops9	COP9 signalosome subunit 9	-0.26649	5.4604	-1.95924	0.081711	0.593491	-5.14096
99010	Lpcat4	lysophosphatidylcholine acyltransferase 4	0.563211	3.3248	1.95808	0.0818624	0.594218	-4.67961
12454	Ccnk	cyclin K	0.224867	7.21833	1.95712	0.081989	0.594421	-5.32399
641340	Nrbf2	nuclear receptor binding factor 2	-0.41864	3.66012	-1.9571	0.0819926	0.594421	-4.76437
72344	Usp36	ubiquitin specific peptidase 36	0.268871	6.88621	1.95595	0.0821432	0.594952	-5.30713
18816	Serpinf2	serine (or cysteine) peptidase inhibitor, clade F, member 2	-1.37619	-0.643675	-1.95542	0.0822139	0.594952	-4.03217
236733	Usp11	ubiquitin specific peptidase 11	0.468301	5.74945	2.00601	0.0822427	0.594952	-5.13445
56530	Cnpy2	canopy FGF signaling regulator 2	-0.399204	5.23879	-1.9613	0.0822961	0.594952	-5.10278
73430	Zfp974	zinc finger protein 974	-1.03356	0.489674	-1.9546	0.082322	0.594952	-4.11801
100715	Papd4	PAP associated domain containing 4	0.254152	5.83076	1.9539	0.0824152	0.595255	-5.20348
67487	Dhx40	DEAH (Asp-Glu-Ala-His) box polypeptide 40	0.262641	5.40151	1.95335	0.0824881	0.595412	-5.14061
58182	Prokr1	prokineticin receptor 1	-0.681396	2.72047	-1.95261	0.0825864	0.595751	-4.54102
22209	Ube2a	ubiquitin-conjugating enzyme E2A	-0.275508	5.08893	-1.95219	0.0826418	0.59578	-5.08858
100861634	Gm21092	cadherin 11 pseudogene	0.892471	1.03595	1.95029	0.0828938	0.596078	-4.20036
319786	B930059L03Rik	RIKEN cDNA B930059L03 gene	-1.45798	-0.261947	-1.95017	0.0829107	0.596078	-4.05438
231821	Adap1	ArfGAP with dual PH domains 1	0.434754	3.53766	1.94942	0.0830101	0.596078	-4.7458
21802	Tgfa	transforming growth factor alpha	1.50542	-0.554303	1.94933	0.0830224	0.596078	-4.04145
21752	Tert	telomerase reverse transcriptase	-2.60037	-1.49751	-1.96072	0.0830358	0.596078	-4.02845
71099	Tssk4	testis-specific serine kinase 4	-1.35011	-0.677084	-1.94922	0.083037	0.596078	-4.0381
17165	Mapkapk5	MAP kinase-activated protein kinase 5	-0.250807	5.7955	-1.94918	0.0830424	0.596078	-5.20547
224860	Plcl2	phospholipase C-like 2	0.371813	4.93498	1.94795	0.0832062	0.596651	-5.06584
100503817	NA	NA	2.54532	-1.5523	1.95586	0.0832249	0.596651	-4.03188
67122	Nrarp	Notch-regulated ankyrin repeat protein	-0.462841	3.34308	-1.94646	0.0834063	0.597582	-4.70212
208228	Mob3a	MOB kinase activator 3A	-0.323448	5.6092	-1.94603	0.0834633	0.597622	-5.18289
71268	Lrrfip2	leucine rich repeat (in FLII) interacting protein 2	0.262649	5.47309	1.94491	0.0836131	0.59811	-5.16468
56878	Rbms1	RNA binding motif, single stranded interacting protein 1	-0.35345	4.44597	-1.94475	0.0836345	0.59811	-4.96972
19249	Ptpn13	protein tyrosine phosphatase, non-receptor type 13	-0.312028	4.88434	-1.94374	0.083771	0.598718	-5.06286
67819	Derl1	Der1-like domain family, member 1	0.312178	5.33493	1.94262	0.0839215	0.599104	-5.14541
66494	Prelid1	PRELI domain containing 1	0.248786	7.34329	1.94213	0.0839872	0.599104	-5.3512
17252	Rdh11	retinol dehydrogenase 11	0.283513	4.84958	1.94196	0.0840105	0.599104	-5.05966
57080	Gtf2ird1	general transcription factor II I repeat domain-containing 1	0.301892	5.0961	1.94132	0.0840975	0.599104	-5.10617
72309	Tmem158	transmembrane protein 158	-0.749832	1.75797	-1.94117	0.0841178	0.599104	-4.34668
620986	Gm6195	predicted pseudogene 6195	-0.588701	2.80083	-1.94022	0.0842456	0.599104	-4.58158
209446	Tfe3	transcription factor E3	0.288937	5.18929	1.93954	0.0843377	0.599104	-5.12559
12339	Capn7	calpain 7	-0.217944	6.60932	-1.93903	0.0844073	0.599104	-5.311
70240	Ufsp1	UFM1-specific peptidase 1	-0.502453	3.21247	-1.93901	0.0844098	0.599104	-4.68118
319189	Hist2h2bb	histone cluster 2, H2bb	-1.21132	0.383441	-1.93874	0.0844459	0.599104	-4.12496
72805	Zfp839	zinc finger protein 839	0.472985	3.656	1.93801	0.0845445	0.599104	-4.79098
12257	Tspo	translocator protein	-0.43344	4.83427	-1.94615	0.0845696	0.599104	-5.05131
67994	Mrps11	mitochondrial ribosomal protein S11	-0.258532	5.45915	-1.93767	0.0845906	0.599104	-5.17319
16969	Zbtb7a	zinc finger and BTB domain containing 7a	-0.274541	7.39555	-1.93766	0.084592	0.599104	-5.35897
666211	Gm7984	predicted gene 7984	0.736117	1.47693	1.93758	0.0846026	0.599104	-4.29623
67246	2810474O19Rik	RIKEN cDNA 2810474O19 gene	0.27267	6.56989	1.93723	0.0846504	0.599104	-5.31
791411	Gm13199	predicted gene 13199	0.557895	2.31301	1.93599	0.0848194	0.599325	-4.47687
66998	Psmd5	proteasome (prosome, macropain) 26S subunit, non-ATPase, 5	0.215905	7.47099	1.93597	0.0848228	0.599325	-5.364
18536	Pcm1	pericentriolar material 1	0.214493	7.66673	1.93525	0.0849196	0.599325	-5.36822
414072	BC031361	cDNA sequence BC031361	-1.19579	-0.109209	-1.93516	0.0849331	0.599325	-4.08476
75901	Dcp1a	decapping mRNA 1A	0.220742	6.54751	1.93511	0.0849397	0.599325	-5.31147
64296	Abhd8	abhydrolase domain containing 8	-0.454795	3.53984	-1.93383	0.0851142	0.600149	-4.76832
13629	Eef2	eukaryotic translation elongation factor 2	0.244047	12.049	1.93338	0.0851755	0.600149	-5.25492
29870	Gtse1	G two S phase expressed protein 1	0.227851	6.16545	1.9328	0.0852541	0.600149	-5.27593
105083	Pelo	pelota mRNA surveillance and ribosome rescue factor	-0.285519	5.06393	-1.93245	0.0853029	0.600149	-5.11344
214063	Dnajc16	DnaJ heat shock protein family (Hsp40) member C16	0.342001	4.13058	1.93209	0.085352	0.600149	-4.91685
67053	Rpp14	ribonuclease P 14 subunit	-0.273184	6.47738	-1.93179	0.0853922	0.600149	-5.3094
105734	Tigd5	tigger transposable element derived 5	-0.673561	1.78814	-1.9311	0.0854871	0.600149	-4.36755
21672	Prdx2	peroxiredoxin 2	-0.291783	9.79289	-1.93077	0.0855325	0.600149	-5.33923
13030	Ctsb	cathepsin B	-0.356514	7.85851	-1.96343	0.0855576	0.600149	-5.34023
72899	Macrod2	MACRO domain containing 2	-0.809955	1.35109	-1.93017	0.0856144	0.600149	-4.2819
13356	Dgcr2	DiGeorge syndrome critical region gene 2	-0.271852	6.29768	-1.92996	0.0856446	0.600149	-5.2941
71846	Syce2	synaptonemal complex central element protein 2	0.345939	6.20473	1.93797	0.0856765	0.600149	-5.27523
76522	Lsm8	LSM8 homolog, U6 small nuclear RNA associated	-0.292068	5.91363	-1.92844	0.0858533	0.600682	-5.25177
19656	Rbmxl1	RNA binding motif protein, X-linked like-1	-0.233311	6.09584	-1.92795	0.0859202	0.600682	-5.27505
22630	Ywhaq	tyrosine 3-monooxygenase/tryptophan 5-monooxygenase activation protein theta	-0.219948	6.79523	-1.927	0.086052	0.600682	-5.34424
16001	Igf1r	insulin-like growth factor I receptor	0.207998	7.38607	1.92695	0.0860581	0.600682	-5.37537
14081	Acsl1	acyl-CoA synthetase long-chain family member 1	-0.264052	5.70043	-1.92673	0.086088	0.600682	-5.22572
57745	Zfp112	zinc finger protein 112	0.913755	1.00141	1.92628	0.0861512	0.600682	-4.2259
432466	Gm5424	argininosuccinate synthase pseudogene	0.476947	3.00602	1.9262	0.0861622	0.600682	-4.65196
241694	Ralgapa2	Ral GTPase activating protein, alpha subunit 2 (catalytic)	0.276435	5.33775	1.92583	0.0862126	0.600682	-5.17144
74229	Paqr8	progestin and adipoQ receptor family member VIII	-1.36742	-0.729364	-1.92579	0.086218	0.600682	-4.06174
73247	Mrgbp	MRG/MORF4L binding protein	-0.381411	4.11771	-1.92497	0.0863324	0.601118	-4.92342
76089	Rapgef2	Rap guanine nucleotide exchange factor (GEF) 2	-0.467843	3.21777	-1.92311	0.0865891	0.602544	-4.70602
66142	Cox7b	cytochrome c oxidase subunit VIIb	-0.256536	7.32628	-1.91918	0.0871366	0.60545	-5.38464
20443	St3gal4	ST3 beta-galactoside alpha-2,3-sialyltransferase 4	0.377707	5.80328	1.9329	0.0872102	0.60545	-5.23599
100037278	Fam129c	family with sequence similarity 129, member C	-0.620214	2.34876	-1.91814	0.0872818	0.60545	-4.50748
77593	Usp45	ubiquitin specific petidase 45	0.257824	7.26119	1.91803	0.0872968	0.60545	-5.38432
27028	Ermap	erythroblast membrane-associated protein	-0.241998	9.98384	-1.91696	0.0874469	0.60545	-5.35445
13542	Dvl1	dishevelled segment polarity protein 1	-0.241603	6.05838	-1.91681	0.0874683	0.60545	-5.2872
114674	Gtf2ird2	GTF2I repeat domain containing 2	-0.490853	3.63349	-1.91666	0.0874888	0.60545	-4.81637
214663	Slc25a29	solute carrier family 25 (mitochondrial carrier, palmitoylcarnitine transporter), member 29	1.52164	-0.88562	1.91625	0.0875464	0.60545	-4.06706
209497	Tmem164	transmembrane protein 164	-0.216092	7.59739	-1.91597	0.0875866	0.60545	-5.39612
14084	Faf1	Fas-associated factor 1	0.226908	7.18747	1.91557	0.0876422	0.60545	-5.38522
239647	Pced1b	PC-esterase domain containing 1B	-0.685624	2.43141	-1.91546	0.0876579	0.60545	-4.52818
59002	Wrap73	WD repeat containing, antisense to Trp73	-0.288362	4.89459	-1.91538	0.0876689	0.60545	-5.10725
54604	Pcnx	pecanex homolog	0.411225	3.52494	1.91518	0.0876965	0.60545	-4.79335
56707	Zfp111	zinc finger protein 111	-0.502661	3.02999	-1.9149	0.0877365	0.60545	-4.67278
110460	Acat2	acetyl-Coenzyme A acetyltransferase 2	-0.307554	5.41221	-1.91385	0.087884	0.606107	-5.20063
66294	Fam3a	family with sequence similarity 3, member A	0.502517	3.61067	1.91282	0.0880293	0.606749	-4.81612
71198	Otud1	OTU domain containing 1	-0.937259	0.899615	-1.91206	0.088136	0.606954	-4.22762
67839	Gpsm1	G-protein signalling modulator 1 (AGS3-like, C. elegans)	1.16557	0.614936	1.91187	0.0881636	0.606954	-4.18685
65105	Arl6ip4	ADP-ribosylation factor-like 6 interacting protein 4	-0.234777	6.50503	-1.91086	0.0883055	0.607371	-5.34352
27376	Slc25a10	solute carrier family 25 (mitochondrial carrier, dicarboxylate transporter), member 10	-0.310434	5.14852	-1.9101	0.0884127	0.607371	-5.16165
67917	Zcchc3	zinc finger, CCHC domain containing 3	-0.247496	6.18469	-1.90987	0.088446	0.607371	-5.31198
22143	Tuba1b	tubulin, alpha 1B	-0.302462	4.73553	-1.90967	0.0884746	0.607371	-5.08416
68263	Pdhb	pyruvate dehydrogenase (lipoamide) beta	-0.210698	7.45514	-1.90952	0.0884952	0.607371	-5.40303
667034	Pnp2	purine-nucleoside phosphorylase 2	-1.35238	0.431437	-1.90922	0.0885378	0.607371	-4.16313
272551	Gins2	GINS complex subunit 2 (Psf2 homolog)	-0.336843	5.66694	-1.90852	0.0886365	0.607688	-5.24766
22042	Tfrc	transferrin receptor	-0.25762	10.4362	-1.90755	0.0887748	0.608002	-5.35435
207704	Gtpbp10	GTP-binding protein 10 (putative)	0.314786	4.35231	1.90746	0.0887869	0.608002	-5.00555
69780	Smap2	small ArfGAP 2	0.206681	8.30588	1.90682	0.0888782	0.608268	-5.40899
67892	Coa6	cytochrome c oxidase assembly factor 6	-0.324396	4.38142	-1.90556	0.0890583	0.609142	-5.01433
18669	Abcb1b	ATP-binding cassette, sub-family B (MDR/TAP), member 1B	-1.44351	-0.911948	-1.90493	0.0891485	0.609182	-4.07862
71683	Gypc	glycophorin C	0.261641	7.43092	1.90444	0.0892175	0.609182	-5.41004
16956	Lpl	lipoprotein lipase	1.06369	0.992138	1.90354	0.0893469	0.609182	-4.25173
20345	Selplg	selectin, platelet (p-selectin) ligand	-0.642038	1.82526	-1.9035	0.0893523	0.609182	-4.41416
75472	Cfap126	cilia and flagella associated protein 126	-0.973587	0.56836	-1.9032	0.0893946	0.609182	-4.19269
72318	Cyth4	cytohesin 4	-1.43284	-1.03965	-1.90275	0.0894598	0.609182	-4.07825
67776	Vwa5a	von Willebrand factor A domain containing 5A	0.364752	4.05688	1.9026	0.0894807	0.609182	-4.94199
404710	Iqgap3	IQ motif containing GTPase activating protein 3	-0.264026	5.35988	-1.90223	0.0895335	0.609182	-5.20977
216516	Ccdc157	coiled-coil domain containing 157	-0.711113	2.29998	-1.90207	0.0895568	0.609182	-4.51638
207952	Klhl25	kelch-like 25	-0.370631	3.76267	-1.90078	0.0897417	0.609182	-4.87255
74551	Pck2	phosphoenolpyruvate carboxykinase 2 (mitochondrial)	0.673347	7.08201	2.08465	0.0898005	0.609182	-5.20794
105782	Scrib	scribbled planar cell polarity	-0.23631	6.93086	-1.89979	0.0898841	0.609182	-5.39448
56527	Mast1	microtubule associated serine/threonine kinase 1	0.752534	2.11818	1.89967	0.0899015	0.609182	-4.48183
98388	Chst10	carbohydrate sulfotransferase 10	-2.6048	0.960563	-2.04529	0.0900179	0.609182	-4.09216
66455	Cnpy4	canopy FGF signaling regulator 4	-0.280948	4.85806	-1.89884	0.0900201	0.609182	-5.12473
213350	Gatd1	glutamine amidotransferase like class 1 domain containing 1	-0.40704	4.4644	-1.89884	0.0900208	0.609182	-5.04143
231003	Klhl17	kelch-like 17	-0.400178	4.6579	-1.8988	0.0900267	0.609182	-5.08297
234094	Arhgef10	Rho guanine nucleotide exchange factor (GEF) 10	2.45872	-1.95453	1.89765	0.0901924	0.609182	-4.0878
26886	Cenph	centromere protein H	-0.274493	6.29375	-1.89722	0.090254	0.609182	-5.34264
68033	Cox19	cytochrome c oxidase assembly protein 19	-0.259866	5.27591	-1.89688	0.0903034	0.609182	-5.20382
19025	Ctsa	cathepsin A	-0.275537	5.81246	-1.89662	0.0903401	0.609182	-5.28613
72171	Shq1	SHQ1 homolog (S. cerevisiae)	-0.272565	5.32558	-1.89651	0.0903561	0.609182	-5.2126
53623	Gria3	glutamate receptor, ionotropic, AMPA3 (alpha 3)	-2.43407	-2.08127	-1.89646	0.0903643	0.609182	-4.08987
27425	Atp5l	ATP synthase, H+ transporting, mitochondrial F0 complex, subunit G	-0.287635	4.78897	-1.89639	0.0903742	0.609182	-5.11493
217039	Ggnbp2	gametogenetin binding protein 2	0.248632	7.34022	1.89571	0.090473	0.609182	-5.4207
52468	Ctdsp2	CTD (carboxy-terminal domain, RNA polymerase II, polypeptide A) small phosphatase 2	-0.435709	6.32614	-1.95029	0.0905325	0.609182	-5.28818
58239	Dexi	dexamethasone-induced transcript	-0.568157	2.24874	-1.89473	0.0906135	0.609182	-4.51972
72454	Ccdc71	coiled-coil domain containing 71	-0.243916	5.64633	-1.89463	0.0906285	0.609182	-5.26603
20585	Hltf	helicase-like transcription factor	0.242464	6.0695	1.89447	0.0906521	0.609182	-5.3221
246177	Myo1g	myosin IG	1.32664	-0.741391	1.89401	0.0907187	0.609182	-4.09644
22350	Ezr	ezrin	-0.300844	7.57002	-1.89775	0.0907225	0.609182	-5.42394
56772	Mllt11	myeloid/lymphoid or mixed-lineage leukemia; translocated to, 11	0.62096	1.99865	1.89384	0.0907426	0.609182	-4.46558
22359	Vldlr	very low density lipoprotein receptor	3.57714	-0.348483	2.02133	0.0909224	0.609736	-4.02613
76832	Hyls1	HYLS1, centriolar and ciliogenesis associated	0.348209	4.0505	1.89248	0.0909399	0.609736	-4.9557
434179	Zfp975	zinc finger protein 975	-0.533195	2.46866	-1.89219	0.0909827	0.609736	-4.57402
52357	Wwc2	WW, C2 and coiled-coil domain containing 2	0.331424	4.59694	1.89166	0.0910595	0.609747	-5.08247
328232	Gfod1	glucose-fructose oxidoreductase domain containing 1	0.595743	2.3371	1.89146	0.0910893	0.609747	-4.545
17847	Usp34	ubiquitin specific peptidase 34	0.214184	8.23745	1.8899	0.0913166	0.610712	-5.43508
27643	Ubl4a	ubiquitin-like 4A	-0.270223	5.62617	-1.88946	0.0913807	0.610712	-5.27062
244548	Elmod2	ELMO/CED-12 domain containing 2	0.322412	5.06598	1.88939	0.0913912	0.610712	-5.17783
15213	Hey1	hairy/enhancer-of-split related with YRPW motif 1	1.63544	-1.40377	1.88827	0.0915551	0.611347	-4.08883
227541	Camk1d	calcium/calmodulin-dependent protein kinase ID	1.42475	0.0509017	1.88771	0.0916357	0.611347	-4.15065
66869	Zfp869	zinc finger protein 869	0.241312	5.70357	1.88695	0.0917472	0.611347	-5.28601
14680	Gnal	guanine nucleotide binding protein, alpha stimulating, olfactory type	-0.554553	3.06639	-1.88668	0.0917871	0.611347	-4.72203
65255	Asb4	ankyrin repeat and SOCS box-containing 4	-1.30095	-0.596054	-1.88657	0.0918035	0.611347	-4.11056
78512	3300005D01Rik	RIKEN cDNA 3300005D01 gene	0.475616	3.05719	1.88579	0.0919185	0.611347	-4.72222
329739	Fam102b	family with sequence similarity 102, member B	-0.325368	4.75848	-1.88561	0.0919447	0.611347	-5.12398
56440	Snx1	sorting nexin 1	-0.203238	7.33947	-1.8856	0.0919464	0.611347	-5.43549
30939	Pttg1	pituitary tumor-transforming gene 1	-0.314921	4.27489	-1.8855	0.0919599	0.611347	-5.01947
67997	Ddx59	DEAD (Asp-Glu-Ala-Asp) box polypeptide 59	-0.419131	3.43308	-1.88473	0.0920737	0.611753	-4.81504
11461	Actb	actin, beta	0.223192	10.5941	1.88417	0.0921555	0.611946	-5.38393
67579	Cpeb4	cytoplasmic polyadenylation element binding protein 4	0.590581	5.73613	1.99262	0.0922562	0.61213	-5.17591
67836	Wdr83	WD repeat domain containing 83	-0.280665	5.23918	-1.88298	0.0923315	0.61213	-5.21802
319757	Smo	smoothened, frizzled class receptor	-0.387163	3.96778	-1.8822	0.0924471	0.61213	-4.9494
16593	Klc1	kinesin light chain 1	-0.246013	5.9679	-1.88215	0.0924535	0.61213	-5.32782
16534	Kcnn4	potassium intermediate/small conductance calcium-activated channel, subfamily N, member 4	-0.20489	7.37338	-1.88198	0.0924784	0.61213	-5.44195
72175	Mfsd8	major facilitator superfamily domain containing 8	0.408444	3.68512	1.88102	0.092621	0.61213	-4.8826
246196	Zfp277	zinc finger protein 277	0.549815	3.85956	1.89183	0.0926556	0.61213	-4.91182
236604	Pisd-ps1	phosphatidylserine decarboxylase, pseudogene 1	-0.720899	1.90157	-1.88078	0.0926567	0.61213	-4.46033
12928	Crk	v-crk avian sarcoma virus CT10 oncogene homolog	-0.226857	6.82123	-1.88048	0.0927007	0.61213	-5.41551
59007	Ngly1	N-glycanase 1	-0.266803	5.26512	-1.88021	0.09274	0.61213	-5.22662
74246	Gale	galactose-4-epimerase, UDP	-0.361267	3.90155	-1.87997	0.0927768	0.61213	-4.93706
225876	Kdm2a	lysine (K)-specific demethylase 2A	0.244145	7.40207	1.8797	0.0928156	0.61213	-5.44622
223527	Eny2	ENY2 transcription and export complex 2 subunit	-0.228198	6.39634	-1.879	0.0929193	0.612423	-5.3805
11490	Adam15	a disintegrin and metallopeptidase domain 15 (metargidin)	-1.11057	0.318133	-1.87869	0.0929655	0.612423	-4.19287
24014	Rnasel	ribonuclease L (2', 5'-oligoisoadenylate synthetase-dependent)	-0.419625	3.44039	-1.87727	0.0931763	0.613148	-4.82723
56041	Uso1	USO1 vesicle docking factor	0.215299	7.02952	1.87724	0.0931812	0.613148	-5.43437
217615	NA	NA	0.263754	7.34566	1.87653	0.0932864	0.613493	-5.44933
16590	Kit	KIT proto-oncogene receptor tyrosine kinase	-0.24649	7.94296	-1.87597	0.0933711	0.613565	-5.45771
73836	Slc35b2	solute carrier family 35, member B2	-0.24516	5.43688	-1.87575	0.0934031	0.613565	-5.26192
381067	Zfp229	zinc finger protein 229	-0.415145	3.70054	-1.87484	0.0935392	0.614112	-4.8944
68992	Zfp580	zinc finger protein 580	1.19274	-0.0100012	1.87431	0.0936188	0.614287	-4.16489
12229	Btk	Bruton agammaglobulinemia tyrosine kinase	0.271835	6.72741	1.87352	0.0937359	0.614396	-5.41856
29806	Limd1	LIM domains containing 1	-0.209576	6.71529	-1.8734	0.0937536	0.614396	-5.41796
11973	Atp6v1e1	ATPase, H+ transporting, lysosomal V1 subunit E1	-0.229109	6.80508	-1.87313	0.0937941	0.614396	-5.42526
52065	Mfhas1	malignant fibrous histiocytoma amplified sequence 1	-0.655296	2.36096	-1.87226	0.0939247	0.614905	-4.57369
70484	Slc35d2	solute carrier family 35, member D2	2.60185	-1.61694	1.8849	0.0941235	0.615859	-4.10098
234686	Fhod1	formin homology 2 domain containing 1	-0.44505	3.02886	-1.87034	0.0942135	0.616101	-4.73768
320312	A430035B10Rik	RIKEN cDNA A430035B10 gene	1.39804	-0.728879	1.86874	0.0944539	0.61698	-4.12419
791290	Gm9938	predicted gene 9938	0.306859	4.59287	1.86874	0.0944542	0.61698	-5.11563
98366	Smap1	small ArfGAP 1	0.241733	6.14152	1.86599	0.0948687	0.619017	-5.37264
15199	Hebp1	heme binding protein 1	-0.39784	7.41986	-1.91845	0.0949417	0.619017	-5.40826
16897	Llgl1	LLGL1 scribble cell polarity complex component	-0.259711	5.64954	-1.86532	0.0949697	0.619017	-5.30974
12571	Cdk6	cyclin-dependent kinase 6	0.368749	5.5106	1.87286	0.0949792	0.619017	-5.27962
75415	Arhgap12	Rho GTPase activating protein 12	0.275689	4.81156	1.86451	0.0950931	0.619071	-5.16691
14645	Glul	glutamate-ammonia ligase (glutamine synthetase)	-0.204809	6.90589	-1.8645	0.0950942	0.619071	-5.44542
407790	Ndufa4l2	NADH dehydrogenase (ubiquinone) 1 alpha subcomplex, 4-like 2	2.22756	3.47544	2.2393	0.0951761	0.61911	-4.43014
74577	Glb1l	galactosidase, beta 1-like	-0.654467	2.18491	-1.86323	0.095287	0.61911	-4.5485
67179	Ccdc25	coiled-coil domain containing 25	0.242273	5.84129	1.86279	0.0953545	0.61911	-5.34079
353342	Peg13	paternally expressed 13	0.488941	3.27053	1.86267	0.0953721	0.61911	-4.80707
74359	4931414P19Rik	RIKEN cDNA 4931414P19 gene	-0.43633	3.11715	-1.86239	0.0954149	0.61911	-4.77057
244672	Cwf19l2	CWF19-like 2, cell cycle control (S. pombe)	0.283687	5.65191	1.86236	0.0954199	0.61911	-5.31455
52245	Commd2	COMM domain containing 2	-0.336858	4.12065	-1.86044	0.0957114	0.620567	-5.01941
69513	1700030C10Rik	RIKEN cDNA 1700030C10 gene	0.996831	1.10167	1.86018	0.0957514	0.620567	-4.32762
102626	Mapkapk3	mitogen-activated protein kinase-activated protein kinase 3	0.291635	4.93639	1.85916	0.0959066	0.621096	-5.19856
104215	Rhoq	ras homolog family member Q	0.611891	2.31653	1.85894	0.0959399	0.621096	-4.58447
21681	Alyref	Aly/REF export factor	-0.217438	7.72201	-1.85764	0.0961395	0.621883	-5.4843
214150	Ago3	argonaute RISC catalytic subunit 3	0.349829	3.90878	1.85745	0.0961685	0.621883	-4.97241
12836	Col7a1	collagen, type VII, alpha 1	1.06748	0.174746	1.85641	0.0963283	0.62257	-4.20519
67474	Snap29	synaptosomal-associated protein 29	-0.278351	5.44527	-1.85549	0.0964697	0.622772	-5.29269
12029	Bcl6b	B cell CLL/lymphoma 6, member B	-1.22017	0.0548973	-1.85541	0.0964809	0.622772	-4.19217
230161	Acnat1	acyl-coenzyme A amino acid N-acyltransferase 1	-1.92482	-1.1276	-1.85516	0.0965205	0.622772	-4.12355
17766	Nudt1	nudix (nucleoside diphosphate linked moiety X)-type motif 1	-0.274545	4.88296	-1.85398	0.0967015	0.623593	-5.19578
72657	Selenoh	selenoprotein H	-0.217403	6.24396	-1.85278	0.0968868	0.624199	-5.40349
11491	Adam17	a disintegrin and metallopeptidase domain 17	-0.214011	6.60473	-1.85233	0.0969564	0.624199	-5.43979
215418	Csrnp1	cysteine-serine-rich nuclear protein 1	1.16446	0.218462	1.85205	0.0969984	0.624199	-4.21391
242083	Ppm1l	protein phosphatase 1 (formerly 2C)-like	0.241727	5.52101	1.85131	0.0971138	0.624199	-5.31147
100043387	Gm14305	predicted gene 14305	0.788375	1.08443	1.85099	0.0971636	0.624199	-4.34051
271564	Vps13a	vacuolar protein sorting 13A	0.225669	7.22307	1.85097	0.097166	0.624199	-5.48273
96979	Ptges2	prostaglandin E synthase 2	-0.293277	4.95428	-1.85093	0.0971717	0.624199	-5.21378
53602	Hpcal1	hippocalcin-like 1	0.367956	3.68275	1.84941	0.0974082	0.625199	-4.92829
103743	Tmem98	transmembrane protein 98	-0.924837	0.474889	-1.84923	0.097435	0.625199	-4.24924
320253	2020-03-03	membrane-associated ring finger (C3HC4) 3	0.490759	4.02604	1.85169	0.0976058	0.625949	-5.00826
50794	Klf13	Kruppel-like factor 13	0.30232	6.3358	1.84749	0.0977064	0.626107	-5.42077
71602	Myo1e	myosin IE	-1.49347	-1.13736	-1.84728	0.0977382	0.626107	-4.13297
22019	Tpp2	tripeptidyl peptidase II	0.2212	7.69403	1.84691	0.0977958	0.62613	-5.50006
12211	Birc6	baculoviral IAP repeat-containing 6	0.251801	8.42735	1.84649	0.0978614	0.626205	-5.49661
67862	2310033P09Rik	RIKEN cDNA 2310033P09 gene	-0.273454	5.12892	-1.84604	0.0979315	0.626309	-5.25311
16536	Kcnq2	potassium voltage-gated channel, subfamily Q, member 2	-2.30783	-1.8544	-1.84456	0.098163	0.62726	-4.13327
68196	Hsbp1	heat shock factor binding protein 1	-0.257092	5.4491	-1.84439	0.0981883	0.62726	-5.30993
68421	Lmbrd1	LMBR1 domain containing 1	0.299324	4.66406	1.84389	0.0982675	0.627261	-5.16699
16401	Itga4	integrin alpha 4	0.215216	9.17043	1.8437	0.0982965	0.627261	-5.48501
71890	Mad2l2	MAD2 mitotic arrest deficient-like 2	0.35858	4.35229	1.84288	0.098425	0.627476	-5.09955
381549	Zfp69	zinc finger protein 69	-0.551133	2.19568	-1.8428	0.0984382	0.627476	-4.58075
19365	Rad52	RAD52 homolog, DNA repair protein	-0.286315	4.75386	-1.84184	0.0985875	0.627782	-5.18809
53418	B4galt2	UDP-Gal:betaGlcNAc beta 1,4- galactosyltransferase, polypeptide 2	0.571167	2.10815	1.8418	0.0985943	0.627782	-4.56307
19072	Prep	prolyl endopeptidase	0.200111	7.55899	1.84056	0.0987889	0.628677	-5.50771
67153	Rnaseh2b	ribonuclease H2, subunit B	-0.240056	6.43955	-1.83976	0.098914	0.628866	-5.44272
347722	Agap1	ArfGAP with GTPase domain, ankyrin repeat and PH domain 1	0.438401	3.14082	1.83933	0.0989824	0.628866	-4.80979
237107	Gnl3l	guanine nucleotide binding protein-like 3 (nucleolar)-like	0.22493	6.93849	1.83929	0.0989882	0.628866	-5.48476
66072	Sdhaf2	succinate dehydrogenase complex assembly factor 2	-0.218969	6.114	-1.83899	0.0990353	0.628866	-5.40918
26390	Mapkbp1	mitogen-activated protein kinase binding protein 1	0.412657	3.37559	1.83786	0.0992139	0.629364	-4.86914
106583	Scaf8	SR-related CTD-associated factor 8	0.205176	6.87199	1.83769	0.0992408	0.629364	-5.48279
56857	Slc37a2	solute carrier family 37 (glycerol-3-phosphate transporter), member 2	1.26992	-0.699905	1.83732	0.0992995	0.629364	-4.1599
72195	Supt7l	suppressor of Ty 7-like	-0.278294	4.74138	-1.837	0.0993487	0.629364	-5.19258
59013	Hnrnph1	heterogeneous nuclear ribonucleoprotein H1	-0.204984	9.0465	-1.83678	0.0993847	0.629364	-5.49811
12812	Coil	coilin	-0.323472	4.08766	-1.83627	0.0994655	0.629451	-5.04673
67872	Nsmce4a	NSE4 homolog A, SMC5-SMC6 complex component	-0.200543	7.26691	-1.836	0.0995068	0.629451	-5.50649
104444	Rexo2	RNA exonuclease 2	0.232486	7.11469	1.8351	0.0996496	0.630011	-5.50107
625098	Slc38a6	solute carrier family 38, member 6	0.648076	1.63087	1.83288	0.100002	0.631478	-4.47047
66549	Aggf1	angiogenic factor with G patch and FHA domains 1	-0.225455	7.04823	-1.83261	0.100044	0.631478	-5.50104
327799	Usp44	ubiquitin specific peptidase 44	0.537022	2.43248	1.83244	0.100072	0.631478	-4.65009
192651	Zfp286	zinc finger protein 286	-1.02927	0.0419003	-1.83175	0.100182	0.631478	-4.22131
100302499	Snora3	small nucleolar RNA, H/ACA box 3	0.909757	0.950178	1.83164	0.100199	0.631478	-4.34121
67695	Ost4	oligosaccharyltransferase complex subunit 4 (non-catalytic)	-0.25396	5.62963	-1.83159	0.100208	0.631478	-5.35652
14854	Gss	glutathione synthetase	0.265313	5.66349	1.82983	0.100488	0.632499	-5.36428
19777	Uri1	URI1, prefoldin-like chaperone	0.204732	6.74759	1.82932	0.100569	0.632499	-5.48569
381126	Garem1	GRB2 associated regulator of MAPK1 subtype 1	0.218786	6.85139	1.8292	0.100588	0.632499	-5.49375
21955	Tnnt1	troponin T1, skeletal, slow	0.552076	2.33415	1.82903	0.100615	0.632499	-4.63177
21877	Tk1	thymidine kinase 1	-0.250829	6.7011	-1.8283	0.100732	0.632499	-5.48309
67826	Snap47	synaptosomal-associated protein, 47	0.352702	3.94251	1.82811	0.100763	0.632499	-5.02305
328795	Ubash3a	ubiquitin associated and SH3 domain containing, A	-0.295326	6.0194	-1.82796	0.100786	0.632499	-5.41354
231580	Gak	cyclin G associated kinase	0.206908	7.40076	1.82784	0.100806	0.632499	-5.52293
228775	Trib3	tribbles pseudokinase 3	2.67628	5.35003	2.51732	0.100895	0.632719	-4.60439
627828	Gm6793	heterogeneous nuclear ribonucleoprotein A3 pseudogene	0.905303	0.857055	1.82608	0.101088	0.633152	-4.33355
74041	Ddias	DNA damage-induced apoptosis suppressor	0.265945	5.71387	1.82605	0.101092	0.633152	-5.37702
14815	Nr3c1	nuclear receptor subfamily 3, group C, member 1	-0.20497	6.91722	-1.82583	0.101128	0.633152	-5.50318
227526	Cdnf	cerebral dopamine neurotrophic factor	1.16203	0.586404	1.82443	0.101352	0.634217	-4.29053
71591	Zfp251	zinc finger protein 251	-0.263427	5.58079	-1.82367	0.101476	0.634646	-5.36066
71091	Cdkl1	cyclin-dependent kinase-like 1 (CDC2-related kinase)	-0.872453	0.621159	-1.82313	0.101562	0.634846	-4.30212
271981	Tbck	TBC1 domain containing kinase	0.343076	3.8451	1.82238	0.101684	0.635265	-5.00747
83921	Tmem2	transmembrane protein 2	-0.489304	4.26034	-1.83466	0.101754	0.63536	-5.09047
66311	Cenpw	centromere protein W	-0.336884	4.99577	-1.82139	0.101843	0.635413	-5.26432
76589	Unc5cl	unc-5 family C-terminal like	-0.645792	1.67283	-1.82059	0.101973	0.635413	-4.49474
232286	Tmf1	TATA element modulatory factor 1	0.226232	6.30346	1.82017	0.10204	0.635413	-5.45776
229877	Rap1gds1	RAP1, GTP-GDP dissociation stimulator 1	0.220603	6.64673	1.82009	0.102053	0.635413	-5.49088
30954	Siva1	SIVA1, apoptosis-inducing factor	-0.239736	5.48008	-1.82003	0.102063	0.635413	-5.35049
50935	St6galnac6	ST6 (alpha-N-acetyl-neuraminyl-2,3-beta-galactosyl-1,3)-N-acetylgalactosaminide alpha-2,6-sialyltransferase 6	-0.292771	4.42167	-1.81936	0.102172	0.635413	-5.14989
22658	Pcgf2	polycomb group ring finger 2	0.541092	2.85084	1.81921	0.102197	0.635413	-4.76659
74155	Errfi1	ERBB receptor feedback inhibitor 1	0.570084	2.43309	1.81919	0.1022	0.635413	-4.66754
12589	Ift81	intraflagellar transport 81	0.940484	0.655811	1.81794	0.102403	0.636335	-4.31357
233103	4931406P16Rik	RIKEN cDNA 4931406P16 gene	-0.285914	4.58921	-1.81695	0.102564	0.636995	-5.1901
56406	Ncoa6	nuclear receptor coactivator 6	0.208856	6.81456	1.81564	0.102776	0.63797	-5.51094
66091	Ndufa3	NADH dehydrogenase (ubiquinone) 1 alpha subcomplex, 3	-0.264332	5.53547	-1.81433	0.102991	0.638963	-5.36726
243983	Zdhhc13	zinc finger, DHHC domain containing 13	0.336243	5.7207	1.81717	0.103082	0.638985	-5.39131
223254	Farp1	FERM, RhoGEF (Arhgef) and pleckstrin domain protein 1 (chondrocyte-derived)	-1.36681	-1.09857	-1.81363	0.103105	0.638985	-4.16861
209630	Frmd4a	FERM domain containing 4A	-0.348941	5.91696	-1.82354	0.103393	0.640414	-5.41046
407243	Tmem189	transmembrane protein 189	-0.316532	4.20561	-1.81155	0.103445	0.640414	-5.11072
57738	Slc15a2	solute carrier family 15 (H+/peptide transporter), member 2	-1.88898	3.43711	-2.12238	0.103507	0.640455	-4.56458
54131	Irf3	interferon regulatory factor 3	-0.270768	5.719	-1.81051	0.103617	0.64047	-5.39997
19012	Plpp1	phospholipid phosphatase 1	-0.874433	1.25356	-1.81049	0.10362	0.64047	-4.42133
71777	Ing3	inhibitor of growth family, member 3	-0.266262	5.14711	-1.80813	0.104007	0.640644	-5.3117
382793	Mtx3	metaxin 3	-0.291821	5.52971	-1.80792	0.104042	0.640644	-5.37547
238123	Cog5	component of oligomeric golgi complex 5	0.248969	5.16417	1.80752	0.104108	0.640644	-5.31608
69077	Psmd11	proteasome (prosome, macropain) 26S subunit, non-ATPase, 11	0.217996	7.32509	1.8075	0.104111	0.640644	-5.55047
75956	Srrm2	serine/arginine repetitive matrix 2	0.22493	10.0665	1.8075	0.104111	0.640644	-5.51384
319974	Auts2	autism susceptibility candidate 2	1.88293	-1.08956	1.80735	0.104136	0.640644	-4.17317
80283	Abtb1	ankyrin repeat and BTB (POZ) domain containing 1	-0.423458	4.21003	-1.80704	0.104188	0.640644	-5.11682
64010	Sav1	salvador family WW domain containing 1	-0.208983	6.52602	-1.80655	0.104268	0.640644	-5.49965
269033	4930503L19Rik	RIKEN cDNA 4930503L19 gene	-0.403344	4.96367	-1.81616	0.104274	0.640644	-5.26806
20662	Sos1	SOS Ras/Rac guanine nucleotide exchange factor 1	0.233355	6.09489	1.80542	0.104455	0.640644	-5.45617
329735	4933431E20Rik	RIKEN cDNA 4933431E20 gene	-0.403634	3.78368	-1.80517	0.104496	0.640644	-5.01586
71962	Gatsl3	GATS protein-like 3	0.667527	1.64853	1.80488	0.104545	0.640644	-4.51172
67095	Trak1	trafficking protein, kinesin binding 1	0.281918	5.52913	1.80456	0.104597	0.640644	-5.38085
107197	Uqcc3	ubiquinol-cytochrome c reductase complex assembly factor 3	-0.301421	4.28403	-1.80446	0.104614	0.640644	-5.13968
50793	Orc3	origin recognition complex, subunit 3	0.196768	7.47305	1.80436	0.10463	0.640644	-5.55917
74318	Hopx	HOP homeobox	0.415943	3.36278	1.80412	0.10467	0.640644	-4.91411
268903	Nrip1	nuclear receptor interacting protein 1	0.233298	6.2135	1.80412	0.104671	0.640644	-5.47152
384864	Gm1943	WD repeat domain 70 pseudogene	1.081	0.38845	1.80402	0.104688	0.640644	-4.29175
223754	Tbc1d22a	TBC1 domain family, member 22a	0.265915	4.98715	1.80396	0.104697	0.640644	-5.28893
76416	Znrd1as	zinc ribbon domain containing 1, antisense	-0.546765	2.38934	-1.80336	0.104797	0.640644	-4.68006
26385	Grk6	G protein-coupled receptor kinase 6	0.20263	6.70035	1.80275	0.104898	0.640644	-5.52078
54384	Mtmr7	myotubularin related protein 7	1.5147	-0.879889	1.80267	0.10491	0.640644	-4.18752
14635	Galk1	galactokinase 1	0.260543	6.91015	1.80153	0.105101	0.640644	-5.53795
71706	Slc46a3	solute carrier family 46, member 3	-0.524443	3.82796	-1.81092	0.105124	0.640644	-5.01931
100503982	Gm19998	predicted gene, 19998	-1.0826	-0.118606	-1.8011	0.105173	0.640644	-4.24148
12371	Casp9	caspase 9	-0.28318	4.82548	-1.80086	0.105212	0.640644	-5.26183
77041	Arsk	arylsulfatase K	0.363271	3.71951	1.8008	0.105222	0.640644	-5.00717
12615	Cenpa	centromere protein A	-0.240109	6.97171	-1.80073	0.105235	0.640644	-5.54306
77264	Zfp142	zinc finger protein 142	0.29149	4.91421	1.80063	0.105251	0.640644	-5.27976
277978	Exoc3l	exocyst complex component 3-like	-0.916733	0.419036	-1.79974	0.105399	0.640644	-4.30345
12747	Clk1	CDC-like kinase 1	0.236394	7.11544	1.79959	0.105423	0.640644	-5.55305
216161	Sbno2	strawberry notch 2	0.259426	5.43449	1.79951	0.105438	0.640644	-5.37314
74443	P4htm	prolyl 4-hydroxylase, transmembrane (endoplasmic reticulum)	-1.12055	-0.248217	-1.79932	0.105469	0.640644	-4.23187
19188	Psme2	proteasome (prosome, macropain) activator subunit 2 (PA28 beta)	-0.24101	5.52585	-1.79622	0.105988	0.643149	-5.3923
69024	Snx15	sorting nexin 15	-0.338845	4.76961	-1.79589	0.106042	0.643149	-5.25708
14461	Gata2	GATA binding protein 2	0.599501	2.37172	1.79587	0.106047	0.643149	-4.68519
11657	Alb	albumin	0.986948	0.828326	1.7955	0.106109	0.643191	-4.36722
78372	Snrnp25	small nuclear ribonucleoprotein 25 (U11/U12)	-0.316138	5.05875	-1.79397	0.106365	0.644405	-5.31583
12827	Col4a2	collagen, type IV, alpha 2	-1.05465	0.584285	-1.79309	0.106514	0.644972	-4.33142
18611	Pea15a	phosphoprotein enriched in astrocytes 15A	-1.17414	0.139009	-1.79257	0.106602	0.645004	-4.27492
58222	Rab37	RAB37, member RAS oncogene family	-1.29138	0.0879254	-1.7924	0.106631	0.645004	-4.26839
75398	Mrpl32	mitochondrial ribosomal protein L32	0.258766	5.90628	1.79202	0.106694	0.645049	-5.45247
76497	Ppp1r11	protein phosphatase 1, regulatory (inhibitor) subunit 11	-0.306406	4.47186	-1.79125	0.106824	0.645503	-5.20153
69792	Med6	mediator complex subunit 6	-0.241154	5.2879	-1.79073	0.106913	0.645703	-5.36158
69736	Nup37	nucleoporin 37	-0.26165	6.07746	-1.78948	0.107124	0.646639	-5.47691
227644	Snapc4	small nuclear RNA activating complex, polypeptide 4	0.210132	6.33407	1.78865	0.107265	0.647155	-5.50694
382014	Ano8	anoctamin 8	-0.914705	1.73865	-1.79091	0.10744	0.647478	-4.54035
217473	Ankmy2	ankyrin repeat and MYND domain containing 2	0.233633	5.43534	1.7875	0.10746	0.647478	-5.39087
239099	Homez	homeodomain leucine zipper-encoding gene	-0.673824	2.29067	-1.78734	0.107487	0.647478	-4.6753
76178	Coa5	cytochrome C oxidase assembly factor 5	0.204767	8.25271	1.78694	0.107555	0.647478	-5.5864
101476	Plekha1	pleckstrin homology domain containing, family A (phosphoinositide binding specific) member 1	0.937668	0.849142	1.78669	0.107597	0.647478	-4.38057
98985	Clp1	CLP1, cleavage and polyadenylation factor I subunit	-0.257474	5.91183	-1.78629	0.107665	0.64755	-5.46117
319996	Casc4	cancer susceptibility candidate 4	0.249959	5.90377	1.78591	0.107731	0.647611	-5.46114
58804	Cdc42ep5	CDC42 effector protein (Rho GTPase binding) 5	1.33733	-0.988487	1.7852	0.107851	0.64782	-4.20178
192174	Rwdd4a	RWD domain containing 4A	0.262461	6.20028	1.78505	0.107877	0.64782	-5.49765
319468	Ppm1h	protein phosphatase 1H (PP2C domain containing)	0.916728	0.356749	1.78444	0.107981	0.648109	-4.31435
72562	Pcbd2	pterin 4 alpha carbinolamine dehydratase/dimerization cofactor of hepatocyte nuclear factor 1 alpha (TCF1) 2	-0.362465	3.78113	-1.78366	0.108114	0.648574	-5.04641
434204	Whamm	WAS protein homolog associated with actin, golgi membranes and microtubules	0.301586	5.37989	1.78315	0.108202	0.648593	-5.38777
230801	Pigv	phosphatidylinositol glycan anchor biosynthesis, class V	-0.429282	3.69046	-1.78299	0.108229	0.648593	-5.02433
22036	Traip	TRAF-interacting protein	-0.229749	5.71501	-1.78235	0.108339	0.648915	-5.44059
70122	Mllt3	myeloid/lymphoid or mixed-lineage leukemia; translocated to, 3	0.279436	7.25892	1.78388	0.108458	0.649017	-5.58271
258302	Olfr420	olfactory receptor 420	1.62664	-1.17681	1.78159	0.108467	0.649017	-4.19809
56194	Prpf40a	pre-mRNA processing factor 40A	0.212807	8.46244	1.78083	0.108599	0.649149	-5.59209
12055	Bcl7c	B cell CLL/lymphoma 7C	-0.414923	3.43739	-1.7808	0.108604	0.649149	-4.96491
71742	Ulk3	unc-51-like kinase 3	0.479106	3.37425	1.78049	0.108657	0.649149	-4.94909
68731	Rbfa	ribosome binding factor A	-0.284619	4.46761	-1.77978	0.108779	0.649363	-5.21726
59026	Huwe1	HECT, UBA and WWE domain containing 1	0.245408	9.68541	1.77962	0.108805	0.649363	-5.56537
214944	Mob3b	MOB kinase activator 3B	0.706043	1.84406	1.77884	0.10894	0.649363	-4.58771
218914	Wapl	WAPL cohesin release factor	0.198838	8.98394	1.77837	0.109022	0.649363	-5.58483
100503597	NA	NA	0.648593	1.70412	1.77837	0.109022	0.649363	-4.55868
12226	Btg1	B cell translocation gene 1, anti-proliferative	0.393721	3.93959	1.77832	0.109029	0.649363	-5.09314
12315	Calm3	calmodulin 3	-0.196676	8.55223	-1.77791	0.1091	0.649363	-5.5946
63913	Fam129a	family with sequence similarity 129, member A	3.18956	1.44785	2.01492	0.109178	0.649363	-4.2096
217219	Fam171a2	family with sequence similarity 171, member A2	-1.5004	-1.34334	-1.77701	0.109256	0.649363	-4.19867
67979	Atad1	ATPase family, AAA domain containing 1	0.237161	6.78268	1.77675	0.109301	0.649363	-5.5649
73822	Mfsd12	major facilitator superfamily domain containing 12	-0.401426	3.59529	-1.77645	0.109353	0.649363	-5.01026
30930	Vps26a	VPS26 retromer complex component A	-0.198422	6.82505	-1.77584	0.109457	0.649363	-5.5694
17919	Myo5b	myosin VB	-0.703241	1.31451	-1.77583	0.109459	0.649363	-4.48094
72017	Cyb5r1	cytochrome b5 reductase 1	0.74562	5.85873	1.9457	0.109562	0.649363	-5.27931
108062	Cstf2	cleavage stimulation factor, 3' pre-RNA subunit 2	0.203027	7.53157	1.77511	0.109585	0.649363	-5.60283
72750	Fam117b	family with sequence similarity 117, member B	0.231333	7.02458	1.77509	0.109588	0.649363	-5.58382
73158	Larp1	La ribonucleoprotein domain family, member 1	0.219892	9.80209	1.77379	0.109813	0.650368	-5.57059
107392	Brms1	breast cancer metastasis-suppressor 1	-0.264153	5.42499	-1.77228	0.110075	0.650695	-5.41088
20598	Smpd2	sphingomyelin phosphodiesterase 2, neutral	0.724807	1.47833	1.77165	0.110185	0.650695	-4.5193
219114	Ska3	spindle and kinetochore associated complex subunit 3	-0.26705	5.4811	-1.77139	0.110229	0.650695	-5.42101
76308	Rab1b	RAB1B, member RAS oncogene family	-0.204762	6.57681	-1.77128	0.110248	0.650695	-5.55565
71532	Fam217b	family with sequence similarity 217, member B	1.35113	-1.1921	1.77124	0.110256	0.650695	-4.20887
74414	Polr3c	polymerase (RNA) III (DNA directed) polypeptide C	0.209952	6.30981	1.77096	0.110305	0.650695	-5.53
67468	Mmd	monocyte to macrophage differentiation-associated	-0.611581	2.27969	-1.77079	0.110333	0.650695	-4.69715
235040	Atg4d	autophagy related 4D, cysteine peptidase	-0.26309	5.22372	-1.77009	0.110455	0.650695	-5.38002
71745	Cul2	cullin 2	0.211022	6.99494	1.77004	0.110464	0.650695	-5.58943
13601	Ecm1	extracellular matrix protein 1	0.642371	2.46821	1.76997	0.110477	0.650695	-4.74209
68385	Tlcd1	TLC domain containing 1	-0.284333	4.66614	-1.76973	0.110519	0.650695	-5.27425
81489	Dnajb1	DnaJ heat shock protein family (Hsp40) member B1	-0.240556	6.77507	-1.7696	0.110541	0.650695	-5.57457
224020	Pi4ka	phosphatidylinositol 4-kinase alpha	0.209156	7.19828	1.76889	0.110665	0.651094	-5.60168
51869	Rif1	replication timing regulatory factor 1	0.236562	8.43495	1.76801	0.110819	0.651671	-5.61108
19944	Rpl29	ribosomal protein L29	0.600921	6.38744	1.90373	0.110902	0.651691	-5.38996
223645	Mroh6	maestro heat-like repeat family member 6	1.34309	-0.574208	1.76735	0.110935	0.651691	-4.2424
26358	Aldh1a7	aldehyde dehydrogenase family 1, subfamily A7	-1.7389	-1.28095	-1.76685	0.111022	0.651813	-4.20865
234258	Neil3	nei like 3 (E. coli)	-0.29757	4.79267	-1.76659	0.111067	0.651813	-5.30448
51960	Kctd18	potassium channel tetramerisation domain containing 18	0.461981	3.3407	1.7662	0.111136	0.651886	-4.961
12913	Creb3	cAMP responsive element binding protein 3	-0.326562	3.92173	-1.76569	0.111225	0.652044	-5.10717
76608	Hectd3	HECT domain E3 ubiquitin protein ligase 3	-0.238882	5.83324	-1.7654	0.111275	0.652044	-5.48114
102632	Acad11	acyl-Coenzyme A dehydrogenase family, member 11	0.306526	4.13835	1.76501	0.111343	0.652114	-5.16175
71804	Mtfr2	mitochondrial fission regulator 2	-0.252573	4.97605	-1.76368	0.111578	0.653159	-5.34466
12822	Col18a1	collagen, type XVIII, alpha 1	-0.994807	3.437	-1.86679	0.111763	0.653474	-4.86145
70873	Cnbd2	cyclic nucleotide binding domain containing 2	1.48422	-0.939823	1.76246	0.111793	0.653474	-4.22682
30957	Mapk8ip3	mitogen-activated protein kinase 8 interacting protein 3	0.271482	6.28306	1.76241	0.111801	0.653474	-5.53916
14296	Frat1	frequently rearranged in advanced T cell lymphomas	-0.294491	5.03267	-1.76104	0.112044	0.654565	-5.35859
94190	Ophn1	oligophrenin 1	1.84036	-0.649138	1.76871	0.112281	0.655605	-4.23661
30055	Timm13	translocase of inner mitochondrial membrane 13	-0.226205	6.76918	-1.75939	0.112335	0.655605	-5.58901
226499	BC003331	cDNA sequence BC003331	0.339055	5.44421	1.762	0.112433	0.655836	-5.42899
242570	Raver2	ribonucleoprotein, PTB-binding 2	-1.18917	-0.448245	-1.75853	0.112487	0.655836	-4.26136
110198	Akr7a5	aldo-keto reductase family 7, member A5 (aflatoxin aldehyde reductase)	-0.27877	4.72756	-1.75695	0.112768	0.65635	-5.30527
108937	Rnf169	ring finger protein 169	0.255711	4.87799	1.7568	0.112795	0.65635	-5.33627
665433	Hist1h2ao	histone cluster 1, H2ao	1.30887	-0.884714	1.75639	0.112867	0.65635	-4.23675
70031	Cmtm8	CKLF-like MARVEL transmembrane domain containing 8	1.53246	-1.45532	1.7555	0.113025	0.65635	-4.21684
14025	Bcl11a	B cell CLL/lymphoma 11A (zinc finger protein)	0.205105	8.4332	1.7548	0.11315	0.65635	-5.6302
18845	Plxna2	plexin A2	0.244628	5.19201	1.75446	0.113211	0.65635	-5.39757
319636	Fsd1l	fibronectin type III and SPRY domain containing 1-like	-1.23208	-0.626227	-1.75424	0.113249	0.65635	-4.25332
[truncated: 9,615 more rows]
