# Supplementary material for: The N6-methyladenosine methyltransferase METTL16 enables erythropoiesis through safeguarding genome integrity
Source: Nat Commun. 2022 Oct 28;13:6435. doi: 10.1038/s41467-022-34078-y (PMC9616860; doi:10.1038/s41467-022-34078-y)
Supplement: Supplementary file 6 — Supplementary Data 3 [file 41467_2022_34078_MOESM6_ESM.xlsx]

## Sheet: CKO_B vs Control_B
ENTREZID	SYMBOL	GENENAME	logFC	AveExpr	t	P.Value	adj.P.Val	B
15511	Hspa1b	heat shock protein 1B	5.84425	4.89227	18.5665	1.66e-08	0.00020065	8.66159
15368	Hmox1	heme oxygenase 1	6.01036	4.66225	16.5894	4.47e-08	0.000270308	7.80962
193740	Hspa1a	heat shock protein 1A	6.56272	4.6651	15.6162	7.59e-08	0.000306036	7.25505
17524	Mpp1	membrane protein, palmitoylated	3.26986	5.4418	14.6515	1.32e-07	0.000352335	8.08897
12575	Cdkn1a	cyclin-dependent kinase inhibitor 1A (P21)	5.99672	5.37861	14.4919	1.46e-07	0.000352335	7.53931
18746	Pkm	pyruvate kinase, muscle	2.75443	7.26576	13.631	2.48e-07	0.00049955	7.66869
56742	Psrc1	proline/serine-rich coiled-coil 1	3.49147	5.10994	13.3563	2.95e-07	0.000510617	7.30272
18616	Peg3	paternally expressed 3	-2.39313	7.0476	-13.0798	3.54e-07	0.000524291	7.32149
192187	Stab1	stabilin 1	2.62607	5.16344	12.7361	4.45e-07	0.000524291	7.00845
71946	Endod1	endonuclease domain containing 1	-2.33517	6.7605	-12.7069	4.54e-07	0.000524291	7.07603
74145	F13a1	coagulation factor XIII, A1 subunit	3.10912	4.95113	12.6352	4.77e-07	0.000524291	6.88421
192190	Pkhd1l1	polycystic kidney and hepatic disease 1-like 1	-2.15568	8.82481	-12.3291	5.88e-07	0.000556629	6.82097
17246	Mdm2	transformed mouse 3T3 cell double minute 2	1.94314	7.14914	12.0112	7.36e-07	0.000556629	6.59907
22695	Zfp36	zinc finger protein 36	3.02696	4.95654	11.951	7.68e-07	0.000556629	6.46348
17533	Mrc1	mannose receptor, C type 1	2.50496	5.23455	11.6457	9.58e-07	0.000556629	6.30897
18626	Per1	period circadian clock 1	2.74343	4.9987	11.6093	9.84e-07	0.000556629	6.25539
58182	Prokr1	prokineticin receptor 1	-2.76798	5.42925	-11.5712	1.01e-06	0.000556629	6.2608
13821	Epb41l1	erythrocyte membrane protein band 4.1 like 1	-2.18783	5.98016	-11.5052	1.06e-06	0.000556629	6.23782
11552	Adra2b	adrenergic receptor, alpha 2b	-2.26211	7.24668	-11.4962	1.07e-06	0.000556629	6.22567
68625	Cfap57	cilia and flagella associated protein 57	-2.62784	4.81383	-11.4828	1.08e-06	0.000556629	6.15077
12978	Csf1r	colony stimulating factor 1 receptor	2.45085	4.85577	11.3832	1.16e-06	0.000556629	6.09714
207777	Tspoap1	TSPO associated protein 1	3.0776	4.57029	11.3701	1.17e-06	0.000556629	6.01362
93966	Hemgn	hemogen	-1.84942	10.2072	-11.3192	1.22e-06	0.000556629	6.09546
18826	Lcp1	lymphocyte cytosolic protein 1	2.24222	6.41286	11.2857	1.25e-06	0.000556629	6.07537
17684	Cited2	Cbp/p300-interacting transactivator, with Glu/Asp-rich carboxy-terminal domain, 2	2.22163	7.86791	11.2587	1.28e-06	0.000556629	6.04396
50527	Ero1l	ERO1-like (S. cerevisiae)	1.95289	6.50738	11.2566	1.28e-06	0.000556629	6.05149
17523	Mpo	myeloperoxidase	2.66413	8.02842	11.2456	1.29e-06	0.000556629	6.03508
94223	Dgcr8	DGCR8, microprocessor complex subunit	-2.18118	5.69262	-11.2132	1.32e-06	0.000556629	6.02128
19261	Sirpa	signal-regulatory protein alpha	2.81665	4.40972	11.2011	1.33e-06	0.000556629	5.89123
22352	Vim	vimentin	2.68005	4.70519	11.0584	1.49e-06	0.000572723	5.84447
18035	Nfkbia	nuclear factor of kappa light polypeptide gene enhancer in B cells inhibitor, alpha	3.44922	3.86779	11.0467	1.5e-06	0.000572723	5.57836
13132	Dab2	disabled 2, mitogen-responsive phosphoprotein	2.68005	4.89622	11.002	1.55e-06	0.000572723	5.82375
24057	Sh3yl1	Sh3 domain YSC-like 1	-2.46486	5.61816	-10.9945	1.56e-06	0.000572723	5.85576
18639	Pfkfb1	6-phosphofructo-2-kinase/fructose-2,6-biphosphatase 1	-2.74762	4.40926	-10.9439	1.62e-06	0.000578029	5.71503
11980	Atp8a1	ATPase, aminophospholipid transporter (APLT), class I, type 8A, member 1	-1.78441	8.33805	-10.704	1.96e-06	0.000677158	5.60883
21664	Phlda1	pleckstrin homology like domain, family A, member 1	2.97914	4.3189	10.5852	2.15e-06	0.000688125	5.43568
27494	Amot	angiomotin	-2.33796	6.95381	-10.5466	2.22e-06	0.000688125	5.49363
12721	Coro1a	coronin, actin binding protein 1A	2.45783	5.09746	10.5211	2.26e-06	0.000688125	5.48326
60599	Trp53inp1	transformation related protein 53 inducible nuclear protein 1	3.58983	5.19436	10.51	2.28e-06	0.000688125	5.45438
71729	Rgs12	regulator of G-protein signaling 12	-1.77577	6.10751	-10.4861	2.33e-06	0.000688125	5.45633
14751	Gpi1	glucose phosphate isomerase 1	1.82617	7.23165	10.4848	2.33e-06	0.000688125	5.43546
216892	Spns2	spinster homolog 2	-2.09819	7.03218	-10.4277	2.44e-06	0.000703326	5.39351
19746	Rhd	Rh blood group, D antigen	-2.19326	8.31849	-10.3814	2.53e-06	0.000704699	5.34749
16477	Junb	jun B proto-oncogene	2.89707	5.08158	10.3571	2.58e-06	0.000704699	5.34887
16476	Jun	jun proto-oncogene	3.52176	3.74741	10.3234	2.66e-06	0.000704699	5.05479
68738	Acss1	acyl-CoA synthetase short-chain family member 1	-2.1287	6.20449	-10.313	2.68e-06	0.000704699	5.31682
69221	2410006H16Rik	RIKEN cDNA 2410006H16 gene	2.36375	4.71286	10.2789	2.75e-06	0.00070759	5.27898
333789	N4bp2	NEDD4 binding protein 2	-1.69669	6.82501	-10.23	2.87e-06	0.00070759	5.23048
14218	Sh3pxd2a	SH3 and PX domains 2A	-3.53861	4.15111	-10.2105	2.91e-06	0.00070759	5.08263
13875	Erf	Ets2 repressor factor	2.35004	4.53783	10.206	2.92e-06	0.00070759	5.21051
15270	H2afx	H2A histone family, member X	-1.65989	7.69137	-10.1422	3.08e-06	0.000731121	5.14654
11828	Aqp3	aquaporin 3	-2.16828	6.23109	-10.0071	3.45e-06	0.000777437	5.0625
329015	Atg2a	autophagy related 2A	1.65451	6.39399	10.0002	3.47e-06	0.000777437	5.04598
70155	Ogfrl1	opioid growth factor receptor-like 1	-1.6454	6.71032	-9.98963	3.5e-06	0.000777437	5.02961
11465	Actg1	actin, gamma, cytoplasmic 1	1.81167	5.69148	9.97748	3.53e-06	0.000777437	5.04736
16792	Laptm5	lysosomal-associated protein transmembrane 5	2.88398	4.76341	9.9531	3.61e-06	0.000779315	5.01475
20740	Sptan1	spectrin alpha, non-erythrocytic 1	3.27186	3.65206	9.86007	3.9e-06	0.000805964	4.73379
19245	Ptp4a3	protein tyrosine phosphatase 4a3	-1.69514	8.40349	-9.85423	3.92e-06	0.000805964	4.89886
12520	Cd81	CD81 antigen	3.22224	3.93524	9.84784	3.94e-06	0.000805964	4.80169
18073	Nid1	nidogen 1	-2.82448	4.89616	-9.83141	4e-06	0.000805964	4.92403
51944	Knstrn	kinetochore-localized astrin/SPAG5 binding	-1.95696	6.11576	-9.79872	4.11e-06	0.000810091	4.88581
230809	Pdik1l	PDLIM1 interacting kinase 1 like	-1.78621	5.62443	-9.77683	4.19e-06	0.000810091	4.87963
17188	Maz	MYC-associated zinc finger protein (purine-binding transcription factor)	-1.47951	8.04515	-9.768	4.22e-06	0.000810091	4.82257
319371	D030028A08Rik	RIKEN cDNA D030028A08 gene	-1.96157	5.61109	-9.70325	4.46e-06	0.000815627	4.81879
53417	Hif3a	hypoxia inducible factor 3, alpha subunit	-1.92743	6.45749	-9.69872	4.47e-06	0.000815627	4.78812
14245	Lpin1	lipin 1	3.95436	3.70527	9.69621	4.48e-06	0.000815627	4.54516
22778	Ikzf1	IKAROS family zinc finger 1	-1.54398	8.04371	-9.68807	4.52e-06	0.000815627	4.75245
78246	Phf23	PHD finger protein 23	1.77244	6.07676	9.64563	4.68e-06	0.000833496	4.75124
27027	Tspan32	tetraspanin 32	-2.24862	5.43597	-9.58756	4.92e-06	0.00084453	4.72611
230784	Sesn2	sestrin 2	2.8455	3.95606	9.57993	4.96e-06	0.00084453	4.63309
14367	Fzd5	frizzled class receptor 5	-1.74807	6.23146	-9.57182	4.99e-06	0.00084453	4.68152
12190	Brca2	breast cancer 2, early onset	-1.74274	6.02739	-9.5643	5.02e-06	0.00084453	4.68186
21917	Tmpo	thymopoietin	-1.63388	8.89494	-9.52839	5.18e-06	0.00085354	4.61236
338368	Pheta2	PH domain containing endocytic trafficking adaptor 2	-1.7332	6.40979	-9.52058	5.22e-06	0.00085354	4.63
12488	Cd2ap	CD2-associated protein	-1.7117	5.66259	-9.48722	5.37e-06	0.000867022	4.62649
11857	Arhgdib	Rho, GDP dissociation inhibitor (GDI) beta	2.87298	5.12276	9.45746	5.51e-06	0.000876557	4.61833
16010	Igfbp4	insulin-like growth factor binding protein 4	2.65275	3.92598	9.44465	5.58e-06	0.000876557	4.53221
67141	Fbxo5	F-box protein 5	-1.8217	6.08032	-9.4128	5.73e-06	0.000889855	4.54655
66771	Gid4	GID complex subunit 4, VID24 homolog	-1.83162	5.74531	-9.37515	5.93e-06	0.000898811	4.5257
13828	Epb42	erythrocyte membrane protein band 4.2	-1.58745	8.99871	-9.37269	5.94e-06	0.000898811	4.47206
94275	Maged1	melanoma antigen, family D, 1	1.8839	6.84418	9.34719	6.08e-06	0.000907936	4.46222
20739	Spta1	spectrin alpha, erythrocytic 1	-2.00935	10.1814	-9.29898	6.34e-06	0.000936015	4.42016
268936	Brpf3	bromodomain and PHD finger containing, 3	-1.69697	8.20794	-9.27028	6.51e-06	0.000940891	4.37616
110208	Pgd	phosphogluconate dehydrogenase	1.74188	7.06665	9.26145	6.56e-06	0.000940891	4.37707
72401	Slc43a1	solute carrier family 43, member 1	-2.13503	7.4329	-9.23601	6.71e-06	0.000940891	4.35155
53860	2020-09-09	septin 9	2.40918	4.06749	9.23275	6.73e-06	0.000940891	4.38727
100039138	Gm2061	predicted gene 2061	-2.59405	6.23627	-9.22398	6.78e-06	0.000940891	4.38289
21825	Thbs1	thrombospondin 1	3.80424	2.93487	9.21288	6.85e-06	0.000940891	3.9152
12514	Cd68	CD68 antigen	3.4735	3.05139	9.20132	6.92e-06	0.000940891	4.02145
19152	Prtn3	proteinase 3	2.99541	4.43859	9.16275	7.16e-06	0.000950257	4.34123
106633	Ift140	intraflagellar transport 140	-2.25415	6.78582	-9.15928	7.18e-06	0.000950257	4.29727
227290	Aamp	angio-associated migratory protein	1.49752	7.04468	9.15337	7.22e-06	0.000950257	4.27563
56205	Ensa	endosulfine alpha	-1.62962	6.38459	-9.11691	7.46e-06	0.000952861	4.26273
59008	Anapc5	anaphase-promoting complex subunit 5	-1.43541	8.90442	-9.10461	7.55e-06	0.000952861	4.22352
16971	Lrp1	low density lipoprotein receptor-related protein 1	2.36932	4.09326	9.10453	7.55e-06	0.000952861	4.28328
58810	Akr1a1	aldo-keto reductase family 1, member A1 (aldehyde reductase)	1.48759	7.24311	9.10314	7.56e-06	0.000952861	4.22532
70466	Ckap2l	cytoskeleton associated protein 2-like	-1.4451	6.76953	-9.07487	7.75e-06	0.000958535	4.20881
19699	Reln	reelin	-1.75596	8.06169	-9.0738	7.76e-06	0.000958535	4.19384
76267	Fads1	fatty acid desaturase 1	-1.72103	7.16388	-9.05953	7.86e-06	0.000960223	4.18784
66949	Trim59	tripartite motif-containing 59	-1.50335	7.63005	-9.04933	7.94e-06	0.000960223	4.1711
109689	Arrb1	arrestin, beta 1	-1.9839	9.18121	-9.03865	8.01e-06	0.000960223	4.16542
18514	Pbx1	pre B cell leukemia homeobox 1	-2.20872	6.53042	-9.02288	8.13e-06	0.000964542	4.17878
11816	Apoe	apolipoprotein E	2.5846	5.73047	8.99017	8.38e-06	0.000976961	4.18837
15354	Hmgb3	high mobility group box 3	-1.45119	6.40066	-8.9839	8.42e-06	0.000976961	4.13544
56193	Plek	pleckstrin	3.20836	3.6265	8.97709	8.48e-06	0.000976961	4.06634
232232	Hdac11	histone deacetylase 11	-1.7474	5.63553	-8.94681	8.71e-06	0.000994948	4.13885
22154	Tubb5	tubulin, beta 5 class I	-1.41291	8.47125	-8.91962	8.93e-06	0.00101057	4.0467
16906	Lmnb1	lamin B1	-1.38359	7.65547	-8.89837	9.11e-06	0.00102097	4.0271
20195	S100a11	S100 calcium binding protein A11	3.13226	3.52167	8.87731	9.29e-06	0.00103143	3.96647
207806	Usf3	upstream transcription factor family member 3	-1.62092	7.02472	-8.85631	9.47e-06	0.00104207	3.99727
12332	Capg	capping protein (actin filament), gelsolin-like	3.02767	3.20681	8.83922	9.62e-06	0.00104914	3.8665
272396	Tarsl2	threonyl-tRNA synthetase-like 2	-1.54921	5.97366	-8.82127	9.78e-06	0.00104934	4.00128
18412	Sqstm1	sequestosome 1	1.63321	8.14545	8.81975	9.8e-06	0.00104934	3.95129
56349	Net1	neuroepithelial cell transforming gene 1	-1.65937	6.06197	-8.77939	1.02e-05	0.00107989	3.95914
22401	Zmat3	zinc finger matrin type 3	4.15867	3.74601	8.74099	1.05e-05	0.00108995	3.80782
67712	Slc25a37	solute carrier family 25, member 37	-1.65834	11.9116	-8.73569	1.06e-05	0.00108995	3.9255
60530	Fignl1	fidgetin-like 1	-1.52008	7.68137	-8.73531	1.06e-05	0.00108995	3.87057
78369	Icam4	intercellular adhesion molecule 4, Landsteiner-Wiener blood group	-1.94758	5.90266	-8.73249	1.06e-05	0.00108995	3.92751
72543	Mvb12b	multivesicular body subunit 12B	-1.61281	5.4852	-8.68934	1.11e-05	0.00112539	3.90147
19824	Trim10	tripartite motif-containing 10	-2.4039	8.46431	-8.66754	1.13e-05	0.0011391	3.8083
66929	Asf1b	anti-silencing function 1B histone chaperone	-1.43202	6.2055	-8.65565	1.14e-05	0.00114104	3.82951
71458	Bcor	BCL6 interacting corepressor	-1.3703	6.8476	-8.63666	1.16e-05	0.00114104	3.78662
17865	Mybl2	myeloblastosis oncogene-like 2	-1.84141	5.68413	-8.63298	1.17e-05	0.00114104	3.8412
12395	Runx1t1	RUNX1 translocation partner 1	-2.03132	5.71538	-8.63094	1.17e-05	0.00114104	3.84138
234779	Plcg2	phospholipase C, gamma 2	2.55461	3.66393	8.61151	1.19e-05	0.00115288	3.80901
14594	Ggta1	glycoprotein galactosyltransferase alpha 1, 3	2.2798	4.00769	8.5898	1.22e-05	0.00115671	3.83089
97130	C77080	expressed sequence C77080	4.28223	2.56062	8.58914	1.22e-05	0.00115671	3.14885
14281	Fos	FBJ osteosarcoma oncogene	4.79262	3.40083	8.58296	1.22e-05	0.00115671	3.48833
11739	Slc25a4	solute carrier family 25 (mitochondrial carrier, adenine nucleotide translocator), member 4	3.36673	3.08933	8.56636	1.24e-05	0.00116597	3.57721
14235	Foxm1	forkhead box M1	-1.42079	6.26729	-8.54619	1.27e-05	0.00117065	3.71961
13051	Cx3cr1	chemokine (C-X3-C motif) receptor 1	2.14466	4.45954	8.54596	1.27e-05	0.00117065	3.80528
13609	S1pr1	sphingosine-1-phosphate receptor 1	-2.19278	4.18088	-8.48942	1.34e-05	0.00120654	3.74821
68845	Pih1d1	PIH1 domain containing 1	-1.76775	4.94364	-8.48638	1.34e-05	0.00120654	3.73618
76580	Mib2	mindbomb E3 ubiquitin protein ligase 2	2.65819	3.65135	8.4851	1.34e-05	0.00120654	3.69301
80985	Trim44	tripartite motif-containing 44	2.3766	4.96785	8.4828	1.35e-05	0.00120654	3.73884
20848	Stat3	signal transducer and activator of transcription 3	1.65398	6.43936	8.46151	1.37e-05	0.00122235	3.63124
69748	Aldh16a1	aldehyde dehydrogenase 16 family, member A1	-1.62608	5.35487	-8.43386	1.41e-05	0.0012325	3.66222
70719	Arhgap45	Rho GTPase activating protein 45	2.86616	4.04107	8.42516	1.42e-05	0.0012325	3.67197
64291	Osbpl1a	oxysterol binding protein-like 1A	-1.89735	5.03799	-8.40953	1.44e-05	0.0012325	3.65992
67103	Ptgr1	prostaglandin reductase 1	3.1829	3.19875	8.40502	1.45e-05	0.0012325	3.50128
27028	Ermap	erythroblast membrane-associated protein	-1.55339	9.93472	-8.40247	1.45e-05	0.0012325	3.55643
13857	Epor	erythropoietin receptor	-1.65869	7.52953	-8.3977	1.46e-05	0.0012325	3.53924
54636	Wdr45	WD repeat domain 45	1.6917	5.00408	8.39651	1.46e-05	0.0012325	3.64493
216238	Eea1	early endosome antigen 1	-1.41024	6.26005	-8.3935	1.47e-05	0.0012325	3.56857
432530	Adcy1	adenylate cyclase 1	-4.09672	4.39922	-8.38044	1.49e-05	0.00123954	3.61565
22275	Urod	uroporphyrinogen decarboxylase	-1.36722	9.02144	-8.36254	1.51e-05	0.00124276	3.50323
77097	Tanc2	tetratricopeptide repeat, ankyrin repeat and coiled-coil containing 2	-1.81961	4.82064	-8.35928	1.52e-05	0.00124276	3.61948
209334	Gen1	GEN1, Holliday junction 5' flap endonuclease	-1.93643	5.02486	-8.35463	1.52e-05	0.00124276	3.60789
20747	Spop	speckle-type POZ protein	-1.62865	7.18008	-8.34965	1.53e-05	0.00124276	3.49585
75216	Cep128	centrosomal protein 128	-1.67328	5.48672	-8.33893	1.55e-05	0.0012453	3.56218
108099	Prkag2	protein kinase, AMP-activated, gamma 2 non-catalytic subunit	-1.91793	5.47907	-8.32622	1.57e-05	0.0012453	3.55496
108800	Ston2	stonin 2	-1.72527	7.10865	-8.31841	1.58e-05	0.0012453	3.46696
99167	Ssx2ip	synovial sarcoma, X 2 interacting protein	-1.3097	8.70462	-8.31702	1.58e-05	0.0012453	3.45466
235606	Apeh	acylpeptide hydrolase	-1.29408	7.66896	-8.31355	1.58e-05	0.0012453	3.4507
210992	Lpcat1	lysophosphatidylcholine acyltransferase 1	-1.39791	6.56501	-8.2857	1.63e-05	0.00126269	3.4469
68592	Syf2	SYF2 homolog, RNA splicing factor (S. cerevisiae)	1.38465	5.9973	8.28326	1.63e-05	0.00126269	3.46995
12450	Ccng1	cyclin G1	2.42622	6.78068	8.27951	1.64e-05	0.00126269	3.44891
244329	Mcph1	microcephaly, primary autosomal recessive 1	-1.90212	4.93799	-8.24019	1.7e-05	0.00129813	3.49961
18140	Uhrf1	ubiquitin-like, containing PHD and RING finger domains, 1	-1.3155	7.72429	-8.2305	1.72e-05	0.00129813	3.36585
227292	Ctdsp1	CTD (carboxy-terminal domain, RNA polymerase II, polypeptide A) small phosphatase 1	-1.69134	5.89885	-8.22647	1.73e-05	0.00129813	3.42539
19732	Rgl2	ral guanine nucleotide dissociation stimulator-like 2	1.90022	4.4161	8.22549	1.73e-05	0.00129813	3.50199
54683	Prdx5	peroxiredoxin 5	1.72221	4.75262	8.1699	1.82e-05	0.00135231	3.43564
11423	Ache	acetylcholinesterase	-1.48934	7.14734	-8.16334	1.84e-05	0.00135231	3.3055
13032	Ctsc	cathepsin C	2.00902	5.20267	8.15806	1.85e-05	0.00135231	3.40519
18034	Nfkb2	nuclear factor of kappa light polypeptide gene enhancer in B cells 2, p49/p100	2.16913	3.89682	8.15374	1.85e-05	0.00135231	3.42689
56473	Fads2	fatty acid desaturase 2	-1.84022	6.63705	-8.15287	1.85e-05	0.00135231	3.31556
20363	Selenop	selenoprotein P	2.42666	4.51226	8.13527	1.89e-05	0.00136781	3.41574
223775	Pim3	proviral integration site 3	2.04365	4.49315	8.12572	1.91e-05	0.00137149	3.40453
103711	Pnpo	pyridoxine 5'-phosphate oxidase	-1.36999	9.38325	-8.11867	1.92e-05	0.00137149	3.25831
13555	E2f1	E2F transcription factor 1	-1.61453	5.4508	-8.11233	1.93e-05	0.00137149	3.33616
17776	Mast2	microtubule associated serine/threonine kinase 2	-1.44529	6.15251	-8.10866	1.94e-05	0.00137149	3.2862
93692	Glrx	glutaredoxin	-2.28599	4.55937	-8.09746	1.96e-05	0.00137424	3.37765
215615	Rnpep	arginyl aminopeptidase (aminopeptidase B)	2.32433	3.63126	8.09481	1.96e-05	0.00137424	3.35179
74343	Crtc2	CREB regulated transcription coactivator 2	1.56954	5.08872	8.08913	1.98e-05	0.00137424	3.3343
58172	Sertad2	SERTA domain containing 2	-1.44164	6.28512	-8.06434	2.03e-05	0.0014005	3.23352
15374	Jpt1	Jupiter microtubule associated homolog 1	-1.38167	7.34994	-8.05093	2.05e-05	0.00140771	3.18465
107823	Nsd2	nuclear receptor binding SET domain protein 2	-1.26656	7.83805	-8.03564	2.08e-05	0.00140771	3.16359
11519	Add2	adducin 2 (beta)	-1.51316	8.59304	-8.02985	2.1e-05	0.00140771	3.15938
18563	Pcx	pyruvate carboxylase	-1.40471	6.29559	-8.0114	2.13e-05	0.00140771	3.17753
18844	Plxna1	plexin A1	2.64096	3.79337	8.0068	2.14e-05	0.00140771	3.27366
17345	Mki67	antigen identified by monoclonal antibody Ki 67	-1.60139	11.8401	-8.00321	2.15e-05	0.00140771	3.1947
224703	2020-03-02	membrane-associated ring finger (C3HC4) 2	-1.53018	7.75167	-8	2.16e-05	0.00140771	3.12832
15170	Ptpn6	protein tyrosine phosphatase, non-receptor type 6	2.58802	3.70664	7.99645	2.17e-05	0.00140771	3.2594
99151	Cercam	cerebral endothelial cell adhesion molecule	-1.52831	5.74434	-7.9899	2.18e-05	0.00140771	3.18966
17916	Myo1f	myosin IF	2.81948	3.69661	7.98859	2.18e-05	0.00140771	3.24378
12229	Btk	Bruton agammaglobulinemia tyrosine kinase	2.89487	3.32606	7.98742	2.19e-05	0.00140771	3.19121
66977	Nuf2	NUF2, NDC80 kinetochore complex component	-1.26974	6.86752	-7.98611	2.19e-05	0.00140771	3.12654
170770	Bbc3	BCL2 binding component 3	2.7319	3.27789	7.97961	2.2e-05	0.00140771	3.18544
13016	Ctbp1	C-terminal binding protein 1	-1.26099	8.13662	-7.97801	2.21e-05	0.00140771	3.10274
236733	Usp11	ubiquitin specific peptidase 11	1.76634	4.57255	7.977	2.21e-05	0.00140771	3.2523
22171	Tyms	thymidylate synthase	-1.34778	6.86182	-7.94834	2.27e-05	0.00143286	3.08786
68428	Steap3	STEAP family member 3	-1.36005	7.44908	-7.94443	2.28e-05	0.00143286	3.07156
53312	Nub1	negative regulator of ubiquitin-like proteins 1	1.53119	5.78785	7.94383	2.28e-05	0.00143286	3.13776
12398	Cbfa2t3	CBFA2/RUNX1 translocation partner 3	1.62963	5.31279	7.93741	2.3e-05	0.00143473	3.16598
12795	Plk3	polo like kinase 3	4.86299	2.07771	7.91345	2.36e-05	0.00145724	2.18456
68713	Ifitm1	interferon induced transmembrane protein 1	3.11418	2.83558	7.91184	2.36e-05	0.00145724	2.99409
67139	Mis12	MIS12 kinetochore complex component	-1.49465	5.43604	-7.90192	2.38e-05	0.00146272	3.11872
83815	Cenpq	centromere protein Q	-1.52575	5.15042	-7.89809	2.39e-05	0.00146272	3.13584
74080	Nmnat3	nicotinamide nucleotide adenylyltransferase 3	-1.80341	4.93751	-7.87783	2.44e-05	0.00148134	3.13454
20397	Sgpl1	sphingosine phosphate lyase 1	3.04656	3.25341	7.8757	2.45e-05	0.00148134	3.06731
26557	Homer2	homer scaffolding protein 2	-1.53097	5.48079	-7.86244	2.48e-05	0.00149081	3.07521
110006	Gusb	glucuronidase, beta	2.20363	4.37838	7.85962	2.49e-05	0.00149081	3.14541
72565	Uaca	uveal autoantigen with coiled-coil domains and ankyrin repeats	-2.30874	4.61596	-7.84791	2.52e-05	0.00149737	3.12809
223970	Rmi2	RecQ mediated genome instability 2	-2.05478	3.92552	-7.84527	2.52e-05	0.00149737	3.13261
76179	Usp31	ubiquitin specific peptidase 31	-1.41436	5.51274	-7.83899	2.54e-05	0.00149737	3.04592
17750	Mt2	metallothionein 2	1.25739	9.92891	7.83603	2.55e-05	0.00149737	2.97041
94185	Tnfrsf21	tumor necrosis factor receptor superfamily, member 21	-1.28398	6.55147	-7.82311	2.58e-05	0.00150989	2.96575
19305	Pex5	peroxisomal biogenesis factor 5	1.44614	5.37479	7.81744	2.6e-05	0.00151135	3.03285
11605	Gla	galactosidase, alpha	2.94419	2.89993	7.80099	2.64e-05	0.0015223	2.93365
22057	Tob1	transducer of ErbB-2.1	2.0546	4.26556	7.79781	2.65e-05	0.0015223	3.08492
241303	Fam78a	family with sequence similarity 78, member A	-1.71919	5.58201	-7.78773	2.68e-05	0.0015223	2.99438
105855	Nckap1l	NCK associated protein 1 like	2.12428	4.06011	7.78434	2.69e-05	0.0015223	3.07383
18655	Pgk1	phosphoglycerate kinase 1	1.84873	6.38385	7.78288	2.69e-05	0.0015223	2.94032
20111	Rps6ka1	ribosomal protein S6 kinase polypeptide 1	2.93306	3.69695	7.78255	2.69e-05	0.0015223	3.04681
56878	Rbms1	RNA binding motif, single stranded interacting protein 1	-1.41608	5.89693	-7.77761	2.71e-05	0.00152291	2.95492
18103	Nme2	NME/NM23 nucleoside diphosphate kinase 2	2.31467	3.92871	7.75971	2.76e-05	0.00154394	3.0476
80889	Tlnrd1	talin rod domain containing 1	-1.58343	6.08744	-7.74289	2.8e-05	0.00154483	2.90978
23984	Pde10a	phosphodiesterase 10A	-2.54092	5.43706	-7.74212	2.81e-05	0.00154483	2.97907
17121	Mxd3	Max dimerization protein 3	-2.05598	4.12576	-7.73768	2.82e-05	0.00154483	3.027
108000	Cenpf	centromere protein F	-1.43439	8.46895	-7.73482	2.83e-05	0.00154483	2.8455
29811	Ndrg2	N-myc downstream regulated gene 2	3.16244	3.9851	7.7331	2.83e-05	0.00154483	3.01352
13433	Dnmt1	DNA methyltransferase (cytosine-5) 1	-1.25504	8.44275	-7.73249	2.83e-05	0.00154483	2.84202
17969	Ncf1	neutrophil cytosolic factor 1	2.94602	3.78518	7.72099	2.87e-05	0.001553	2.99451
77128	Crebrf	CREB3 regulatory factor	1.6099	5.41485	7.71851	2.87e-05	0.001553	2.92918
11799	Birc5	baculoviral IAP repeat-containing 5	-1.36428	6.9784	-7.71124	2.9e-05	0.001553	2.83223
17748	Mt1	metallothionein 1	1.30226	9.96098	7.71003	2.9e-05	0.001553	2.83629
102103	Mtus1	mitochondrial tumor suppressor 1	2.60528	3.30842	7.70207	2.92e-05	0.00155439	2.9409
76088	Dock8	dedicator of cytokinesis 8	2.24293	4.5146	7.69725	2.94e-05	0.00155439	2.97705
16596	Klf1	Kruppel-like factor 1 (erythroid)	-1.25079	8.00666	-7.69373	2.95e-05	0.00155439	2.79955
14828	Hspa5	heat shock protein 5	1.17787	9.18611	7.69072	2.96e-05	0.00155439	2.80264
12417	Cbx3	chromobox 3	-1.26332	6.48842	-7.68797	2.97e-05	0.00155439	2.82355
22143	Tuba1b	tubulin, alpha 1B	-1.96593	3.97631	-7.66915	3.03e-05	0.00156809	2.95877
16765	Stmn1	stathmin 1	-1.26063	6.27945	-7.66733	3.03e-05	0.00156809	2.81149
16408	Itgal	integrin alpha L	2.54774	3.18093	7.66701	3.03e-05	0.00156809	2.89307
75826	Senp2	SUMO/sentrin specific peptidase 2	-1.22671	7.06164	-7.66077	3.05e-05	0.00157155	2.77429
13521	Slc26a2	solute carrier family 26 (sulfate transporter), member 2	1.77081	4.30935	7.63471	3.14e-05	0.00160777	2.91553
17069	Ly6e	lymphocyte antigen 6 complex, locus E	2.224	4.88506	7.62724	3.16e-05	0.00161348	2.8851
218581	Depdc1b	DEP domain containing 1B	-1.69896	5.41605	-7.61761	3.19e-05	0.00161579	2.82586
27357	Gyg	glycogenin	2.24465	3.72648	7.61757	3.19e-05	0.00161579	2.90201
22324	Vav1	vav 1 oncogene	2.47265	3.35914	7.60679	3.23e-05	0.00161579	2.86204
11732	Ank	progressive ankylosis	-1.39696	6.03522	-7.6061	3.23e-05	0.00161579	2.76196
71775	1300017J02Rik	RIKEN cDNA 1300017J02 gene	-1.58919	6.85632	-7.60574	3.23e-05	0.00161579	2.72451
320139	Ptpn7	protein tyrosine phosphatase, non-receptor type 7	2.4162	3.29607	7.60185	3.24e-05	0.00161579	2.85183
77433	Redrum	Redrum, erythroid developmental long intergenic non-protein coding transcript	-1.40875	6.19568	-7.59615	3.26e-05	0.00161875	2.7419
14265	Fmr1	fragile X mental retardation 1	-1.26012	6.63758	-7.58081	3.32e-05	0.00162958	2.70094
12822	Col18a1	collagen, type XVIII, alpha 1	-1.47502	6.73117	-7.5782	3.33e-05	0.00162958	2.69743
13803	Enc1	ectodermal-neural cortex 1	3.36617	3.10481	7.57806	3.33e-05	0.00162958	2.74284
14056	Ezh2	enhancer of zeste 2 polycomb repressive complex 2 subunit	-1.15748	7.18556	-7.56893	3.36e-05	0.00163789	2.67099
12262	C1qc	complement component 1, q subcomponent, C chain	2.88306	2.77953	7.56548	3.37e-05	0.00163789	2.70006
66471	Anp32e	acidic (leucine-rich) nuclear phosphoprotein 32 family, member E	-1.16906	8.49809	-7.55446	3.41e-05	0.00164888	2.64812
72318	Cyth4	cytohesin 4	2.65598	3.00958	7.54916	3.43e-05	0.00164888	2.74985
56274	Stk3	serine/threonine kinase 3	-1.68206	6.49698	-7.54392	3.45e-05	0.00164888	2.67422
19354	Rac2	Rac family small GTPase 2	1.80233	5.01875	7.54388	3.45e-05	0.00164888	2.77864
270110	Irf2bp2	interferon regulatory factor 2 binding protein 2	1.91165	4.21087	7.53637	3.47e-05	0.00165537	2.81895
242705	E2f2	E2F transcription factor 2	-1.48069	7.70169	-7.52584	3.51e-05	0.0016672	2.61888
76464	Knl1	kinetochore scaffold 1	-1.85362	7.03389	-7.50716	3.58e-05	0.00168855	2.61431
72630	Hspa12b	heat shock protein 12B	-2.1642	6.34819	-7.50631	3.59e-05	0.00168855	2.65243
17691	Sik1	salt inducible kinase 1	3.99332	3.33252	7.49336	3.63e-05	0.00170509	2.66173
15258	Hipk2	homeodomain interacting protein kinase 2	-1.25024	7.95668	-7.48864	3.65e-05	0.00170698	2.57522
16551	Kif11	kinesin family member 11	-1.42193	8.2405	-7.46938	3.73e-05	0.00173398	2.55483
213211	Rnf26	ring finger protein 26	-1.43757	5.28063	-7.46203	3.76e-05	0.00173398	2.66255
13829	Dmtn	dematin actin binding protein	-1.31209	8.65604	-7.46089	3.76e-05	0.00173398	2.54632
21349	Tal1	T cell acute lymphocytic leukemia 1	-1.27683	9.65843	-7.45797	3.77e-05	0.00173398	2.55536
215418	Csrnp1	cysteine-serine-rich nuclear protein 1	3.7337	3.05568	7.45567	3.78e-05	0.00173398	2.59305
381822	Lockd	lncRNA downstream of Cdkn1b	-2.28851	5.00363	-7.43461	3.87e-05	0.0017568	2.67639
18604	Pdk2	pyruvate dehydrogenase kinase, isoenzyme 2	-1.67063	5.6083	-7.43196	3.88e-05	0.0017568	2.60913
105440	Kctd9	potassium channel tetramerisation domain containing 9	-1.61473	6.06892	-7.42952	3.89e-05	0.0017568	2.57194
19056	Ppp3cb	protein phosphatase 3, catalytic subunit, beta isoform	-1.24958	6.6603	-7.42913	3.89e-05	0.0017568	2.53299
77031	Slc9a8	solute carrier family 9 (sodium/hydrogen exchanger), member 8	-1.54331	5.57407	-7.42026	3.93e-05	0.00176087	2.59582
76582	Ipo11	importin 11	-1.2964	6.57648	-7.41812	3.94e-05	0.00176087	2.5248
16328	Cep250	centrosomal protein 250	-1.34772	6.42128	-7.40935	3.97e-05	0.00176087	2.52335
13039	Ctsl	cathepsin L	2.0839	3.78101	7.40867	3.98e-05	0.00176087	2.69379
68201	Ccdc34	coiled-coil domain containing 34	-1.30844	5.97986	-7.40728	3.98e-05	0.00176087	2.54616
17970	Ncf2	neutrophil cytosolic factor 2	3.16797	3.55253	7.40396	4e-05	0.00176087	2.66038
20741	Sptb	spectrin beta, erythrocytic	-1.3878	11.0816	-7.40267	4e-05	0.00176087	2.52856
18174	Slc11a2	solute carrier family 11 (proton-coupled divalent metal ion transporters), member 2	-1.21301	6.93456	-7.39375	4.04e-05	0.00177121	2.48375
224860	Plcl2	phospholipase C-like 2	2.6437	3.24375	7.38742	4.07e-05	0.00177676	2.63183
20873	Plk4	polo like kinase 4	-1.19516	6.58445	-7.3725	4.13e-05	0.00179875	2.47225
404710	Iqgap3	IQ motif containing GTPase activating protein 3	-1.7849	5.17949	-7.36853	4.15e-05	0.00179991	2.57797
230073	Ddx58	DEAD (Asp-Glu-Ala-Asp) box polypeptide 58	4.22901	2.2198	7.36478	4.17e-05	0.00180066	2.06934
66868	Mfsd1	major facilitator superfamily domain containing 1	1.58778	4.87715	7.3519	4.22e-05	0.00181911	2.57833
54711	Plagl2	pleiomorphic adenoma gene-like 2	-1.25414	7.29686	-7.33989	4.28e-05	0.00183006	2.41554
64138	Ctsz	cathepsin Z	1.55784	4.9143	7.33946	4.28e-05	0.00183006	2.56102
17863	Myb	myeloblastosis oncogene	2.63682	3.94232	7.33153	4.32e-05	0.00183006	2.61435
71435	Arhgap21	Rho GTPase activating protein 21	-1.1858	6.78204	-7.33062	4.32e-05	0.00183006	2.41769
17319	Mif	macrophage migration inhibitory factor (glycosylation-inhibiting factor)	2.05534	4.34059	7.32981	4.32e-05	0.00183006	2.5987
11674	Aldoa	aldolase A, fructose-bisphosphate	1.75615	8.17927	7.31421	4.4e-05	0.00184543	2.38319
69895	Snhg8	small nucleolar RNA host gene 8	1.87721	5.19393	7.31019	4.42e-05	0.00184543	2.51373
11821	Aprt	adenine phosphoribosyl transferase	2.00801	4.35785	7.29723	4.48e-05	0.00184543	2.56235
66923	Pbrm1	polybromo 1	-1.25849	8.52036	-7.29364	4.5e-05	0.00184543	2.35816
11733	Ank1	ankyrin 1, erythroid	-1.28292	10.3034	-7.28953	4.52e-05	0.00184543	2.38073
271564	Vps13a	vacuolar protein sorting 13A	-1.17302	6.30392	-7.28655	4.53e-05	0.00184543	2.38927
209837	Slc38a5	solute carrier family 38, member 5	-1.18982	7.13403	-7.28425	4.54e-05	0.00184543	2.3556
192292	Nrbp1	nuclear receptor binding protein 1	1.17609	7.08414	7.28341	4.55e-05	0.00184543	2.35538
19073	Srgn	serglycin	2.42973	4.93945	7.2785	4.57e-05	0.00184543	2.51433
18720	Pip5k1a	phosphatidylinositol-4-phosphate 5-kinase, type 1 alpha	1.49631	5.52747	7.27739	4.57e-05	0.00184543	2.43867
12846	Comt	catechol-O-methyltransferase	-1.41591	5.5152	-7.27669	4.58e-05	0.00184543	2.43869
234839	Piezo1	piezo-type mechanosensitive ion channel component 1	-1.1814	8.02304	-7.2761	4.58e-05	0.00184543	2.33695
268721	Zswim8	zinc finger SWIM-type containing 8	1.44688	6.27502	7.2755	4.58e-05	0.00184543	2.38252
68010	Bambi	BMP and activin membrane-bound inhibitor	2.72649	3.21236	7.27498	4.59e-05	0.00184543	2.51307
234396	Ankle1	ankyrin repeat and LEM domain containing 1	-2.25507	5.30533	-7.27444	4.59e-05	0.00184543	2.47837
11908	Atf1	activating transcription factor 1	-1.19562	6.1153	-7.27047	4.61e-05	0.00184719	2.38268
242785	Klhl21	kelch-like 21	1.59424	4.99318	7.26577	4.63e-05	0.00184776	2.47439
14793	Cdca3	cell division cycle associated 3	-1.24534	7.02987	-7.26406	4.64e-05	0.00184776	2.33579
209737	Kif15	kinesin family member 15	-1.33994	6.89931	-7.25292	4.7e-05	0.00186397	2.32805
236899	Pcyt1b	phosphate cytidylyltransferase 1, choline, beta isoform	-1.86088	5.8419	-7.23527	4.79e-05	0.00187798	2.3787
236930	Ercc6l	excision repair cross-complementing rodent repair deficiency complementation group 6 like	-1.37398	5.70684	-7.23517	4.79e-05	0.00187798	2.37578
114893	Dcun1d1	DCN1, defective in cullin neddylation 1, domain containing 1 (S. cerevisiae)	-1.27484	5.81679	-7.23468	4.79e-05	0.00187798	2.36444
12580	Cdkn2c	cyclin dependent kinase inhibitor 2C	-1.86446	4.85083	-7.23352	4.8e-05	0.00187798	2.45858
22137	Ttk	Ttk protein kinase	-1.47119	5.34535	-7.23095	4.81e-05	0.00187798	2.40374
54519	Apbb1ip	amyloid beta (A4) precursor protein-binding, family B, member 1 interacting protein	2.7878	2.88674	7.22251	4.85e-05	0.00188912	2.41137
108912	Cdca2	cell division cycle associated 2	-1.24976	6.14022	-7.21292	4.91e-05	0.00188995	2.31731
71947	Tmem94	transmembrane protein 94	-1.25219	6.01094	-7.21107	4.91e-05	0.00188995	2.32363
116914	Slc19a2	solute carrier family 19 (thiamine transporter), member 2	1.98978	4.64776	7.20954	4.92e-05	0.00188995	2.44926
666173	Vps13b	vacuolar protein sorting 13B	-1.46717	6.89192	-7.20938	4.92e-05	0.00188995	2.2804
19291	Purb	purine rich element binding protein B	-1.19885	7.93505	-7.20739	4.93e-05	0.00188995	2.25917
238673	Zfp367	zinc finger protein 367	-1.34705	6.45004	-7.20155	4.97e-05	0.00189198	2.28859
102141	Snx25	sorting nexin 25	-1.66405	4.49838	-7.20059	4.97e-05	0.00189198	2.44432
94242	Tinagl1	tubulointerstitial nephritis antigen-like 1	-1.87811	5.70501	-7.19374	5.01e-05	0.00189929	2.34324
18569	Pdcd4	programmed cell death 4	2.36698	3.58163	7.1899	5.03e-05	0.00189929	2.46349
14007	Celf2	CUGBP, Elav-like family member 2	2.59278	3.52002	7.18839	5.04e-05	0.00189929	2.4561
15277	Hk2	hexokinase 2	2.78613	3.31518	7.17998	5.08e-05	0.00191077	2.42815
14841	Haspin	histone H3 associated protein kinase	-1.63353	4.42992	-7.17316	5.12e-05	0.00191905	2.41846
104479	Ccdc117	coiled-coil domain containing 117	1.20487	6.23427	7.16289	5.18e-05	0.00193464	2.25296
50934	Slc7a8	solute carrier family 7 (cationic amino acid transporter, y+ system), member 8	2.764	2.77481	7.15746	5.21e-05	0.00194013	2.33164
72042	Cotl1	coactosin-like 1 (Dictyostelium)	2.18513	4.56929	7.15408	5.23e-05	0.00194132	2.39754
14151	Fech	ferrochelatase	-1.21908	10.322	-7.14734	5.27e-05	0.00194914	2.21961
171486	Cd99l2	CD99 antigen-like 2	-1.30722	5.55791	-7.14458	5.28e-05	0.00194914	2.28408
11867	Arpc1b	actin related protein 2/3 complex, subunit 1B	1.35178	5.45356	7.142	5.3e-05	0.00194914	2.28995
78339	Ttyh3	tweety family member 3	-1.32745	7.41315	-7.13777	5.32e-05	0.00195223	2.18466
12316	Aspm	abnormal spindle microtubule assembly	-1.79122	7.33377	-7.13322	5.35e-05	0.00195603	2.18519
20016	Polr1c	polymerase (RNA) I polypeptide C	1.60935	5.36927	7.12366	5.41e-05	0.00197063	2.28302
12234	Btrc	beta-transducin repeat containing protein	-1.47828	6.98282	-7.11793	5.44e-05	0.00197114	2.17311
67956	Kmt5a	lysine methyltransferase 5A	-1.08272	7.32508	-7.11489	5.46e-05	0.00197114	2.15813
209018	Vps8	VPS8 CORVET complex subunit	-1.42899	4.99523	-7.11113	5.48e-05	0.00197114	2.29994
544963	Iqgap2	IQ motif containing GTPase activating protein 2	-1.1321	6.96602	-7.10726	5.5e-05	0.00197114	2.15761
14131	Fcgr3	Fc receptor, IgG, low affinity III	2.70764	4.50339	7.10721	5.5e-05	0.00197114	2.36195
19075	Prim1	DNA primase, p49 subunit	-1.21561	6.31368	-7.10706	5.5e-05	0.00197114	2.18573
14977	Slc39a7	solute carrier family 39 (zinc transporter), member 7	1.19294	6.34718	7.10097	5.54e-05	0.00197849	2.17562
17876	Myef2	myelin basic protein expression factor 2, repressor	-1.39215	5.48631	-7.09791	5.56e-05	0.00197931	2.23958
68729	Trim37	tripartite motif-containing 37	-1.24357	6.34756	-7.09119	5.6e-05	0.00198811	2.16616
74616	Scrn3	secernin 3	-1.56747	4.86816	-7.07806	5.68e-05	0.0020111	2.27761
67182	Pdzk1ip1	PDZK1 interacting protein 1	-1.67386	7.41462	-7.07025	5.73e-05	0.00202253	2.10985
54138	Atxn10	ataxin 10	1.79563	4.07464	7.05466	5.83e-05	0.00205046	2.31144
381290	Atp2b4	ATPase, Ca++ transporting, plasma membrane 4	-1.99992	8.05333	-7.05251	5.84e-05	0.00205046	2.08668
18613	Pecam1	platelet/endothelial cell adhesion molecule 1	2.58256	2.83029	7.04665	5.88e-05	0.00205217	2.24453
29876	Clic4	chloride intracellular channel 4 (mitochondrial)	-1.12137	8.39355	-7.0465	5.88e-05	0.00205217	2.07415
228012	Tlk1	tousled-like kinase 1	-1.06646	7.63892	-7.04085	5.92e-05	0.00205908	2.0685
66214	Rgcc	regulator of cell cycle	-1.8641	4.26798	-7.03398	5.97e-05	0.00206364	2.28011
56715	Rabgef1	RAB guanine nucleotide exchange factor (GEF) 1	1.20709	6.30647	7.03365	5.97e-05	0.00206364	2.1006
20375	Spi1	spleen focus forming virus (SFFV) proviral integration oncogene	2.40379	3.36726	7.02529	6.02e-05	0.00207685	2.28384
77853	Msl2	MSL complex subunit 2	-1.42756	6.31711	-7.01949	6.06e-05	0.00208427	2.089
16498	Kcnab2	potassium voltage-gated channel, shaker-related subfamily, beta member 2	3.80536	2.10888	7.0145	6.1e-05	0.00208503	1.83346
217835	Rin3	Ras and Rab interactor 3	3.76428	2.57097	7.01404	6.1e-05	0.00208503	2.0431
13723	Emb	embigin	2.45971	4.10974	7.01131	6.12e-05	0.00208544	2.27107
230603	Ttc39a	tetratricopeptide repeat domain 39A	-1.76181	6.30576	-7.00435	6.16e-05	0.00209561	2.07985
74241	Chpf	chondroitin polymerizing factor	3.31099	2.62357	7	6.19e-05	0.00209561	2.09787
14755	Pigq	phosphatidylinositol glycan anchor biosynthesis, class Q	-1.21502	8.55503	-6.99932	6.2e-05	0.00209561	2.02048
224171	Cip2a	cell proliferation regulating inhibitor of protein phosphatase 2A	-1.30728	6.63302	-6.99611	6.22e-05	0.0020972	2.04317
22793	Zyx	zyxin	1.6825	4.32892	6.98924	6.27e-05	0.00210738	2.22258
23882	Gadd45g	growth arrest and DNA-damage-inducible 45 gamma	1.4479	5.28933	6.98416	6.3e-05	0.0021131	2.12749
76044	Ncapg2	non-SMC condensin II complex, subunit G2	-1.63636	7.43168	-6.9818	6.32e-05	0.0021131	2.00656
13806	Eno1	enolase 1, alpha non-neuron	1.51661	7.13197	6.96947	6.41e-05	0.0021361	1.99677
51789	Tnk2	tyrosine kinase, non-receptor, 2	-1.09137	6.68404	-6.96533	6.44e-05	0.0021361	2.0021
70807	Arrdc2	arrestin domain containing 2	-1.39273	5.0041	-6.96463	6.44e-05	0.0021361	2.13255
12192	Zfp36l1	zinc finger protein 36, C3H type-like 1	1.39946	4.96282	6.95471	6.51e-05	0.00214535	2.12392
66264	Ccdc28b	coiled coil domain containing 28B	3.0561	2.3878	6.95457	6.51e-05	0.00214535	2.01988
12317	Calr	calreticulin	1.16868	7.85041	6.95266	6.53e-05	0.00214535	1.96462
11426	Macf1	microtubule-actin crosslinking factor 1	-1.30013	7.86798	-6.95095	6.54e-05	0.00214535	1.96366
19224	Ptgs1	prostaglandin-endoperoxide synthase 1	2.69808	3.19459	6.94306	6.6e-05	0.00215843	2.17979
17132	Maf	avian musculoaponeurotic fibrosarcoma oncogene homolog	2.29502	3.45674	6.94057	6.62e-05	0.0021586	2.19965
140484	Pofut1	protein O-fucosyltransferase 1	-1.44135	5.29341	-6.93022	6.69e-05	0.00217778	2.06663
17873	Gadd45b	growth arrest and DNA-damage-inducible 45 beta	3.79995	2.1331	6.91763	6.79e-05	0.00219428	1.77319
269587	Epb41	erythrocyte membrane protein band 4.1	-1.28516	10.2494	-6.90973	6.85e-05	0.00219428	1.94298
219181	Akap11	A kinase (PRKA) anchor protein 11	-1.34651	5.46877	-6.90909	6.85e-05	0.00219428	2.02334
14282	Fosb	FBJ osteosarcoma oncogene B	5.00738	1.50834	6.90785	6.86e-05	0.00219428	1.11042
104625	Cnot6	CCR4-NOT transcription complex, subunit 6	-1.11056	7.01631	-6.9062	6.88e-05	0.00219428	1.92225
12428	Ccna2	cyclin A2	-1.31333	8.28995	-6.90241	6.9e-05	0.00219428	1.9065
12537	Cdk11b	cyclin-dependent kinase 11B	1.23353	6.97893	6.90095	6.92e-05	0.00219428	1.91784
22701	Zfp41	zinc finger protein 41	-2.10479	3.48099	-6.90009	6.92e-05	0.00219428	2.15774
14004	Chchd2	coiled-coil-helix-coiled-coil-helix domain containing 2	1.17	7.12395	6.89995	6.92e-05	0.00219428	1.91234
100043489	1300002E11Rik	RIKEN cDNA 1300002E11 gene	-1.84074	3.91599	-6.89973	6.93e-05	0.00219428	2.14989
218850	Fam208a	family with sequence similarity 208, member A	-1.54339	5.61783	-6.88535	7.04e-05	0.00221541	1.98789
69046	Isca1	iron-sulfur cluster assembly 1	-1.1415	6.55806	-6.8836	7.05e-05	0.00221541	1.91248
70099	Smc4	structural maintenance of chromosomes 4	-1.54864	9.35811	-6.88339	7.05e-05	0.00221541	1.89436
54613	St3gal6	ST3 beta-galactoside alpha-2,3-sialyltransferase 6	-1.17338	5.86912	-6.88188	7.07e-05	0.00221541	1.95356
216805	Flcn	folliculin	1.25427	5.52057	6.87771	7.1e-05	0.00221584	1.97837
22224	Usp10	ubiquitin specific peptidase 10	-1.09475	6.74179	-6.8771	7.1e-05	0.00221584	1.89655
74741	C2cd5	C2 calcium-dependent domain containing 5	-1.24518	6.54025	-6.86036	7.24e-05	0.00224647	1.88754
19387	Rangap1	RAN GTPase activating protein 1	-1.04719	8.24988	-6.8603	7.24e-05	0.00224647	1.8552
329910	Acot11	acyl-CoA thioesterase 11	-1.3234	5.56494	-6.85666	7.27e-05	0.0022499	1.95292
381293	Kif14	kinesin family member 14	-1.59382	6.26343	-6.85365	7.29e-05	0.00225178	1.90274
67963	Npc2	NPC intracellular cholesterol transporter 2	1.45184	5.18104	6.841	7.4e-05	0.00227824	1.97308
70454	Cenpl	centromere protein L	-1.41075	5.55523	-6.83743	7.43e-05	0.00228162	1.93385
12508	Cd53	CD53 antigen	2.84594	3.47468	6.83151	7.48e-05	0.00228971	2.0782
94176	Dock2	dedicator of cyto-kinesis 2	2.6124	3.20489	6.82694	7.52e-05	0.00228971	2.06351
57267	Apba3	amyloid beta (A4) precursor protein-binding, family A, member 3	1.86634	3.78413	6.82295	7.55e-05	0.00228971	2.06975
11655	Alas1	aminolevulinic acid synthase 1	2.17141	4.23976	6.82291	7.55e-05	0.00228971	2.0516
15211	Hexa	hexosaminidase A	2.7862	3.42332	6.82268	7.55e-05	0.00228971	2.06726
14873	Gsto1	glutathione S-transferase omega 1	1.34141	5.00911	6.81997	7.58e-05	0.00228971	1.96281
192176	Flna	filamin, alpha	1.1688	6.99105	6.81867	7.59e-05	0.00228971	1.81956
27883	Tango2	transport and golgi organization 2	-1.48396	5.48722	-6.81144	7.65e-05	0.00230274	1.91147
230903	Fbxo44	F-box protein 44	3.4327	2.23964	6.79522	7.79e-05	0.00232553	1.76555
67241	Smc6	structural maintenance of chromosomes 6	-1.03917	7.27274	-6.79479	7.79e-05	0.00232553	1.78411
54392	Ncapg	non-SMC condensin I complex, subunit G	-1.38969	7.14262	-6.7943	7.8e-05	0.00232553	1.78917
19650	Rbl1	RB transcriptional corepressor like 1	-1.29122	6.12828	-6.79398	7.8e-05	0.00232553	1.83418
98386	Lbr	lamin B receptor	-1.12282	8.57299	-6.78217	7.91e-05	0.00235105	1.76413
70238	Rnf168	ring finger protein 168	-1.36017	5.67468	-6.77754	7.95e-05	0.00235763	1.85151
19303	Pxn	paxillin	2.09735	3.45829	6.7725	7.99e-05	0.00236534	2.02015
19141	Lgmn	legumain	1.55326	5.16492	6.76031	8.1e-05	0.00239035	1.88337
224836	Usp49	ubiquitin specific peptidase 49	-1.30256	5.83269	-6.75893	8.12e-05	0.00239035	1.81477
14268	Fn1	fibronectin 1	-1.47683	8.26572	-6.74949	8.2e-05	0.00241026	1.72587
66119	Tomm6	translocase of outer mitochondrial membrane 6	1.64399	5.19711	6.73968	8.3e-05	0.00243143	1.85877
15979	Ifngr1	interferon gamma receptor 1	2.12935	3.35344	6.73138	8.38e-05	0.00244044	1.97411
64050	Yeats4	YEATS domain containing 4	-1.31874	5.26004	-6.73122	8.38e-05	0.00244044	1.83478
23880	Fyb	FYN binding protein	2.81879	2.96532	6.72953	8.39e-05	0.00244044	1.93351
71911	Bdh1	3-hydroxybutyrate dehydrogenase, type 1	3.11401	2.87884	6.72796	8.41e-05	0.00244044	1.90352
69202	Ptms	parathymosin	2.81143	2.4652	6.72474	8.44e-05	0.00244356	1.84467
17427	Mns1	meiosis-specific nuclear structural protein 1	1.33822	6.18481	6.72168	8.47e-05	0.00244624	1.74416
15186	Hdc	histidine decarboxylase	2.54045	4.64039	6.71377	8.55e-05	0.00246253	1.90703
14421	B4galnt1	beta-1,4-N-acetyl-galactosaminyl transferase 1	2.68625	2.745	6.70848	8.6e-05	0.00247157	1.88807
12400	Cbfb	core binding factor beta	1.98561	3.5628	6.70505	8.63e-05	0.00247541	1.94557
13040	Ctss	cathepsin S	2.26352	3.31624	6.69689	8.71e-05	0.00249267	1.93507
57255	Cldn13	claudin 13	-1.30294	6.42074	-6.6865	8.82e-05	0.00251653	1.68804
14159	Fes	feline sarcoma oncogene	2.75865	3.24444	6.68303	8.85e-05	0.00252061	1.91047
20963	Syk	spleen tyrosine kinase	2.15621	3.55189	6.67649	8.92e-05	0.0025302	1.91478
68549	Sgo2a	shugoshin 2A	-1.25997	5.99843	-6.67561	8.93e-05	0.0025302	1.7016
71819	Kif23	kinesin family member 23	-1.40483	6.90537	-6.67153	8.97e-05	0.00253612	1.64954
30955	Pik3cg	phosphatidylinositol-4,5-bisphosphate 3-kinase catalytic subunit gamma	2.77684	2.50753	6.66871	9e-05	0.00253841	1.80195
235132	Zbtb44	zinc finger and BTB domain containing 44	-1.0764	6.64669	-6.65667	9.12e-05	0.00256772	1.63727
16331	Inpp5d	inositol polyphosphate-5-phosphatase D	2.31601	3.45401	6.65026	9.19e-05	0.00257983	1.88609
52468	Ctdsp2	CTD (carboxy-terminal domain, RNA polymerase II, polypeptide A) small phosphatase 2	-1.24238	7.11186	-6.64783	9.22e-05	0.00257983	1.61284
22761	Zfpm1	zinc finger protein, multitype 1	-1.10285	8.56419	-6.64652	9.23e-05	0.00257983	1.60098
100952	Emilin1	elastin microfibril interfacer 1	2.3916	2.96097	6.64421	9.25e-05	0.00258073	1.85697
246177	Myo1g	myosin IG	2.71056	3.11223	6.63944	9.31e-05	0.00258482	1.85547
67887	Saraf	store-operated calcium entry-associated regulatory factor	1.5727	5.04102	6.63796	9.32e-05	0.00258482	1.75272
20913	Stxbp4	syntaxin binding protein 4	-1.92107	3.68529	-6.63684	9.33e-05	0.00258482	1.86669
18148	Npm1	nucleophosmin 1	1.348	8.68257	6.63377	9.37e-05	0.00258804	1.58723
109910	Zfp91	zinc finger protein 91	-1.03918	6.85995	-6.62716	9.44e-05	0.00259706	1.59316
14211	Smc2	structural maintenance of chromosomes 2	-1.0491	8.85179	-6.62679	9.44e-05	0.00259706	1.57933
52377	Rcn3	reticulocalbin 3, EF-hand calcium binding domain	3.04486	2.583	6.62478	9.46e-05	0.00259718	1.7515
27362	Dnajb9	DnaJ heat shock protein family (Hsp40) member B9	1.59556	4.14107	6.61724	9.55e-05	0.00261167	1.81296
16453	Jak3	Janus kinase 3	2.90905	2.77576	6.61458	9.58e-05	0.00261167	1.78424
50997	Mpp2	membrane protein, palmitoylated 2 (MAGUK p55 subfamily member 2)	-1.15887	5.98526	-6.61407	9.58e-05	0.00261167	1.62638
26462	Txnrd2	thioredoxin reductase 2	-1.32998	6.15048	-6.61191	9.6e-05	0.00261232	1.6158
67542	Cog6	component of oligomeric golgi complex 6	-1.69459	4.45975	-6.60682	9.66e-05	0.00262179	1.77754
108961	E2f8	E2F transcription factor 8	-1.66273	6.43025	-6.60407	9.69e-05	0.00262425	1.59607
240641	Kif20b	kinesin family member 20B	-1.04103	6.74188	-6.60032	9.73e-05	0.00262976	1.56487
11431	Acp1	acid phosphatase 1, soluble	-1.08384	6.56155	-6.59659	9.78e-05	0.00263104	1.56858
100986	Akap9	A kinase (PRKA) anchor protein (yotiao) 9	-1.21643	6.70475	-6.59459	9.8e-05	0.00263104	1.56166
14461	Gata2	GATA binding protein 2	2.33819	3.22628	6.59412	9.8e-05	0.00263104	1.8199
66190	Acer3	alkaline ceramidase 3	-1.42144	4.77661	-6.58556	9.9e-05	0.0026459	1.71526
213435	Mylk3	myosin light chain kinase 3	-2.22641	5.8426	-6.58352	9.93e-05	0.0026459	1.6338
217866	Cdc42bpb	CDC42 binding protein kinase beta	3.6202	2.02237	6.5826	9.94e-05	0.0026459	1.45781
227753	Gsn	gelsolin	2.87879	2.76046	6.58161	9.95e-05	0.0026459	1.75136
67210	Gatad1	GATA zinc finger domain containing 1	-1.14173	5.83411	-6.57497	0.000100237	0.00264974	1.59048
74187	Katnb1	katanin p80 (WD40-containing) subunit B 1	-1.35023	7.25153	-6.57118	0.000100678	0.00264974	1.51741
14325	Ftl1	ferritin light polypeptide 1	1.16133	10.8614	6.57115	0.000100682	0.00264974	1.55533
16151	Ikbkg	inhibitor of kappaB kinase gamma	-1.6299	6.48913	-6.57038	0.000100772	0.00264974	1.55089
16416	Itgb3	integrin beta 3	3.61676	2.05201	6.56755	0.000101102	0.00264974	1.45541
76626	Msi2	musashi RNA-binding protein 2	-1.36121	5.2284	-6.5654	0.000101354	0.00264974	1.64214
13861	Epx	eosinophil peroxidase	2.86313	6.40898	6.56476	0.000101431	0.00264974	1.58493
232670	Tspan33	tetraspanin 33	-1.17157	8.503	-6.56458	0.000101451	0.00264974	1.50129
26412	Map4k2	mitogen-activated protein kinase kinase kinase kinase 2	1.51564	4.3413	6.56345	0.000101585	0.00264974	1.73185
72552	Hsdl1	hydroxysteroid dehydrogenase like 1	-1.23171	5.61986	-6.55838	0.000102183	0.00265441	1.59126
13605	Ect2	ect2 oncogene	-1.18522	6.80791	-6.55822	0.000102202	0.00265441	1.51289
19258	Ptpn4	protein tyrosine phosphatase, non-receptor type 4	-1.78906	3.76754	-6.54465	0.000103825	0.00269077	1.75741
66442	Spc25	SPC25, NDC80 kinetochore complex component, homolog (S. cerevisiae)	-1.16384	6.46188	-6.54186	0.000104162	0.00269375	1.5082
17997	Nedd1	neural precursor cell expressed, developmentally down-regulated gene 1	-1.48501	5.60235	-6.53758	0.000104682	0.00269792	1.57495
11920	Atm	ataxia telangiectasia mutated	-1.40022	5.45999	-6.53686	0.000104769	0.00269792	1.585
11490	Adam15	a disintegrin and metallopeptidase domain 15 (metargidin)	2.91167	2.4148	6.53175	0.000105393	0.0027054	1.63626
224697	Adamts10	a disintegrin-like and metallopeptidase (reprolysin type) with thrombospondin type 1 motif, 10	4.0109	2.25052	6.53082	0.000105507	0.0027054	1.43527
235461	Mindy2	MINDY lysine 48 deubiquitinase 2	-1.47739	6.98614	-6.52193	0.000106605	0.00272696	1.46597
74747	Ddit4	DNA-damage-inducible transcript 4	3.91987	1.75425	6.52037	0.000106798	0.00272696	1.23485
13496	Arid3a	AT rich interactive domain 3A (BRIGHT-like)	-1.24234	8.07805	-6.5163	0.000107306	0.00273417	1.44155
384179	Gm5292	ribosomal protein L15 pseudogene	8.23271	-0.393233	6.51275	0.000107751	0.00273972	-0.581245
67803	Limd2	LIM domain containing 2	2.43269	3.82218	6.50741	0.000108424	0.00274197	1.72017
100568459	Bc1	brain cytoplasmic RNA 1	1.58309	4.09205	6.5055	0.000108666	0.00274197	1.68674
72080	Sapcd2	suppressor APC domain containing 2	-1.74855	4.13467	-6.50403	0.000108851	0.00274197	1.68611
74252	Armc1	armadillo repeat containing 1	-1.10876	6.38586	-6.50324	0.000108952	0.00274197	1.46425
21933	Tnfrsf10b	tumor necrosis factor receptor superfamily, member 10b	7.88645	-1.35866	6.50308	0.000108972	0.00274197	-0.618155
22193	Ube2e3	ubiquitin-conjugating enzyme E2E 3	-1.02251	6.54331	-6.49403	0.00011013	0.00276535	1.44335
73218	Sppl2b	signal peptide peptidase like 2B	-1.3421	6.5872	-6.48897	0.000110783	0.00277599	1.44005
22169	Cmpk2	cytidine monophosphate (UMP-CMP) kinase 2, mitochondrial	-1.8868	6.97861	-6.48628	0.000111131	0.00277895	1.42893
16828	Ldha	lactate dehydrogenase A	1.78794	7.49368	6.48139	0.000111768	0.00278912	1.40673
329207	Rbm44	RNA binding motif protein 44	-2.61519	3.33119	-6.47636	0.000112428	0.00279736	1.69052
171212	Galnt10	polypeptide N-acetylgalactosaminyltransferase 10	-1.59298	6.2215	-6.47536	0.00011256	0.00279736	1.45125
216197	Ckap4	cytoskeleton-associated protein 4	2.91555	2.7961	6.47258	0.000112925	0.00280069	1.64069
67399	Pdlim7	PDZ and LIM domain 7	1.93233	3.46872	6.46818	0.000113509	0.00280365	1.68182
52808	Tspyl2	TSPY-like 2	2.0416	3.43561	6.46765	0.000113579	0.00280365	1.68236
330788	Zfp866	zinc finger protein 866	-1.36079	4.65203	-6.46493	0.000113943	0.00280365	1.58287
108903	Tbcd	tubulin-specific chaperone d	-1.20138	5.39737	-6.46471	0.000113971	0.00280365	1.49853
16969	Zbtb7a	zinc finger and BTB domain containing 7a	-1.11653	7.18135	-6.455	0.000115276	0.00282069	1.3745
16452	Jak2	Janus kinase 2	-1.02085	7.45778	-6.45447	0.000115348	0.00282069	1.36811
319944	Taf2	TATA-box binding protein associated factor 2	-1.121	5.77425	-6.45435	0.000115363	0.00282069	1.44827
14183	Fgfr2	fibroblast growth factor receptor 2	-3.90636	2.44257	-6.44981	0.00011598	0.00283002	1.44557
432628	Mfsd2b	major facilitator superfamily domain containing 2B	-1.87751	7.31084	-6.4481	0.000116213	0.00283002	1.37091
21973	Top2a	topoisomerase (DNA) II alpha	-1.27179	9.75229	-6.4447	0.000116677	0.00283562	1.37156
67122	Nrarp	Notch-regulated ankyrin repeat protein	-2.08055	3.44971	-6.43208	0.000118419	0.0028722	1.64223
242747	Zfp933	zinc finger protein 933	-2.70506	2.46526	-6.42826	0.000118952	0.00287643	1.55249
108909	Aida	axin interactor, dorsalization associated	-1.17973	5.46086	-6.42743	0.000119069	0.00287643	1.44609
66315	Senp7	SUMO1/sentrin specific peptidase 7	-1.40966	5.74753	-6.42458	0.000119468	0.00288033	1.4217
54563	Nup210	nucleoporin 210	-1.39282	7.3146	-6.42194	0.00011984	0.00288354	1.333
66222	Serpinb1a	serine (or cysteine) peptidase inhibitor, clade B, member 1a	3.91437	2.66353	6.41689	0.000120555	0.00289499	1.47922
73723	Sh3bgrl3	SH3 domain binding glutamic acid-rich protein-like 3	1.5404	4.11194	6.41317	0.000121084	0.00290194	1.57561
12267	C3ar1	complement component 3a receptor 1	2.49707	2.7834	6.40462	0.000122309	0.00292402	1.5838
52480	Snhg14	small nucleolar RNA host gene 14	-1.55857	4.16367	-6.402	0.000122688	0.00292402	1.5596
243905	Zfp568	zinc finger protein 568	-1.18979	6.25136	-6.39946	0.000123057	0.00292402	1.34617
100710	Pds5b	PDS5 cohesin associated factor B	-1.09345	6.30868	-6.39938	0.000123067	0.00292402	1.34051
68298	Ncapd2	non-SMC condensin I complex, subunit D2	-1.00786	8.91404	-6.39838	0.000123213	0.00292402	1.29947
100042498	Mir22hg	Mir22 host gene (non-protein coding)	1.71553	4.3508	6.39583	0.000123584	0.00292707	1.53684
76123	Gpsm2	G-protein signalling modulator 2 (AGS3-like, C. elegans)	-1.35172	5.71421	-6.39268	0.000124044	0.00292944	1.38383
233204	Tbc1d17	TBC1 domain family, member 17	1.28959	4.95192	6.39184	0.000124168	0.00292944	1.45867
14105	Srsf10	serine/arginine-rich splicing factor 10	-1.1686	6.75227	-6.38986	0.000124457	0.00293056	1.30752
78372	Snrnp25	small nuclear ribonucleoprotein 25 (U11/U12)	-1.17339	5.71793	-6.38216	0.000125596	0.00295162	1.3657
19743	Rhag	Rhesus blood group-associated A glycoprotein	-1.03425	8.92059	-6.37952	0.000125988	0.00295509	1.27615
67453	Slc25a46	solute carrier family 25, member 46	-1.20066	5.85088	-6.371	0.000127262	0.00297922	1.34109
240283	Dmxl1	Dmx-like 1	-1.15976	6.52833	-6.3689	0.000127579	0.00298087	1.29157
111173	Erc1	ELKS/RAB6-interacting/CAST family member 1	-1.37313	4.80861	-6.35515	0.000129675	0.00302041	1.43389
75894	Adal	adenosine deaminase-like	-2.00019	3.37884	-6.35388	0.00012987	0.00302041	1.55392
75317	Parpbp	PARP1 binding protein	-1.78551	4.94996	-6.3529	0.00013002	0.00302041	1.42818
66274	Lyrm9	LYR motif containing 9	-1.62639	3.95625	-6.34648	0.000131013	0.00303764	1.51224
216549	Aftph	aftiphilin	-1.28327	7.43918	-6.34468	0.000131293	0.00303832	1.2337
14154	Fem1a	feminization 1 homolog a (C. elegans)	-1.3336	5.3812	-6.34129	0.000131823	0.003042	1.35243
108907	Nusap1	nucleolar and spindle associated protein 1	-1.16119	7.69175	-6.34044	0.000131955	0.003042	1.22452
231507	Plac8	placenta-specific 8	2.32522	4.54284	6.33846	0.000132267	0.0030434	1.46748
54338	Slc23a2	solute carrier family 23 (nucleobase transporters), member 2	-1.22306	6.58409	-6.33506	0.000132801	0.00304922	1.24758
223753	Cerk	ceramide kinase	3.42996	2.01317	6.33246	0.000133211	0.00304922	1.25764
16571	Kif4	kinesin family member 4	-1.30431	6.90398	-6.33206	0.000133276	0.00304922	1.23158
13528	Dtnb	dystrobrevin, beta	-2.1937	3.53773	-6.32919	0.000133731	0.00305269	1.52344
70435	Inf2	inverted formin, FH2 and WH2 domain containing	-1.68468	4.80489	-6.3272	0.000134047	0.00305269	1.40925
57778	Fmnl1	formin-like 1	2.69187	3.44586	6.32634	0.000134184	0.00305269	1.5236
64099	Parvg	parvin, gamma	2.38497	2.89881	6.32317	0.00013469	0.00305619	1.50641
57896	Krcc1	lysine-rich coiled-coil 1	-1.75884	4.69349	-6.32222	0.000134843	0.00305619	1.41716
75605	Kdm5b	lysine (K)-specific demethylase 5B	2.07856	4.39021	6.31679	0.000135717	0.00306548	1.44807
66602	1700020I14Rik	RIKEN cDNA 1700020I14 gene	-1.44162	5.72159	-6.31652	0.00013576	0.00306548	1.29157
432442	Akap7	A kinase (PRKA) anchor protein 7	-1.79226	4.51896	-6.31002	0.000136815	0.00307753	1.42141
71706	Slc46a3	solute carrier family 46, member 3	-1.76391	4.05683	-6.30918	0.000136951	0.00307753	1.46279
217125	Samd14	sterile alpha motif domain containing 14	-1.065	7.84004	-6.3076	0.000137209	0.00307753	1.18187
12505	Cd44	CD44 antigen	2.55717	3.84674	6.30698	0.00013731	0.00307753	1.48896
58186	Rad18	RAD18 E3 ubiquitin protein ligase	-1.17338	5.63512	-6.30066	0.000138349	0.00309507	1.27234
12010	B2m	beta-2 microglobulin	1.76334	4.62314	6.29512	0.000139266	0.00310985	1.38975
100038347	Fam174b	family with sequence similarity 174, member B	-3.2791	5.1276	-6.29241	0.000139716	0.00311415	1.39434
99929	Tiparp	TCDD-inducible poly(ADP-ribose) polymerase	1.77854	3.53331	6.27974	0.000141845	0.00315047	1.46135
26936	Mprip	myosin phosphatase Rho interacting protein	-1.01347	6.52164	-6.27821	0.000142105	0.00315047	1.17625
235559	Topbp1	topoisomerase (DNA) II binding protein 1	-1.08184	7.75946	-6.27808	0.000142126	0.00315047	1.14529
52857	Gramd1a	GRAM domain containing 1A	2.11913	3.13369	6.27379	0.000142858	0.00315655	1.46314
229599	Ciart	circadian associated repressor of transcription	5.34027	1.50327	6.27341	0.000142923	0.00315655	0.588021
74467	Pus10	pseudouridylate synthase 10	-2.03542	5.63228	-6.26186	0.00014491	0.0031944	1.25293
17444	Grap2	GRB2-related adaptor protein 2	-1.53503	7.42789	-6.25937	0.000145343	0.0031944	1.12895
76251	Ercc6l2	excision repair cross-complementing rodent repair deficiency, complementation group 6 like 2	-1.50616	4.47927	-6.25888	0.000145428	0.0031944	1.35534
27214	Dbf4	DBF4 zinc finger	-1.08379	6.4674	-6.25633	0.000145873	0.00319838	1.15259
15042	H2-T24	histocompatibility 2, T region locus 24	-2.28879	4.45649	-6.25065	0.000146868	0.00321437	1.37098
72391	Cdkn3	cyclin-dependent kinase inhibitor 3	-1.96019	4.54017	-6.24805	0.000147327	0.00321859	1.34907
140486	Igf2bp1	insulin-like growth factor 2 mRNA binding protein 1	1.42889	4.54983	6.24344	0.000148143	0.00323058	1.32581
76890	Memo1	mediator of cell motility 1	-1.38655	6.46765	-6.23961	0.000148825	0.00323962	1.13732
52276	Cdca8	cell division cycle associated 8	-0.959839	7.22619	-6.2363	0.000149417	0.00324667	1.09908
15528	Hspe1	heat shock protein 1 (chaperonin 10)	1.46447	6.18239	6.22938	0.000150664	0.00326257	1.1439
12716	Ckmt1	creatine kinase, mitochondrial 1, ubiquitous	7.4169	-1.59417	6.22925	0.000150688	0.00326257	-0.756413
56784	Ralgapa1	Ral GTPase activating protein, alpha subunit 1	-1.2021	6.06468	-6.22056	0.00015227	0.00328995	1.13626
77048	Cep83	centrosomal protein 83	-1.07526	5.87609	-6.21932	0.000152496	0.00328995	1.14655
11745	Anxa3	annexin A3	2.48215	3.54641	6.21398	0.000153479	0.00330526	1.39146
19414	Rasa3	RAS p21 protein activator 3	2.75523	2.70641	6.20648	0.00015487	0.00332929	1.35271
98766	Ubac1	ubiquitin associated domain containing 1	-1.58444	8.00645	-6.20429	0.000155279	0.00333217	1.05444
216792	Iba57	IBA57 homolog, iron-sulfur cluster assembly	-1.29148	4.9971	-6.20061	0.000155968	0.00334084	1.21994
68327	Tsr3	TSR3 20S rRNA accumulation	2.09603	3.04486	6.19862	0.000156343	0.00334084	1.37649
381318	Nsl1	NSL1, MIS12 kinetochore complex component	-1.17273	5.8554	-6.19772	0.000156511	0.00334084	1.12343
19188	Psme2	proteasome (prosome, macropain) activator subunit 2 (PA28 beta)	1.21208	5.60164	6.18875	0.000158214	0.00337124	1.1352
14155	Fem1b	feminization 1 homolog b (C. elegans)	-0.955882	7.28874	-6.18648	0.000158648	0.00337454	1.03463
22643	Zfp101	zinc finger protein 101	-1.42897	4.30937	-6.1815	0.000159604	0.00338887	1.27679
56150	Mad2l1	MAD2 mitotic arrest deficient-like 1	-0.966755	6.6765	-6.18006	0.000159881	0.00338887	1.04451
20687	Sp3	trans-acting transcription factor 3	-1.02212	7.13713	-6.17672	0.000160527	0.0033966	1.02593
19361	Rad51	RAD51 recombinase	-1.19141	5.89548	-6.17144	0.000161555	0.00340035	1.08736
229658	Vangl1	VANGL planar cell polarity 1	-1.09874	6.69371	-6.17103	0.000161634	0.00340035	1.03395
26934	Racgap1	Rac GTPase-activating protein 1	-1.11786	6.73713	-6.17058	0.000161723	0.00340035	1.03184
11842	Arf3	ADP-ribosylation factor 3	1.10259	5.86109	6.17004	0.000161828	0.00340035	1.08521
56419	Diaph3	diaphanous related formin 3	-1.43576	6.44259	-6.16378	0.000163058	0.00340772	1.04393
270163	Myo9a	myosin IXa	-1.11937	5.50201	-6.16312	0.000163188	0.00340772	1.11196
69710	Arap1	ArfGAP with RhoGAP domain, ankyrin repeat and PH domain 1	2.1443	3.09053	6.16287	0.000163236	0.00340772	1.33605
11736	Ankfy1	ankyrin repeat and FYVE domain containing 1	-1.08406	6.67533	-6.16253	0.000163305	0.00340772	1.02372
67844	Rab32	RAB32, member RAS oncogene family	3.3343	2.28078	6.16053	0.000163699	0.00341006	1.19212
105988	Espl1	extra spindle pole bodies 1, separase	-0.961753	7.20569	-6.15199	0.0001654	0.00343598	0.9924
71963	Cdca4	cell division cycle associated 4	-1.07592	5.82253	-6.14944	0.000165912	0.00343598	1.06299
229593	Golph3l	golgi phosphoprotein 3-like	-1.1088	6.368	-6.14916	0.000165967	0.00343598	1.02319
213054	Gabpb2	GA repeat binding protein, beta 2	-1.38216	7.53513	-6.14861	0.000166078	0.00343598	0.98532
12913	Creb3	cAMP responsive element binding protein 3	1.4911	4.33646	6.1384	0.000168146	0.00347154	1.22106
17910	Myo15	myosin XV	-4.41376	1.70135	-6.1373	0.000168371	0.00347154	0.768432
70240	Ufsp1	UFM1-specific peptidase 1	-1.46392	4.20487	-6.13427	0.000168989	0.00347837	1.23043
56199	Abcb10	ATP-binding cassette, sub-family B (MDR/TAP), member 10	-1.01564	10.0107	-6.13189	0.000169479	0.00348253	0.983605
19655	Rbmx	RNA binding motif protein, X chromosome	-1.33209	4.99084	-6.11806	0.000172348	0.00353548	1.11857
20877	Aurkb	aurora kinase B	-1.03452	6.40626	-6.11368	0.000173269	0.00354835	0.974309
52898	Rnasek	ribonuclease, RNase K	1.09859	5.46986	6.10993	0.00017406	0.00355714	1.04623
209497	Tmem164	transmembrane protein 164	-1.52241	6.36138	-6.10887	0.000174286	0.00355714	0.981292
20229	Sat1	spermidine/spermine N1-acetyl transferase 1	1.55433	4.7583	6.10747	0.000174583	0.0035572	1.13703
102545	Cmtm7	CKLF-like MARVEL transmembrane domain containing 7	2.84038	2.82625	6.09852	0.000176494	0.00359009	1.24131
140577	Ankrd6	ankyrin repeat domain 6	-1.94343	4.19458	-6.09214	0.000177872	0.00360949	1.19202
16956	Lpl	lipoprotein lipase	3.31615	2.77687	6.08895	0.000178564	0.00360949	1.20906
67808	Tprgl	transformation related protein 63 regulated like	-1.10572	6.84735	-6.08831	0.000178704	0.00360949	0.922265
80891	Fcrls	Fc receptor-like S, scavenger receptor	2.3106	2.9117	6.08772	0.000178831	0.00360949	1.24514
170762	Nup155	nucleoporin 155	-1.01683	6.5805	-6.0863	0.000179143	0.00360949	0.929798
68526	Gpr155	G protein-coupled receptor 155	-2.2088	3.25107	-6.08459	0.000179517	0.00360949	1.24523
19074	Prg2	proteoglycan 2, bone marrow	2.84838	6.72909	6.08393	0.00017966	0.00360949	0.96244
20411	Sorbs1	sorbin and SH3 domain containing 1	-1.88083	4.7001	-6.08314	0.000179833	0.00360949	1.12593
18796	Plcb2	phospholipase C, beta 2	2.53915	3.41922	6.08131	0.000180236	0.00361158	1.2399
72415	Sgo1	shugoshin 1	-1.5145	5.86229	-6.07182	0.000182335	0.00363809	0.972667
12315	Calm3	calmodulin 3	-0.944962	7.72281	-6.0712	0.000182474	0.00363809	0.88121
209586	Nudcd3	NudC domain containing 3	-1.11157	5.479	-6.07029	0.000182676	0.00363809	0.996467
19122	Prnp	prion protein	2.53928	2.3846	6.06858	0.000183058	0.00363809	1.17326
114664	Hsd17b11	hydroxysteroid (17-beta) dehydrogenase 11	3.57261	1.8965	6.06856	0.000183062	0.00363809	0.947189
11783	Apaf1	apoptotic peptidase activating factor 1	1.26538	5.4162	6.05962	0.000185073	0.00367203	0.991851
102644	Oaf	out at first homolog	2.28158	3.66674	6.05607	0.000185878	0.00368198	1.19717
52563	Cdc23	CDC23 cell division cycle 23	-1.00385	6.03559	-6.0528	0.000186625	0.00369073	0.920646
226781	Slc30a10	solute carrier family 30, member 10	-1.12376	8.9506	-6.04982	0.000187305	0.00369813	0.858685
22666	Zbtb14	zinc finger and BTB domain containing 14	-1.35759	4.39532	-6.0473	0.000187886	0.00370271	1.0999
26914	H2afy	H2A histone family, member Y	1.42188	4.50747	6.04615	0.000188149	0.00370271	1.08593
14127	Fcer1g	Fc receptor, IgE, high affinity I, gamma polypeptide	2.4268	2.85481	6.04341	0.000188782	0.00370914	1.19078
107746	Rapgef1	Rap guanine nucleotide exchange factor (GEF) 1	-1.05936	6.28916	-6.03939	0.000189713	0.00371592	0.886477
67041	Oxct1	3-oxoacid CoA transferase 1	2.51355	3.05635	6.03871	0.000189872	0.00371592	1.19099
71707	Ubiad1	UbiA prenyltransferase domain containing 1	-1.67534	3.80593	-6.03737	0.000190185	0.00371592	1.15334
21652	Phf1	PHD finger protein 1	1.45041	4.45553	6.03368	0.000191047	0.00371592	1.07657
12306	Anxa2	annexin A2	3.00746	2.41404	6.03316	0.000191168	0.00371592	1.11604
54445	Unc93b1	unc-93 homolog B1, TLR signaling regulator	2.25295	2.6653	6.03295	0.000191218	0.00371592	1.17122
13435	Dnmt3a	DNA methyltransferase 3A	2.14682	2.96422	6.0327	0.000191276	0.00371592	1.18434
227613	Tubb4b	tubulin, beta 4B class IVB	-0.965615	8.73007	-6.02845	0.000192277	0.00372428	0.82806
69890	Zfp219	zinc finger protein 219	1.88136	3.53014	6.02825	0.000192322	0.00372428	1.16414
71521	Pds5a	PDS5 cohesin associated factor A	-1.0679	7.2624	-6.02534	0.000193012	0.00373167	0.829121
218236	Fam120a	family with sequence similarity 120, member A	-0.909875	8.48888	-6.0231	0.000193542	0.00373595	0.818899
15983	Ifrd2	interferon-related developmental regulator 2	-0.93953	7.79054	-6.01047	0.000196568	0.00378831	0.80222
12798	Cnn2	calponin 2	2.31829	3.32306	6.00494	0.000197909	0.00380809	1.15049
14457	Gas7	growth arrest specific 7	2.86457	2.51246	6.00362	0.000198232	0.00380825	1.10547
56397	Morf4l2	mortality factor 4 like 2	0.996367	7.04195	5.99857	0.000199467	0.00382592	0.798934
235040	Atg4d	autophagy related 4D, cysteine peptidase	-1.08687	5.85193	-5.992	0.000201086	0.00385086	0.859272
14579	Gem	GTP binding protein (gene overexpressed in skeletal muscle)	7.5643	-1.52374	5.98911	0.000201804	0.0038585	-0.859152
72313	Fryl	FRY like transcription coactivator	-1.24549	8.21609	-5.9874	0.00020223	0.00386003	0.773336
12304	Pdia4	protein disulfide isomerase associated 4	1.36714	4.90885	5.98623	0.000202522	0.00386003	0.961209
67153	Rnaseh2b	ribonuclease H2, subunit B	-1.19747	5.59657	-5.9823	0.000203505	0.0038719	0.873907
15163	Hcls1	hematopoietic cell specific Lyn substrate 1	2.75931	3.08982	5.98109	0.000203809	0.0038719	1.12347
68094	Smarcc2	SWI/SNF related, matrix associated, actin dependent regulator of chromatin, subfamily c, member 2	-0.97019	6.94078	-5.97961	0.00020418	0.0038719	0.777368
12018	Bak1	BCL2-antagonist/killer 1	1.96721	3.33546	5.97821	0.000204533	0.0038719	1.11514
11966	Atp6v1b2	ATPase, H+ transporting, lysosomal V1 subunit B2	0.953443	6.4569	5.97737	0.000204744	0.0038719	0.793828
77727	6030468B19Rik	RIKEN cDNA 6030468B19 gene	-2.16553	4.52739	-5.97378	0.000205654	0.00388304	1.01798
76448	Ppp1r18	protein phosphatase 1, regulatory subunit 18	2.65593	2.42306	5.97119	0.000206314	0.00388407	1.06756
67017	Fam210b	family with sequence similarity 210, member B	-1.03527	8.66905	-5.97104	0.00020635	0.00388407	0.753195
230259	E130308A19Rik	RIKEN cDNA E130308A19 gene	-1.56736	4.31142	-5.9658	0.000207689	0.00390321	1.01273
67052	Ndc80	NDC80 kinetochore complex component	-1.11356	6.3032	-5.96116	0.000208885	0.00391959	0.785549
83946	Phip	pleckstrin homology domain interacting protein	-0.943664	7.32332	-5.95571	0.000210296	0.00393506	0.736722
22249	Unc13b	unc-13 homolog B	-1.83874	3.67375	-5.95546	0.00021036	0.00393506	1.06685
74211	1700017B05Rik	RIKEN cDNA 1700017B05 gene	1.15829	6.22375	5.94792	0.000212332	0.00396582	0.773453
16414	Itgb2	integrin beta 2	2.59413	3.02899	5.94463	0.000213199	0.00397588	1.08075
20539	Slc7a5	solute carrier family 7 (cationic amino acid transporter, y+ system), member 5	-0.974523	7.55391	-5.94275	0.000213694	0.00397709	0.716393
102323	Dcun1d2	DCN1, defective in cullin neddylation 1, domain containing 2 (S. cerevisiae)	-1.7449	4.03726	-5.9419	0.000213921	0.00397709	1.01612
60411	Cenpk	centromere protein K	-1.74691	4.9989	-5.93889	0.00021472	0.00398221	0.90433
12615	Cenpa	centromere protein A	-1.03055	6.48968	-5.93838	0.000214854	0.00398221	0.743245
15975	Ifnar1	interferon (alpha and beta) receptor 1	-0.99931	5.98146	-5.93682	0.000215269	0.00398379	0.775051
66168	Grina	glutamate receptor, ionotropic, N-methyl D-aspartate-associated protein 1 (glutamate binding)	-1.18044	8.35685	-5.93243	0.000216445	0.00399944	0.701626
29806	Limd1	LIM domains containing 1	-1.03926	5.6928	-5.92914	0.00021733	0.0040059	0.79141
18555	Cdk16	cyclin-dependent kinase 16	-1.08419	6.48598	-5.92848	0.000217506	0.0040059	0.73143
170813	Ms4a3	membrane-spanning 4-domains, subfamily A, member 3	2.73734	2.91963	5.92593	0.000218194	0.0040059	1.05408
225182	Rbbp8	retinoblastoma binding protein 8, endonuclease	-1.09463	5.85584	-5.92373	0.000218793	0.0040059	0.770686
18022	Nfe2	nuclear factor, erythroid derived 2	-1.08195	7.79932	-5.92292	0.000219013	0.0040059	0.688931
20227	Sart1	squamous cell carcinoma antigen recognized by T cells 1	1.02428	7.16873	5.92265	0.000219086	0.0040059	0.696991
21833	Thra	thyroid hormone receptor alpha	-1.11928	5.60065	-5.92025	0.000219739	0.0040059	0.791176
101739	Psip1	PC4 and SFRS1 interacting protein 1	-1.06434	7.14747	-5.9189	0.000220106	0.0040059	0.69327
78317	Ccdc88b	coiled-coil domain containing 88B	2.48749	2.88753	5.91781	0.000220406	0.0040059	1.0469
84585	Rnf123	ring finger protein 123	-1.28357	7.72972	-5.91767	0.000220444	0.0040059	0.683846
27215	Azi2	5-azacytidine induced gene 2	-0.993654	6.05563	-5.91733	0.000220536	0.0040059	0.743644
18707	Pik3cd	phosphatidylinositol-4,5-bisphosphate 3-kinase catalytic subunit delta	2.41567	3.25543	5.91649	0.000220767	0.0040059	1.04748
18181	Nrf1	nuclear respiratory factor 1	-1.25064	5.688	-5.90162	0.000224883	0.0040745	0.761988
239217	Kctd12	potassium channel tetramerisation domain containing 12	1.94887	4.0384	5.89765	0.000225998	0.00408856	0.964378
234258	Neil3	nei like 3 (E. coli)	-1.98522	5.42695	-5.89368	0.000227116	0.00409896	0.805811
12617	Cenpc1	centromere protein C1	-1.20895	5.39232	-5.89321	0.00022725	0.00409896	0.780987
216198	Tcp11l2	t-complex 11 (mouse) like 2	2.10249	5.43464	5.88966	0.000228254	0.00411095	0.800197
208292	Zfp871	zinc finger protein 871	-0.925085	7.36454	-5.88782	0.00022878	0.00411361	0.646967
16589	Uhmk1	U2AF homology motif (UHM) kinase 1	-1.25814	5.63995	-5.88532	0.000229492	0.00411361	0.745771
233905	Zfp646	zinc finger protein 646	-1.02397	5.63243	-5.88484	0.000229631	0.00411361	0.739562
114255	Dok4	docking protein 4	-2.52981	3.64781	-5.88414	0.000229831	0.00411361	0.995602
170736	Parvb	parvin, beta	-1.25677	5.64825	-5.88319	0.000230101	0.00411361	0.74197
16419	Itgb5	integrin beta 5	2.54057	2.27341	5.88148	0.000230593	0.00411471	0.952709
69051	Pycr2	pyrroline-5-carboxylate reductase family, member 2	-1.11167	5.85486	-5.88061	0.000230842	0.00411471	0.715035
80884	Maged2	melanoma antigen, family D, 2	-1.36825	4.38007	-5.87792	0.000231619	0.00412247	0.88831
108654	Fam210a	family with sequence similarity 210, member A	-1.04985	5.72624	-5.87389	0.000232784	0.00413407	0.716684
20533	Slc4a1	solute carrier family 4 (anion exchanger), member 1	-1.1641	12.8179	-5.87199	0.000233339	0.00413407	0.754204
13688	Eif4ebp2	eukaryotic translation initiation factor 4E binding protein 2	-1.05303	6.05646	-5.87133	0.000233529	0.00413407	0.684757
66396	Ccdc82	coiled-coil domain containing 82	-1.54223	5.16393	-5.87096	0.000233636	0.00413407	0.789773
67161	Sclt1	sodium channel and clathrin linker 1	-1.59384	3.63968	-5.86537	0.000235273	0.00414266	0.953951
67030	Fancl	Fanconi anemia, complementation group L	-1.88175	3.17468	-5.85976	0.000236927	0.00414266	0.978111
13350	Dgat1	diacylglycerol O-acyltransferase 1	1.37073	4.40934	5.85976	0.000236928	0.00414266	0.860206
13852	Stx2	syntaxin 2	-1.25708	7.10311	-5.85914	0.000237112	0.00414266	0.61772
12577	Cdkn1c	cyclin-dependent kinase inhibitor 1C (P57)	1.532	3.85086	5.85893	0.000237173	0.00414266	0.924501
102058	Exoc8	exocyst complex component 8	-1.18979	4.85105	-5.85748	0.000237603	0.00414266	0.799913
16881	Lig1	ligase I, DNA, ATP-dependent	-0.892657	7.76179	-5.85746	0.000237611	0.00414266	0.602082
20744	Strbp	spermatid perinuclear RNA binding protein	-1.05615	5.51	-5.85713	0.000237706	0.00414266	0.716993
229841	Cenpe	centromere protein E	-1.07279	8.04322	-5.85594	0.000238061	0.00414266	0.600094
12236	Bub1b	BUB1B, mitotic checkpoint serine/threonine kinase	-0.970765	7.34778	-5.85578	0.000238108	0.00414266	0.605415
28084	Vps25	vacuolar protein sorting 25	-1.04743	6.02721	-5.85414	0.000238596	0.00414266	0.66441
50765	Tfr2	transferrin receptor 2	-1.11326	5.51179	-5.85139	0.000239419	0.00414266	0.710811
18789	Papola	poly (A) polymerase alpha	-0.904921	8.18378	-5.85121	0.000239474	0.00414266	0.592907
11752	Anxa8	annexin A8	5.36014	0.838078	5.85106	0.000239517	0.00414266	-0.120778
68801	Elovl5	ELOVL family member 5, elongation of long chain fatty acids (yeast)	2.53615	2.80811	5.84842	0.00024031	0.00414266	0.962757
109245	Lrrc39	leucine rich repeat containing 39	-1.41304	4.85281	-5.84812	0.0002404	0.00414266	0.794264
68014	Zwilch	zwilch kinetochore protein	-1.13052	5.11965	-5.84749	0.000240589	0.00414266	0.751744
70645	Oip5	Opa interacting protein 5	-2.03988	4.20519	-5.8465	0.000240887	0.00414266	0.888278
75316	Taf1d	TATA-box binding protein associated factor, RNA polymerase I, D	1.10798	6.3025	5.84597	0.000241048	0.00414266	0.634115
21685	Tef	thyrotroph embryonic factor	1.97398	3.50599	5.84534	0.000241237	0.00414266	0.945251
59044	Rnf130	ring finger protein 130	3.12466	2.77566	5.8451	0.00024131	0.00414266	0.945171
14595	B4galt1	UDP-Gal:betaGlcNAc beta 1,4- galactosyltransferase, polypeptide 1	1.79377	4.53315	5.84347	0.000241802	0.00414523	0.837371
11610	Agtrap	angiotensin II, type I receptor-associated protein	2.5042	2.5722	5.84072	0.000242636	0.00414907	0.941297
216233	Socs2	suppressor of cytokine signaling 2	-1.51947	4.33387	-5.84047	0.000242712	0.00414907	0.84992
228550	Itpka	inositol 1,4,5-trisphosphate 3-kinase A	-2.89036	2.31634	-5.83458	0.000244508	0.00417097	0.886053
17330	Minpp1	multiple inositol polyphosphate histidine phosphatase 1	-1.08203	6.41397	-5.83322	0.000244926	0.00417097	0.610699
216850	Kdm6b	KDM1 lysine (K)-specific demethylase 6B	1.34644	5.00655	5.83262	0.000245108	0.00417097	0.750713
216558	Ugp2	UDP-glucose pyrophosphorylase 2	-1.04028	5.88764	-5.83167	0.000245401	0.00417097	0.646287
14123	Fbrs	fibrosin	1.0296	5.73325	5.83065	0.000245716	0.00417097	0.657557
227612	Tor4a	torsin family 4, member A	2.68349	2.12348	5.82782	0.000246587	0.00417448	0.860494
18518	Igbp1	immunoglobulin (CD79A) binding protein 1	1.22119	5.47827	5.82774	0.000246613	0.00417448	0.684994
17423	Ndst2	N-deacetylase/N-sulfotransferase (heparan glucosaminyl) 2	1.21447	5.94506	5.8235	0.000247926	0.00419085	0.633456
14456	Gas6	growth arrest specific 6	3.56012	1.6166	5.82053	0.000248853	0.00419552	0.616533
77582	Mboat7	membrane bound O-acyltransferase domain containing 7	1.82062	3.36498	5.82039	0.000248896	0.00419552	0.92045
17357	Marcksl1	MARCKS-like 1	3.11649	2.11928	5.81738	0.000249837	0.004196	0.812248
20620	Plk2	polo like kinase 2	8.7553	-0.130656	5.81712	0.000249918	0.004196	-0.892469
12512	Cd63	CD63 antigen	2.62437	4.68143	5.81676	0.000250033	0.004196	0.816256
66209	Inip	INTS3 and NABP interacting protein	-1.49861	3.98642	-5.81587	0.000250311	0.004196	0.857223
18010	Neu1	neuraminidase 1	2.39349	2.82898	5.81347	0.000251068	0.00420287	0.924312
67125	Tspan31	tetraspanin 31	1.61747	3.84091	5.81127	0.000251762	0.00420867	0.867366
74374	Clec16a	C-type lectin domain family 16, member A	-1.61342	4.70136	-5.80889	0.000252513	0.00420987	0.768715
14000	Drosha	drosha, ribonuclease type III	1.37267	4.6974	5.80794	0.000252817	0.00420987	0.758784
26364	Adgre5	adhesion G protein-coupled receptor E5	2.2549	3.29285	5.80775	0.000252878	0.00420987	0.913922
20452	St8sia4	ST8 alpha-N-acetyl-neuraminide alpha-2,8-sialyltransferase 4	2.38608	2.68338	5.80053	0.000255182	0.00423748	0.903505
66136	Znrd1	zinc ribbon domain containing, 1	1.21829	4.65714	5.80036	0.000255236	0.00423748	0.749713
240174	Thada	thyroid adenoma associated	-1.47996	4.26604	-5.79809	0.000255966	0.00424377	0.802644
69256	Zfp397	zinc finger protein 397	-1.28466	5.25834	-5.79687	0.000256356	0.00424378	0.673499
22385	Baz1b	bromodomain adjacent to zinc finger domain, 1B	-0.934322	7.86304	-5.79591	0.000256668	0.00424378	0.520383
107723	Slc12a6	solute carrier family 12, member 6	-1.42797	5.90293	-5.78842	0.000259098	0.00427124	0.598518
64660	Mrps24	mitochondrial ribosomal protein S24	-1.31471	4.43438	-5.78796	0.000259247	0.00427124	0.765392
70737	Cgn	cingulin	-7.87226	3.01504	-5.78753	0.000259387	0.00427124	0.330297
16648	Kpna3	karyopherin (importin) alpha 3	-0.999018	6.99244	-5.7861	0.000259856	0.00427314	0.521917
15926	Idh1	isocitrate dehydrogenase 1 (NADP+), soluble	1.6737	3.89138	5.77879	0.000262259	0.00430337	0.822548
72157	Pgm2	phosphoglucomutase 2	1.96862	3.41815	5.77739	0.000262721	0.00430337	0.866453
98388	Chst10	carbohydrate sulfotransferase 10	-1.82406	5.76164	-5.77727	0.000262761	0.00430337	0.610861
12442	Ccnb2	cyclin B2	-1.42424	6.87693	-5.77061	0.000264977	0.00433381	0.510513
77782	Polq	polymerase (DNA directed), theta	-0.996346	6.41065	-5.7688	0.000265583	0.00433785	0.524163
19360	Rad50	RAD50 double strand break repair protein	-1.26537	5.49562	-5.76566	0.000266638	0.00434923	0.604511
237890	Slfn14	schlafen 14	-1.92127	6.15378	-5.75264	0.000271055	0.00441532	0.545267
72151	Rfc5	replication factor C (activator 1) 5	-1.1024	5.08435	-5.74937	0.000272179	0.00442767	0.627209
14670	Gnl1	guanine nucleotide binding protein-like 1	1.25907	4.57697	5.74293	0.000274405	0.00445788	0.686521
545030	Wdfy4	WD repeat and FYVE domain containing 4	2.21346	2.89715	5.74018	0.00027536	0.00446741	0.83946
77041	Arsk	arylsulfatase K	-2.11139	3.09233	-5.73558	0.000276968	0.00448748	0.831883
110052	Dek	DEK oncogene (DNA binding)	-0.954536	9.58897	-5.73318	0.00027781	0.0044951	0.453456
69216	Svbp	small vasohibin binding protein	-1.28948	5.08854	-5.72974	0.000279023	0.0045087	0.606404
99003	Qser1	glutamine and serine rich 1	-1.28054	5.68921	-5.72554	0.000280511	0.0045241	0.531577
212398	Frat2	frequently rearranged in advanced T cell lymphomas 2	1.50846	4.03336	5.72494	0.000280724	0.0045241	0.734869
224109	Nrros	negative regulator of reactive oxygen species	1.62077	3.6471	5.72187	0.000281822	0.00453388	0.773367
22177	Tyrobp	TYRO protein tyrosine kinase binding protein	2.81802	2.88302	5.72114	0.00028208	0.00453388	0.812894
77371	Sec24a	Sec24 related gene family, member A (S. cerevisiae)	1.24191	4.53727	5.71966	0.000282611	0.00453447	0.660689
17245	Mdm1	transformed mouse 3T3 cell double minute 1	-1.20604	4.69424	-5.71859	0.000282996	0.00453447	0.640022
17159	Man2b1	mannosidase 2, alpha B1	1.80811	5.19266	5.7179	0.000283241	0.00453447	0.594094
106512	Gpsm3	G-protein signalling modulator 3 (AGS3-like, C. elegans)	3.41972	1.80161	5.71374	0.00028474	0.00455245	0.584511
68837	Foxk2	forkhead box K2	-1.0272	5.88944	-5.71076	0.000285821	0.00456371	0.485951
64707	Suv39h2	suppressor of variegation 3-9 2	-1.50906	3.76513	-5.70629	0.000287446	0.00457993	0.741385
12345	Capzb	capping protein (actin filament) muscle Z-line, beta	0.944434	7.07924	5.70496	0.000287934	0.00457993	0.410492
69434	Snhg10	small nucleolar RNA host gene 10	2.24891	2.66352	5.70433	0.000288165	0.00457993	0.792028
18030	Nfil3	nuclear factor, interleukin 3, regulated	2.85297	2.02173	5.70382	0.00028835	0.00457993	0.6934
668501	Zfp507	zinc finger protein 507	-1.19105	4.81029	-5.70119	0.000289313	0.00458563	0.601749
14778	Gpx3	glutathione peroxidase 3	3.42616	2.15888	5.70031	0.000289638	0.00458563	0.668901
17449	Mdh1	malate dehydrogenase 1, NAD (soluble)	1.00174	6.51727	5.69763	0.000290625	0.00458563	0.42266
70827	Trak2	trafficking protein, kinesin binding 2	-1.17488	8.69293	-5.69728	0.000290756	0.00458563	0.392285
16970	Lrmp	lymphoid-restricted membrane protein	2.84628	2.06751	5.6972	0.000290785	0.00458563	0.695355
80290	Gpr146	G protein-coupled receptor 146	-1.33144	6.31385	-5.69667	0.000290983	0.00458563	0.441338
12337	Capn5	calpain 5	-1.01053	6.947	-5.69503	0.000291587	0.00458918	0.402025
100041286	Snhg15	small nucleolar RNA host gene 15	3.13086	3.08831	5.69382	0.000292037	0.00458973	0.782537
59126	Nek6	NIMA (never in mitosis gene a)-related expressed kinase 6	-1.51296	4.04712	-5.6929	0.000292381	0.00458973	0.69394
233895	Prr14	proline rich 14	0.987078	5.65864	5.69065	0.000293217	0.00459689	0.478938
11852	Rhob	ras homolog family member B	2.53569	2.84073	5.68937	0.000293696	0.00459846	0.776675
71779	2020-03-08	membrane-associated ring finger (C3HC4) 8	-1.23614	6.9934	-5.68662	0.000294726	0.00460734	0.39149
50887	Hmgn5	high-mobility group nucleosome binding domain 5	-0.942618	5.99482	-5.68582	0.000295025	0.00460734	0.441979
22376	Was	Wiskott-Aldrich syndrome	2.00885	2.92833	5.67838	0.000297831	0.00464517	0.7646
73469	Rnf38	ring finger protein 38	-1.12221	6.7791	-5.67698	0.000298362	0.00464575	0.385287
100503572	Bbip1	BBSome interacting protein 1	-1.3006	4.78626	-5.67626	0.000298636	0.00464575	0.575171
20187	Ryk	receptor-like tyrosine kinase	-1.19659	5.23779	-5.67118	0.000300576	0.00466993	0.507452
70385	Spdl1	spindle apparatus coiled-coil protein 1	-1.16504	5.3387	-5.67004	0.000301015	0.00467074	0.493044
59125	Nek7	NIMA (never in mitosis gene a)-related expressed kinase 7	-0.98537	5.73139	-5.66443	0.000303173	0.00469532	0.438036
20460	Stil	Scl/Tal1 interrupting locus	-0.941671	6.08676	-5.66383	0.000303407	0.00469532	0.405332
69190	Dym	dymeclin	-0.951798	5.90935	-5.66291	0.000303762	0.00469532	0.418845
15161	Hcfc1	host cell factor C1	-0.85474	8.45355	-5.6617	0.000304233	0.0046966	0.341206
14667	Gm2a	GM2 ganglioside activator protein	4.51438	1.52767	5.65766	0.000305804	0.00470622	0.267912
66700	Chmp3	charged multivesicular body protein 3	-1.04215	6.61122	-5.65579	0.000306537	0.00470622	0.363202
29864	Rnf11	ring finger protein 11	-0.933537	6.45658	-5.65568	0.000306579	0.00470622	0.369524
11487	Adam10	a disintegrin and metallopeptidase domain 10	-1.03664	8.06737	-5.65476	0.000306938	0.00470622	0.331733
78255	Ralgps2	Ral GEF with PH domain and SH3 binding motif 2	-1.2993	5.24605	-5.65416	0.000307173	0.00470622	0.487343
219114	Ska3	spindle and kinetochore associated complex subunit 3	-1.27936	4.8378	-5.65412	0.00030719	0.00470622	0.538932
66853	Pnpla2	patatin-like phospholipase domain containing 2	1.31536	4.48403	5.64765	0.000309738	0.00473594	0.575059
16952	Anxa1	annexin A1	3.06934	4.09336	5.64721	0.000309912	0.00473594	0.679643
114143	Atp6v0b	ATPase, H+ transporting, lysosomal V0 subunit B	0.891651	6.83501	5.64189	0.000312029	0.00476228	0.332777
75423	Arl5a	ADP-ribosylation factor-like 5A	-0.979372	6.05048	-5.63906	0.000313159	0.00477351	0.375687
12419	Cbx5	chromobox 5	-0.8872	8.97818	-5.637	0.000313986	0.00477386	0.313613
226823	Kctd3	potassium channel tetramerisation domain containing 3	-1.15519	5.74012	-5.63671	0.000314103	0.00477386	0.40429
69470	Tmem127	transmembrane protein 127	-1.11961	5.40043	-5.63534	0.000314654	0.00477386	0.438385
108101	Fermt3	fermitin family member 3	1.35639	5.5397	5.63508	0.00031476	0.00477386	0.427178
21916	Tmod1	tropomodulin 1	-1.06275	6.6458	-5.63173	0.000316111	0.00478836	0.329421
18453	P4hb	prolyl 4-hydroxylase, beta polypeptide	1.09287	7.03002	5.63065	0.000316549	0.00478899	0.313258
18227	Nr4a2	nuclear receptor subfamily 4, group A, member 2	3.24471	2.66164	5.62879	0.000317302	0.00479439	0.683168
14466	Gba	glucosidase, beta, acid	1.15166	4.84179	5.62627	0.00031833	0.00480026	0.496209
50932	Mink1	misshapen-like kinase 1 (zebrafish)	0.993663	7.39665	5.62589	0.000318484	0.00480026	0.297645
494448	Cbx6	chromobox 6	-1.35787	4.14539	-5.62384	0.000319319	0.00480637	0.589103
240087	Mdc1	mediator of DNA damage checkpoint 1	-1.13179	6.9308	-5.62295	0.000319683	0.00480637	0.306805
11409	Acads	acyl-Coenzyme A dehydrogenase, short chain	1.77038	3.20911	5.62129	0.000320367	0.00481067	0.682111
319622	Itpripl2	inositol 1,4,5-triphosphate receptor interacting protein-like 2	3.44166	1.83164	5.61873	0.00032142	0.0048205	0.502175
30928	Zbtb18	zinc finger and BTB domain containing 18	-1.4695	4.27323	-5.61487	0.000323011	0.00483837	0.564497
50701	Elane	elastase, neutrophil expressed	3.35274	2.35495	5.61366	0.000323515	0.00483954	0.624489
12490	Cd34	CD34 antigen	1.68906	3.3904	5.61263	0.00032394	0.00483954	0.657998
408067	Zfp874b	zinc finger protein 874b	-1.62338	3.82856	-5.61179	0.000324289	0.00483954	0.616845
70767	Prpf3	pre-mRNA processing factor 3	1.22757	6.39829	5.61015	0.000324973	0.00484378	0.316039
66934	Dsn1	DSN1 homolog, MIS12 kinetochore complex component	-1.07322	5.19811	-5.60531	0.000326997	0.00486696	0.421532
20660	Sorl1	sortilin-related receptor, LDLR class A repeats-containing	3.30843	2.92204	5.60452	0.000327332	0.00486696	0.670158
380712	Tlcd2	TLC domain containing 2	2.50153	2.15589	5.60306	0.000327943	0.00487005	0.627629
72123	Ccdc71l	coiled-coil domain containing 71 like	-0.954938	6.46201	-5.60096	0.00032883	0.0048764	0.29582
69605	Lnpk	lunapark, ER junction formation factor	-1.34662	5.95954	-5.59995	0.000329258	0.0048764	0.339974
74269	1700063H04Rik	RIKEN cDNA 1700063H04 gene	-1.32887	4.43884	-5.59919	0.000329579	0.0048764	0.519707
66154	Tmem14c	transmembrane protein 14C	-0.856237	8.86375	-5.59791	0.000330122	0.00487848	0.259136
57314	Nelfcd	negative elongation factor complex member C/D, Th1l	-1.27983	6.13703	-5.59462	0.000331518	0.00488727	0.316167
78388	Mvp	major vault protein	1.4666	4.56735	5.59435	0.000331636	0.00488727	0.499084
216987	Utp6	UTP6 small subunit processome component	-0.967783	6.26291	-5.59366	0.000331929	0.00488727	0.298572
66468	Ska1	spindle and kinetochore associated complex subunit 1	-1.23493	5.55617	-5.59229	0.000332515	0.00488995	0.366108
20308	Ccl9	chemokine (C-C motif) ligand 9	3.08999	2.03364	5.58898	0.000333931	0.00490054	0.556959
211389	Suox	sulfite oxidase	2.10951	3.06514	5.58872	0.000334045	0.00490054	0.652431
14247	Fli1	Friend leukemia integration 1	3.66202	1.34271	5.58654	0.000334983	0.00490835	0.277144
18973	Pole	polymerase (DNA directed), epsilon	-1.1228	5.86159	-5.58335	0.00033636	0.00492189	0.320059
232164	Paip2b	poly(A) binding protein interacting protein 2B	-1.27995	4.65917	-5.58251	0.00033672	0.00492189	0.467729
66540	Fam107b	family with sequence similarity 107, member B	2.90557	3.32062	5.57926	0.000338132	0.00493227	0.640538
80986	Ckap2	cytoskeleton associated protein 2	-1.32633	5.44916	-5.579	0.000338245	0.00493227	0.363546
223921	Aaas	achalasia, adrenocortical insufficiency, alacrimia	1.29153	5.79268	5.57523	0.000339893	0.00494439	0.319021
18186	Nrp1	neuropilin 1	3.37768	1.46864	5.57479	0.000340083	0.00494439	0.349274
74315	Rnf145	ring finger protein 145	-1.11853	7.26609	-5.57429	0.000340302	0.00494439	0.231436
13014	Cstb	cystatin B	1.11291	4.8326	5.57064	0.000341906	0.00496174	0.422361
68260	Trmt12	tRNA methyltranferase 12	-2.00159	3.44598	-5.56922	0.000342536	0.00496492	0.606317
26406	Map3k3	mitogen-activated protein kinase kinase kinase 3	1.46863	3.8294	5.56786	0.000343133	0.00496763	0.554667
71988	Esco2	establishment of sister chromatid cohesion N-acetyltransferase 2	-0.927634	6.42334	-5.56462	0.000344569	0.0049717	0.248357
16800	Arhgef2	rho/rac guanine nucleotide exchange factor (GEF) 2	2.53382	3.09093	5.56217	0.000345663	0.0049717	0.622537
21346	Tagln2	transgelin 2	1.64534	3.65155	5.56046	0.000346423	0.0049717	0.567906
100198	H6pd	hexose-6-phosphate dehydrogenase (glucose 1-dehydrogenase)	2.66715	2.44989	5.55963	0.000346794	0.0049717	0.603254
18648	Pgam1	phosphoglycerate mutase 1	2.06779	3.39423	5.55886	0.000347142	0.0049717	0.597079
67711	Nsmce1	NSE1 homolog, SMC5-SMC6 complex component	-0.978062	5.59481	-5.55841	0.000347342	0.0049717	0.309466
235623	Scap	SREBF chaperone	1.45534	4.41427	5.5568	0.000348063	0.0049717	0.469082
106504	Stk38	serine/threonine kinase 38	-1.04206	6.43888	-5.55645	0.000348222	0.0049717	0.238294
11881	Arsb	arylsulfatase B	2.60651	3.4711	5.55484	0.000348943	0.0049717	0.597226
76884	Cyfip2	cytoplasmic FMR1 interacting protein 2	2.99982	2.24802	5.55256	0.000349972	0.0049717	0.560886
12029	Bcl6b	B cell CLL/lymphoma 6, member B	-1.75473	3.68001	-5.55132	0.000350534	0.0049717	0.557298
242864	Napepld	N-acyl phosphatidylethanolamine phospholipase D	-1.3893	4.3879	-5.55073	0.000350803	0.0049717	0.463854
52615	Suz12	SUZ12 polycomb repressive complex 2 subunit	-0.914869	7.84443	-5.55065	0.000350838	0.0049717	0.190607
26896	Med14	mediator complex subunit 14	-1.10199	5.9526	-5.5498	0.000351224	0.0049717	0.266337
71240	Osbpl7	oxysterol binding protein-like 7	2.02805	3.00131	5.54931	0.000351446	0.0049717	0.604918
329274	Fam163a	family with sequence similarity 163, member A	6.85006	-1.8804	5.5476	0.00035222	0.0049717	-1.11652
17535	Mre11a	MRE11A homolog A, double strand break repair nuclease	-1.23894	4.97244	-5.54667	0.000352643	0.0049717	0.377023
15370	Nr4a1	nuclear receptor subfamily 4, group A, member 1	7.90098	0.599244	5.54598	0.000352961	0.0049717	-1.0312
109079	Sephs1	selenophosphate synthetase 1	-1.00241	5.42154	-5.54575	0.000353063	0.0049717	0.312465
26457	Slc27a1	solute carrier family 27 (fatty acid transporter), member 1	6.97996	-1.81607	5.54532	0.000353263	0.0049717	-1.11011
20683	Sp1	trans-acting transcription factor 1	-0.857735	7.40417	-5.54514	0.000353342	0.0049717	0.18744
59007	Ngly1	N-glycanase 1	-1.15035	5.23664	-5.54355	0.000354071	0.0049717	0.335878
14083	Ptk2	PTK2 protein tyrosine kinase 2	-0.956504	6.34998	-5.54337	0.00035415	0.0049717	0.224502
208768	Sde2	SDE2 telomere maintenance homolog (S. pombe)	1.0131	6.48398	5.54301	0.000354318	0.0049717	0.216096
54486	Hpgds	hematopoietic prostaglandin D synthase	2.59865	2.00526	5.54267	0.000354472	0.0049717	0.531636
104759	Pld4	phospholipase D family, member 4	3.21218	1.71644	5.54237	0.000354612	0.0049717	0.412574
433586	Maml3	mastermind like transcriptional coactivator 3	-2.37582	2.85134	-5.54162	0.000354954	0.0049717	0.599509
75608	Chmp4b	charged multivesicular body protein 4B	0.879696	6.8716	5.54031	0.000355556	0.0049717	0.193761
12709	Ckb	creatine kinase, brain	2.2985	2.28538	5.54023	0.000355591	0.0049717	0.576999
50883	Chek2	checkpoint kinase 2	-1.02566	5.70941	-5.53991	0.000355737	0.0049717	0.27373
71198	Otud1	OTU domain containing 1	-2.16079	3.14585	-5.53738	0.000356906	0.00498227	0.586764
12753	Clock	circadian locomotor output cycles kaput	2.3484	2.64352	5.53538	0.00035783	0.00498745	0.589249
68145	Etaa1	Ewing tumor-associated antigen 1	-1.0486	5.29264	-5.53479	0.000358101	0.00498745	0.314126
18968	Pola1	polymerase (DNA directed), alpha 1	-1.12456	6.78817	-5.53293	0.000358965	0.00499374	0.190171
101772	Ano1	anoctamin 1, calcium activated chloride channel	-1.28924	5.93111	-5.53041	0.000360139	0.00500432	0.246658
545156	Kalrn	kalirin, RhoGEF kinase	-1.97479	4.50968	-5.52952	0.000360553	0.00500433	0.439809
234736	Rfwd3	ring finger and WD repeat domain 3	-0.866597	6.6309	-5.52539	0.000362486	0.0050254	0.183362
403187	Opa3	optic atrophy 3	-1.20784	4.48661	-5.52336	0.000363437	0.00503236	0.409727
14011	Etv6	ets variant 6	1.67335	3.48019	5.52255	0.00036382	0.00503236	0.535849
231889	Bud31	BUD31 homolog	0.939155	6.45461	5.52155	0.00036429	0.00503311	0.187406
327799	Usp44	ubiquitin specific peptidase 44	-2.37347	3.2674	-5.51966	0.000365184	0.00503971	0.561935
13383	Dlg1	discs large MAGUK scaffold protein 1	-0.92003	7.825	-5.51128	0.000369174	0.00508645	0.136979
66356	Knop1	lysine rich nucleolar protein 1	-1.05546	6.0779	-5.51078	0.000369412	0.00508645	0.201572
74122	Tmem43	transmembrane protein 43	1.90632	4.20282	5.50874	0.00037039	0.00509413	0.446898
244864	Layn	layilin	7.96334	-1.32586	5.50399	0.000372679	0.00511979	-1.08957
20667	Sox12	SRY (sex determining region Y)-box 12	-1.31384	4.76681	-5.50295	0.000373184	0.00512092	0.347839
233876	Hirip3	HIRA interacting protein 3	-1.04645	5.56854	-5.50074	0.000374253	0.00512703	0.236176
80291	Rilpl2	Rab interacting lysosomal protein-like 2	3.51693	1.67734	5.50028	0.000374477	0.00512703	0.327927
13807	Eno2	enolase 2, gamma neuronal	6.62547	-1.99113	5.49814	0.000375522	0.00513553	-1.15691
75744	Svip	small VCP/p97-interacting protein	-1.39209	5.46396	-5.49707	0.000376044	0.00513687	0.253385
19186	Psme1	proteasome (prosome, macropain) activator subunit 1 (PA28 alpha)	1.06146	5.10364	5.49532	0.000376899	0.00514274	0.283849
114741	Supt16	suppressor of Ty 16	-0.851317	7.86583	-5.4923	0.00037838	0.00515713	0.110469
72140	Cep89	centrosomal protein 89	-1.49443	4.33652	-5.48902	0.000379994	0.0051733	0.392076
244879	Npat	nuclear protein in the AT region	-1.01586	5.30623	-5.48618	0.000381401	0.00518662	0.245963
65247	Asb1	ankyrin repeat and SOCS box-containing 1	-1.15592	7.48846	-5.48335	0.000382808	0.00519992	0.103501
110794	Cebpe	CCAAT/enhancer binding protein (C/EBP), epsilon	2.92256	2.67445	5.48236	0.000383299	0.00520075	0.520289
11845	Arf6	ADP-ribosylation factor 6	-0.887328	7.21252	-5.48021	0.000384375	0.00520373	0.102631
109095	Rbm15b	RNA binding motif protein 15B	-1.24917	4.74619	-5.4802	0.000384379	0.00520373	0.318496
12608	Cebpb	CCAAT/enhancer binding protein (C/EBP), beta	2.16501	2.75246	5.47813	0.000385415	0.00521193	0.521899
435784	Rps15a-ps8	ribosomal protein S15A, pseudogene 8	-8.65042	0.627516	-5.47432	0.000387329	0.00523197	-1.06696
17130	Smad6	SMAD family member 6	-1.71258	3.98253	-5.47135	0.000388833	0.00524019	0.418822
67544	Fam120b	family with sequence similarity 120, member B	2.22499	2.44913	5.47003	0.0003895	0.00524019	0.505876
67547	Slc39a8	solute carrier family 39 (metal ion transporter), member 8	-1.06717	9.96076	-5.4699	0.000389565	0.00524019	0.106133
18080	Nin	ninein	1.72204	4.80873	5.4697	0.00038967	0.00524019	0.309864
216459	Myl6b	myosin, light polypeptide 6B	1.78693	3.62497	5.4658	0.000391654	0.00525077	0.451539
19684	Rdx	radixin	-0.860751	7.79615	-5.46573	0.000391689	0.00525077	0.074347
269951	Idh2	isocitrate dehydrogenase 2 (NADP+), mitochondrial	1.36151	4.11666	5.46471	0.000392212	0.00525077	0.382579
226751	Cdc42bpa	CDC42 binding protein kinase alpha	-1.27795	5.96818	-5.46418	0.000392483	0.00525077	0.152989
56431	Dstn	destrin	1.13373	5.6147	5.46254	0.00039332	0.00525077	0.179747
22026	Nr2c2	nuclear receptor subfamily 2, group C, member 2	-1.04462	5.4979	-5.4623	0.000393442	0.00525077	0.191619
16590	Kit	KIT proto-oncogene receptor tyrosine kinase	2.57748	2.1905	5.4622	0.000393493	0.00525077	0.468358
74039	Nfam1	Nfat activating molecule with ITAM motif 1	2.2095	2.72734	5.4583	0.0003955	0.00527174	0.497592
386612	Thoc6	THO complex 6	-1.24788	4.47099	-5.45583	0.000396775	0.00528292	0.322985
15382	Hnrnpa1	heterogeneous nuclear ribonucleoprotein A1	0.978571	7.82125	5.45067	0.000399457	0.00530125	0.0538635
214897	Csnk1g1	casein kinase 1, gamma 1	1.00294	5.36752	5.45046	0.000399564	0.00530125	0.188253
442827	Rab44	RAB44, member RAS oncogene family	2.97671	4.08627	5.44991	0.000399851	0.00530125	0.421469
76131	Depdc1a	DEP domain containing 1a	-1.0795	5.30267	-5.44961	0.000400011	0.00530125	0.19856
16706	Ksr1	kinase suppressor of ras 1	-1.68082	3.63909	-5.44897	0.000400342	0.00530125	0.427275
66609	Cryzl1	crystallin, zeta (quinone reductase)-like 1	-1.16212	4.54561	-5.44315	0.0004034	0.0053359	0.293463
12282	Hyou1	hypoxia up-regulated 1	1.02225	6.47254	5.44194	0.000404037	0.00533849	0.0788714
18538	Pcna	proliferating cell nuclear antigen	-0.961869	8.46663	-5.43836	0.000405933	0.00534734	0.0375571
70021	Nt5dc2	5'-nucleotidase domain containing 2	-1.07383	6.83242	-5.43804	0.000406097	0.00534734	0.0576966
68763	1110038B12Rik	RIKEN cDNA 1110038B12 gene	1.68703	4.27012	5.43763	0.000406317	0.00534734	0.336838
545551	BC021767	cingulin pseudogene	-1.92987	6.01906	-5.43734	0.000406474	0.00534734	0.133218
78755	Fam122b	family with sequence similarity 122, member B	-1.43422	4.17128	-5.43476	0.000407843	0.00535384	0.338995
233406	Prc1	protein regulator of cytokinesis 1	-1.00721	7.27104	-5.43474	0.000407853	0.00535384	0.0396375
105727	Slc38a1	solute carrier family 38, member 1	2.1069	3.7728	5.43214	0.000409245	0.00536629	0.401511
16410	Itgav	integrin alpha V	1.71072	3.17938	5.42955	0.000410632	0.00537866	0.441022
12331	Cap1	CAP, adenylate cyclase-associated protein 1 (yeast)	1.019	6.15948	5.42692	0.000412047	0.00539136	0.0786633
208628	Kntc1	kinetochore associated 1	-1.53264	6.45541	-5.42608	0.000412499	0.00539144	0.0698248
56726	Sh3bgrl	SH3-binding domain glutamic acid-rich protein like	1.37115	4.84641	5.4249	0.000413137	0.00539395	0.231961
54132	Pdlim1	PDZ and LIM domain 1 (elfin)	-1.88603	4.67003	-5.42381	0.000413726	0.00539582	0.274618
213391	Rassf4	Ras association (RalGDS/AF-6) domain family member 4	2.28518	2.28031	5.42291	0.000414218	0.00539643	0.439006
68949	Zfas1	zinc finger, NFX1-type containing 1, antisense RNA 1	1.25313	5.36834	5.4177	0.000417048	0.00542611	0.150786
110351	Rap1gap	Rap1 GTPase-activating protein	-3.1501	2.93732	-5.41707	0.000417393	0.00542611	0.445945
66734	Map1lc3a	microtubule-associated protein 1 light chain 3 alpha	1.64757	3.43292	5.41615	0.000417901	0.00542688	0.401966
14580	Gfap	glial fibrillary acidic protein	-2.92003	2.6589	-5.41354	0.00041933	0.00543961	0.435654
12231	Btn1a1	butyrophilin, subfamily 1, member A1	3.65733	1.90714	5.41066	0.000420916	0.00545116	0.285825
13057	Cyba	cytochrome b-245, alpha polypeptide	2.65497	2.93719	5.41029	0.000421121	0.00545116	0.437953
20688	Sp4	trans-acting transcription factor 4	-1.40406	4.58875	-5.40891	0.000421882	0.00545517	0.248819
70686	Dusp16	dual specificity phosphatase 16	-1.13304	5.35051	-5.40683	0.000423036	0.00546426	0.135993
66679	Rae1	ribonucleic acid export 1	-0.961946	5.59281	-5.40566	0.000423683	0.00546677	0.101449
11749	Anxa6	annexin A6	2.03572	2.92405	5.40221	0.000425606	0.00548041	0.424037
74048	Vsir	V-set immunoregulatory receptor	2.58657	2.80267	5.40166	0.000425913	0.00548041	0.427883
56307	Metap2	methionine aminopeptidase 2	-0.937945	8.57132	-5.40098	0.000426295	0.00548041	-0.0134151
23980	Pebp1	phosphatidylethanolamine binding protein 1	1.10907	4.94942	5.40052	0.000426551	0.00548041	0.17735
22320	Vamp8	vesicle-associated membrane protein 8	-0.94103	6.59646	-5.39737	0.000428317	0.00549727	0.0102423
16889	Lipa	lysosomal acid lipase A	1.86068	3.02401	5.39481	0.000429761	0.00550995	0.408105
17254	Slc3a2	solute carrier family 3 (activators of dibasic and neutral amino acid transport), member 2	0.927301	7.89257	5.39251	0.000431059	0.00552074	-0.0271044
14936	Gys1	glycogen synthase 1, muscle	2.0957	3.38175	5.38931	0.000432873	0.00553812	0.381868
109934	Abr	active BCR-related gene	2.65533	2.5852	5.38805	0.000433588	0.00554141	0.407179
215929	Mfsd4b1	major facilitator superfamily domain containing 4B1	6.50221	-2.05256	5.38441	0.00043567	0.00556214	-1.22648
109711	Actn1	actinin, alpha 1	2.93411	2.10793	5.38112	0.000437559	0.005578	0.344084
668940	Myh7b	myosin, heavy chain 7B, cardiac muscle, beta	-1.97886	5.25449	-5.38064	0.000437833	0.005578	0.144584
67988	Tmx3	thioredoxin-related transmembrane protein 3	-1.04934	5.1544	-5.37866	0.000438974	0.00558665	0.120023
27060	Tcirg1	T cell, immune regulator 1, ATPase, H+ transporting, lysosomal V0 protein A3	2.10505	3.74194	5.37474	0.000441242	0.00560962	0.329435
107769	Tm6sf1	transmembrane 6 superfamily member 1	2.66302	1.8841	5.37155	0.000443102	0.00562724	0.315257
228482	Arhgap11a	Rho GTPase activating protein 11A	-1.10302	7.01277	-5.37077	0.000443558	0.00562724	-0.0411904
74142	Lonp1	lon peptidase 1, mitochondrial	1.07963	6.68847	5.36782	0.000445284	0.00564322	-0.0335829
97165	Hmgb2	high mobility group box 2	-1.01004	7.60873	-5.36652	0.000446046	0.00564697	-0.0602353
18139	Zfp638	zinc finger protein 638	-0.916617	6.15827	-5.36201	0.000448705	0.00567186	-0.0118503
20843	Stag2	stromal antigen 2	-0.912348	8.30375	-5.36095	0.000449328	0.00567186	-0.0706131
192663	Abcg4	ATP binding cassette subfamily G member 4	-1.09611	6.89319	-5.36021	0.000449767	0.00567186	-0.051961
241633	Atp8b4	ATPase, class I, type 8B, member 4	2.40593	4.42614	5.35829	0.000450906	0.00567186	0.237318
16409	Itgam	integrin alpha M	2.69087	3.30856	5.35803	0.000451065	0.00567186	0.359316
73389	Hbp1	high mobility group box transcription factor 1	1.04887	6.47069	5.35595	0.000452298	0.00567186	-0.039443
74251	Ankrd9	ankyrin repeat domain 9	-1.23997	4.98025	-5.35585	0.000452359	0.00567186	0.117716
327655	Ppip5k1	diphosphoinositol pentakisphosphate kinase 1	-1.5652	4.21929	-5.35468	0.00045306	0.00567186	0.230159
228421	Kif18a	kinesin family member 18A	-0.941619	5.52806	-5.35348	0.000453778	0.00567186	0.0364629
18458	Pabpc1	poly(A) binding protein, cytoplasmic 1	-1.15147	12.0898	-5.35229	0.000454488	0.00567186	0.0248669
68652	Tab2	TGF-beta activated kinase 1/MAP3K7 binding protein 2	-0.876931	7.05489	-5.3521	0.0004546	0.00567186	-0.0702991
226432	Ipo9	importin 9	-0.876892	6.35934	-5.35202	0.000454648	0.00567186	-0.0402628
26407	Map3k4	mitogen-activated protein kinase kinase kinase 4	-1.07943	4.87504	-5.35199	0.000454666	0.00567186	0.122169
16776	Lama5	laminin, alpha 5	3.99008	1.22322	5.35144	0.000454998	0.00567186	-0.0459938
232157	Mob1a	MOB kinase activator 1A	-0.880193	6.36363	-5.35137	0.000455042	0.00567186	-0.0413735
67160	Eef1g	eukaryotic translation elongation factor 1 gamma	0.917951	8.55992	5.35049	0.000455571	0.00567261	-0.0837865
71207	Nudt4	nudix (nucleoside diphosphate linked moiety X)-type motif 4	-1.3814	11.8496	-5.34954	0.000456137	0.00567382	0.0108459
15439	Hp	haptoglobin	2.77449	3.53264	5.34609	0.000458222	0.0056939	0.331453
239759	Liph	lipase, member H	-2.33395	2.32454	-5.34515	0.000458789	0.0056951	0.347155
15381	Hnrnpc	heterogeneous nuclear ribonucleoprotein C	0.825114	8.32314	5.34176	0.000460848	0.0057148	-0.0979217
235439	Herc1	HECT and RLD domain containing E3 ubiquitin protein ligase family member 1	-1.19719	8.91311	-5.3308	0.000467569	0.00578362	-0.106242
328099	Prps1l3	phosphoribosyl pyrophosphate synthetase 1-like 3	-1.38161	5.80184	-5.33002	0.000468051	0.00578362	-0.0127116
17869	Myc	myelocytomatosis oncogene	-1.30758	6.06827	-5.32981	0.00046818	0.00578362	-0.0398944
69749	Epb41l4aos	erythrocyte membrane protein band 4.1 like 4a, opposite strand	2.35872	2.33659	5.3296	0.000468309	0.00578362	0.329121
99010	Lpcat4	lysophosphatidylcholine acyltransferase 4	4.54412	0.655679	5.3283	0.000469118	0.0057877	-0.41046
110959	Nudt19	nudix (nucleoside diphosphate linked moiety X)-type motif 19	-1.04971	5.00968	-5.32656	0.0004702	0.00579514	0.0679474
16822	Lcp2	lymphocyte cytosolic protein 2	2.45718	2.64998	5.32353	0.000472088	0.00580773	0.330752
56032	Nprl2	NPR2 like, GATOR1 complex subunit	1.27642	4.69484	5.32332	0.000472218	0.00580773	0.112324
319263	Pcmtd1	protein-L-isoaspartate (D-aspartate) O-methyltransferase domain containing 1	-1.28314	4.55388	-5.32194	0.000473081	0.00580773	0.1319
70998	Phf6	PHD finger protein 6	-1.12771	4.82517	-5.32142	0.000473403	0.00580773	0.0886525
16563	Kif2a	kinesin family member 2A	-0.850595	8.46722	-5.32092	0.000473718	0.00580773	-0.125795
16973	Lrp5	low density lipoprotein receptor-related protein 5	2.43609	2.23549	5.32031	0.000474101	0.00580773	0.310286
14109	Fau	Finkel-Biskis-Reilly murine sarcoma virus (FBR-MuSV) ubiquitously expressed (fox derived)	0.862201	7.67099	5.31599	0.000476818	0.00583512	-0.132316
104444	Rexo2	RNA exonuclease 2	-1.25415	6.11417	-5.31183	0.000479457	0.0058606	-0.0699716
100861774	NA	NA	1.29492	4.99938	5.31118	0.000479869	0.0058606	0.054265
230761	Zfp362	zinc finger protein 362	1.76918	3.05715	5.3056	0.00048343	0.00589813	0.290915
11303	Abca1	ATP-binding cassette, sub-family A (ABC1), member 1	2.30658	2.71268	5.30391	0.000484513	0.0059054	0.306596
16653	Kras	Kirsten rat sarcoma viral oncogene homolog	-0.837665	6.71093	-5.30234	0.000485525	0.00591178	-0.128197
17476	Mpeg1	macrophage expressed gene 1	2.27734	3.44339	5.29823	0.000488176	0.00593808	0.262275
22763	Zfr	zinc finger RNA binding protein	-0.819649	6.98508	-5.29457	0.000490553	0.00594666	-0.149004
13733	Adgre1	adhesion G protein-coupled receptor E1	2.38047	3.27579	5.29456	0.000490558	0.00594666	0.273901
229700	Rbm15	RNA binding motif protein 15	-0.965491	5.55414	-5.29354	0.000491224	0.00594666	-0.0487647
56338	Txnip	thioredoxin interacting protein	2.08282	3.55396	5.29289	0.000491649	0.00594666	0.239587
12416	Cbx2	chromobox 2	-2.05374	2.98108	-5.29243	0.000491946	0.00594666	0.283077
105559	Mbnl2	muscleblind like splicing factor 2	1.76946	3.10108	5.29229	0.000492036	0.00594666	0.270711
12534	Cdk1	cyclin-dependent kinase 1	-1.01666	6.62352	-5.29186	0.00049232	0.00594666	-0.136536
66447	Mgst3	microsomal glutathione S-transferase 3	-0.83199	8.49098	-5.28729	0.000495315	0.00596857	-0.172716
227835	Gtdc1	glycosyltransferase-like domain containing 1	-1.41995	3.77	-5.28609	0.000496104	0.00596857	0.191059
12572	Cdk7	cyclin-dependent kinase 7	1.04553	5.08568	5.2856	0.000496428	0.00596857	-0.00037856
231832	Tmem184a	transmembrane protein 184a	-1.45165	4.55374	-5.28511	0.000496753	0.00596857	0.0868229
212937	Tifab	TRAF-interacting protein with forkhead-associated domain, family member B	2.20216	2.33284	5.28503	0.000496807	0.00596857	0.277703
75974	Dock11	dedicator of cytokinesis 11	2.31195	2.42695	5.28459	0.000497093	0.00596857	0.27954
17191	Mbd2	methyl-CpG binding domain protein 2	-0.833475	7.15138	-5.28192	0.000498859	0.00598017	-0.171033
72549	Reep4	receptor accessory protein 4	-1.30623	4.70214	-5.28164	0.000499047	0.00598017	0.0570616
381644	Cep135	centrosomal protein 135	-1.15335	5.0811	-5.27957	0.000500419	0.00599067	-0.00332291
207785	Csrnp2	cysteine-serine-rich nuclear protein 2	1.82355	3.02236	5.27617	0.000502686	0.00600003	0.255869
22117	Tst	thiosulfate sulfurtransferase, mitochondrial	-1.89219	2.78972	-5.27593	0.000502848	0.00600003	0.26793
230484	Usp1	ubiquitin specific peptidase 1	-0.933602	7.21681	-5.27526	0.000503295	0.00600003	-0.181264
69617	Pitrm1	pitrilysin metallepetidase 1	-0.846009	8.14631	-5.27446	0.000503832	0.00600003	-0.192087
76137	Mcur1	mitochondrial calcium uniporter regulator 1	-1.08647	4.73058	-5.27396	0.000504167	0.00600003	0.0358322
12021	Bard1	BRCA1 associated RING domain 1	-1.09543	5.20736	-5.27395	0.000504175	0.00600003	-0.0299538
17921	Myo7a	myosin VIIA	2.1941	2.58255	5.27215	0.00050538	0.00600847	0.267209
209462	Hace1	HECT domain and ankyrin repeat containing, E3 ubiquitin protein ligase 1	-0.897451	7.01672	-5.26937	0.000507255	0.00602483	-0.18459
100088	Rcc1	regulator of chromosome condensation 1	-1.01117	5.39938	-5.26766	0.000508413	0.00603267	-0.0652468
74472	Stpg3	sperm tail PG rich repeat containing 3	6.38326	-2.11227	5.2637	0.000511098	0.00605285	-1.3018
399568	BC052040	cDNA sequence BC052040	-1.46113	3.90908	-5.26368	0.000511114	0.00605285	0.144923
56508	Rapgef4	Rap guanine nucleotide exchange factor (GEF) 4	-2.79763	2.7532	-5.26011	0.000513549	0.00607117	0.251904
216984	Evi2b	ecotropic viral integration site 2b	2.72037	2.77804	5.25994	0.000513664	0.00607117	0.251988
12259	C1qa	complement component 1, q subcomponent, alpha polypeptide	2.73889	1.72449	5.25756	0.000515298	0.00608453	0.150661
216742	Fnip1	folliculin interacting protein 1	1.02488	5.82554	5.25381	0.000517877	0.00610903	-0.132612
21991	Tpi1	triosephosphate isomerase 1	1.4087	7.25968	5.25178	0.000519282	0.00611532	-0.211616
230979	Tnfrsf14	tumor necrosis factor receptor superfamily, member 14 (herpesvirus entry mediator)	-2.14573	5.77608	-5.25158	0.000519421	0.00611532	-0.0884476
18719	Pip5k1b	phosphatidylinositol-4-phosphate 5-kinase, type 1 beta	-1.05453	5.36579	-5.2455	0.000523646	0.00615688	-0.0907842
215015	Fam20b	family with sequence similarity 20, member B	-1.24306	5.40025	-5.24504	0.000523968	0.00615688	-0.0900776
73229	Zfp983	zinc finger protein 983	-2.89644	2.50452	-5.24301	0.000525387	0.00616478	0.222418
12986	Csf3r	colony stimulating factor 3 receptor (granulocyte)	3.20312	2.00712	5.24262	0.000525659	0.00616478	0.158653
59092	Pcbp4	poly(rC) binding protein 4	2.40466	2.14469	5.24151	0.000526441	0.00616798	0.210456
23853	Def6	differentially expressed in FDCP 6	2.42961	2.55627	5.24009	0.000527441	0.00617372	0.226509
21687	Tek	TEK receptor tyrosine kinase	6.71836	-1.94092	5.23711	0.000529541	0.00619231	-1.29322
12752	Cln3	ceroid lipofuscinosis, neuronal 3, juvenile (Batten, Spielmeyer-Vogt disease)	1.71681	3.34975	5.2363	0.000530116	0.00619305	0.176252
12177	Bnip3l	BCL2/adenovirus E1B interacting protein 3-like	-0.823651	8.00333	-5.23212	0.00053308	0.0062197	-0.25165
20922	Supt4a	suppressor of Ty 4A	0.912491	6.684	5.23098	0.000533898	0.0062197	-0.226818
227743	Mapkap1	mitogen-activated protein kinase associated protein 1	-1.06148	4.90335	-5.23092	0.00053394	0.0062197	-0.0487777
66086	Fopnl	Fgfr1op N-terminal like	-1.40834	5.34427	-5.22914	0.000535207	0.00621974	-0.0993089
210035	Nemp1	nuclear envelope integral membrane protein 1	-1.30049	4.58697	-5.22903	0.000535288	0.00621974	0.00070963
26874	Abcd2	ATP-binding cassette, sub-family D (ALD), member 2	2.66014	2.12546	5.22845	0.000535702	0.00621974	0.184268
107271	Yars	tyrosyl-tRNA synthetase	1.01358	6.18109	5.22804	0.000535999	0.00621974	-0.199117
16985	Lsp1	lymphocyte specific 1	2.37442	2.24036	5.22662	0.000537015	0.00622556	0.199762
74107	Cep55	centrosomal protein 55	3.06583	1.51862	5.22411	0.000538823	0.00623027	0.0413206
73341	Arhgef6	Rac/Cdc42 guanine nucleotide exchange factor (GEF) 6	2.82753	2.97565	5.2239	0.000538968	0.00623027	0.204145
12704	Cit	citron	-1.14113	7.33826	-5.22349	0.000539267	0.00623027	-0.255139
21420	Tfap2c	transcription factor AP-2, gamma	6.39261	-2.10555	5.22308	0.000539559	0.00623027	-1.32352
224020	Pi4ka	phosphatidylinositol 4-kinase alpha	-0.85965	6.71059	-5.22248	0.000539994	0.00623027	-0.239859
71675	0610010F05Rik	RIKEN cDNA 0610010F05 gene	-1.32472	4.03059	-5.21241	0.000547318	0.00630875	0.0554504
11906	Zfhx3	zinc finger homeobox 3	3.46482	2.20292	5.21027	0.00054889	0.00631946	0.13835
226418	Yod1	YOD1 deubiquitinase	-1.20655	5.70775	-5.20972	0.000549292	0.00631946	-0.175776
240832	Tor1aip2	torsin A interacting protein 2	0.903338	8.19903	5.20799	0.000550569	0.00632815	-0.285477
18537	Pcmt1	protein-L-isoaspartate (D-aspartate) O-methyltransferase 1	-0.890209	6.66193	-5.20602	0.000552023	0.00633884	-0.260493
69635	Dapk1	death associated protein kinase 1	1.81626	2.88289	5.2046	0.000553076	0.00634491	0.171171
20442	St3gal1	ST3 beta-galactoside alpha-2,3-sialyltransferase 1	-0.916219	7.51474	-5.20259	0.000554564	0.00635596	-0.289115
328417	Parp4	poly (ADP-ribose) polymerase family, member 4	-1.24487	4.41954	-5.2011	0.000555674	0.00636265	-0.0160477
70574	Cpm	carboxypeptidase M	4.20599	1.24633	5.19822	0.000557822	0.00638121	-0.203461
27267	Cars	cysteinyl-tRNA synthetase	1.11395	5.47406	5.19491	0.000560302	0.00640353	-0.174641
109168	Atl3	atlastin GTPase 3	-0.801168	6.82652	-5.18974	0.000564207	0.00644208	-0.291249
12912	Creb1	cAMP responsive element binding protein 1	-0.821847	6.47681	-5.18801	0.00056552	0.00644639	-0.277401
20528	Slc2a4	solute carrier family 2 (facilitated glucose transporter), member 4	-2.2301	4.0999	-5.18648	0.000566677	0.00644639	0.0432067
67467	Gpalpp1	GPALPP motifs containing 1	-0.922114	5.50019	-5.18535	0.00056754	0.00644639	-0.194534
212377	Mms22l	MMS22-like, DNA repair protein	-1.1528	5.56791	-5.18485	0.000567918	0.00644639	-0.19682
67710	Polr2g	polymerase (RNA) II (DNA directed) polypeptide G	1.02457	5.25633	5.18444	0.00056823	0.00644639	-0.164495
64340	Dhx38	DEAH (Asp-Glu-Ala-His) box polypeptide 38	0.876824	6.42071	5.18443	0.000568241	0.00644639	-0.279236
381067	Zfp229	zinc finger protein 229	-1.46264	3.59626	-5.18433	0.000568313	0.00644639	0.0760374
21682	Tec	tec protein tyrosine kinase	2.73898	2.1713	5.18114	0.000570755	0.00646803	0.130534
58809	Rnase4	ribonuclease, RNase A family 4	2.38683	1.9713	5.17541	0.000575169	0.00651194	0.114757
66990	Tmem134	transmembrane protein 134	-1.00763	5.03862	-5.17382	0.0005764	0.00651487	-0.14868
24071	Synj2bp	synaptojanin 2 binding protein	-0.909223	5.63065	-5.17368	0.000576504	0.00651487	-0.226142
194952	Jmjd4	jumonji domain containing 4	-1.23144	4.22692	-5.16546	0.000582913	0.0065739	-0.0383162
75786	Ckap5	cytoskeleton associated protein 5	-0.942001	7.86991	-5.16539	0.000582967	0.0065739	-0.344831
329154	Ankrd44	ankyrin repeat domain 44	2.50749	2.9371	5.16466	0.000583545	0.0065739	0.126487
80286	Tusc3	tumor suppressor candidate 3	-0.978641	5.16529	-5.16365	0.000584332	0.0065739	-0.181083
20194	S100a10	S100 calcium binding protein A10 (calpactin)	2.49569	2.29665	5.16351	0.000584443	0.0065739	0.123179
56541	Habp4	hyaluronic acid binding protein 4	-1.9667	3.34595	-5.16203	0.000585609	0.00658003	0.0860438
232430	Crebl2	cAMP responsive element binding protein-like 2	-2.57157	2.6246	-5.16144	0.000586076	0.00658003	0.12839
30948	Bin1	bridging integrator 1	3.98522	1.31171	5.15802	0.000588782	0.00660428	-0.204597
78807	4930544L04Rik	RIKEN cDNA 4930544L04 gene	-2.29532	3.97653	-5.15053	0.00059475	0.00665942	0.0121422
72776	Sass6	SAS-6 centriolar assembly protein	-1.09693	5.41672	-5.15047	0.000594798	0.00665942	-0.228838
56743	Lat2	linker for activation of T cells family, member 2	2.58792	2.12428	5.14938	0.000595677	0.0066631	0.0925987
232906	Arhgap35	Rho GTPase activating protein 35	1.65538	3.17928	5.14748	0.000597197	0.00667192	0.0733009
66905	Plin3	perilipin 3	-0.924815	6.03392	-5.14655	0.000597953	0.00667192	-0.303088
223433	Otulinl	OTU deubiquitinase with linear linkage specificity like	2.56544	2.03572	5.14568	0.00059865	0.00667192	0.0812777
232816	Zfp628	zinc finger protein 628	-1.28013	4.0164	-5.14566	0.00059867	0.00667192	-0.0347114
106585	Ankrd12	ankyrin repeat domain 12	-0.975462	5.22948	-5.14322	0.00060064	0.00668329	-0.218429
17260	Mef2c	myocyte enhancer factor 2C	1.6811	2.96021	5.14303	0.000600795	0.00668329	0.0846691
14712	Gnpat	glyceronephosphate O-acyltransferase	-0.990105	5.68732	-5.14121	0.00060227	0.00669354	-0.276143
14701	Gng12	guanine nucleotide binding protein (G protein), gamma 12	1.34492	3.75387	5.13585	0.000606646	0.0067355	-0.0129831
13202	Ddt	D-dopachrome tautomerase	1.98684	2.97267	5.13522	0.000607158	0.0067355	0.0792416
20226	Sars	seryl-aminoacyl-tRNA synthetase	0.847411	7.22881	5.13423	0.000607967	0.0067383	-0.381424
67121	Mastl	microtubule associated serine/threonine kinase-like	-1.33895	4.67333	-5.12705	0.00061389	0.00679198	-0.151468
56190	Rbm38	RNA binding motif protein 38	-0.98446	8.64494	-5.127	0.000613933	0.00679198	-0.397049
78521	B230219D22Rik	RIKEN cDNA B230219D22 gene	-0.847219	6.01478	-5.12367	0.0006167	0.00681637	-0.335546
72107	Dscc1	DNA replication and sister chromatid cohesion 1	-1.60789	3.49429	-5.12136	0.000618634	0.0068315	0.00659333
23999	Twf2	twinfilin actin binding protein 2	1.72815	3.3327	5.12032	0.000619502	0.00683485	0.0245959
108686	Ccdc88a	coiled coil domain containing 88A	-0.976458	5.35777	-5.11925	0.000620397	0.00683849	-0.268744
11689	Alox5	arachidonate 5-lipoxygenase	2.57706	2.50735	5.11573	0.000623356	0.00685911	0.0702666
214469	Fam168b	family with sequence similarity 168, member B	-0.877512	6.7555	-5.11568	0.000623401	0.00685911	-0.392821
23972	Papss2	3'-phosphoadenosine 5'-phosphosulfate synthase 2	3.07968	1.67577	5.11361	0.000625149	0.0068721	-0.0421408
21938	Tnfrsf1b	tumor necrosis factor receptor superfamily, member 1b	2.42221	2.41832	5.11244	0.000626141	0.00687676	0.0654319
18020	Nfatc2ip	nuclear factor of activated T cells, cytoplasmic, calcineurin dependent 2 interacting protein	-1.17074	4.83933	-5.11059	0.000627708	0.00688668	-0.203924
100039864	Snhg12	small nucleolar RNA host gene 12	1.47925	3.82822	5.11003	0.000628183	0.00688668	-0.0542178
22390	Wee1	WEE 1 homolog 1 (S. pombe)	-0.94422	5.78974	-5.10932	0.000628787	0.00688707	-0.333007
11690	Alox5ap	arachidonate 5-lipoxygenase activating protein	2.69645	1.74162	5.10775	0.000630123	0.00689131	-0.0131449
233871	Atxn2l	ataxin 2-like	0.789375	7.83118	5.10742	0.000630411	0.00689131	-0.428174
666704	Samd1	sterile alpha motif domain containing 1	-0.851666	5.96092	-5.10686	0.000630883	0.00689131	-0.354657
20562	Slit1	slit guidance ligand 1	6.21661	-2.19479	5.10457	0.00063284	0.00690646	-1.40578
68477	Rmnd5a	required for meiotic nuclear division 5 homolog A	-0.833863	7.62918	-5.10239	0.000634712	0.00692064	-0.433224
216134	Pdxk	pyridoxal (pyridoxine, vitamin B6) kinase	2.49224	1.82189	5.10089	0.000636005	0.00692851	0.00368041
277010	Marveld1	MARVEL (membrane-associating) domain containing 1	6.85602	0.0772155	5.09932	0.000637364	0.00693384	-1.30233
70472	Atad2	ATPase family, AAA domain containing 2	-0.943881	7.28815	-5.099	0.00063764	0.00693384	-0.431989
211586	Tfdp2	transcription factor Dp 2	-1.07339	7.50403	-5.09556	0.000640618	0.00695996	-0.44004
72440	Rhno1	RAD9-HUS1-RAD1 interacting nuclear orphan 1	-1.05567	4.66465	-5.09444	0.000641588	0.00696198	-0.204664
217262	Abca9	ATP-binding cassette, sub-family A (ABC1), member 9	3.04526	1.48826	5.09402	0.000641954	0.00696198	-0.105307
59031	Chst12	carbohydrate sulfotransferase 12	2.40471	2.03494	5.09211	0.000643615	0.00697375	0.0212496
14455	Gas5	growth arrest specific 5	1.007	8.01147	5.08928	0.000646094	0.00699272	-0.453548
67298	Gprasp1	G protein-coupled receptor associated sorting protein 1	1.41263	3.55472	5.08798	0.000647235	0.00699272	-0.0518676
73174	Tbkbp1	TBK1 binding protein 1	4.12122	0.692175	5.08794	0.000647269	0.00699272	-0.519331
105428	Fam149b	family with sequence similarity 149, member B	-1.71207	3.42018	-5.08747	0.000647678	0.00699272	-0.0275768
12727	Clcn4	chloride channel, voltage-sensitive 4	-0.879713	5.78017	-5.0865	0.000648536	0.00699575	-0.36595
227154	Stradb	STE20-related kinase adaptor beta	-0.955158	6.35497	-5.08484	0.000649998	0.00700369	-0.414258
19357	Rad21	RAD21 cohesin complex component	-0.788955	8.59818	-5.08435	0.00065043	0.00700369	-0.459109
109232	Sccpdh	saccharopine dehydrogenase (putative)	3.63062	1.45551	5.08204	0.00065247	0.00701942	-0.191888
11877	Arvcf	armadillo repeat gene deleted in velocardiofacial syndrome	-2.29701	2.88318	-5.08012	0.000654175	0.00703151	0.0178292
12628	Cfh	complement component factor h	2.08946	2.81196	5.07891	0.000655253	0.00703685	0.015189
70974	Pgm2l1	phosphoglucomutase 2-like 1	-1.0487	7.25859	-5.07679	0.000657136	0.00705082	-0.46237
57259	Tob2	transducer of ERBB2, 2	1.01479	4.8367	5.07246	0.000661012	0.00708178	-0.263513
20861	Stfa1	stefin A1	2.62348	4.0457	5.07226	0.000661193	0.00708178	-0.0924975
71839	Osgin1	oxidative stress induced growth inhibitor 1	6.8713	-0.465992	5.06941	0.00066376	0.00710169	-1.33119
66169	Tomm7	translocase of outer mitochondrial membrane 7	0.855042	6.63914	5.06829	0.000664773	0.00710169	-0.456154
18242	Oat	ornithine aminotransferase	0.979356	5.2527	5.06773	0.000665281	0.00710169	-0.329408
239743	Klhl6	kelch-like 6	2.58463	2.25937	5.0676	0.000665398	0.00710169	0.00204054
68107	Cntd1	cyclin N-terminal domain containing 1	-2.1584	2.28922	-5.064	0.000668659	0.00712459	0.00335272
20909	Stx4a	syntaxin 4A (placental)	1.08853	4.61129	5.06393	0.000668722	0.00712459	-0.240412
19264	Ptprc	protein tyrosine phosphatase, receptor type, C	2.17064	3.94001	5.06134	0.000671082	0.00713748	-0.113169
73467	1700066M21Rik	RIKEN cDNA 1700066M21 gene	-1.50715	3.65998	-5.06131	0.000671113	0.00713748	-0.0970323
67880	Dcxr	dicarbonyl L-xylulose reductase	4.14061	1.67885	5.0605	0.000671855	0.00713748	-0.201142
51869	Rif1	replication timing regulatory factor 1	-1.12879	6.83894	-5.06002	0.00067229	0.00713748	-0.472496
66481	Rps21	ribosomal protein S21	0.788145	8.39706	5.05854	0.000673647	0.00714562	-0.497881
51813	Ccnc	cyclin C	-1.11842	4.57518	-5.05715	0.000674921	0.00715287	-0.241805
104831	Ptpn23	protein tyrosine phosphatase, non-receptor type 23	0.972368	5.17744	5.0562	0.00067579	0.00715581	-0.335896
15204	Herc2	HECT and RLD domain containing E3 ubiquitin protein ligase 2	-0.990782	7.43823	-5.05287	0.000678865	0.00718208	-0.500558
333670	Gm867	predicted gene 867	-2.06208	4.60904	-5.05083	0.000680756	0.0071923	-0.220321
50776	Polg2	polymerase (DNA directed), gamma 2, accessory subunit	1.69505	3.02556	5.05054	0.000681019	0.0071923	-0.0421616
66854	Trim35	tripartite motif-containing 35	2.32563	2.20807	5.04926	0.000682208	0.00719857	-0.0192226
14718	Got1	glutamic-oxaloacetic transaminase 1, soluble	1.86036	2.60052	5.04518	0.000686012	0.00723241	-0.022465
13653	Egr1	early growth response 1	4.0366	1.2596	5.04391	0.000687205	0.00723868	-0.331798
27376	Slc25a10	solute carrier family 25 (mitochondrial carrier, dicarboxylate transporter), member 10	-1.13035	4.46765	-5.04013	0.000690751	0.007264	-0.249654
232413	Clec12a	C-type lectin domain family 12, member a	3.08043	2.14789	5.04007	0.000690809	0.007264	-0.0557217
70036	Dancr	differentiation antagonizing non-protein coding RNA	2.63174	2.80625	5.03602	0.000694633	0.00729786	-0.0331518
12544	Cdc45	cell division cycle 45	-0.941079	5.41154	-5.03515	0.000695458	0.0073002	-0.395698
66537	Pomp	proteasome maturation protein	0.903602	6.04036	5.03443	0.000696143	0.00730021	-0.46476
14581	Gfi1	growth factor independent 1 transcription repressor	3.23924	1.42672	5.03388	0.000696666	0.00730021	-0.207432
332579	Card9	caspase recruitment domain family, member 9	3.25218	1.87336	5.03175	0.000698695	0.00731514	-0.113538
71778	Klhl5	kelch-like 5	2.44663	1.84517	5.03092	0.000699486	0.00731709	-0.0735758
192159	Prpf8	pre-mRNA processing factor 8	0.944125	9.47431	5.02886	0.000701452	0.00733133	-0.524725
68636	Fahd1	fumarylacetoacetate hydrolase domain containing 1	-1.42534	4.62978	-5.02687	0.00070336	0.00733951	-0.282523
17105	Lyz2	lysozyme 2	2.54973	4.1724	5.02636	0.000703849	0.00733951	-0.174925
70458	2610318N02Rik	RIKEN cDNA 2610318N02 gene	-1.55486	4.17212	-5.02615	0.000704055	0.00733951	-0.213847
75614	Rab26os	RAB26, member RAS oncogene family, opposite strand	1.99094	2.53564	5.02435	0.000705786	0.00735123	-0.0467854
21335	Tacc3	transforming, acidic coiled-coil containing protein 3	-0.790894	6.99302	-5.02324	0.00070686	0.00735608	-0.53406
269582	Clspn	claspin	-0.999296	6.52174	-5.02215	0.000707908	0.00736067	-0.513371
18600	Padi2	peptidyl arginine deiminase, type II	2.90028	2.47992	5.02056	0.000709452	0.00736689	-0.0519502
19415	Rasal1	RAS protein activator like 1 (GAP1 like)	6.16898	-2.21741	5.02013	0.000709863	0.00736689	-1.45906
67458	Ergic1	endoplasmic reticulum-golgi intermediate compartment (ERGIC) 1	-1.10689	5.08613	-5.01931	0.000710665	0.00736689	-0.370405
72454	Ccdc71	coiled-coil domain containing 71	-1.19431	4.37565	-5.01902	0.000710942	0.00736689	-0.264009
170756	Slc8b1	solute carrier family 8 (sodium/lithium/calcium exchanger), member B1	2.15774	2.46735	5.01804	0.000711898	0.00737049	-0.0531599
13543	Dvl2	dishevelled segment polarity protein 2	1.50383	3.68241	5.01738	0.000712533	0.00737076	-0.162253
72317	Asb17os	ankyrin repeat and SOCS box-containing 17, opposite strand	-2.15611	2.44491	-5.01638	0.000713507	0.00737453	-0.0550529
27056	Irf5	interferon regulatory factor 5	2.83742	1.52215	5.01246	0.000717345	0.00740787	-0.173342
21985	Tpd52	tumor protein D52	1.20603	4.11322	5.00981	0.000719945	0.00742839	-0.239836
14312	Brd2	bromodomain containing 2	0.790266	8.60105	5.00809	0.000721649	0.00743775	-0.568683
228140	Tnks1bp1	tankyrase 1 binding protein 1	2.17664	2.21863	5.00765	0.000722082	0.00743775	-0.0686644
230996	9430015G10Rik	RIKEN cDNA 9430015G10 gene	-1.08224	5.043	-5.00659	0.000723123	0.00744214	-0.382712
76479	Smndc1	survival motor neuron domain containing 1	1.14663	6.40171	5.00518	0.000724527	0.00744311	-0.528718
20354	Sema4d	sema domain, immunoglobulin domain (Ig), transmembrane domain (TM) and short cytoplasmic domain, (semaphorin) 4D	2.08684	2.398	5.00465	0.00072505	0.00744311	-0.0699923
12631	Cfl1	cofilin 1, non-muscle	0.905043	8.90203	5.00464	0.000725062	0.00744311	-0.569586
319701	Fbxo48	F-box protein 48	-3.02543	2.4755	-5.00308	0.000726608	0.00745004	-0.0765026
52830	Pnrc2	proline-rich nuclear receptor coactivator 2	-1.12482	6.1542	-5.00215	0.00072753	0.00745004	-0.514102
57443	Fbxo3	F-box protein 3	-0.77689	6.69871	-5.0021	0.000727584	0.00745004	-0.554043
16190	Il4ra	interleukin 4 receptor, alpha	1.92742	3.7282	5.00053	0.000729153	0.00745375	-0.177408
67556	Pigm	phosphatidylinositol glycan anchor biosynthesis, class M	-0.952863	5.14926	-5.0005	0.000729178	0.00745375	-0.410127
218977	Dlgap5	DLG associated protein 5	-1.0834	6.77177	-4.99822	0.000731463	0.0074708	-0.558935
68735	Mrps18c	mitochondrial ribosomal protein S18C	-0.85601	5.81984	-4.99279	0.000736924	0.00751824	-0.504168
21872	Tjp1	tight junction protein 1	-0.843223	5.96158	-4.99236	0.000737351	0.00751824	-0.51841
225280	Ino80c	INO80 complex subunit C	-0.919376	5.65368	-4.98828	0.000741486	0.00755404	-0.491704
17955	Nap1l4	nucleosome assembly protein 1-like 4	-0.764815	6.99731	-4.98509	0.000744745	0.00758086	-0.589293
52679	E2f7	E2F transcription factor 7	-1.48761	4.35452	-4.98406	0.000745788	0.0075851	-0.300598
26416	Mapk14	mitogen-activated protein kinase 14	-0.971104	6.4213	-4.9811	0.000748824	0.0076024	-0.56694
67603	Dusp6	dual specificity phosphatase 6	2.66931	1.60412	4.98085	0.000749078	0.0076024	-0.181254
11518	Add1	adducin 1 (alpha)	-0.998749	9.15768	-4.98057	0.000749373	0.0076024	-0.599966
210293	Dock10	dedicator of cytokinesis 10	1.46587	3.32225	4.97765	0.000752382	0.00762435	-0.173668
19703	Renbp	renin binding protein	1.30933	4.16408	4.97725	0.000752797	0.00762435	-0.289871
107684	Coro2a	coronin, actin binding protein 2A	1.95094	2.62047	4.97595	0.000754135	0.00763152	-0.112027
98758	Hnrnpf	heterogeneous nuclear ribonucleoprotein F	-0.819576	6.915	-4.97513	0.000754986	0.00763296	-0.600698
26754	Cops5	COP9 signalosome subunit 5	-1.01634	6.19722	-4.97447	0.000755672	0.00763296	-0.559895
57908	Zfp318	zinc finger protein 318	-1.17078	4.58876	-4.97396	0.000756198	0.00763296	-0.359898
26943	Serinc3	serine incorporator 3	-0.888826	10.839	-4.97338	0.0007568	0.00763296	-0.56531
319562	9630028B13Rik	RIKEN cDNA 9630028B13 gene	-5.59852	1.23481	-4.97241	0.000757813	0.00763323	-0.675923
21423	Tcf3	transcription factor 3	-0.824623	6.54755	-4.97192	0.000758323	0.00763323	-0.589727
217882	Cep170b	centrosomal protein 170B	5.32767	0.757444	4.97154	0.000758719	0.00763323	-0.827117
214444	Cdk5rap2	CDK5 regulatory subunit associated protein 2	-1.43774	5.59498	-4.9701	0.00076022	0.00763999	-0.495041
18516	Pbx3	pre B cell leukemia homeobox 3	-1.27169	4.15843	-4.96968	0.000760653	0.00763999	-0.299188
69706	Lrr1	leucine rich repeat protein 1	-1.60695	3.25812	-4.9647	0.000765883	0.00768614	-0.179679
100505050	NA	NA	-1.15137	5.14113	-4.96193	0.000768799	0.00770568	-0.457977
286940	Flnb	filamin, beta	2.48504	3.70808	4.96164	0.000769103	0.00770568	-0.209407
232227	Iqsec1	IQ motif and Sec7 domain 1	-0.958552	5.61558	-4.95852	0.000772417	0.00772753	-0.529155
268567	Tmem229b	transmembrane protein 229B	2.8008	1.64286	4.95838	0.000772562	0.00772753	-0.206493
232440	H2afj	H2A histone family, member J	1.01615	6.35043	4.95601	0.00077508	0.00774632	-0.598736
434204	Whamm	WAS protein homolog associated with actin, golgi membranes and microtubules	1.13001	4.76597	4.95326	0.00077802	0.00776721	-0.41867
14797	Aes	amino-terminal enhancer of split	2.3772	3.33169	4.95286	0.000778454	0.00776721	-0.184087
66433	Chchd7	coiled-coil-helix-coiled-coil-helix domain containing 7	-1.16346	4.21364	-4.95023	0.000781278	0.00778292	-0.337614
102115	Dohh	deoxyhypusine hydroxylase/monooxygenase	1.11183	4.5572	4.95019	0.000781314	0.00778292	-0.392234
83436	Plekha2	pleckstrin homology domain-containing, family A (phosphoinositide binding specific) member 2	4.5182	1.34486	4.94776	0.000783935	0.0078026	-0.47007
19395	Rasgrp2	RAS, guanyl releasing protein 2	2.48098	2.21032	4.94568	0.000786185	0.00781737	-0.150277
17220	Mcm7	minichromosome maintenance complex component 7	-1.07697	7.84697	-4.94519	0.000786711	0.00781737	-0.659643
107976	Babam2	BRISC and BRCA1 A complex member 2	-1.25441	4.92184	-4.94269	0.000789425	0.00783791	-0.451208
207592	Tbc1d16	TBC1 domain family, member 16	2.87848	1.42736	4.94112	0.00079114	0.0078485	-0.276839
18477	Prdx1	peroxiredoxin 1	0.780636	8.27916	4.93922	0.000793204	0.00786253	-0.670523
11765	Ap1g1	adaptor protein complex AP-1, gamma 1 subunit	0.799042	6.1477	4.93748	0.000795109	0.00786943	-0.614859
217653	Mis18bp1	MIS18 binding protein 1	-1.07725	6.15358	-4.93728	0.000795332	0.00786943	-0.608647
13138	Dag1	dystroglycan 1	-0.928561	5.23872	-4.93681	0.000795851	0.00786943	-0.514082
67445	C1qtnf4	C1q and tumor necrosis factor related protein 4	1.35804	4.73627	4.93609	0.000796634	0.00787075	-0.43114
227693	Zer1	zyg-11 related, cell cycle regulator	-1.03644	4.78552	-4.9347	0.000798162	0.00787941	-0.448673
216874	Camta2	calmodulin binding transcription activator 2	1.44917	4.02058	4.93369	0.000799273	0.00788394	-0.325757
240672	Dusp5	dual specificity phosphatase 5	6.17057	-2.22074	4.93302	0.000800014	0.00788483	-1.51167
214424	Parp16	poly (ADP-ribose) polymerase family, member 16	-2.29311	2.98932	-4.9317	0.000801475	0.00788802	-0.183271
71514	Sfpq	splicing factor proline/glutamine rich (polypyrimidine tract binding protein associated)	-0.799272	8.60552	-4.93098	0.000802269	0.00788802	-0.679942
70599	Itprid2	ITPR interacting domain containing 2	1.74552	3.0444	4.93089	0.000802372	0.00788802	-0.202995
631037	Cyp4b1-ps2	cytochrome P450, family 4, subfamily b, polypeptide 1, pseudogene 2	-1.74566	4.54981	-4.92959	0.000803806	0.00788802	-0.396543
245877	Map7d1	MAP7 domain containing 1	1.13325	4.37151	4.92938	0.000804043	0.00788802	-0.393212
68743	Anln	anillin, actin binding protein	-1.12043	6.91175	-4.92901	0.000804448	0.00788802	-0.664285
226652	Arhgap30	Rho GTPase activating protein 30	2.37091	3.44275	4.92803	0.000805545	0.00788802	-0.229108
109905	Rap1a	RAS-related protein 1a	-0.802225	6.92188	-4.92706	0.000806621	0.00788802	-0.670664
19698	Relb	avian reticuloendotheliosis viral (v-rel) oncogene related B	3.62826	0.819277	4.92691	0.000806785	0.00788802	-0.54303
106572	Rab31	RAB31, member RAS oncogene family	2.91157	2.35639	4.92685	0.000806855	0.00788802	-0.174125
19042	Ppm1a	protein phosphatase 1A, magnesium dependent, alpha isoform	-0.917433	5.82905	-4.92533	0.000808546	0.00789817	-0.600791
100310809	Gm10509	predicted gene 10509	-1.64957	3.09204	-4.92218	0.000812068	0.00792618	-0.219288
23918	Impdh2	inosine monophosphate dehydrogenase 2	0.978211	6.26365	4.92088	0.000813534	0.00793409	-0.644123
20005	Rpl9	ribosomal protein L9	0.845985	9.6015	4.91899	0.000815652	0.00794834	-0.680909
22059	Trp53	transformation related protein 53	1.30154	6.48795	4.91217	0.000823378	0.00801202	-0.6652
234023	Arglu1	arginine and glutamate rich 1	-0.773486	6.58169	-4.91205	0.000823511	0.00801202	-0.678779
100504051	NA	NA	-1.83128	3.60843	-4.91144	0.000824206	0.00801234	-0.286302
11656	Alas2	aminolevulinic acid synthase 2, erythroid	-0.976397	11.0826	-4.91069	0.000825056	0.00801417	-0.645715
74126	Syvn1	synovial apoptosis inhibitor 1, synoviolin	0.95461	5.75443	4.90938	0.000826554	0.00801756	-0.616765
214048	Larp1b	La ribonucleoprotein domain family, member 1B	-0.933761	5.16222	-4.90923	0.00082673	0.00801756	-0.543116
76707	Clasp1	CLIP associating protein 1	-1.02416	5.47114	-4.9081	0.000828021	0.00802365	-0.582978
16337	Insr	insulin receptor	-1.17602	5.6469	-4.90531	0.000831221	0.00804821	-0.603287
14792	Lpcat3	lysophosphatidylcholine acyltransferase 3	1.01137	4.94536	4.904	0.000832733	0.00805641	-0.51878
73951	4930413G21Rik	RIKEN cDNA 4930413G21 gene	1.40133	3.39341	4.90328	0.000833556	0.00805793	-0.285272
28081	Fam104a	family with sequence similarity 104, member A	-0.963305	6.295	-4.90246	0.000834504	0.00806065	-0.672381
69698	Slc52a3	solute carrier protein family 52, member 3	-3.59639	2.14369	-4.90093	0.000836276	0.00807133	-0.250943
56501	Elf4	E74-like factor 4 (ets domain transcription factor)	2.21405	3.32444	4.89237	0.000846241	0.008161	-0.270138
69534	Avpi1	arginine vasopressin-induced 1	3.4893	1.29208	4.89005	0.000848959	0.00818069	-0.421318
76799	Tmem234	transmembrane protein 234	-0.948806	5.291	-4.88542	0.000854428	0.00822332	-0.594488
19679	Pitpnm2	phosphatidylinositol transfer protein, membrane-associated 2	3.00756	2.21597	4.88515	0.000854742	0.00822332	-0.236609
80859	Nfkbiz	nuclear factor of kappa light polypeptide gene enhancer in B cells inhibitor, zeta	2.21346	2.16188	4.88385	0.000856286	0.00823053	-0.226871
23942	Mta2	metastasis-associated gene family, member 2	0.73932	7.43032	4.8832	0.000857056	0.00823053	-0.74736
68251	Babam1	BRISC and BRCA1 A complex member 1	-0.871901	5.455	-4.8828	0.000857531	0.00823053	-0.621415
67092	Gatm	glycine amidinotransferase (L-arginine:glycine amidinotransferase)	3.38877	1.58118	4.88161	0.000858949	0.0082376	-0.346807
23833	Cd52	CD52 antigen	3.07932	1.47117	4.87934	0.000861658	0.00824882	-0.350037
71951	Gpc2	glypican 2 (cerebroglycan)	6.07431	-2.26842	4.87907	0.000861981	0.00824882	-1.55299
72590	Ppme1	protein phosphatase methylesterase 1	0.894248	5.52453	4.87777	0.000863538	0.00824882	-0.638218
100504267	Trp53cor1	tumor protein p53 pathway corepressor 1	3.81979	0.829992	4.8776	0.000863741	0.00824882	-0.616945
73254	Ccdc18	coiled-coil domain containing 18	-1.31742	3.74869	-4.87731	0.000864087	0.00824882	-0.368451
54397	Ppt2	palmitoyl-protein thioesterase 2	1.42249	3.46718	4.87721	0.000864208	0.00824882	-0.329985
17082	Il1rl1	interleukin 1 receptor-like 1	2.87142	1.5654	4.87488	0.000867001	0.0082606	-0.323605
19716	Bex1	brain expressed X-linked 1	2.34489	2.16821	4.87474	0.000867166	0.0082606	-0.239492
53978	Lpar2	lysophosphatidic acid receptor 2	4.08189	0.640238	4.87447	0.000867489	0.0082606	-0.721793
78560	Adgra2	adhesion G protein-coupled receptor A2	-1.84306	3.34525	-4.87033	0.000872499	0.00829462	-0.311141
54122	Uevld	UEV and lactate/malate dehyrogenase domains	-1.45445	4.14461	-4.86983	0.000873095	0.00829462	-0.431809
333883	Cd59b	CD59b antigen	-2.30518	2.49918	-4.86981	0.000873118	0.00829462	-0.243702
67326	1700037H04Rik	RIKEN cDNA 1700037H04 gene	-0.918498	7.02898	-4.86701	0.000876529	0.0083046	-0.760487
23879	Fxr2	fragile X mental retardation, autosomal homolog 2	0.771444	6.71834	4.86685	0.000876712	0.0083046	-0.751326
17025	Alad	aminolevulinate, delta-, dehydratase	-1.62265	9.62499	-4.86681	0.000876764	0.0083046	-0.753567
216963	Git1	GIT ArfGAP 1	-0.883717	5.41658	-4.86619	0.000877519	0.0083046	-0.640405
68859	Smim1	small integral membrane protein 1	-0.845945	6.47625	-4.86613	0.000877599	0.0083046	-0.738902
56739	Rec8	REC8 meiotic recombination protein	3.19654	1.15112	4.86424	0.000879895	0.0083164	-0.453949
102414	Clk3	CDC-like kinase 3	-0.806047	8.04271	-4.86398	0.000880221	0.0083164	-0.780039
228850	Ralgapb	Ral GTPase activating protein, beta subunit (non-catalytic)	-0.800509	6.39683	-4.86332	0.000881027	0.00831753	-0.739001
26427	Creb3l1	cAMP responsive element binding protein 3-like 1	5.06596	0.350629	4.86249	0.000882036	0.00832057	-1.02507
18783	Pla2g4a	phospholipase A2, group IVA (cytosolic, calcium-dependent)	2.43116	2.10928	4.86054	0.000884435	0.0083367	-0.259998
106795	Tcf19	transcription factor 19	-2.14417	3.82465	-4.85907	0.000886248	0.00834309	-0.375356
235459	Gtf2a2	general transcription factor II A, 2	-0.988605	5.38382	-4.85821	0.000887302	0.00834309	-0.645145
18019	Nfatc2	nuclear factor of activated T cells, cytoplasmic, calcineurin dependent 2	6.67179	-1.96265	4.85771	0.000887919	0.00834309	-1.52231
12366	Casp2	caspase 2	-0.850573	6.33721	-4.857	0.000888798	0.00834309	-0.743646
54721	Tyk2	tyrosine kinase 2	1.41583	3.58243	4.85691	0.000888912	0.00834309	-0.372876
51792	Ppp2r1a	protein phosphatase 2, regulatory subunit A, alpha	0.893916	6.34775	4.85663	0.00088925	0.00834309	-0.744782
192196	Luc7l2	LUC7-like 2 (S. cerevisiae)	-0.762218	8.38218	-4.85524	0.000890967	0.00835273	-0.792229
68724	Arl8a	ADP-ribosylation factor-like 8A	3.09558	2.22067	4.85316	0.000893553	0.00837049	-0.278328
225372	Apbb3	amyloid beta (A4) precursor protein-binding, family B, member 3	1.46406	3.62803	4.85228	0.000894647	0.00837425	-0.38398
26433	Plod3	procollagen-lysine, 2-oxoglutarate 5-dioxygenase 3	0.935205	5.01059	4.85165	0.000895437	0.00837517	-0.60578
75914	Exoc6b	exocyst complex component 6B	-1.54988	4.35014	-4.85047	0.000896898	0.00838236	-0.487313
73379	Dcbld2	discoidin, CUB and LCCL domain containing 2	-0.941757	6.14755	-4.84978	0.000897759	0.00838393	-0.73842
73338	Itpripl1	inositol 1,4,5-triphosphate receptor interacting protein-like 1	-1.49489	4.53282	-4.84558	0.000903023	0.00842659	-0.523957
14676	Gna15	guanine nucleotide binding protein, alpha 15	3.41733	0.923295	4.8428	0.000906519	0.0084527	-0.565536
78658	Ncapd3	non-SMC condensin II complex, subunit D3	-0.971063	6.81851	-4.84167	0.000907952	0.00845954	-0.78968
15366	Hmmr	hyaluronan mediated motility receptor (RHAMM)	-0.806565	7.77228	-4.84058	0.000909331	0.00846587	-0.813173
75292	Prkd3	protein kinase D3	-0.975344	5.2345	-4.83956	0.00091062	0.00846854	-0.652729
353499	Tmc4	transmembrane channel-like gene family 4	2.27514	2.26968	4.83803	0.000912559	0.00846854	-0.283762
381694	B3glct	beta-3-glucosyltransferase	-1.57206	3.93475	-4.83795	0.000912663	0.00846854	-0.443062
53618	Fut8	fucosyltransferase 8	2.19287	3.78837	4.83791	0.000912711	0.00846854	-0.401539
12189	Brca1	breast cancer 1, early onset	-0.883562	6.63699	-4.83737	0.000913403	0.00846854	-0.788961
101831	Faap24	Fanconi anemia core complex associated protein 24	-1.38415	3.46084	-4.83705	0.000913816	0.00846854	-0.384274
107767	Scamp1	secretory carrier membrane protein 1	3.58264	1.46781	4.83608	0.000915048	0.00847347	-0.446678
103554	Psme4	proteasome (prosome, macropain) activator subunit 4	-0.770355	8.77033	-4.83501	0.00091641	0.00847959	-0.818118
18792	Plau	plasminogen activator, urokinase	2.96698	1.27737	4.83433	0.000917273	0.0084811	-0.436172
66140	Ska2	spindle and kinetochore associated complex subunit 2	-1.17826	4.79279	-4.83194	0.000920334	0.00848579	-0.592878
320435	Rinl	Ras and Rab interactor-like	2.56838	1.95243	4.8318	0.000920513	0.00848579	-0.308701
19025	Ctsa	cathepsin A	1.06553	5.11963	4.83157	0.000920807	0.00848579	-0.647482
20932	Surf4	surfeit gene 4	0.849137	5.91905	4.83152	0.000920873	0.00848579	-0.74835
320209	Ddx11	DEAD/H (Asp-Glu-Ala-Asp/His) box helicase 11	-1.21597	4.42012	-4.83068	0.000921961	0.00848579	-0.536998
329795	Tmem67	transmembrane protein 67	6.16814	-2.22293	4.82977	0.00092313	0.00848579	-1.5753
171207	Arhgap4	Rho GTPase activating protein 4	1.01938	4.98568	4.82958	0.000923371	0.00848579	-0.631918
228359	Arhgap1	Rho GTPase activating protein 1	-0.944768	5.65265	-4.82921	0.000923845	0.00848579	-0.720914
17219	Mcm6	minichromosome maintenance complex component 6	-0.864862	8.50419	-4.82878	0.000924399	0.00848579	-0.829657
11569	Aebp2	AE binding protein 2	-0.848961	5.88874	-4.82825	0.000925089	0.00848579	-0.749089
74213	Rbm26	RNA binding motif protein 26	-1.01174	5.52724	-4.82747	0.000926087	0.00848579	-0.706979
16351	Ipp	IAP promoted placental gene	-1.13554	4.7204	-4.82676	0.000927006	0.00848579	-0.590585
14705	Bscl2	Berardinelli-Seip congenital lipodystrophy 2 (seipin)	1.21048	4.69545	4.82674	0.000927028	0.00848579	-0.586283
252966	Cables2	CDK5 and Abl enzyme substrate 2	-1.05793	4.57435	-4.8263	0.000927597	0.00848579	-0.571409
20609	Sstr5	somatostatin receptor 5	6.00991	-2.30052	4.82549	0.000928645	0.00848897	-1.59177
19725	Rfx2	regulatory factor X, 2 (influences HLA class II expression)	-1.10813	4.87829	-4.82351	0.000931222	0.00849998	-0.620191
75302	Asxl2	additional sex combs like 2, transcriptional regulator	-0.779885	6.26288	-4.82348	0.000931255	0.00849998	-0.78863
217353	Tmc6	transmembrane channel-like gene family 6	-0.884073	6.64465	-4.82236	0.000932713	0.00850688	-0.811284
380629	Heca	hdc homolog, cell cycle regulator	-0.893608	5.6296	-4.81938	0.000936599	0.00853054	-0.733838
225115	Svil	supervillin	-0.890131	5.64965	-4.81929	0.000936717	0.00853054	-0.736281
94192	C1galt1	core 1 synthase, glycoprotein-N-acetylgalactosamine 3-beta-galactosyltransferase, 1	-1.09816	4.76091	-4.81851	0.000937733	0.00853337	-0.609889
29813	Zfp385a	zinc finger protein 385A	3.06725	2.47699	4.81424	0.000943336	0.00857118	-0.315048
57784	Bin3	bridging integrator 3	-0.942321	5.3337	-4.81402	0.000943625	0.00857118	-0.703981
231915	Uspl1	ubiquitin specific peptidase like 1	0.902085	6.41153	4.81373	0.000944012	0.00857118	-0.811499
71835	Lancl2	LanC (bacterial lantibiotic synthetase component C)-like 2	-0.852913	5.61079	-4.81055	0.000948213	0.00859729	-0.745649
68813	Dock5	dedicator of cytokinesis 5	2.65689	1.67232	4.81048	0.000948308	0.00859729	-0.370003
12260	C1qb	complement component 1, q subcomponent, beta polypeptide	2.63642	1.83703	4.80972	0.000949319	0.0086	-0.349658
13197	Gadd45a	growth arrest and DNA-damage-inducible 45 alpha	1.04492	6.96753	4.80724	0.000952609	0.00861603	-0.845337
12772	Ccr2	chemokine (C-C motif) receptor 2	2.6752	1.78391	4.80696	0.000952975	0.00861603	-0.359494
66772	Asb17	ankyrin repeat and SOCS box-containing 17	-2.32487	1.93899	-4.80636	0.00095378	0.00861603	-0.33671
50766	Crim1	cysteine rich transmembrane BMP regulator 1 (chordin like)	-0.822696	5.85988	-4.80601	0.000954252	0.00861603	-0.779356
63986	Gmfg	glia maturation factor, gamma	2.23403	2.28501	4.80571	0.000954648	0.00861603	-0.325361
623474	Rad54b	RAD54 homolog B (S. cerevisiae)	-1.08251	4.43471	-4.80408	0.000956829	0.00862928	-0.581247
217684	Susd6	sushi domain containing 6	0.793468	6.69085	4.80109	0.00096083	0.00865892	-0.846213
269704	Zfp664	zinc finger protein 664	-0.855644	5.73648	-4.79929	0.000963248	0.00867425	-0.775992
56794	Hacl1	2-hydroxyacyl-CoA lyase 1	-1.67241	2.76735	-4.79836	0.000964511	0.00867832	-0.359115
15504	Dnajb3	DnaJ heat shock protein family (Hsp40) member B3	-1.7334	4.08248	-4.79693	0.00096644	0.00867832	-0.516279
17765	Mtf2	metal response element binding transcription factor 2	-0.897715	6.02604	-4.79679	0.000966622	0.00867832	-0.806681
72657	Selenoh	selenoprotein H	1.22033	4.29578	4.79613	0.000967516	0.00867832	-0.56871
26920	Cntrl	centriolin	-1.12718	5.77737	-4.79594	0.000967769	0.00867832	-0.777957
74388	Dpp8	dipeptidylpeptidase 8	-1.56375	6.38674	-4.79577	0.000968003	0.00867832	-0.820033
12028	Bax	BCL2-associated X protein	1.15119	6.26436	4.79481	0.0009693	0.00868352	-0.824212
67278	Pagr1a	PAXIP1 associated glutamate rich protein 1A	-0.970625	4.85485	-4.79352	0.000971054	0.0086928	-0.664132
69863	Ttc39b	tetratricopeptide repeat domain 39B	2.86709	1.55159	4.79065	0.000974968	0.00872139	-0.42248
20316	Sdf2	stromal cell derived factor 2	0.95073	4.95117	4.78994	0.000975935	0.00872359	-0.686092
20044	Rps14	ribosomal protein S14	0.747482	9.94654	4.7894	0.000976674	0.00872375	-0.862396
217593	Slc25a21	solute carrier family 25 (mitochondrial oxodicarboxylate carrier), member 21	-0.865222	6.30803	-4.7866	0.000980509	0.00874207	-0.844323
16367	Irs1	insulin receptor substrate 1	-1.88344	2.48217	-4.78637	0.000980825	0.00874207	-0.356134
229584	Pogz	pogo transposable element with ZNF domain	-0.857075	5.41984	-4.78462	0.000983234	0.00874207	-0.760199
74392	Specc1l	sperm antigen with calponin homology and coiled-coil domains 1-like	-0.947176	4.94205	-4.78457	0.000983295	0.00874207	-0.691076
217325	Llgl2	LLGL2 scribble cell polarity complex component	1.20265	4.1063	4.78453	0.000983356	0.00874207	-0.557017
18576	Pde3b	phosphodiesterase 3B, cGMP-inhibited	2.83491	2.53013	4.78407	0.000983984	0.00874207	-0.353775
20742	Sptbn1	spectrin beta, non-erythrocytic 1	1.17201	4.90685	4.78375	0.000984434	0.00874207	-0.682259
12767	Cxcr4	chemokine (C-X-C motif) receptor 4	2.74413	1.81824	4.7837	0.000984503	0.00874207	-0.386438
217351	Tnrc6c	trinucleotide repeat containing 6C	-0.873517	5.78027	-4.77772	0.000992777	0.00880908	-0.811803
114863	Plpbp	pyridoxal phosphate binding protein	1.28521	4.76746	4.77645	0.000994548	0.00881638	-0.667175
320661	D5Ertd579e	DNA segment, Chr 5, ERATO Doi 579, expressed	-0.932444	7.44298	-4.77608	0.000995057	0.00881638	-0.903393
668212	Efr3b	EFR3 homolog B	6.37513	-2.12066	4.77397	0.000998012	0.00883597	-1.59472
17133	Maff	v-maf musculoaponeurotic fibrosarcoma oncogene family, protein F (avian)	3.79274	0.676524	4.77346	0.000998729	0.00883597	-0.761669
53881	Slc5a3	solute carrier family 5 (inositol transporters), member 3	2.04835	3.38336	4.77153	0.00100144	0.00884731	-0.447011
69327	1700007K13Rik	RIKEN cDNA 1700007K13 gene	7.18918	-1.70295	4.77147	0.00100151	0.00884731	-1.55256
19946	Rpl30	ribosomal protein L30	0.831964	9.14587	4.77046	0.00100293	0.00884731	-0.907123
20200	S100a6	S100 calcium binding protein A6 (calcyclin)	6.28429	-2.16567	4.76979	0.00100387	0.00884731	-1.60391
211329	Ncoa7	nuclear receptor coactivator 7	-0.988623	6.46157	-4.76978	0.0010039	0.00884731	-0.876958
105732	Fam83h	family with sequence similarity 83, member H	5.96151	-2.32028	4.76942	0.0010044	0.00884731	-1.63031
21887	Tle3	transducin-like enhancer of split 3	0.922401	5.10584	4.76752	0.00100708	0.00886452	-0.742179
110033	Kif22	kinesin family member 22	-0.852525	6.9605	-4.76679	0.00100811	0.00886709	-0.905929
240084	Cchcr1	coiled-coil alpha-helical rod protein 1	-1.35576	4.32044	-4.76385	0.00101227	0.00889725	-0.612909
209225	Zfp710	zinc finger protein 710	1.7628	2.55204	4.76302	0.00101346	0.00890124	-0.392594
18640	Pfkfb2	6-phosphofructo-2-kinase/fructose-2,6-biphosphatase 2	-0.799383	6.65123	-4.76223	0.00101458	0.00890464	-0.901015
72117	Naa50	N(alpha)-acetyltransferase 50, NatE catalytic subunit	-0.838783	7.80396	-4.7584	0.00102005	0.00894612	-0.934131
13144	Dapk3	death-associated protein kinase 3	1.17861	4.12946	4.75692	0.00102217	0.00895823	-0.600745
217030	Synrg	synergin, gamma	-0.889202	5.16733	-4.75424	0.00102603	0.00898555	-0.769824
20588	Smarcc1	SWI/SNF related, matrix associated, actin dependent regulator of chromatin, subfamily c, member 1	-0.730575	7.67374	-4.75364	0.0010269	0.00898663	-0.940585
69724	Rnaseh2a	ribonuclease H2, large subunit	-0.852494	5.95765	-4.75183	0.0010295	0.00899842	-0.867621
52683	Ncaph2	non-SMC condensin II complex, subunit H2	-0.720414	7.73366	-4.75126	0.00103034	0.00899842	-0.944655
233280	Nipa1	non imprinted in Prader-Willi/Angelman syndrome 1 homolog (human)	-1.44294	4.74214	-4.75043	0.00103153	0.00899842	-0.693529
57295	Icmt	isoprenylcysteine carboxyl methyltransferase	-0.78362	6.08888	-4.74938	0.00103306	0.00899842	-0.884021
99543	Olfml3	olfactomedin-like 3	3.69543	0.861891	4.74877	0.00103395	0.00899842	-0.712478
243983	Zdhhc13	zinc finger, DHHC domain containing 13	-1.38286	3.60113	-4.74845	0.00103441	0.00899842	-0.527141
432582	Ccdc92b	coiled-coil domain containing 92B	-0.951216	7.90002	-4.74781	0.00103534	0.00899842	-0.949583
329003	Zfp516	zinc finger protein 516	3.21665	1.25567	4.74777	0.0010354	0.00899842	-0.554534
22439	Xk	X-linked Kx blood group	-0.816074	8.72192	-4.74761	0.00103563	0.00899842	-0.947203
212943	Tent5a	terminal nucleotidyltransferase 5A	2.64092	3.54341	4.74758	0.00103568	0.00899842	-0.477389
104416	Bap1	Brca1 associated protein 1	0.776043	6.77219	4.74548	0.00103873	0.00901849	-0.931745
15957	Ifit1	interferon-induced protein with tetratricopeptide repeats 1	5.85973	-2.3737	4.74497	0.00103949	0.00901861	-1.65596
72124	Seh1l	SEH1-like (S. cerevisiae	-0.86648	6.66915	-4.74386	0.00104111	0.00902621	-0.928116
75146	Mfsd13a	major facilitator superfamily domain containing 13a	1.61698	2.97158	4.74226	0.00104345	0.00903363	-0.455301
239985	Arid1b	AT rich interactive domain 1B (SWI-like)	-0.901645	5.4302	-4.74225	0.00104346	0.00903363	-0.822306
57370	B4galt3	UDP-Gal:betaGlcNAc beta 1,4-galactosyltransferase, polypeptide 3	0.787571	6.24664	4.74144	0.00104465	0.00903749	-0.908746
14160	Lgr5	leucine rich repeat containing G protein coupled receptor 5	6.44178	-2.07759	4.7407	0.00104574	0.00904044	-1.61028
382137	Fdxacb1	ferredoxin-fold anticodon binding domain containing 1	-1.55416	3.00339	-4.73977	0.00104712	0.00904588	-0.462308
67072	Cdc37l1	cell division cycle 37-like 1	-1.02695	4.95162	-4.73796	0.00104978	0.00906244	-0.758131
18483	Palm	paralemmin	3.16603	1.88594	4.7366	0.0010518	0.0090682	-0.455366
64295	Tmub1	transmembrane and ubiquitin-like domain containing 1	1.75972	2.52563	4.73622	0.00105236	0.0090682	-0.427084
57837	Eral1	Era (G-protein)-like 1 (E. coli)	0.922869	5.01799	4.73563	0.00105323	0.0090682	-0.775728
76740	Efr3a	EFR3 homolog A	-0.822519	5.88831	-4.73519	0.00105389	0.0090682	-0.886071
110751	Adam33	a disintegrin and metallopeptidase domain 33	5.87749	-2.366	4.73498	0.0010542	0.0090682	-1.66071
21847	Klf10	Kruppel-like factor 10	-1.02059	4.52492	-4.73364	0.00105618	0.0090788	-0.698577
76709	Arpc2	actin related protein 2/3 complex, subunit 2	0.843099	6.67689	4.73289	0.0010573	0.00908197	-0.945584
13449	Dok2	docking protein 2	2.31461	2.13745	4.73045	0.00106094	0.00909926	-0.423891
17480	Mpl	myeloproliferative leukemia virus oncogene	5.99068	-2.3049	4.73007	0.0010615	0.00909926	-1.65223
20737	Spn	sialophorin	2.61898	3.05452	4.73003	0.00106157	0.00909926	-0.454498
226856	Lpgat1	lysophosphatidylglycerol acyltransferase 1	2.27361	2.39191	4.72867	0.00106361	0.00911027	-0.427056
170755	Sgk3	serum/glucocorticoid regulated kinase 3	-0.822829	6.81931	-4.72794	0.0010647	0.00911322	-0.958622
17724	mt-Rnr1	s-rRNA	0.824542	10.3187	4.72711	0.00106595	0.00911677	-0.943527
194655	Klf11	Kruppel-like factor 11	-0.972608	4.97751	-4.72627	0.00106721	0.00911677	-0.780427
14824	Grn	granulin	1.26411	4.49751	4.72616	0.00106738	0.00911677	-0.70009
66078	Tsen34	tRNA splicing endonuclease subunit 34	2.95201	1.61836	4.72476	0.00106947	0.00912821	-0.491596
71683	Gypc	glycophorin C	-0.977063	7.4966	-4.72339	0.00107154	0.00913946	-0.981835
72508	Rps6kb1	ribosomal protein S6 kinase, polypeptide 1	-0.840327	6.29199	-4.72253	0.00107284	0.00914141	-0.938026
13714	Elk4	ELK4, member of ETS oncogene family	-1.22777	4.29763	-4.72224	0.00107328	0.00914141	-0.673548
13046	Celf1	CUGBP, Elav-like family member 1	-0.752375	8.30132	-4.7214	0.00107456	0.00914447	-0.989769
233870	Tufm	Tu translation elongation factor, mitochondrial	1.02958	5.40838	4.721	0.00107515	0.00914447	-0.848717
242466	Zfp462	zinc finger protein 462	5.83438	-2.38614	4.71992	0.00107679	0.00914642	-1.67415
21766	Tex261	testis expressed gene 261	-1.03389	4.45761	-4.71986	0.00107689	0.00914642	-0.707683
74008	Arsg	arylsulfatase G	-2.95991	2.91355	-4.71887	0.00107839	0.00915273	-0.449987
72895	Setd5	SET domain containing 5	0.741808	6.68491	4.71615	0.00108253	0.00918143	-0.971683
19941	Rpl26	ribosomal protein L26	0.799371	8.73093	4.71489	0.00108446	0.00919134	-0.995665
193385	Ripor2	RHO family interacting cell polarization regulator 2	2.95768	1.53065	4.71352	0.00108656	0.00919134	-0.523379
16859	Lgals9	lectin, galactose binding, soluble 9	2.30375	2.36453	4.71275	0.00108774	0.00919134	-0.447058
79555	BC005537	cDNA sequence BC005537	-0.742016	7.51796	-4.71261	0.00108795	0.00919134	-0.999362
83673	Snhg1	small nucleolar RNA host gene 1	1.12804	6.26762	4.71241	0.00108826	0.00919134	-0.946213
66124	Josd2	Josephin domain containing 2	-0.885995	7.76681	-4.71241	0.00108826	0.00919134	-1.00167
26377	Dapp1	dual adaptor for phosphotyrosine and 3-phosphoinositides 1	1.91831	3.9446	4.71164	0.00108944	0.00919238	-0.613593
110350	Dync2h1	dynein cytoplasmic 2 heavy chain 1	-1.31086	3.98948	-4.71134	0.0010899	0.00919238	-0.6391
321010	1700006J14Rik	RIKEN cDNA 1700006J14 gene	3.72803	0.947749	4.71069	0.00109091	0.00919358	-0.728404
338354	Zfp780b	zinc finger protein 780B	-1.4264	3.19798	-4.71027	0.00109156	0.00919358	-0.527763
12445	Ccnd3	cyclin D3	-0.875213	9.37293	-4.70769	0.00109554	0.0091996	-0.995568
14874	Gstz1	glutathione transferase zeta 1 (maleylacetoacetate isomerase)	-1.00747	4.5187	-4.70735	0.00109607	0.0091996	-0.736122
68507	Ppfia4	protein tyrosine phosphatase, receptor type, f polypeptide (PTPRF), interacting protein (liprin), alpha 4	3.01268	1.44389	4.70716	0.00109635	0.0091996	-0.547463
66277	Klf15	Kruppel-like factor 15	5.87146	-2.3695	4.70638	0.00109757	0.0091996	-1.67943
66181	Nop10	NOP10 ribonucleoprotein	1.35596	6.31591	4.70585	0.00109839	0.0091996	-0.954152
76843	Dtl	denticleless E3 ubiquitin protein ligase	-0.911434	6.29607	-4.70565	0.0010987	0.0091996	-0.961999
100169	Phactr4	phosphatase and actin regulator 4	-0.799782	5.97447	-4.70548	0.00109896	0.0091996	-0.938572
71954	Suds3	suppressor of defective silencing 3 homolog (S. cerevisiae)	-0.793386	6.94736	-4.70511	0.00109953	0.0091996	-0.997174
108052	Slc14a1	solute carrier family 14 (urea transporter), member 1	-1.05651	4.67092	-4.70505	0.00109963	0.0091996	-0.761861
21813	Tgfbr2	transforming growth factor, beta receptor II	2.6852	1.39119	4.70481	0.00109999	0.0091996	-0.539764
19244	Ptp4a2	protein tyrosine phosphatase 4a2	-0.718587	7.90586	-4.7044	0.00110064	0.0091996	-1.01516
192170	Eif4a3	eukaryotic translation initiation factor 4A3	0.811015	6.85252	4.70233	0.00110386	0.00922019	-0.9983
76615	Got1l1	glutamic-oxaloacetic transaminase 1-like 1	4.67036	0.168963	4.7007	0.0011064	0.009235	-1.16775
12847	Copa	coatomer protein complex subunit alpha	0.723905	6.96804	4.69937	0.00110848	0.00923968	-1.00722
17084	Ly86	lymphocyte antigen 86	2.14028	2.06522	4.69937	0.00110849	0.00923968	-0.464248
72519	Pip4p2	phosphatidylinositol-4,5-bisphosphate 4-phosphatase 2	-0.873324	6.05998	-4.69777	0.001111	0.00925424	-0.955926
66511	Chtop	chromatin target of PRMT1	-0.786535	6.95562	-4.69688	0.00111239	0.00925717	-1.00972
215280	Wipf1	WAS/WASL interacting protein family, member 1	2.57859	2.74326	4.69657	0.00111288	0.00925717	-0.479331
12904	Crabp2	cellular retinoic acid binding protein II	4.70066	0.0283914	4.69558	0.00111444	0.00926375	-1.23433
140481	Man2a2	mannosidase 2, alpha 2	2.01638	3.24222	4.69487	0.00111555	0.00926667	-0.538747
231861	Tnrc18	trinucleotide repeat containing 18	2.23446	2.54704	4.69345	0.00111779	0.00927658	-0.47921
59026	Huwe1	HECT, UBA and WWE domain containing 1	-0.830643	8.42452	-4.69264	0.00111908	0.00927658	-1.03139
12448	Ccne2	cyclin E2	-1.79015	4.64927	-4.6923	0.00111962	0.00927658	-0.750051
19200	Pstpip1	proline-serine-threonine phosphatase-interacting protein 1	2.59123	1.51202	4.69099	0.00112169	0.00927658	-0.531061
22327	Vbp1	von Hippel-Lindau binding protein 1	-0.787169	6.8134	-4.69093	0.00112178	0.00927658	-1.01355
14702	Gng2	guanine nucleotide binding protein (G protein), gamma 2	2.79959	1.70882	4.69052	0.00112243	0.00927658	-0.513195
101240	Wdr91	WD repeat domain 91	-0.844202	6.09051	-4.68951	0.00112404	0.00927658	-0.971298
67466	Pdcl	phosducin-like	0.96184	4.73491	4.68877	0.00112521	0.00927658	-0.799935
66262	Ing5	inhibitor of growth family, member 5	-0.960794	5.14005	-4.68877	0.00112522	0.00927658	-0.860033
80880	Kank3	KN motif and ankyrin repeat domains 3	3.06435	1.13465	4.68838	0.00112584	0.00927658	-0.637632
12780	Abcc2	ATP-binding cassette, sub-family C (CFTR/MRP), member 2	6.18512	-1.42149	4.68767	0.00112697	0.00927658	-1.61728
74125	Armc8	armadillo repeat containing 8	-0.997509	5.10825	-4.68762	0.00112705	0.00927658	-0.8558
18173	Slc11a1	solute carrier family 11 (proton-coupled divalent metal ion transporters), member 1	2.87211	1.6266	4.68755	0.00112715	0.00927658	-0.53201
224019	Tmem191c	transmembrane protein 191C	1.9872	2.17857	4.68735	0.00112748	0.00927658	-0.47932
18984	Por	P450 (cytochrome) oxidoreductase	1.07502	4.3447	4.68685	0.00112828	0.00927691	-0.738329
14130	Fcgr2b	Fc receptor, IgG, low affinity IIb	3.05861	1.61068	4.6838	0.00113315	0.00931062	-0.549518
11459	Acta1	actin, alpha 1, skeletal muscle	4.10213	0.468792	4.68151	0.00113684	0.00933458	-0.972497
170761	Pdzd3	PDZ domain containing 3	5.9426	-2.32882	4.67893	0.00114099	0.00936232	-1.68917
11766	Ap1g2	adaptor protein complex AP-1, gamma 2 subunit	-0.99786	4.78922	-4.67789	0.00114267	0.00936626	-0.821922
219140	Spata13	spermatogenesis associated 13	-1.76584	5.36755	-4.67689	0.0011443	0.00936626	-0.878514
106952	Arap3	ArfGAP with RhoGAP domain, ankyrin repeat and PH domain 3	2.09705	3.00367	4.67681	0.00114442	0.00936626	-0.537259
18822	Plod1	procollagen-lysine, 2-oxoglutarate 5-dioxygenase 1	1.4135	3.2727	4.67641	0.00114507	0.00936626	-0.586062
26396	Map2k2	mitogen-activated protein kinase kinase 2	-0.748744	7.15773	-4.67595	0.00114581	0.00936626	-1.04674
80876	Ifitm2	interferon induced transmembrane protein 2	2.30378	2.00888	4.67577	0.00114612	0.00936626	-0.497019
230654	Lrrc41	leucine rich repeat containing 41	0.838693	6.11799	4.67416	0.00114873	0.00938126	-0.99746
19229	Ptk2b	PTK2 protein tyrosine kinase 2 beta	2.44185	2.54529	4.67307	0.00115051	0.00938669	-0.503203
13666	Eif2ak3	eukaryotic translation initiation factor 2 alpha kinase 3	1.18656	3.86901	4.6728	0.00115094	0.00938669	-0.681424
20652	Soat1	sterol O-acyltransferase 1	2.34508	2.79946	4.67191	0.0011524	0.00939222	-0.521035
12759	Clu	clusterin	5.86359	-2.37392	4.66982	0.00115581	0.00941374	-1.70353
53313	Atp2a3	ATPase, Ca++ transporting, ubiquitous	2.3684	3.7737	4.66785	0.00115904	0.00943003	-0.632293
12873	Cpa3	carboxypeptidase A3, mast cell	2.9902	1.78975	4.66737	0.00115983	0.00943003	-0.539321
71844	Nupl1	nucleoporin like 1	-0.793717	5.8737	-4.66718	0.00116015	0.00943003	-0.985839
15925	Ide	insulin degrading enzyme	-0.927379	6.45091	-4.66367	0.00116593	0.00947065	-1.03431
59004	Pias4	protein inhibitor of activated STAT 4	1.03462	4.55125	4.6614	0.00116969	0.00949111	-0.80897
15212	Hexb	hexosaminidase B	1.81926	2.94278	4.6612	0.00117002	0.00949111	-0.560169
13631	Eef2k	eukaryotic elongation factor-2 kinase	-1.03562	6.06773	-4.6599	0.00117219	0.00950234	-1.00903
19247	Ptpn11	protein tyrosine phosphatase, non-receptor type 11	-0.730484	6.93234	-4.65783	0.00117563	0.00952388	-1.06746
13018	Ctcf	CCCTC-binding factor	-0.720914	7.32283	-4.65538	0.00117972	0.00955064	-1.08123
71780	Isyna1	myo-inositol 1-phosphate synthase A1	0.794594	5.96892	4.64209	0.0012022	0.00972605	-1.03326
54637	Praf2	PRA1 domain family 2	2.5295	1.7446	4.64081	0.00120439	0.0097373	-0.562518
67263	Zswim6	zinc finger SWIM-type containing 6	1.48681	3.12029	4.6392	0.00120714	0.00974392	-0.618088
117146	Ube3b	ubiquitin protein ligase E3B	-0.757539	6.2438	-4.63886	0.00120773	0.00974392	-1.06027
236920	Stard8	START domain containing 8	2.05002	2.02054	4.63867	0.00120806	0.00974392	-0.543097
100383	Bsdc1	BSD domain containing 1	0.905859	5.3526	4.63845	0.00120843	0.00974392	-0.966726
217935	Wdr60	WD repeat domain 60	4.11666	0.751452	4.63403	0.00121605	0.00979883	-0.924541
12449	Ccnf	cyclin F	-0.836632	7.09113	-4.63314	0.0012176	0.00980477	-1.10819
20842	Stag1	stromal antigen 1	-0.86261	6.66973	-4.63011	0.00122286	0.00984061	-1.09706
19018	Scand1	SCAN domain-containing 1	0.975953	4.73781	4.6284	0.00122583	0.00985796	-0.888633
18033	Nfkb1	nuclear factor of kappa light polypeptide gene enhancer in B cells 1, p105	2.41505	2.4806	4.62423	0.00123313	0.0099101	-0.567043
67389	C1qtnf12	C1q and tumor necrosis factor related 12	1.68618	2.91573	4.62297	0.00123534	0.00992122	-0.613871
80750	N4bp1	NEDD4 binding protein 1	0.897021	6.17693	4.62246	0.00123625	0.00992196	-1.07797
72162	Dhx36	DEAH (Asp-Glu-Ala-His) box polypeptide 36	-1.02169	5.8458	-4.617	0.00124589	0.00999275	-1.05229
74617	Scpep1	serine carboxypeptidase 1	2.57043	1.6509	4.61652	0.00124675	0.00999301	-0.603826
79560	Ublcp1	ubiquitin-like domain containing CTD phosphatase 1	-0.929561	4.90238	-4.61503	0.00124939	0.0100023	-0.933699
74360	Cep57	centrosomal protein 57	-0.882824	5.88938	-4.61493	0.00124957	0.0100023	-1.06304
13058	Cybb	cytochrome b-245, beta polypeptide	2.46545	2.96316	4.61431	0.00125068	0.0100046	-0.609087
230721	Pabpc4	poly(A) binding protein, cytoplasmic 4	-0.747513	9.57601	-4.61309	0.00125286	0.0100152	-1.13243
18176	Nras	neuroblastoma ras oncogene	-0.907221	6.57991	-4.61264	0.00125366	0.0100152	-1.11819
21411	Tcf20	transcription factor 20	-1.06536	5.51986	-4.61094	0.00125669	0.0100271	-1.02301
328451	Gm5088	poly(A)-binding protein, cytoplasmic pseudogene	-0.770221	5.9617	-4.61088	0.00125681	0.0100271	-1.07841
110173	Manba	mannosidase, beta A, lysosomal	2.22419	1.80516	4.60994	0.0012585	0.010034	-0.588946
110648	Lmx1a	LIM homeobox transcription factor 1 alpha	-1.29576	7.80809	-4.60857	0.00126096	0.0100412	-1.15397
268741	Tox4	TOX high mobility group box family member 4	0.790323	6.31132	4.60851	0.00126106	0.0100412	-1.11053
21425	Tfeb	transcription factor EB	1.68141	2.69196	4.60691	0.00126395	0.0100548	-0.61545
74030	Rin2	Ras and Rab interactor 2	2.43038	1.96705	4.60664	0.00126443	0.0100548	-0.588301
15242	Hhex	hematopoietically expressed homeobox	2.22004	1.79942	4.60543	0.00126661	0.0100576	-0.594841
17454	Mov10	Moloney leukemia virus 10	1.8096	2.68867	4.60511	0.0012672	0.0100576	-0.614665
100504461	5430401H09Rik	RIKEN cDNA 5430401H09 gene	-1.90202	5.0319	-4.60504	0.00126732	0.0100576	-0.930083
277360	Prex1	phosphatidylinositol-3,4,5-trisphosphate-dependent Rac exchange factor 1	2.17181	3.66009	4.6046	0.00126811	0.0100576	-0.716046
235627	Nbeal2	neurobeachin-like 2	1.20228	3.84939	4.60369	0.00126975	0.010064	-0.777502
319545	D430020J02Rik	RIKEN cDNA D430020J02 gene	-2.96135	2.0667	-4.60253	0.00127186	0.0100741	-0.600099
19823	Rnf7	ring finger protein 7	-0.913012	5.10175	-4.59896	0.00127837	0.0101181	-0.988163
226757	Wdr26	WD repeat domain 26	-0.797344	9.48313	-4.59857	0.00127908	0.0101181	-1.15607
231051	Kmt2c	lysine (K)-specific methyltransferase 2C	-1.01658	7.41693	-4.59784	0.0012804	0.010119	-1.1673
52592	Brms1l	breast cancer metastasis-suppressor 1-like	-1.31031	4.07002	-4.59759	0.00128087	0.010119	-0.81626
71765	Klhdc3	kelch domain containing 3	0.751504	6.89826	4.59636	0.00128311	0.0101301	-1.15825
140792	Colec12	collectin sub-family member 12	2.87625	1.17519	4.59337	0.00128861	0.010162	-0.721178
320376	Bcorl1	BCL6 co-repressor-like 1	-0.938377	4.74003	-4.59325	0.00128883	0.010162	-0.940259
50917	Galns	galactosamine (N-acetyl)-6-sulfate sulfatase	2.74221	1.34563	4.59217	0.00129082	0.0101711	-0.682885
12314	Calm2	calmodulin 2	-0.739995	7.58909	-4.58971	0.00129535	0.0102001	-1.1836
74153	Uba7	ubiquitin-like modifier activating enzyme 7	-0.905541	8.0695	-4.58897	0.00129673	0.0102044	-1.18678
67143	Ikzf5	IKAROS family zinc finger 5	-0.801382	5.83688	-4.58766	0.00129916	0.0102169	-1.10038
497652	Acd	adrenocortical dysplasia	1.13263	4.67586	4.58665	0.00130103	0.0102249	-0.935635
232339	Ankrd26	ankyrin repeat domain 26	-1.48637	4.23091	-4.58542	0.00130332	0.0102311	-0.853467
12122	Bid	BH3 interacting domain death agonist	2.41362	1.71139	4.58532	0.00130351	0.0102311	-0.631669
19317	Qk	quaking	-0.770823	7.32375	-4.58261	0.00130857	0.0102642	-1.18983
67196	Ube2t	ubiquitin-conjugating enzyme E2T	-1.10461	4.19336	-4.57823	0.00131679	0.010322	-0.870068
13134	Dach1	dachshund family transcription factor 1	6.60312	-2.00782	4.57772	0.00131774	0.0103228	-1.70932
227695	Spout1	SPOUT domain containing methyltransferase 1	1.38452	4.53339	4.57666	0.00131975	0.0103279	-0.919243
11973	Atp6v1e1	ATPase, H+ transporting, lysosomal V1 subunit E1	0.707194	7.00457	4.57647	0.00132011	0.0103279	-1.19183
382056	Crtc1	CREB regulated transcription coactivator 1	-1.08159	5.40077	-4.57543	0.00132207	0.0103366	-1.06015
230257	Ptbp3	polypyrimidine tract binding protein 3	-0.757508	9.17467	-4.57498	0.00132293	0.0103366	-1.19754
19165	Psen2	presenilin 2	2.79067	1.39234	4.57286	0.00132694	0.0103542	-0.699404
67941	Rps27l	ribosomal protein S27-like	1.0769	6.79375	4.57243	0.00132776	0.0103542	-1.18689
230752	Eva1b	eva-1 homolog B (C. elegans)	5.69703	-2.45404	4.57222	0.00132817	0.0103542	-1.78223
14107	Fat1	FAT atypical cadherin 1	2.23558	2.09462	4.57199	0.0013286	0.0103542	-0.630091
66902	Mtap	methylthioadenosine phosphorylase	2.4345	1.83089	4.57048	0.00133148	0.0103699	-0.64114
67472	Mtfr1	mitochondrial fission regulator 1	-0.93971	6.22203	-4.56933	0.00133368	0.010376	-1.15905
18770	Pklr	pyruvate kinase liver and red blood cell	-1.67697	8.43085	-4.56875	0.00133478	0.010376	-1.21089
353190	Edc3	enhancer of mRNA decapping 3	-0.85403	5.21046	-4.56872	0.00133483	0.010376	-1.05045
29810	Bag3	BCL2-associated athanogene 3	1.33215	3.51512	4.56755	0.00133707	0.010383	-0.776375
16599	Klf3	Kruppel-like factor 3 (basic)	-1.16954	5.91519	-4.56717	0.00133779	0.010383	-1.12942
15526	Hspa9	heat shock protein 9	1.04248	8.36897	4.5669	0.00133831	0.010383	-1.21876
14972	H2-K1	histocompatibility 2, K1, K region	1.64298	2.93687	4.56626	0.00133954	0.010386	-0.69635
76524	Cln6	ceroid-lipofuscinosis, neuronal 6	-1.22008	4.0977	-4.56382	0.00134422	0.0104156	-0.872418
55982	Paxip1	PAX interacting (with transcription-activation domain) protein 1	-0.789209	5.98561	-4.56246	0.00134686	0.0104294	-1.15264
224023	Klhl22	kelch-like 22	1.78427	2.55937	4.56163	0.00134846	0.0104351	-0.665379
100038363	F630028O10Rik	RIKEN cDNA F630028O10 gene	2.79529	1.94019	4.56012	0.00135137	0.0104509	-0.654633
56462	Mtch1	mitochondrial carrier 1	-0.906212	5.44136	-4.55832	0.00135487	0.0104617	-1.09602
214133	Tet2	tet methylcytosine dioxygenase 2	1.39034	3.79703	4.55802	0.00135544	0.0104617	-0.830549
67203	Nde1	nudE neurodevelopment protein 1	-0.91604	5.96051	-4.5579	0.00135569	0.0104617	-1.15448
26451	Rpl27a	ribosomal protein L27A	0.735888	8.81877	4.55762	0.00135622	0.0104617	-1.22957
74761	Mxra8	matrix-remodelling associated 8	1.95678	2.19819	4.55363	0.00136401	0.0105063	-0.656607
116891	Derl2	Der1-like domain family, member 2	-0.953908	4.59498	-4.55346	0.00136435	0.0105063	-0.975333
71699	Slc41a3	solute carrier family 41, member 3	-1.70059	4.05826	-4.55332	0.00136462	0.0105063	-0.864366
207304	Hectd1	HECT domain E3 ubiquitin protein ligase 1	-0.832406	9.05472	-4.55218	0.00136685	0.0105075	-1.23378
22631	Ywhaz	tyrosine 3-monooxygenase/tryptophan 5-monooxygenase activation protein, zeta polypeptide	0.917226	5.43465	4.55167	0.00136785	0.0105075	-1.10619
52837	Tmx4	thioredoxin-related transmembrane protein 4	-1.01401	5.61305	-4.55162	0.00136794	0.0105075	-1.12431
52065	Mfhas1	malignant fibrous histiocytoma amplified sequence 1	-1.36517	3.69983	-4.55147	0.00136823	0.0105075	-0.823532
320799	Zhx3	zinc fingers and homeoboxes 3	-2.04683	2.74475	-4.55039	0.00137035	0.0105171	-0.68796
84652	Fam126a	family with sequence similarity 126, member A	-0.737713	7.60628	-4.54746	0.00137614	0.0105538	-1.24735
12892	Cpox	coproporphyrinogen oxidase	-0.955442	10.2979	-4.54701	0.00137702	0.0105538	-1.21185
321022	Cdv3	carnitine deficiency-associated gene expressed in ventricle 3	-0.721335	6.86861	-4.54664	0.00137776	0.0105538	-1.23192
378460	Pram1	PML-RAR alpha-regulated adaptor molecule 1	2.5713	1.61316	4.54442	0.00138214	0.0105807	-0.696155
68121	Cep70	centrosomal protein 70	-0.732204	6.72388	-4.54279	0.00138539	0.0105988	-1.23197
17002	Ltf	lactotransferrin	6.34107	-2.13885	4.53956	0.00139183	0.0106414	-1.7507
19944	Rpl29	ribosomal protein L29	1.24536	6.04051	4.5384	0.00139415	0.0106513	-1.18445
192970	Dhrs11	dehydrogenase/reductase (SDR family) member 11	-0.711772	7.36973	-4.53803	0.00139488	0.0106513	-1.25804
56386	B4galt6	UDP-Gal:betaGlcNAc beta 1,4-galactosyltransferase, polypeptide 6	3.37781	2.70573	4.5336	0.0014038	0.0107123	-0.683934
83768	Dpp7	dipeptidylpeptidase 7	1.48698	3.03137	4.53264	0.00140573	0.0107123	-0.757533
230861	Eif4g3	eukaryotic translation initiation factor 4 gamma, 3	-0.850937	5.52285	-4.53224	0.00140653	0.0107123	-1.14669
12492	Scarb2	scavenger receptor class B, member 2	2.68288	1.37132	4.53224	0.00140654	0.0107123	-0.745785
74645	Tent5c	terminal nucleotidyltransferase 5C	-1.03723	7.36689	-4.53186	0.0014073	0.0107123	-1.26536
330192	Vps37b	vacuolar protein sorting 37B	0.86785	5.76551	4.52848	0.00141416	0.0107578	-1.18148
54125	Polm	polymerase (DNA directed), mu	1.49142	2.9078	4.5279	0.00141534	0.01076	-0.75036
70153	2210016F16Rik	RIKEN cDNA 2210016F16 gene	-0.895301	4.99905	-4.52731	0.00141654	0.0107624	-1.07976
18301	Fxyd5	FXYD domain-containing ion transport regulator 5	2.68335	1.54651	4.5259	0.00141941	0.0107773	-0.730856
94280	Sfxn3	sideroflexin 3	-2.21594	1.82703	-4.52484	0.00142159	0.0107871	-0.697504
69288	Rhobtb1	Rho-related BTB domain containing 1	5.63499	-1.69197	4.52426	0.00142277	0.0107893	-1.75462
55942	Sertad1	SERTA domain containing 1	1.10677	4.01295	4.52256	0.00142625	0.010809	-0.924318
12048	Bcl2l1	BCL2-like 1	-1.0689	7.38344	-4.52137	0.00142869	0.0108206	-1.28127
13618	Ednrb	endothelin receptor type B	2.54295	2.41259	4.52065	0.00143018	0.0108252	-0.702249
12768	Ccr1	chemokine (C-C motif) receptor 1	2.00589	2.47574	4.5198	0.00143193	0.0108317	-0.713808
110695	Aldh7a1	aldehyde dehydrogenase family 7, member A1	1.35166	3.59732	4.51888	0.00143383	0.0108392	-0.857309
19201	Pstpip2	proline-serine-threonine phosphatase-interacting protein 2	2.5602	1.66032	4.51475	0.00144236	0.0108841	-0.727367
20454	St3gal5	ST3 beta-galactoside alpha-2,3-sialyltransferase 5	-0.926818	7.70567	-4.51472	0.00144244	0.0108841	-1.29683
105689	Mycbp2	MYC binding protein 2, E3 ubiquitin protein ligase	-0.963869	6.31523	-4.51471	0.00144246	0.0108841	-1.24752
74559	Elovl7	ELOVL family member 7, elongation of long chain fatty acids (yeast)	5.6392	-2.48295	4.51331	0.00144537	0.0108993	-1.82659
228876	Zfp334	zinc finger protein 334	5.60372	-1.70783	4.51169	0.00144873	0.0109178	-1.7651
19222	Ptgir	prostaglandin I receptor (IP)	5.66013	-2.47491	4.50874	0.00145492	0.0109576	-1.82799
74137	Nuak2	NUAK family, SNF1-like kinase, 2	6.54082	-2.02669	4.50732	0.0014579	0.0109732	-1.7592
279572	Tlr13	toll-like receptor 13	3.02539	1.63429	4.5064	0.00145981	0.0109808	-0.76026
64930	Tsc1	tuberous sclerosis 1	-0.872898	6.15742	-4.50576	0.00146116	0.0109809	-1.25095
67439	Xab2	XPA binding protein 2	0.858287	5.87697	4.50537	0.00146199	0.0109809	-1.22784
12261	C1qbp	complement component 1, q subcomponent binding protein	1.24223	6.10817	4.50511	0.00146254	0.0109809	-1.2398
66559	Metap1d	methionyl aminopeptidase type 1D (mitochondrial)	-1.07985	4.53629	-4.50336	0.00146622	0.0110017	-1.0362
73251	Setd7	SET domain containing (lysine methyltransferase) 7	1.05402	4.39764	4.50281	0.00146739	0.0110036	-1.01743
26409	Map3k7	mitogen-activated protein kinase kinase kinase 7	-0.732303	6.27484	-4.50202	0.00146906	0.0110088	-1.26817
102920	Cenpi	centromere protein I	-1.08444	4.91005	-4.50162	0.0014699	0.0110088	-1.09874
21426	Tfec	transcription factor EC	2.47238	1.4857	4.5008	0.00147166	0.0110151	-0.76019
16854	Lgals3	lectin, galactose binding, soluble 3	3.79564	1.21952	4.49965	0.00147408	0.0110233	-0.891462
109113	Uhrf2	ubiquitin-like, containing PHD and RING finger domains 2	-0.733445	6.8648	-4.49943	0.00147457	0.0110233	-1.30286
74243	Slx4ip	SLX4 interacting protein	-1.56297	2.80587	-4.4987	0.00147612	0.011028	-0.777561
53602	Hpcal1	hippocalcin-like 1	3.63047	0.950958	4.49825	0.00147707	0.0110283	-0.94346
231506	Lin54	lin-54 homolog (C. elegans)	-0.78487	5.68717	-4.4973	0.00147911	0.0110332	-1.22017
18293	Ogdh	oxoglutarate (alpha-ketoglutarate) dehydrogenase (lipoamide)	-0.729048	8.70784	-4.49709	0.00147955	0.0110332	-1.32231
16796	Lasp1	LIM and SH3 protein 1	0.894301	5.55839	4.49602	0.00148184	0.0110435	-1.20592
18441	P2ry1	purinergic receptor P2Y, G-protein coupled 1	-1.69025	2.75888	-4.49504	0.00148394	0.0110497	-0.774741
27399	Ip6k1	inositol hexaphosphate kinase 1	-0.871752	7.63038	-4.49478	0.00148449	0.0110497	-1.32655
21937	Tnfrsf1a	tumor necrosis factor receptor superfamily, member 1a	2.10369	2.34367	4.49389	0.00148638	0.0110569	-0.740967
277939	C2cd3	C2 calcium-dependent domain containing 3	-0.750685	6.05593	-4.49307	0.00148815	0.0110633	-1.26404
226527	Cryzl2	crystallin zeta like 2	2.72375	1.28772	4.492	0.00149046	0.0110737	-0.810448
216846	Cntrob	centrobin, centrosomal BRCA2 interacting protein	-1.08996	4.32446	-4.49076	0.0014931	0.0110865	-1.02031
75687	Ripor1	RHO family interacting cell polarization regulator 1	1.40942	3.37676	4.48951	0.00149581	0.0110998	-0.86606
73447	Wdr13	WD repeat domain 13	-0.883391	5.70409	-4.48751	0.00150013	0.0111251	-1.23443
12581	Cdkn2d	cyclin dependent kinase inhibitor 2D	-1.32869	5.46464	-4.48658	0.00150216	0.0111332	-1.19294
104082	Wdr7	WD repeat domain 7	-1.15537	5.51414	-4.4857	0.00150406	0.0111406	-1.20674
22592	Ercc5	excision repair cross-complementing rodent repair deficiency, complementation group 5	1.01809	4.39447	4.48486	0.00150588	0.0111437	-1.04444
20617	Snca	synuclein, alpha	-0.857501	7.58771	-4.48465	0.00150633	0.0111437	-1.3415
17725	mt-Rnr2	16S ribosomal RNA	0.755253	11.2958	4.48241	0.00151122	0.0111689	-1.27107
12226	Btg1	B cell translocation gene 1, anti-proliferative	0.902153	6.5482	4.48224	0.00151159	0.0111689	-1.3132
66073	Txndc12	thioredoxin domain containing 12 (endoplasmic reticulum)	1.23821	3.7986	4.4808	0.00151474	0.0111828	-0.947644
326618	Tpm4	tropomyosin 4	-0.781342	5.55524	-4.48034	0.00151574	0.0111828	-1.23031
16647	Kpna2	karyopherin (importin) alpha 2	-0.685664	7.10706	-4.47952	0.00151754	0.0111828	-1.34074
73852	D3Ertd751e	DNA segment, Chr 3, ERATO Doi 751, expressed	-1.86263	2.71516	-4.47933	0.00151796	0.0111828	-0.788592
16598	Klf2	Kruppel-like factor 2 (lung)	4.29657	0.0123833	4.47879	0.00151914	0.0111828	-1.35438
11433	Acp5	acid phosphatase 5, tartrate resistant	-0.935778	9.29695	-4.47877	0.00151918	0.0111828	-1.34006
381314	Iars2	isoleucine-tRNA synthetase 2, mitochondrial	-0.75564	6.25802	-4.47816	0.00152052	0.0111828	-1.30255
215114	Hip1	huntingtin interacting protein 1	2.24877	1.79409	4.47801	0.00152086	0.0111828	-0.758835
100502987	Gm17066	predicted gene 17066	-0.917357	4.71621	-4.47672	0.00152369	0.0111847	-1.10991
76972	Snhg20	small nucleolar RNA host gene 20	1.48325	3.24048	4.47671	0.00152371	0.0111847	-0.863597
328110	Prpf39	pre-mRNA processing factor 39	0.729157	6.60545	4.47663	0.00152389	0.0111847	-1.32694
22099	Tsn	translin	-0.694542	6.82781	-4.47528	0.00152687	0.0111998	-1.33832
22377	Wbp1	WW domain binding protein 1	-0.99924	5.00842	-4.47044	0.00153759	0.0112643	-1.16309
76954	St5	suppression of tumorigenicity 5	1.32394	4.47084	4.46998	0.00153862	0.0112643	-1.07043
20352	Sema4b	sema domain, immunoglobulin domain (Ig), transmembrane domain (TM) and short cytoplasmic domain, (semaphorin) 4B	1.96527	2.50657	4.46981	0.001539	0.0112643	-0.784666
16995	Ltb4r1	leukotriene B4 receptor 1	4.4194	0.665941	4.46963	0.00153939	0.0112643	-1.14299
23881	G3bp2	GTPase activating protein (SH3 domain) binding protein 2	-0.815422	6.63028	-4.46882	0.0015412	0.0112708	-1.33836
353187	Nr1d2	nuclear receptor subfamily 1, group D, member 2	1.94863	2.4891	4.46755	0.00154403	0.0112846	-0.786602
14129	Fcgr1	Fc receptor, IgG, high affinity I	2.98524	1.59158	4.46696	0.00154536	0.0112875	-0.811814
11820	App	amyloid beta (A4) precursor protein	3.81145	1.60791	4.46594	0.00154762	0.0112973	-0.860778
71927	Itfg1	integrin alpha FG-GAP repeat containing 1	-0.921511	4.93888	-4.46437	0.00155114	0.0113162	-1.16388
171504	Apobr	apolipoprotein B receptor	3.05466	1.30361	4.46168	0.0015572	0.0113535	-0.863538
54609	Ubqln2	ubiquilin 2	-0.759317	6.07822	-4.46014	0.00156069	0.011372	-1.3156
72514	Fgfbp3	fibroblast growth factor binding protein 3	3.15116	0.906961	4.45775	0.00156608	0.0113926	-0.952273
209195	Clic6	chloride intracellular channel 6	6.31073	-0.192429	4.45749	0.00156667	0.0113926	-1.73653
72345	Amer1	APC membrane recruitment 1	-1.14983	3.93587	-4.45692	0.00156796	0.0113926	-1.00531
19358	Rad23a	RAD23 homolog A, nucleotide excision repair protein	-1.36008	6.28061	-4.45683	0.00156818	0.0113926	-1.32273
14396	Gabra3	gamma-aminobutyric acid (GABA) A receptor, subunit alpha 3	-6.63049	-0.785038	-4.4566	0.00156869	0.0113926	-1.74549
93684	Selenof	selenoprotein F	-0.695394	6.83579	-4.4564	0.00156915	0.0113926	-1.36725
68646	Nadk2	NAD kinase 2, mitochondrial	-0.713447	8.50809	-4.45545	0.00157131	0.0114014	-1.38764
227541	Camk1d	calcium/calmodulin-dependent protein kinase ID	2.94281	1.52646	4.45435	0.00157381	0.0114127	-0.830872
433182	Eno1b	enolase 1B, retrotransposed	-2.96949	0.995175	-4.45357	0.00157559	0.0114188	-0.929018
68044	Chac2	ChaC, cation transport regulator 2	-1.10412	4.95765	-4.45135	0.00158066	0.0114487	-1.18039
606736	C920009B18Rik	RIKEN cDNA C920009B18 gene	5.81213	-2.40165	4.44946	0.00158499	0.0114732	-1.85345
333193	Proser3	proline and serine rich 3	-1.82843	2.26652	-4.44657	0.00159165	0.0115145	-0.804134
17279	Melk	maternal embryonic leucine zipper kinase	-0.987715	4.96588	-4.44614	0.00159265	0.0115149	-1.19318
12616	Cenpb	centromere protein B	-0.742446	6.48776	-4.44462	0.00159616	0.0115333	-1.36849
72244	1600014C10Rik	RIKEN cDNA 1600014C10 gene	2.96491	1.39468	4.4421	0.001602	0.0115686	-0.863667
240334	Pcyox1l	prenylcysteine oxidase 1 like	1.92684	2.0327	4.44022	0.00160637	0.0115872	-0.804973
14735	Gpc4	glypican 4	0.82948	5.86081	4.44017	0.00160649	0.0115872	-1.32518
105670	Rcbtb2	regulator of chromosome condensation (RCC1) and BTB (POZ) domain containing protein 2	2.68087	1.29448	4.43913	0.00160892	0.0115888	-0.868605
54709	Eif3i	eukaryotic translation initiation factor 3, subunit I	0.814979	6.89624	4.43883	0.00160962	0.0115888	-1.39543
24127	Xrn1	5'-3' exoribonuclease 1	-0.920475	5.49715	-4.43823	0.00161102	0.0115888	-1.283
232087	Mat2a	methionine adenosyltransferase II, alpha	-0.836179	7.15238	-4.43791	0.00161177	0.0115888	-1.40412
22187	Ubb	ubiquitin B	0.808018	6.3833	4.43776	0.00161212	0.0115888	-1.37234
215387	Ncaph	non-SMC condensin I complex, subunit H	-0.845475	6.60915	-4.43762	0.00161245	0.0115888	-1.38431
60525	Acss2	acyl-CoA synthetase short-chain family member 2	-1.29483	4.61892	-4.43584	0.00161661	0.0116118	-1.14332
64294	Itm2c	integral membrane protein 2C	1.60247	2.79777	4.43326	0.00162267	0.0116484	-0.869407
268445	Ankrd13b	ankyrin repeat domain 13b	2.95556	1.51559	4.43212	0.00162536	0.0116549	-0.864003
72831	Dhx30	DEAH (Asp-Glu-Ala-His) box polypeptide 30	0.791818	5.61921	4.43206	0.0016255	0.0116549	-1.31197
80719	Igsf6	immunoglobulin superfamily, member 6	3.02651	2.94034	4.42986	0.00163072	0.0116854	-0.846524
11461	Actb	actin, beta	0.71414	10.2488	4.42739	0.00163657	0.0117163	-1.39547
21763	Tex2	testis expressed gene 2	-0.980573	4.42499	-4.42668	0.00163827	0.0117163	-1.13518
320706	Soga1	suppressor of glucose, autophagy associated 1	-1.50357	2.81341	-4.42667	0.00163827	0.0117163	-0.881233
13560	E4f1	E4F transcription factor 1	1.15253	5.36308	4.42641	0.0016389	0.0117163	-1.27907
56809	Gmeb1	glucocorticoid modulatory element binding protein 1	-0.861311	4.96522	-4.42535	0.00164142	0.0117225	-1.22817
233186	Siglecf	sialic acid binding Ig-like lectin F	2.28666	2.89828	4.42523	0.00164171	0.0117225	-0.871546
67073	Pi4k2b	phosphatidylinositol 4-kinase type 2 beta	-0.914543	4.99808	-4.42393	0.00164481	0.0117297	-1.23381
19735	Rgs2	regulator of G-protein signaling 2	2.88292	1.55951	4.42361	0.00164559	0.0117297	-0.861601
73690	Glipr1	GLI pathogenesis-related 1 (glioma)	2.23219	1.66251	4.42322	0.00164651	0.0117297	-0.835471
11306	Abcb7	ATP-binding cassette, sub-family B (MDR/TAP), member 7	-0.733549	6.34457	-4.42318	0.0016466	0.0117297	-1.39225
22779	Ikzf2	IKAROS family zinc finger 2	2.15304	2.23032	4.42217	0.00164902	0.0117401	-0.832678
68196	Hsbp1	heat shock factor binding protein 1	0.857479	5.22445	4.42107	0.00165167	0.011752	-1.27523
72103	Aplf	aprataxin and PNKP like factor	-0.922608	4.84017	-4.42025	0.00165363	0.0117573	-1.21417
109978	Art4	ADP-ribosyltransferase 4	-1.00416	6.24998	-4.41995	0.00165436	0.0117573	-1.38535
226646	Ndufs2	NADH:ubiquinone oxidoreductase core subunit S2	0.741494	6.78567	4.4195	0.00165543	0.0117581	-1.42157
18858	Pmp22	peripheral myelin protein 22	2.98053	0.92955	4.41731	0.00166071	0.0117859	-0.98034
117150	Pip4k2c	phosphatidylinositol-5-phosphate 4-kinase, type II, gamma	-0.834961	7.11126	-4.41655	0.00166256	0.0117859	-1.4355
71929	Tmem123	transmembrane protein 123	-0.92944	5.40045	-4.41653	0.0016626	0.0117859	-1.30307
230779	Serinc2	serine incorporator 2	-3.62447	1.61044	-4.41626	0.00166325	0.0117859	-0.908055
74868	Tmem65	transmembrane protein 65	-1.31866	4.27381	-4.41533	0.0016655	0.011795	-1.11663
68916	Cdkal1	CDK5 regulatory subunit associated protein 1-like 1	-1.14028	3.74862	-4.41442	0.00166771	0.0117971	-1.03796
225659	Cep76	centrosomal protein 76	-0.776761	7.58493	-4.4144	0.00166775	0.0117971	-1.44855
74764	Klc4	kinesin light chain 4	1.35891	4.50345	4.41336	0.00167027	0.011808	-1.15907
77035	Kdm8	lysine (K)-specific demethylase 8	-1.20777	3.60013	-4.41257	0.0016722	0.0118147	-1.0156
12868	Cox8a	cytochrome c oxidase subunit 8A	0.858282	6.78139	4.41001	0.00167843	0.0118474	-1.43455
110616	Atxn3	ataxin 3	-0.922441	5.4981	-4.40987	0.00167878	0.0118474	-1.326
12810	Coch	cochlin	5.72124	-1.6474	4.40598	0.00168831	0.0119015	-1.83132
20720	Serpine2	serine (or cysteine) peptidase inhibitor, clade E, member 2	4.20525	1.23331	4.40594	0.00168841	0.0119015	-1.0385
75210	Prr3	proline-rich polypeptide 3	1.82757	2.60593	4.40457	0.00169177	0.0119182	-0.885505
14870	Gstp1	glutathione S-transferase, pi 1	1.3849	4.06968	4.40217	0.00169769	0.0119432	-1.10255
12545	Cdc7	cell division cycle 7 (S. cerevisiae)	-1.24193	5.18708	-4.40197	0.00169819	0.0119432	-1.28524
18607	Pdpk1	3-phosphoinositide dependent protein kinase 1	-0.739411	7.06566	-4.40193	0.00169828	0.0119432	-1.4572
227102	Ormdl1	ORM1-like 1 (S. cerevisiae)	-0.945036	4.51915	-4.40114	0.00170023	0.01195	-1.18988
12050	Bcl2l2	BCL2-like 2	1.59418	3.06255	4.39993	0.00170324	0.0119642	-0.947122
627049	Zfp800	zinc finger protein 800	-0.915996	5.26519	-4.39883	0.00170598	0.0119765	-1.31144
20779	Src	Rous sarcoma oncogene	5.93263	-2.33138	4.39827	0.00170736	0.0119792	-1.87599
79044	Mrps34	mitochondrial ribosomal protein S34	1.15605	4.3382	4.39608	0.00171282	0.0120106	-1.16298
19899	Rpl18	ribosomal protein L18	0.751791	8.95991	4.39527	0.00171484	0.0120177	-1.47343
70594	5730460C07Rik	RIKEN cDNA 5730460C07 gene	-1.8271	2.61665	-4.39434	0.00171717	0.0120271	-0.89956
15900	Irf8	interferon regulatory factor 8	2.85567	1.51924	4.39358	0.00171907	0.0120321	-0.90197
27205	Podxl	podocalyxin-like	-1.46018	6.04159	-4.39315	0.00172015	0.0120321	-1.39538
28064	Yipf3	Yip1 domain family, member 3	0.836631	5.27113	4.39262	0.00172147	0.0120321	-1.32529
18643	Pfn1	profilin 1	0.867354	8.55982	4.39247	0.00172185	0.0120321	-1.4826
225289	AW554918	expressed sequence AW554918	-1.81322	2.94705	-4.39068	0.00172635	0.012055	-0.938163
52033	Pbk	PDZ binding kinase	-1.01844	5.91752	-4.39013	0.00172773	0.012055	-1.40128
78070	Cpt1c	carnitine palmitoyltransferase 1c	4.43241	0.532741	4.38968	0.00172886	0.012055	-1.27502
20085	Rps19	ribosomal protein S19	0.825169	8.81751	4.38958	0.00172911	0.012055	-1.48413
101502	Hsd3b7	hydroxy-delta-5-steroid dehydrogenase, 3 beta- and steroid delta-isomerase 7	1.74044	2.43978	4.38736	0.00173471	0.012083	-0.898697
245000	Atr	ataxia telangiectasia and Rad3 related	-1.13595	4.76025	-4.3872	0.00173512	0.012083	-1.24474
215512	Fam117a	family with sequence similarity 117, member A	-1.07201	7.85691	-4.38615	0.00173778	0.0120942	-1.49237
237911	Brip1	BRCA1 interacting protein C-terminal helicase 1	-1.7093	4.22279	-4.38578	0.00173874	0.0120942	-1.13709
263803	Pkn3	protein kinase N3	2.86751	1.02369	4.38453	0.0017419	0.0121092	-0.989597
68510	Ints1	integrator complex subunit 1	-0.690612	6.5927	-4.38407	0.00174306	0.0121104	-1.46679
73910	Arhgap18	Rho GTPase activating protein 18	2.32104	1.68554	4.38182	0.00174881	0.0121433	-0.889379
72155	Cenpn	centromere protein N	-1.11021	4.8019	-4.38127	0.0017502	0.012146	-1.26111
14924	Magi1	membrane associated guanylate kinase, WW and PDZ domain containing 1	-1.18542	5.08289	-4.38078	0.00175146	0.0121478	-1.30363
21676	Tead1	TEA domain family member 1	-1.42591	3.12582	-4.37939	0.001755	0.0121601	-0.988772
12778	Ackr3	atypical chemokine receptor 3	-1.46357	7.0904	-4.3793	0.00175524	0.0121601	-1.48534
17113	M6pr	mannose-6-phosphate receptor, cation dependent	0.74173	7.24822	4.37663	0.00176208	0.0121761	-1.50065
80914	Uck2	uridine-cytidine kinase 2	1.45618	4.22753	4.37599	0.00176373	0.0121761	-1.16442
12039	Bckdha	branched chain ketoacid dehydrogenase E1, alpha polypeptide	1.60256	2.72047	4.37579	0.00176426	0.0121761	-0.942353
59035	Carm1	coactivator-associated arginine methyltransferase 1	-0.80235	5.52182	-4.37563	0.00176466	0.0121761	-1.38406
66840	Wdr45b	WD repeat domain 45B	1.02266	4.19026	4.37557	0.00176481	0.0121761	-1.17297
434246	Trim72	tripartite motif-containing 72	3.68371	0.533162	4.37524	0.00176567	0.0121761	-1.19042
12532	Cdc25c	cell division cycle 25C	-1.10167	4.42113	-4.37496	0.00176638	0.0121761	-1.20827
66235	Eif1ax	eukaryotic translation initiation factor 1A, X-linked	-0.676122	6.94555	-4.37464	0.00176723	0.0121761	-1.49568
107272	Psat1	phosphoserine aminotransferase 1	1.34971	5.17799	4.37449	0.00176759	0.0121761	-1.3228
110750	Cse1l	chromosome segregation 1-like (S. cerevisiae)	-0.734032	7.21973	-4.37449	0.00176761	0.0121761	-1.50309
210106	Tent4a	terminal nucleotidyltransferase 4A	-0.877303	5.0591	-4.37367	0.00176972	0.0121837	-1.32013
17904	Myl6	myosin, light polypeptide 6, alkali, smooth muscle and non-muscle	0.70996	6.99716	4.37236	0.00177311	0.0122001	-1.5009
73132	Slc25a16	solute carrier family 25 (mitochondrial carrier, Graves disease autoantigen), member 16	-1.22236	3.70517	-4.37119	0.00177614	0.012214	-1.09221
231821	Adap1	ArfGAP with dual PH domains 1	2.85894	1.16545	4.37067	0.00177748	0.0122163	-0.980779
22696	Zfp37	zinc finger protein 37	4.82034	0.102019	4.36811	0.00178414	0.0122551	-1.49432
100041677	Zfp984	zinc finger protein 984	4.58509	0.889436	4.36732	0.00178621	0.0122623	-1.20051
18087	Nktr	natural killer tumor recognition sequence	-0.833419	6.90913	-4.3664	0.00178862	0.0122719	-1.5058
59052	Mettl9	methyltransferase like 9	-0.781442	5.39489	-4.36352	0.00179614	0.0123165	-1.38647
68929	Mospd3	motile sperm domain containing 3	0.910651	5.08084	4.36157	0.00180128	0.0123448	-1.3424
12988	Csk	c-src tyrosine kinase	0.947218	4.53235	4.35958	0.00180653	0.0123737	-1.25592
13035	Ctsg	cathepsin G	5.68393	-1.67189	4.35831	0.00180988	0.0123897	-1.8676
73884	Zdbf2	zinc finger, DBF-type containing 2	5.55356	-2.52911	4.35505	0.00181854	0.0124358	-1.94179
14064	F2rl2	coagulation factor II (thrombin) receptor-like 2	4.33934	0.421534	4.355	0.00181866	0.0124358	-1.31743
109754	Cyb5r3	cytochrome b5 reductase 3	-0.914651	6.49216	-4.35436	0.00182036	0.0124404	-1.50354
100043597	Srcap	Snf2-related CREBBP activator protein	-0.6789	8.20053	-4.35219	0.00182617	0.0124615	-1.54706
269831	Tspan12	tetraspanin 12	6.3256	-2.14753	4.35215	0.00182627	0.0124615	-1.88125
791290	Gm9938	predicted gene 9938	-1.41133	3.57512	-4.35204	0.00182655	0.0124615	-1.09472
232889	Pla2g4c	phospholipase A2, group IVC (cytosolic, calcium-independent)	-2.32043	1.77692	-4.35152	0.00182796	0.0124641	-0.925207
22033	Traf5	TNF receptor-associated factor 5	-1.47576	3.40381	-4.34857	0.00183586	0.0125062	-1.07078
269702	Mphosph9	M-phase phosphoprotein 9	-0.935863	4.50804	-4.34845	0.0018362	0.0125062	-1.26751
270906	Prr11	proline rich 11	-0.851141	5.8902	-4.34494	0.00184564	0.0125634	-1.47119
233812	Mosmo	modulator of smoothened	-1.09732	4.36642	-4.34346	0.00184964	0.0125815	-1.24706
381738	Drc1	dynein regulatory complex subunit 1	5.52732	-2.542	4.34319	0.00185037	0.0125815	-1.9524
381810	Lpar5	lysophosphatidic acid receptor 5	5.47978	-2.56467	4.34157	0.00185476	0.0126043	-1.95799
13548	Dyrk1a	dual-specificity tyrosine-(Y)-phosphorylation regulated kinase 1a	-0.73392	6.92564	-4.33621	0.00186938	0.0126897	-1.55348
17203	Mc5r	melanocortin 5 receptor	5.50226	-2.55024	4.33619	0.00186943	0.0126897	-1.9588
68778	Gucd1	guanylyl cyclase domain containing 1	-0.835248	6.46794	-4.33482	0.00187321	0.0127082	-1.53329
71883	Coq2	coenzyme Q2 4-hydroxybenzoate polyprenyltransferase	-1.36116	3.82838	-4.33346	0.00187695	0.0127264	-1.16446
380959	Alg10b	asparagine-linked glycosylation 10B (alpha-1,2-glucosyltransferase)	-0.824369	5.07977	-4.33191	0.00188122	0.0127483	-1.38799
12724	Clcn2	chloride channel, voltage-sensitive 2	0.77011	5.88748	4.33074	0.00188445	0.0127558	-1.4957
66940	Shisa5	shisa family member 5	1.41395	3.09009	4.33069	0.00188459	0.0127558	-1.05617
17169	Mark3	MAP/microtubule affinity regulating kinase 3	-0.770638	6.40511	-4.33036	0.0018855	0.0127558	-1.53727
67120	Ttc14	tetratricopeptide repeat domain 14	-1.07847	6.3524	-4.32927	0.00188851	0.0127691	-1.52959
68628	Fbxw9	F-box and WD-40 domain protein 9	2.12087	2.64128	4.32873	0.00188999	0.012772	-0.988064
52690	Setd3	SET domain containing 3	-0.701057	6.58382	-4.3277	0.00189287	0.0127782	-1.55249
227737	Fam129b	family with sequence similarity 129, member B	2.97498	0.881164	4.32764	0.00189302	0.0127782	-1.0908
56401	P3h1	prolyl 3-hydroxylase 1	2.42489	1.38288	4.325	0.00190038	0.0128152	-0.988131
12995	Csnk2a1	casein kinase 2, alpha 1 polypeptide	-0.707818	7.40917	-4.32491	0.00190062	0.0128152	-1.58311
112403	Dxo	decapping exoribonuclease	-0.833608	5.57598	-4.32259	0.00190712	0.0128427	-1.47112
72119	Tpx2	TPX2, microtubule-associated	-0.656385	8.11999	-4.32232	0.00190785	0.0128427	-1.59317
12982	Csf2ra	colony stimulating factor 2 receptor, alpha, low-affinity (granulocyte-macrophage)	1.95923	2.56218	4.32231	0.00190789	0.0128427	-0.994696
210982	Bicral	BRD4 interacting chromatin remodeling complex associated protein like	-0.801317	5.20722	-4.31892	0.00191739	0.0128966	-1.42759
71567	Mcm9	minichromosome maintenance 9 homologous recombination repair factor	-1.08221	3.89144	-4.3187	0.00191803	0.0128966	-1.20473
69537	Dnase1l1	deoxyribonuclease 1-like 1	-1.39142	4.55986	-4.31712	0.00192247	0.0129179	-1.30817
56248	Ak3	adenylate kinase 3	-0.834688	5.49862	-4.3168	0.00192337	0.0129179	-1.46997
77032	Tstd3	thiosulfate sulfurtransferase (rhodanese)-like domain containing 3	1.12195	3.85444	4.31644	0.00192439	0.0129179	-1.20261
227622	Paxx	non-homologous end joining factor	2.689	1.17185	4.31546	0.00192717	0.0129294	-1.03574
28019	Ing4	inhibitor of growth family, member 4	0.940016	5.17669	4.31353	0.00193264	0.0129589	-1.42933
20135	Rrm2	ribonucleotide reductase M2	-0.701943	8.11513	-4.31235	0.00193599	0.0129741	-1.60827
29870	Gtse1	G two S phase expressed protein 1	0.806288	6.21912	4.31103	0.00193974	0.0129921	-1.5544
71643	Zgrf1	zinc finger, GRF-type containing 1	-1.0462	4.45088	-4.30865	0.00194655	0.0130305	-1.31493
227644	Snapc4	small nuclear RNA activating complex, polypeptide 4	0.930766	5.13686	4.30669	0.00195216	0.0130608	-1.43357
72736	Tmx1	thioredoxin-related transmembrane protein 1	-0.781132	6.91708	-4.30467	0.00195795	0.0130789	-1.60125
66885	Acadsb	acyl-Coenzyme A dehydrogenase, short/branched chain	-0.748974	6.88308	-4.30407	0.00195968	0.0130789	-1.60128
69944	2810021J22Rik	RIKEN cDNA 2810021J22 gene	-1.50224	2.93116	-4.30376	0.00196058	0.0130789	-1.07042
13732	Emp3	epithelial membrane protein 3	2.72828	1.55598	4.30367	0.00196084	0.0130789	-1.00927
22003	Tpm1	tropomyosin 1, alpha	0.982066	6.12984	4.30343	0.00196154	0.0130789	-1.55544
212999	Tnpo2	transportin 2 (importin 3, karyopherin beta 2b)	-0.709316	6.82796	-4.30334	0.00196178	0.0130789	-1.60066
20334	Sec23a	SEC23 homolog A, COPII coat complex component	-0.764929	6.75256	-4.30299	0.00196281	0.0130789	-1.59775
432879	Kbtbd6	kelch repeat and BTB (POZ) domain containing 6	-1.6233	2.70785	-4.30274	0.00196352	0.0130789	-1.04327
68126	Fahd2a	fumarylacetoacetate hydrolase domain containing 2A	-1.50373	3.08727	-4.29985	0.00197188	0.0131274	-1.09606
234199	Fgl1	fibrinogen-like protein 1	5.77276	-2.42242	4.29939	0.00197323	0.0131287	-1.96031
241274	Pnpla7	patatin-like phospholipase domain containing 7	-0.97249	5.3185	-4.29904	0.00197425	0.0131287	-1.46917
212090	Tmem60	transmembrane protein 60	-1.18871	4.27559	-4.29707	0.00197996	0.0131595	-1.29826
245902	Ccdc15	coiled-coil domain containing 15	-2.07237	1.8807	-4.29575	0.0019838	0.0131778	-0.996168
77011	Ticrr	TOPBP1-interacting checkpoint and replication regulator	-1.27685	5.38432	-4.29521	0.0019854	0.0131812	-1.47446
15516	Hsp90ab1	heat shock protein 90 alpha (cytosolic), class B member 1	0.807504	11.1088	4.29442	0.0019877	0.0131843	-1.56571
75338	Ccdc83	coiled-coil domain containing 83	5.41811	-2.59375	4.2936	0.0019901	0.0131843	-1.99665
19730	Ralgds	ral guanine nucleotide dissociation stimulator	1.59309	2.49081	4.29307	0.00199164	0.0131843	-1.03754
233103	4931406P16Rik	RIKEN cDNA 4931406P16 gene	-1.03695	4.20813	-4.29286	0.00199226	0.0131843	-1.29791
66515	Cul7	cullin 7	0.778064	5.48354	4.29273	0.00199265	0.0131843	-1.50735
234915	Cep126	centrosomal protein 126	2.2524	1.59247	4.29232	0.00199384	0.0131843	-1.00836
64602	Ireb2	iron responsive element binding protein 2	-0.660127	7.07813	-4.29222	0.00199415	0.0131843	-1.62623
20535	Slc4a2	solute carrier family 4 (anion exchanger), member 2	0.774899	5.99299	4.29207	0.00199459	0.0131843	-1.56517
76789	Mzt1	mitotic spindle organizing protein 1	-1.23898	5.80222	-4.29135	0.00199671	0.0131867	-1.53344
108737	Oxsr1	oxidative-stress responsive 1	-0.670638	6.63125	-4.2912	0.00199712	0.0131867	-1.61133
17847	Usp34	ubiquitin specific peptidase 34	-0.668668	7.38674	-4.287	0.00200953	0.0132614	-1.64119
81910	Rrbp1	ribosome binding protein 1	0.910164	5.96163	4.28627	0.00201168	0.0132683	-1.56791
22770	Zhx1	zinc fingers and homeoboxes 1	-0.861109	5.35392	-4.28462	0.00201657	0.0132933	-1.49946
56644	Clec7a	C-type lectin domain family 7, member a	2.54372	1.64263	4.28266	0.00202242	0.0133246	-1.02275
15510	Hspd1	heat shock protein 1 (chaperonin)	0.89821	7.77251	4.28199	0.00202442	0.0133305	-1.65309
27015	Polk	polymerase (DNA directed), kappa	0.996858	4.60609	4.28133	0.00202638	0.0133362	-1.38533
68209	Rnaseh2c	ribonuclease H2, subunit C	-0.799858	5.56968	-4.28037	0.00202924	0.0133457	-1.53556
80708	Pacsin3	protein kinase C and casein kinase substrate in neurons 3	2.38325	1.44706	4.2801	0.00203003	0.0133457	-1.03648
72033	Tsc22d2	TSC22 domain family, member 2	0.695174	6.64987	4.27914	0.00203291	0.0133473	-1.63095
67629	Spc24	SPC24, NDC80 kinetochore complex component, homolog (S. cerevisiae)	-0.929327	5.16199	-4.27879	0.00203397	0.0133473	-1.47859
264064	Cdk8	cyclin-dependent kinase 8	-0.7194	6.62577	-4.27873	0.00203416	0.0133473	-1.62972
14067	F5	coagulation factor V	2.67298	2.00325	4.27855	0.00203468	0.0133473	-1.01917
71726	Smug1	single-strand selective monofunctional uracil DNA glycosylase	-1.64382	2.88678	-4.27181	0.00205499	0.0134732	-1.10764
238831	Ppwd1	peptidylprolyl isomerase domain and WD repeat containing 1	-0.873899	4.98486	-4.2707	0.00205839	0.0134882	-1.46534
20201	S100a8	S100 calcium binding protein A8 (calgranulin A)	3.49391	3.58941	4.27014	0.00206007	0.0134919	-1.12291
99887	Tmem56	transmembrane protein 56	-0.854736	6.96671	-4.26776	0.00206731	0.013532	-1.65918
15894	Icam1	intercellular adhesion molecule 1	3.08302	1.12757	4.26657	0.00207094	0.0135485	-1.12127
235956	Zfp825	zinc finger protein 825	-1.81234	2.61528	-4.26565	0.00207377	0.013554	-1.08186
22032	Traf4	TNF receptor associated factor 4	0.864726	5.65198	4.26556	0.00207403	0.013554	-1.56805
73804	Kif2c	kinesin family member 2C	-0.905215	5.74642	-4.2648	0.00207637	0.013562	-1.5777
19309	Pygm	muscle glycogen phosphorylase	2.80169	1.01333	4.26427	0.00207799	0.0135633	-1.12769
545056	Gm5801	ubiquitin-conjugating enzyme E2, J2 homolog pseudogene	-4.82342	-0.307901	-4.264	0.00207881	0.0135633	-1.75085
73061	Cldn34c1	claudin 34C1	-5.48192	-2.54592	-4.26307	0.00208166	0.0135719	-2.00807
208606	Rsrc2	arginine/serine-rich coiled-coil 2	0.653374	7.00982	4.26284	0.00208237	0.0135719	-1.66984
227707	BC005624	cDNA sequence BC005624	0.888128	5.59057	4.26134	0.00208701	0.0135948	-1.56669
12527	Cd9	CD9 antigen	1.35322	3.52054	4.26051	0.00208955	0.013604	-1.22502
68275	Rpa1	replication protein A1	-0.882366	6.80276	-4.26	0.00209112	0.0136069	-1.66485
67296	Socs4	suppressor of cytokine signaling 4	-1.01976	4.77815	-4.25754	0.00209874	0.0136491	-1.44748
107503	Atf5	activating transcription factor 5	0.969726	4.29035	4.25674	0.00210121	0.0136554	-1.36989
74044	Ttf2	transcription termination factor, RNA polymerase II	-0.800977	5.42005	-4.2565	0.00210196	0.0136554	-1.55284
225745	Haus1	HAUS augmin-like complex, subunit 1	-1.11117	3.95843	-4.2546	0.00210786	0.0136864	-1.31124
21817	Tgm2	transglutaminase 2, C polypeptide	-0.748128	7.41822	-4.25378	0.00211042	0.0136957	-1.6927
140580	Elmo1	engulfment and cell motility 1	1.65756	2.50168	4.25221	0.00211533	0.0137202	-1.09478
58996	Arhgap23	Rho GTPase activating protein 23	-0.815645	8.3994	-4.25102	0.00211904	0.0137327	-1.70132
100763	Ube3c	ubiquitin protein ligase E3C	-0.67753	6.40214	-4.25086	0.00211954	0.0137327	-1.66067
100124675	Trbv13-2	T cell receptor beta, variable 13-2	5.50161	-2.54916	4.24956	0.00212361	0.0137518	-2.01849
13924	Ptprv	protein tyrosine phosphatase, receptor type, V	6.13231	-2.24465	4.24906	0.00212521	0.0137548	-1.96771
211986	Tmem18	transmembrane protein 18	-1.29131	3.65033	-4.24843	0.00212717	0.0137601	-1.26311
75221	Dpp3	dipeptidylpeptidase 3	-0.752994	5.93374	-4.24782	0.00212909	0.0137651	-1.6268
140630	Ube4a	ubiquitination factor E4A	-0.698265	6.292	-4.24693	0.00213189	0.0137748	-1.65926
15951	Ifi204	interferon activated gene 204	2.81017	0.978216	4.24655	0.00213309	0.0137748	-1.15509
70231	Gorasp2	golgi reassembly stacking protein 2	0.970837	4.63664	4.24622	0.00213413	0.0137748	-1.44436
22241	Ulk1	unc-51 like kinase 1	0.904159	5.91287	4.2459	0.00213514	0.0137748	-1.62592
18806	Pld2	phospholipase D2	2.43605	1.3556	4.24436	0.00214002	0.013799	-1.09141
16553	Kif13a	kinesin family member 13A	2.13979	1.84911	4.24327	0.00214345	0.0138137	-1.06638
12051	Bcl3	B cell leukemia/lymphoma 3	5.67439	-2.4714	4.2394	0.00215577	0.0138854	-2.01125
52150	Kcnk6	potassium inwardly-rectifying channel, subfamily K, member 6	2.23704	1.71157	4.23905	0.00215687	0.0138854	-1.07369
215653	Rassf2	Ras association (RalGDS/AF-6) domain family member 2	2.32241	2.42981	4.23726	0.00216261	0.0139041	-1.09637
17992	Ndufa4	Ndufa4, mitochondrial complex associated	0.675713	7.23139	4.23718	0.00216287	0.0139041	-1.71513
103963	Rpn1	ribophorin I	0.724768	6.10079	4.23707	0.00216322	0.0139041	-1.65993
13885	Esd	esterase D/formylglutathione hydrolase	0.729469	8.12793	4.23398	0.00217311	0.0139603	-1.72932
319651	Usp37	ubiquitin specific peptidase 37	-0.741955	6.33728	-4.2329	0.00217659	0.0139752	-1.68337
20529	Slc31a1	solute carrier family 31, member 1	0.90555	5.40247	4.23025	0.00218516	0.0140135	-1.5894
230101	Gba2	glucosidase beta 2	1.47447	4.07316	4.23005	0.00218581	0.0140135	-1.35887
13135	Dad1	defender against cell death 1	1.16522	5.44921	4.22998	0.00218603	0.0140135	-1.58859
100861649	NA	NA	2.10653	1.74412	4.22776	0.00219323	0.0140488	-1.08737
11636	Ak1	adenylate kinase 1	5.70775	0.218453	4.22756	0.00219386	0.0140488	-1.72891
16154	Il10ra	interleukin 10 receptor, alpha	3.64328	0.599389	4.22661	0.00219695	0.0140554	-1.31888
227937	Pkp4	plakophilin 4	-1.09959	4.84082	-4.22594	0.00219916	0.0140554	-1.50378
227620	Uap1l1	UDP-N-acteylglucosamine pyrophosphorylase 1-like 1	2.87365	1.0085	4.22594	0.00219916	0.0140554	-1.18013
63913	Fam129a	family with sequence similarity 129, member A	1.96123	2.69069	4.22582	0.00219953	0.0140554	-1.14404
14459	Gast	gastrin	5.42288	-2.58927	4.2238	0.00220612	0.0140696	-2.04421
14156	Fen1	flap structure specific endonuclease 1	-0.679231	7.53429	-4.22368	0.00220653	0.0140696	-1.74144
12273	C5ar1	complement component 5a receptor 1	3.88092	0.57413	4.22316	0.00220822	0.0140696	-1.35172
384309	Trim56	tripartite motif-containing 56	-1.40229	5.05031	-4.22289	0.0022091	0.0140696	-1.53022
233887	Zfp553	zinc finger protein 553	-1.17838	3.45228	-4.2227	0.00220971	0.0140696	-1.27339
20202	S100a9	S100 calcium binding protein A9 (calgranulin B)	3.0923	3.68606	4.22267	0.00220982	0.0140696	-1.22896
13709	Elf1	E74-like factor 1	-0.696262	6.51828	-4.22265	0.00220989	0.0140696	-1.71103
67955	Sugt1	SGT1, suppressor of G2 allele of SKP1 (S. cerevisiae)	0.817695	5.26529	4.22199	0.00221205	0.014076	-1.5853
67861	Akr1b10	aldo-keto reductase family 1, member B10 (aldose reductase)	2.17007	1.83762	4.2204	0.00221727	0.0140981	-1.09709
328186	Gm10336	predicted gene 10336	-0.964258	4.28929	-4.22022	0.00221786	0.0140981	-1.42352
100862306	NA	NA	5.92045	-2.35004	4.21933	0.00222079	0.0141018	-2.00495
102866	Pls3	plastin 3 (T-isoform)	0.809544	5.78847	4.21917	0.00222132	0.0141018	-1.65631
67749	Mgarp	mitochondria localized glutamic acid rich protein	5.34654	-2.63077	4.21898	0.00222194	0.0141018	-2.05568
74131	Sash3	SAM and SH3 domain containing 3	1.88999	2.76626	4.21762	0.00222643	0.0141092	-1.16618
66797	Cntnap2	contactin associated protein-like 2	-2.38699	1.80437	-4.2176	0.0022265	0.0141092	-1.10153
72993	Appl1	adaptor protein, phosphotyrosine interaction, PH domain and leucine zipper containing 1	-1.05199	4.34943	-4.21757	0.0022266	0.0141092	-1.43521
66616	Snx9	sorting nexin 9	1.28371	3.23697	4.21688	0.00222888	0.0141162	-1.24737
68520	Zfyve21	zinc finger, FYVE domain containing 21	-1.17815	3.53426	-4.21617	0.00223122	0.0141236	-1.29637
195434	Utp14b	UTP14B small subunit processome component	-1.6788	2.57818	-4.21247	0.00224349	0.0141939	-1.15707
232196	C87436	expressed sequence C87436	-1.34453	3.5515	-4.20933	0.00225395	0.0142526	-1.30453
19877	Rock1	Rho-associated coiled-coil containing protein kinase 1	-0.741083	7.43746	-4.20829	0.00225743	0.0142645	-1.76351
100038746	Gm1976	predicted gene 1976	-1.92656	2.35988	-4.20807	0.00225818	0.0142645	-1.13812
230075	Ndufb6	NADH:ubiquinone oxidoreductase subunit B6	0.776099	5.51523	4.2077	0.0022594	0.0142648	-1.64222
381695	N4bp2l2	NEDD4 binding protein 2-like 2	-0.746459	5.82789	-4.20309	0.00227495	0.0143424	-1.68529
230770	Tmem39b	transmembrane protein 39b	1.38852	3.32152	4.20303	0.00227515	0.0143424	-1.27711
69697	Camsap3	calmodulin regulated spectrin-associated protein family, member 3	5.55424	-1.73743	4.203	0.00227525	0.0143424	-1.98706
70439	Taf15	TATA-box binding protein associated factor 15	-0.703181	6.5186	-4.20202	0.00227853	0.0143556	-1.74291
226421	Rab7b	RAB7B, member RAS oncogene family	5.25513	-1.88262	4.20157	0.00228008	0.0143578	-2.00696
403178	Plcxd1	phosphatidylinositol-specific phospholipase C, X domain containing 1	4.44301	0.0133751	4.19934	0.00228764	0.014398	-1.61899
235626	Setd2	SET domain containing 2	0.634452	7.51117	4.1985	0.00229047	0.0144083	-1.7805
75841	Rnf139	ring finger protein 139	-1.13969	5.84896	-4.19784	0.00229272	0.0144084	-1.68556
212032	Hk3	hexokinase 3	2.93606	2.13388	4.1978	0.00229287	0.0144084	-1.12758
56717	Mtor	mechanistic target of rapamycin kinase	-0.776308	5.5022	-4.19584	0.00229955	0.0144429	-1.65758
18128	Notch1	notch 1	2.42029	1.54525	4.19523	0.00230165	0.0144437	-1.13921
21898	Tlr4	toll-like receptor 4	2.57562	1.11045	4.19511	0.00230206	0.0144437	-1.18593
101488	Slco2b1	solute carrier organic anion transporter family, member 2b1	2.27649	1.68063	4.19409	0.00230553	0.0144579	-1.13386
73473	Iws1	IWS1, SUPT6 interacting protein	-0.72351	6.19396	-4.19308	0.002309	0.0144662	-1.73465
66177	Ubl5	ubiquitin-like 5	0.753479	6.42395	4.19301	0.00230924	0.0144662	-1.75127
22629	Ywhah	tyrosine 3-monooxygenase/tryptophan 5-monooxygenase activation protein, eta polypeptide	-0.709225	5.96434	-4.19221	0.00231198	0.0144759	-1.71639
73683	Atg16l2	autophagy related 16-like 2 (S. cerevisiae)	2.54295	1.51883	4.19168	0.00231382	0.0144799	-1.14858
17948	Naip2	NLR family, apoptosis inhibitory protein 2	3.5331	1.35882	4.18947	0.00232141	0.0145124	-1.20823
103551	Epop	elongin BC and polycomb repressive complex 2 associated protein	3.41424	0.399367	4.18931	0.00232198	0.0145124	-1.39299
18436	P2rx1	purinergic receptor P2X, ligand-gated ion channel, 1	3.1509	1.46728	4.18869	0.00232412	0.0145124	-1.17655
74015	Fcho1	FCH domain only 1	2.2096	1.71615	4.18839	0.00232514	0.0145124	-1.14069
223870	Senp1	SUMO1/sentrin specific peptidase 1	-0.866187	5.73658	-4.18827	0.00232557	0.0145124	-1.69564
66578	Mis18a	MIS18 kinetochore protein A	-0.883481	4.6171	-4.18808	0.00232621	0.0145124	-1.53064
212679	Mars2	methionine-tRNA synthetase 2 (mitochondrial)	-1.38688	2.92993	-4.18703	0.00232984	0.0145276	-1.24336
66355	Gmpr	guanosine monophosphate reductase	-0.678724	8.67949	-4.1859	0.00233376	0.0145446	-1.80018
546336	Prrg1	proline rich Gla (G-carboxyglutamic acid) 1	5.48286	-2.55794	4.18521	0.00233619	0.0145509	-2.06548
63830	Kcnq1ot1	KCNQ1 overlapping transcript 1	-0.988729	5.40489	-4.18492	0.00233718	0.0145509	-1.65598
108078	Olr1	oxidized low density lipoprotein (lectin-like) receptor 1	3.07296	2.26884	4.183	0.00234387	0.014585	-1.14955
24135	Zfp68	zinc finger protein 68	-0.911463	4.65811	-4.18033	0.0023532	0.0146356	-1.54859
140570	Plxnb2	plexin B2	0.845491	5.89432	4.17945	0.00235628	0.0146472	-1.72799
66311	Cenpw	centromere protein W	-1.06614	4.35931	-4.17885	0.00235837	0.0146527	-1.49579
14664	Slc6a9	solute carrier family 6 (neurotransmitter transporter, glycine), member 9	-0.767602	8.46775	-4.17777	0.00236215	0.0146686	-1.81464
102614	Rpp25	ribonuclease P/MRP 25 subunit	5.71462	-1.65797	4.17743	0.00236337	0.0146686	-1.99749
98193	Dcaf8	DDB1 and CUL4 associated factor 8	-0.713584	6.47287	-4.17557	0.0023699	0.0146963	-1.78124
767812	AA474408	expressed sequence AA474408	2.32136	1.40822	4.17547	0.00237025	0.0146963	-1.17201
330836	Slc7a6	solute carrier family 7 (cationic amino acid transporter, y+ system), member 6	-1.10333	4.42967	-4.17482	0.00237255	0.0147011	-1.51312
80913	Pum2	pumilio RNA-binding family member 2	-0.632587	8.02788	-4.17456	0.00237346	0.0147011	-1.8217
228536	Bahd1	bromo adjacent homology domain containing 1	-0.72344	5.67231	-4.17405	0.00237528	0.0147049	-1.71351
71797	Chst13	carbohydrate sulfotransferase 13	5.56853	-2.52402	4.17126	0.00238518	0.0147586	-2.0692
70044	Tut1	terminal uridylyl transferase 1, U6 snRNA-specific	0.971053	4.7924	4.16954	0.00239128	0.0147888	-1.58758
218214	Kdm1b	lysine (K)-specific demethylase 1B	-1.47167	3.64071	-4.16875	0.00239411	0.0147987	-1.37465
72289	Malat1	metastasis associated lung adenocarcinoma transcript 1 (non-coding RNA)	-1.14061	10.3115	-4.16802	0.00239671	0.0148072	-1.79001
320632	Snrnp200	small nuclear ribonucleoprotein 200 (U5)	0.746864	8.81672	4.16714	0.00239983	0.0148142	-1.8274
67760	Slc38a2	solute carrier family 38, member 2	0.63209	8.41958	4.16702	0.00240028	0.0148142	-1.83248
67276	Eri1	exoribonuclease 1	-0.662886	6.58514	-4.16603	0.0024038	0.0148164	-1.8027
20980	Syt2	synaptotagmin II	-5.35971	-2.60581	-4.16603	0.00240383	0.0148164	-2.08771
380684	Nefh	neurofilament, heavy polypeptide	5.33067	-2.63995	4.16589	0.00240431	0.0148164	-2.09476
381903	Alg8	asparagine-linked glycosylation 8 (alpha-1,3-glucosyltransferase)	-1.10265	4.2462	-4.1622	0.00241756	0.0148884	-1.5007
54673	Sh3glb1	SH3-domain GRB2-like B1 (endophilin)	-0.701196	7.16771	-4.16196	0.00241845	0.0148884	-1.82998
12348	Car11	carbonic anhydrase 11	5.42808	-2.59293	4.16149	0.00242012	0.01489	-2.0889
78833	Gins3	GINS complex subunit 3 (Psf3 homolog)	-1.23849	3.60249	-4.16091	0.00242221	0.01489	-1.38798
319448	Fndc3a	fibronectin type III domain containing 3A	1.13026	4.62874	4.16053	0.00242359	0.01489	-1.56968
170459	Stard4	StAR-related lipid transfer (START) domain containing 4	-0.984433	4.94263	-4.16052	0.00242363	0.01489	-1.62429
330474	Zc3h4	zinc finger CCCH-type containing 4	-0.800054	6.37709	-4.15975	0.00242643	0.0148996	-1.79848
67465	Sf3a1	splicing factor 3a, subunit 1	-0.698913	6.45416	-4.15918	0.00242847	0.0149045	-1.8058
50877	Neu3	neuraminidase 3	-1.17525	4.21095	-4.157	0.00243637	0.0149391	-1.50014
18193	Nsd1	nuclear receptor-binding SET-domain protein 1	-0.76749	7.22952	-4.15695	0.00243656	0.0149391	-1.83894
192156	Mvd	mevalonate (diphospho) decarboxylase	3.45563	0.959763	4.15572	0.00244104	0.0149589	-1.31191
20128	Trim30a	tripartite motif-containing 30A	3.28688	1.24647	4.15488	0.0024441	0.0149662	-1.24678
67739	Slc48a1	solute carrier family 48 (heme transporter), member 1	-0.754453	6.74131	-4.15472	0.00244469	0.0149662	-1.82682
70508	Bbx	bobby sox HMG box containing	-0.868438	4.64469	-4.15307	0.00245071	0.0149954	-1.58945
74385	Ap5m1	adaptor-related protein complex 5, mu 1 subunit	-0.9725	4.20519	-4.15229	0.00245355	0.0149982	-1.51231
64898	Lpin2	lipin 2	0.944829	7.72377	4.15227	0.00245364	0.0149982	-1.85363
68176	Inka1	inka box actin regulator 1	-0.898928	5.45468	-4.15156	0.00245621	0.0150063	-1.71663
11430	Acox1	acyl-Coenzyme A oxidase 1, palmitoyl	0.707078	5.69145	4.14999	0.002462	0.0150341	-1.75431
67040	Ddx17	DEAD (Asp-Glu-Ala-Asp) box polypeptide 17	-0.730431	8.69025	-4.14916	0.00246504	0.0150385	-1.85708
30843	Fbxl12	F-box and leucine-rich repeat protein 12	1.27269	3.104	4.14897	0.00246575	0.0150385	-1.32852
67608	Narf	nuclear prelamin A recognition factor	-0.757555	8.70256	-4.14878	0.00246644	0.0150385	-1.85743
67070	Lsm14a	LSM14A mRNA processing body assembly factor	-0.653142	6.99414	-4.14592	0.002477	0.0150931	-1.85044
108115	Slco4a1	solute carrier organic anion transporter family, member 4a1	5.29875	-2.65564	4.14534	0.00247914	0.0150931	-2.11235
68127	B230217C12Rik	RIKEN cDNA B230217C12 gene	5.29875	-2.65564	4.14534	0.00247914	0.0150931	-2.11235
18247	Oaz2	ornithine decarboxylase antizyme 2	-1.18438	4.23263	-4.14328	0.00248677	0.0151319	-1.52434
21843	Tial1	Tia1 cytotoxic granule-associated RNA binding protein-like 1	-0.646435	7.11018	-4.14177	0.00249239	0.0151585	-1.86033
13830	Stom	stomatin	-1.0697	7.31772	-4.14139	0.0024938	0.0151595	-1.86319
12291	Cacna1g	calcium channel, voltage-dependent, T type, alpha 1G subunit	-2.70096	2.79034	-4.14067	0.00249647	0.0151681	-1.24948
19889	Rp2	retinitis pigmentosa 2 homolog	-0.794989	5.03482	-4.14023	0.0024981	0.0151703	-1.67552
20491	Sla	src-like adaptor	1.97873	2.4219	4.13789	0.00250687	0.0152091	-1.24319
18008	Nes	nestin	3.06848	0.906374	4.13758	0.00250804	0.0152091	-1.3124
50907	Preb	prolactin regulatory element binding	0.718773	5.68255	4.13752	0.00250825	0.0152091	-1.7724
75991	Slain2	SLAIN motif family, member 2	0.989831	4.09268	4.13658	0.00251178	0.0152229	-1.5179
74256	Cyld	CYLD lysine 63 deubiquitinase	-0.771106	5.39017	-4.13486	0.00251824	0.0152298	-1.73706
52163	Camk1	calcium/calmodulin-dependent protein kinase I	1.8071	2.52487	4.13449	0.0025196	0.0152298	-1.26198
[truncated: 10,104 more rows]
