# Supplementary material for: The N6-methyladenosine methyltransferase METTL16 enables erythropoiesis through safeguarding genome integrity
Source: Nat Commun. 2022 Oct 28;13:6435. doi: 10.1038/s41467-022-34078-y (PMC9616860; doi:10.1038/s41467-022-34078-y)
Supplement: Supplementary file 7 — Supplementary Data 4 [file 41467_2022_34078_MOESM7_ESM.xlsx]

## Sheet: Table S4 MeRIP-Seq results
chr	start	end	name	score	strand	thickStart	thickEnd	itemRgb	blockCount	blockSizes	blockStarts	logFC	p_value
chr11	70235274	70235297	0610010K14Rik	0	-	70235274	70235297	0	1	23	0	-0.678739	0.000311337
chr16	31947905	31947928	0610012G03Rik	0	-	31947905	31947928	0	1	23	0	-0.737311	0.000430859
chrX	70388970	70388993	1110012L19Rik	0	+	70388970	70388993	0	1	23	0	-1.75838	6.17061e-06
chr2	132692050	132692073	1110034G24Rik	0	+	132692050	132692073	0	1	23	0	-0.980697	0.00193001
chr4	11519209	11519232	1110037F02Rik	0	+	11519209	11519232	0	1	23	0	-0.96615	2.69765e-08
chr15	76950447	76950470	1110038F14Rik	0	+	76950447	76950470	0	1	23	0	-2.203	4.32599e-05
chr5	114809030	114809053	1500011B03Rik	0	-	114809030	114809053	0	1	23	0	-1.00332	0.000132058
chr17	14943567	14943590	1600012H06Rik	0	+	14943567	14943590	0	1	23	0	-1.30004	7.86207e-05
chr9	57253352	57253375	1700017B05Rik	0	-	57253352	57253375	0	1	23	0	-0.845064	9.67274e-07
chr9	57253567	57253590	1700017B05Rik	0	-	57253567	57253590	0	1	23	0	-1.80541	1.77936e-12
chr9	57258138	57258161	1700017B05Rik	0	-	57258138	57258161	0	1	23	0	-0.900304	1.37304e-05
chr9	57258522	57258545	1700017B05Rik	0	-	57258522	57258545	0	1	23	0	-1.39347	8.35694e-07
chr8	116971420	116971443	1700030J22Rik	0	-	116971420	116971443	0	1	23	0	-1.06704	4.67338e-05
chr12	55213892	55213915	1700047I17Rik2	0	+	55213892	55213915	0	1	23	0	0.767145	0.000119006
chr11	105180311	105180334	1700052K11Rik	0	-	105180311	105180334	0	1	23	0	-0.812823	0.000698084
chr5	25530350	25530373	1700096K18Rik	0	+	25530350	25530373	0	1	23	0	-1.45976	1.76719e-06
chr5	25530446	25530469	1700096K18Rik	0	+	25530446	25530469	0	1	23	0	-0.800728	2.95964e-06
chr14	32817304	32817327	1810011H11Rik	0	+	32817304	32817327	0	1	23	0	0.720799	0.00112144
chr9	21594779	21594826	1810026J23Rik	0	+	21594779	21594826	0	1	47	0	-1.76727	2.00819e-07
chr13	63015547	63015570	2010111I01Rik	0	+	63015547	63015570	0	1	23	0	-1.01041	1.71872e-05
chr13	63302533	63302556	2010111I01Rik	0	+	63302533	63302556	0	1	23	0	-1.07635	7.64568e-06
chr7	29247959	29248144	2200002D01Rik	0	-	29247959	29248144	0	2	7,17	0,169	-0.76822	0.000654407
chr12	80124839	80124862	2310015A10Rik	0	-	80124839	80124862	0	1	23	0	-1.36257	1.29378e-05
chr11	69061411	69061434	2310047M10Rik	0	+	69061411	69061434	0	1	23	0	-0.786698	0.00168118
chr12	83950728	83950751	2410016O06Rik	0	+	83950728	83950751	0	1	23	0	-1.04156	0.000590099
chr12	83951111	83951134	2410016O06Rik	0	+	83951111	83951134	0	1	23	0	-1.05676	0.000868531
chr12	83952906	83952929	2410016O06Rik	0	+	83952906	83952929	0	1	23	0	-0.829675	0.000479311
chr5	118262614	118262637	2410131K14Rik	0	+	118262614	118262637	0	1	23	0	3.06798	2.20817e-08
chr8	20405157	20405180	2610005L07Rik	0	-	20405157	20405180	0	1	23	0	-0.863204	0.000426755
chr6	86848665	86848688	2610306M01Rik	0	-	86848665	86848688	0	1	23	0	-1.13943	4.59722e-05
chr11	78277096	78277119	2610507B11Rik	0	+	78277096	78277119	0	1	23	0	-0.735865	0.0015996
chr2	94410462	94410485	2810002D19Rik	0	+	94410462	94410485	0	1	23	0	-1.57824	4.43204e-06
chr8	123042885	123042908	2810013P06Rik	0	+	123042885	123042908	0	1	23	0	-0.726963	0.00155495
chr8	123042957	123042980	2810013P06Rik	0	+	123042957	123042980	0	1	23	0	1.40152	0.00072795
chr8	123044436	123044459	2810013P06Rik	0	+	123044436	123044459	0	1	23	0	-1.44299	8.09356e-05
chr6	134900331	134900354	2810454H06Rik	0	+	134900331	134900354	0	1	23	0	-0.865446	0.000790188
chr6	149327014	149327037	2810474O19Rik	0	+	149327014	149327037	0	1	23	0	-0.873213	0.00042095
chr9	109830438	109830461	3000002C10Rik	0	-	109830438	109830461	0	1	23	0	-1.32093	0.000282341
chr11	50199997	50200020	3010026O09Rik	0	+	50199997	50200020	0	1	23	0	-1.19807	0.000510549
chr16	13677059	13677082	3110001I22Rik	0	+	13677059	13677082	0	1	23	0	-1.00451	0.000132116
chr6	34874183	34874206	3110062M04Rik	0	-	34874183	34874206	0	1	23	0	-1.01883	1.57654e-05
chr5	139360002	139360025	3110082I17Rik	0	-	139360002	139360025	0	1	23	0	-0.801649	0.000763009
chr7	92740802	92740825	4632427E13Rik	0	-	92740802	92740825	0	1	23	0	-1.19498	1.20256e-06
chr7	92741102	92741125	4632427E13Rik	0	-	92741102	92741125	0	1	23	0	-0.819935	0.000112579
chr10	60369134	60369157	4632428N05Rik	0	+	60369134	60369157	0	1	23	0	-0.675337	0.000989298
chr10	60369206	60369229	4632428N05Rik	0	+	60369206	60369229	0	1	23	0	-0.547586	0.00155637
chr1	160077509	160077532	4930523C07Rik	0	+	160077509	160077532	0	1	23	0	-0.8512	0.00130336
chr1	160077725	160077748	4930523C07Rik	0	+	160077725	160077748	0	1	23	0	-0.93151	0.00083929
chr3	91074429	91074452	4930529C04Rik	0	+	91074429	91074452	0	1	23	0	-1.21094	0.000567783
chr3	79631681	79631704	4930579G24Rik	0	+	79631681	79631704	0	1	23	0	-0.974823	0.00102037
chr14	54595460	54595483	4931414P19Rik	0	-	54595460	54595483	0	1	23	0	-1.46512	0.000180472
chr11	29824331	29824354	4931440F15Rik	0	-	29824331	29824354	0	1	23	0	-1.0539	5.7945e-05
chr7	114414899	114414922	4933406I18Rik	0	-	114414899	114414922	0	1	23	0	-1.00476	0.000125901
chr5	23432926	23432949	5031425E22Rik	0	-	23432926	23432949	0	1	23	0	-0.704804	0.000590995
chr15	84948524	84948547	5031439G07Rik	0	-	84948524	84948547	0	1	23	0	-0.897381	0.000654868
chr4	46382286	46382309	5830415F09Rik	0	-	46382286	46382309	0	1	23	0	-1.73083	3.01505e-06
chr3	88788430	88789372	5830417I10Rik	0	+	88788430	88789372	0	2	9,15	0,928	-2.11657	3.54498e-07
chr3	88817699	88817722	5830417I10Rik	0	+	88817699	88817722	0	1	23	0	-1.10006	0.00192014
chr8	20277903	20277926	6820431F20Rik	0	-	20277903	20277926	0	1	23	0	-1.04564	0.000168536
chr7	128236767	128236790	9130023H24Rik	0	-	128236767	128236790	0	1	23	0	-1.38504	0.000286977
chr7	128237650	128237673	9130023H24Rik	0	-	128237650	128237673	0	1	23	0	-0.826249	0.00136093
chr15	98568180	98568203	9330020H09Rik	0	+	98568180	98568203	0	1	23	0	-1.49939	4.90134e-06
chr18	4672776	4672799	9430020K01Rik	0	+	4672776	4672799	0	1	23	0	0.631507	0.000829116
chr18	4674836	4674859	9430020K01Rik	0	+	4674836	4674859	0	1	23	0	-1.21178	2.97445e-06
chr18	4675530	4675553	9430020K01Rik	0	+	4675530	4675553	0	1	23	0	-1.52317	0.000807371
chr18	4675938	4675961	9430020K01Rik	0	+	4675938	4675961	0	1	23	0	-0.971777	0.000105184
chr14	70157515	70157538	9930012K11Rik	0	-	70157515	70157538	0	1	23	0	-1.04276	0.000685381
chr19	29718451	29718474	9930021J03Rik	0	-	29718451	29718474	0	1	23	0	-0.959265	1.88774e-06
chr19	29718643	29718666	9930021J03Rik	0	-	29718643	29718666	0	1	23	0	-0.977149	0.00102696
chr11	48946630	48946653	9930111J21Rik1	0	-	48946630	48946653	0	1	23	0	-0.97638	0.00113221
chr11	48967007	48967030	9930111J21Rik1	0	-	48967007	48967030	0	1	23	0	-0.839385	7.78527e-05
chr11	48967439	48967462	9930111J21Rik1	0	-	48967439	48967462	0	1	23	0	-1.04311	9.89429e-05
chr11	48967679	48967702	9930111J21Rik1	0	-	48967679	48967702	0	1	23	0	-0.853828	0.000316449
chr11	48967084	48967107	9930111J21Rik2	0	-	48967084	48967107	0	1	23	0	1.91096	2.42969e-05
chr11	48967443	48967466	9930111J21Rik2	0	-	48967443	48967466	0	1	23	0	-1.13907	0.000234873
chr11	48967658	48967705	9930111J21Rik2	0	-	48967658	48967705	0	1	47	0	-1.42656	2.04532e-10
chr11	49039298	49039321	9930111J21Rik2	0	-	49039298	49039321	0	1	23	0	-1.30408	4.36534e-06
chr11	49039513	49039536	9930111J21Rik2	0	-	49039513	49039536	0	1	23	0	-1.74741	1.10113e-10
chr14	122105266	122105289	A330035P11Rik	0	-	122105266	122105289	0	1	23	0	-1.31992	8.68584e-05
chr1	85718039	85718062	A630001G21Rik	0	-	85718039	85718062	0	1	23	0	0.752756	0.000759716
chrX	107171561	107171584	A630033H20Rik	0	+	107171561	107171584	0	1	23	0	-1.00698	9.72033e-06
chr2	130874412	130874435	A730017L22Rik	0	-	130874412	130874435	0	1	23	0	-0.830278	0.00161199
chr5	107503698	107503721	A830010M20Rik	0	+	107503698	107503721	0	1	23	0	-0.791014	0.00167541
chr17	33982638	33982661	AA388235	0	+	33982638	33982661	0	1	23	0	-1.50768	2.2598e-06
chr7	127092659	127092682	AI467606	0	+	127092659	127092682	0	1	23	0	-0.76959	0.000277117
chr7	127093618	127093641	AI467606	0	+	127093618	127093641	0	1	23	0	-0.874211	2.44957e-05
chr1	43111202	43111225	AI597479	0	+	43111202	43111225	0	1	23	0	-1.37162	3.00615e-06
chr19	5426366	5426389	AI837181	0	+	5426366	5426389	0	1	23	0	-0.742776	0.00177549
chr19	5426414	5426437	AI837181	0	+	5426414	5426437	0	1	23	0	-0.918915	7.39764e-05
chrX	93968776	93968799	AU015836	0	+	93968776	93968799	0	1	23	0	-1.06263	0.000753303
chrX	93969736	93969759	AU015836	0	+	93969736	93969759	0	1	23	0	-1.08605	0.00080775
chr9	50607485	50607508	AU019823	0	-	50607485	50607508	0	1	23	0	-0.757369	0.00025203
chr4	119225545	119225568	AU022252	0	-	119225545	119225568	0	1	23	0	-0.957607	0.000934783
chr4	119232653	119232676	AU022252	0	-	119232653	119232676	0	1	23	0	-2.5902	1.81132e-05
chr4	126791894	126791917	AU040320	0	+	126791894	126791917	0	1	23	0	-1.04987	3.64848e-05
chr15	3983594	3983617	AW549877	0	-	3983594	3983617	0	1	23	0	0.875067	0.00082078
chr6	86996636	86996659	Aak1	0	+	86996636	86996659	0	1	23	0	-0.601006	0.00179888
chr8	111055474	111055497	Aars	0	+	111055474	111055497	0	1	23	0	-1.6705	9.28363e-07
chr11	84512300	84512323	Aatf	0	-	84512300	84512323	0	1	23	0	-0.957571	4.25649e-05
chr17	24409869	24409892	Abca3	0	+	24409869	24409892	0	1	23	0	-0.768363	0.000695174
chr1	75171665	75171688	Abcb6	0	-	75171665	75171688	0	1	23	0	-1.12733	0.000450076
chr1	75179688	75179711	Abcb6	0	-	75179688	75179711	0	1	23	0	-0.900713	0.00156956
chr1	75180093	75180116	Abcb6	0	-	75180093	75180116	0	1	23	0	-0.760325	0.00175149
chr5	24409804	24409827	Abcb8	0	+	24409804	24409827	0	1	23	0	-0.885263	0.0015527
chr5	124089840	124089863	Abcb9	0	-	124089840	124089863	0	1	23	0	-0.535247	0.000977405
chr5	124090056	124090079	Abcb9	0	-	124090056	124090079	0	1	23	0	-0.839458	0.00038522
chr16	14473682	14473705	Abcc1	0	+	14473682	14473705	0	1	23	0	-0.807138	0.000433299
chr16	20392716	20392739	Abcc5	0	-	20392716	20392739	0	1	23	0	-1.29707	1.13062e-05
chrX	73717890	73717913	Abcd1	0	+	73717890	73717913	0	1	23	0	-0.973484	0.000121437
chr12	84603008	84603031	Abcd4	0	-	84603008	84603031	0	1	23	0	-1.06362	3.98445e-05
chr2	150832731	150832754	Abhd12	0	-	150832731	150832754	0	1	23	0	-1.00495	9.47551e-06
chr2	31688968	31688991	Abl1	0	+	31688968	31688991	0	1	23	0	-0.795975	0.00179991
chr2	31797672	31797695	Abl1	0	+	31797672	31797695	0	1	23	0	-1.11669	3.68129e-05
chr2	31800557	31800580	Abl1	0	+	31800557	31800580	0	1	23	0	-0.794513	0.00102653
chr2	103566766	103566789	Abtb2	0	+	103566766	103566789	0	1	23	0	-1.89044	3.56768e-05
chr11	84400071	84400094	Acaca	0	+	84400071	84400094	0	1	23	0	-0.803994	0.000909337
chr5	115110755	115110778	Acads	0	-	115110755	115110778	0	1	23	0	-0.864314	5.79186e-05
chr11	103112128	103112151	Acbd4	0	+	103112128	103112151	0	1	23	0	-1.02353	7.20019e-05
chr14	54643748	54643771	Acin1	0	-	54643748	54643771	0	1	23	0	1.13782	0.00178843
chr14	54665501	54665524	Acin1	0	-	54665501	54665524	0	1	23	0	0.515257	4.43261e-05
chr1	173332240	173332263	Ackr1	0	-	173332240	173332263	0	1	23	0	-1.9143	1.05713e-05
chr4	106747096	106747119	Acot11	0	-	106747096	106747119	0	1	23	0	-1.6838	0.000242011
chr4	106747383	106747406	Acot11	0	-	106747383	106747406	0	1	23	0	0.957134	9.49204e-05
chr4	106747813	106747836	Acot11	0	-	106747813	106747836	0	1	23	0	-0.867485	0.000928043
chr4	106748172	106748195	Acot11	0	-	106748172	106748195	0	1	23	0	-2.06557	9.4641e-07
chr4	106748292	106748339	Acot11	0	-	106748292	106748339	0	1	47	0	-1.00334	7.39561e-06
chr12	83988100	83988123	Acot2	0	+	83988100	83988123	0	1	23	0	-0.895725	3.63402e-05
chr12	83988458	83988481	Acot2	0	+	83988458	83988481	0	1	23	0	-0.880869	0.0010437
chr12	83992944	83992967	Acot2	0	+	83992944	83992967	0	1	23	0	1.14263	0.00135011
chr5	35612124	35612147	Acox3	0	+	35612124	35612147	0	1	23	0	2.50061	0.00188401
chr5	35612387	35612410	Acox3	0	+	35612387	35612410	0	1	23	0	-1.04254	0.000621373
chr2	91210813	91210836	Acp2	0	+	91210813	91210836	0	1	23	0	-1.15001	8.07462e-05
chr2	91211221	91211244	Acp2	0	+	91211221	91211244	0	1	23	0	-0.668582	0.000471865
chr9	22127757	22127780	Acp5	0	-	22127757	22127780	0	1	23	0	-0.988394	0.00116914
chr19	55254157	55268657	Acsl5	0	+	55254157	55268657	0	2	10,14	0,14487	-0.902637	5.93167e-05
chr2	150619549	150619572	Acss1	0	-	150619549	150619572	0	1	23	0	-1.93025	2.56949e-06
chr15	101211239	101211262	Acvr1b	0	+	101211239	101211262	0	1	23	0	2.43425	0.000522422
chr12	21324203	21324226	Adam17	0	-	21324203	21324226	0	1	23	0	-0.702852	0.000257342
chr5	121502290	121502313	Adam1b	0	-	121502290	121502313	0	1	23	0	1.90953	0.00112141
chr7	139979340	139979363	Adam8	0	-	139979340	139979363	0	1	23	0	-1.05841	2.4333e-05
chr10	80340939	80340962	Adamtsl5	0	-	80340939	80340962	0	1	23	0	-0.959731	0.00152509
chr3	89752857	89752880	Adar	0	+	89752857	89752880	0	1	23	0	-1.7022	1.82967e-05
chr10	77294654	77294677	Adarb1	0	-	77294654	77294677	0	1	23	0	-0.624598	0.00109537
chr15	98591636	98591659	Adcy6	0	-	98591636	98591659	0	1	23	0	0.665985	2.64972e-10
chr15	98603953	98603976	Adcy6	0	-	98603953	98603976	0	1	23	0	-1.13219	0.000185479
chr6	86120191	86120214	Add2	0	+	86120191	86120214	0	1	23	0	-0.736907	0.00124748
chr6	86120551	86120574	Add2	0	+	86120551	86120574	0	1	23	0	-2.68063	7.30101e-08
chr8	83938675	83938698	Adgrl1	0	+	83938675	83938698	0	1	23	0	0.637074	0.00123569
chr3	148859249	148859272	Adgrl2	0	-	148859249	148859272	0	1	23	0	-0.794989	0.00168694
chr6	119359029	119359052	Adipor2	0	-	119359029	119359052	0	1	23	0	-2.0685	3.7773e-06
chr15	89324469	89324492	Adm2	0	+	89324469	89324492	0	1	23	0	-0.744012	1.39272e-05
chr2	168184392	168184415	Adnp	0	-	168184392	168184415	0	1	23	0	-0.82248	0.000267
chr18	80128236	80128259	Adnp2	0	-	80128236	80128259	0	1	23	0	-0.751045	0.000146245
chr18	80129097	80129120	Adnp2	0	-	80129097	80129120	0	1	23	0	-0.934892	0.00071093
chr18	80129385	80129408	Adnp2	0	-	80129385	80129408	0	1	23	0	-0.719943	0.00028236
chr18	80129959	80129982	Adnp2	0	-	80129959	80129982	0	1	23	0	-0.727622	0.000673371
chr4	126316591	126316614	Adprhl2	0	-	126316591	126316614	0	1	23	0	-0.655388	0.000899871
chr18	62179313	62179336	Adrb2	0	-	62179313	62179336	0	1	23	0	-0.696213	0.000726891
chr5	103842990	103843013	Aff1	0	+	103842990	103843013	0	1	23	0	-0.901538	0.000179754
chr5	103855227	103855250	Aff1	0	+	103855227	103855250	0	1	23	0	-0.879412	0.00148398
chr18	67404955	67404978	Afg3l2	0	-	67404955	67404978	0	1	23	0	-1.70147	5.77528e-07
chr11	20727245	20727268	Aftph	0	-	20727245	20727268	0	1	23	0	-0.950252	3.47347e-05
chr11	20741318	20741341	Aftph	0	-	20741318	20741341	0	1	23	0	-0.715182	3.90959e-05
chr11	20741509	20741532	Aftph	0	-	20741509	20741532	0	1	23	0	-0.731665	0.000533611
chr5	24501496	24501519	Agap3	0	+	24501496	24501519	0	1	23	0	1.52573	0.00155028
chr5	24501736	24501759	Agap3	0	+	24501736	24501759	0	1	23	0	1.61124	3.45572e-05
chr15	73106228	73106251	Ago2	0	-	73106228	73106251	0	1	23	0	-0.787713	0.000966761
chr15	73106659	73106682	Ago2	0	-	73106659	73106682	0	1	23	0	0.540862	8.04552e-09
chr2	26593486	26593509	Agpat2	0	-	26593486	26593509	0	1	23	0	-0.722657	0.000485903
chr13	59500274	59500297	Agtpbp1	0	-	59500274	59500297	0	1	23	0	-0.828735	6.02741e-05
chr13	59500489	59500512	Agtpbp1	0	-	59500489	59500512	0	1	23	0	-1.375	0.000208253
chr4	148079723	148079746	Agtrap	0	-	148079723	148079746	0	1	23	0	-1.23563	0.000160511
chr19	9000203	9000226	Ahnak	0	+	9000203	9000226	0	1	23	0	-0.946762	8.1008e-05
chr19	9006905	9006928	Ahnak	0	+	9006905	9006928	0	1	23	0	-0.654173	0.00201403
chr19	9009857	9009880	Ahnak	0	+	9009857	9009880	0	1	23	0	1.1309	0.000589933
chr19	9010097	9010120	Ahnak	0	+	9010097	9010120	0	1	23	0	-0.813702	0.00100317
chr19	9012905	9012928	Ahnak	0	+	9012905	9012928	0	1	23	0	-0.883133	0.000766702
chr19	9015761	9015784	Ahnak	0	+	9015761	9015784	0	1	23	0	-0.678776	0.00113416
chr19	9017297	9017320	Ahnak	0	+	9017297	9017320	0	1	23	0	0.639379	3.25015e-05
chr12	35504566	35504589	Ahr	0	-	35504566	35504589	0	1	23	0	-0.715682	0.000450212
chr1	183322665	183322688	Aida	0	+	183322665	183322688	0	1	23	0	-1.23489	3.71612e-06
chr1	183323022	183323045	Aida	0	+	183323022	183323045	0	1	23	0	-0.575099	0.00104308
chr14	54568621	54568644	Ajuba	0	-	54568621	54568644	0	1	23	0	-1.1352	1.73198e-05
chr14	78510643	78510666	Akap11	0	-	78510643	78510666	0	1	23	0	-0.941814	7.82027e-06
chr14	78511098	78511121	Akap11	0	-	78511098	78511121	0	1	23	0	0.787836	0.00176489
chr14	78511577	78511600	Akap11	0	-	78511577	78511600	0	1	23	0	-0.816968	0.000916787
chr7	75609155	75609178	Akap13	0	+	75609155	75609178	0	1	23	0	-0.852909	0.000321262
chr4	57855939	57855962	Akap2	0	+	57855939	57855962	0	1	23	0	-0.777088	0.00011738
chr4	57893036	57893059	Akap2	0	+	57893036	57893059	0	1	23	0	-0.743833	0.000646761
chr12	76328761	76328808	Akap5	0	+	76328761	76328808	0	1	47	0	-0.775393	3.10553e-06
chr10	25220740	25239630	Akap7	0	-	25220740	25239630	0	2	19,5	0,18886	2.07535	0.00190321
chr5	3961823	3961846	Akap9	0	+	3961823	3961846	0	1	23	0	-0.940253	0.000151096
chr4	123736607	123736630	Akirin1	0	-	123736607	123736630	0	1	23	0	2.42827	9.1373e-07
chr4	63368056	63368079	Akna	0	-	63368056	63368079	0	1	23	0	-1.51123	0.000178736
chr4	63394720	63394743	Akna	0	-	63394720	63394743	0	1	23	0	-0.741368	0.000636362
chr4	63395295	63395318	Akna	0	-	63395295	63395318	0	1	23	0	-1.04002	0.000280227
chr4	63395366	63395389	Akna	0	-	63395366	63395389	0	1	23	0	-0.755251	0.000881617
chr4	63395462	63395485	Akna	0	-	63395462	63395485	0	1	23	0	-0.96238	7.60931e-06
chr4	63395582	63395605	Akna	0	-	63395582	63395605	0	1	23	0	-1.53836	1.77157e-06
chr6	34396830	34396853	Akr1b10	0	+	34396830	34396853	0	1	23	0	-1.15561	0.000301685
chr7	27638262	27638285	Akt2	0	+	27638262	27638285	0	1	23	0	-1.00314	1.1733e-05
chr4	62509123	62509146	Alad	0	-	62509123	62509146	0	1	23	0	0.52007	0.001991
chr4	139648997	139649020	Aldh4a1	0	+	139648997	139649020	0	1	23	0	-1.49631	1.74231e-07
chr9	50843448	50843471	Alg9	0	+	50843448	50843471	0	1	23	0	-2.22353	7.34405e-05
chr5	136140972	136140995	Alkbh4	0	+	136140972	136140995	0	1	23	0	-0.745005	0.00181182
chr9	3385536	3385559	Alkbh8	0	+	3385536	3385559	0	1	23	0	-1.55969	0.00041038
chr6	85678094	85678117	Alms1	0	+	85678094	85678117	0	1	23	0	-0.964491	0.000155633
chr6	116410550	116410573	Alox5	0	-	116410550	116410573	0	1	23	0	1.16017	0.00035743
chr5	149287871	149287894	Alox5ap	0	+	149287871	149287894	0	1	23	0	-0.722328	1.21798e-05
chr3	127680696	127680719	Alpk1	0	-	127680696	127680719	0	1	23	0	1.73494	0.000123144
chr9	110899093	110899116	Als2cl	0	+	110899093	110899116	0	1	23	0	-0.937638	0.000804575
chr2	91772868	91772891	Ambra1	0	+	91772868	91772891	0	1	23	0	-0.962077	0.000889707
chrX	95427918	95427941	Amer1	0	-	95427918	95427941	0	1	23	0	-1.08509	0.00084061
chr18	31781718	31781741	Ammecr1l	0	+	31781718	31781741	0	1	23	0	-0.67821	0.00133883
chr9	102720485	102720508	Amotl2	0	+	102720485	102720508	0	1	23	0	-1.42595	0.000690536
chr3	108074756	108074779	Ampd2	0	-	108074756	108074779	0	1	23	0	-1.42538	0.000457222
chr5	140752210	140752233	Amz1	0	+	140752210	140752233	0	1	23	0	-0.817328	0.000118342
chr5	140752402	140752425	Amz1	0	+	140752402	140752425	0	1	23	0	-0.845856	0.00150194
chr2	128612505	128612528	Anapc1	0	-	128612505	128612528	0	1	23	0	-0.911582	0.000367579
chr15	42676522	42676545	Angpt1	0	-	42676522	42676545	0	1	23	0	1.78238	0.00194528
chr15	27593663	27593686	Ank	0	+	27593663	27593686	0	1	23	0	-0.815596	6.35062e-05
chr8	23149659	23149730	Ank1	0	+	23149659	23149730	0	1	71	0	-0.683829	1.57759e-08
chr11	72768310	72768333	Ankfy1	0	+	72768310	72768333	0	1	23	0	0.746025	0.0018659
chr11	72768358	72768381	Ankfy1	0	+	72768358	72768381	0	1	23	0	1.69342	3.83184e-08
chr18	36647617	36647640	Ankhd1	0	+	36647617	36647640	0	1	23	0	-0.971646	0.00147114
chr18	36647761	36647784	Ankhd1	0	+	36647761	36647784	0	1	23	0	-1.0404	3.57007e-05
chr18	36648361	36648384	Ankhd1	0	+	36648361	36648384	0	1	23	0	-0.676371	0.00141687
chr5	3693354	3693377	Ankib1	0	-	3693354	3693377	0	1	23	0	-0.696846	0.000755499
chr8	71409473	71409496	Ankle1	0	+	71409473	71409496	0	1	23	0	-2.26835	0.000405857
chr5	110234668	110234691	Ankle2	0	+	110234668	110234691	0	1	23	0	-0.727718	0.00120814
chr8	11612898	11612921	Ankrd10	0	-	11612898	11612921	0	1	23	0	-0.900881	0.000311425
chr8	122890752	122890775	Ankrd11	0	-	122890752	122890775	0	1	23	0	-0.792647	0.000226412
chr8	122892070	122892093	Ankrd11	0	-	122892070	122892093	0	1	23	0	0.931848	7.17639e-05
chr8	122895759	122895782	Ankrd11	0	-	122895759	122895782	0	1	23	0	-1.02485	0.000106863
chr17	65967933	65967956	Ankrd12	0	-	65967933	65967956	0	1	23	0	-1.22532	1.70514e-06
chr17	65987332	65987355	Ankrd12	0	-	65987332	65987355	0	1	23	0	-0.741927	0.000538207
chr3	157947633	157947656	Ankrd13c	0	+	157947633	157947656	0	1	23	0	-0.700495	0.000303257
chr2	11778538	11778561	Ankrd16	0	+	11778538	11778561	0	1	23	0	-1.02838	0.000255985
chr3	96684447	96684470	Ankrd35	0	+	96684447	96684470	0	1	23	0	0.780557	0.000669141
chr3	96684519	96684542	Ankrd35	0	+	96684519	96684542	0	1	23	0	-1.72475	1.8829e-07
chr11	94340338	94340361	Ankrd40	0	+	94340338	94340361	0	1	23	0	-0.674182	0.000380883
chr12	110977289	110977312	Ankrd9	0	-	110977289	110977312	0	1	23	0	-1.36028	1.55022e-06
chr7	120182666	120182689	Anks4b	0	+	120182666	120182689	0	1	23	0	2.34882	2.61915e-251
chr9	122176376	122176399	Ano10	0	-	122176376	122176399	0	1	23	0	-0.896789	0.000361087
chr7	79841731	79841754	Anpep	0	-	79841731	79841754	0	1	23	0	-0.831685	0.00122449
chr11	101325398	101325421	Aoc2	0	+	101325398	101325421	0	1	23	0	-0.585282	0.00178169
chr11	101325493	101325516	Aoc2	0	+	101325493	101325516	0	1	23	0	-0.709555	9.06719e-06
chr11	101325661	101325684	Aoc2	0	+	101325661	101325684	0	1	23	0	-1.50732	8.12156e-07
chr11	101325780	101325803	Aoc2	0	+	101325780	101325803	0	1	23	0	-1.38852	2.28386e-08
chr11	101325900	101325923	Aoc2	0	+	101325900	101325923	0	1	23	0	-0.959761	0.000311902
chr11	101326450	101326473	Aoc2	0	+	101326450	101326473	0	1	23	0	-0.790576	0.000615328
chr11	101331347	101331370	Aoc3	0	+	101331347	101331370	0	1	23	0	-1.25154	3.89481e-08
chr10	80707647	80707670	Ap3d1	0	-	80707647	80707670	0	1	23	0	0.836735	0.00121142
chr10	80719253	80719276	Ap3d1	0	-	80719253	80719276	0	1	23	0	-0.880424	0.000165971
chr7	79880290	79880313	Ap3s2	0	-	79880290	79880313	0	1	23	0	0.55116	9.59088e-05
chr3	103820815	103820838	Ap4b1	0	+	103820815	103820838	0	1	23	0	-0.916155	4.76365e-05
chr5	138178471	138178494	Ap4m1	0	+	138178471	138178494	0	1	23	0	-0.866959	7.05568e-07
chr2	131212679	131212702	Ap5s1	0	+	131212679	131212702	0	1	23	0	-0.550589	0.000677801
chr5	142477666	142477713	Ap5z1	0	+	142477666	142477713	0	1	47	0	-1.35809	4.18779e-06
chr10	81268870	81268893	Apba3	0	+	81268870	81268893	0	1	23	0	-0.928844	0.00194091
chr10	81268990	81269013	Apba3	0	+	81268990	81269013	0	1	23	0	-0.787239	0.00166877
chr5	66301978	66302001	Apbb2	0	-	66301978	66302001	0	1	23	0	-0.857923	0.00019112
chr5	66302098	66302121	Apbb2	0	-	66302098	66302121	0	1	23	0	1.06079	5.57457e-09
chr18	34313196	34313219	Apc	0	+	34313196	34313219	0	1	23	0	-1.92411	4.4659e-05
chr18	34314995	34315018	Apc	0	+	34314995	34315018	0	1	23	0	-0.658922	0.00111544
chr18	34316170	34316193	Apc	0	+	34316170	34316193	0	1	23	0	0.770793	2.69261e-19
chr18	34318257	34318280	Apc	0	+	34318257	34318280	0	1	23	0	0.646543	0.00146039
chrX	150572366	150572389	Apex2	0	-	150572366	150572389	0	1	23	0	-0.869517	4.83963e-05
chr4	149128587	149128610	Apitd1	0	-	149128587	149128610	0	1	23	0	-0.804751	0.000426602
chr9	46230234	46230257	Apoa1	0	+	46230234	46230257	0	1	23	0	-0.830793	0.000686035
chr7	126586035	126586058	Apobr	0	+	126586035	126586058	0	1	23	0	-1.08055	4.7762e-05
chr15	77749210	77749257	Apol8	0	-	77749210	77749257	0	1	47	0	-0.812149	2.19024e-06
chr7	97737705	97737728	Aqp11	0	-	97737705	97737728	0	1	23	0	-1.03854	0.00108319
chr7	101411604	101411627	Arap1	0	+	101411604	101411627	0	1	23	0	-0.759967	0.00167105
chr18	37973269	37973292	Arap3	0	-	37973269	37973292	0	1	23	0	-1.02512	4.57805e-05
chr12	69373613	69373636	Arf6	0	+	69373613	69373636	0	1	23	0	-0.963291	0.00059777
chr2	180982357	180982380	Arfgap1	0	+	180982357	180982380	0	1	23	0	-0.787147	0.000404309
chr2	20880190	20880213	Arhgap21	0	-	20880190	20880213	0	1	23	0	-1.91464	6.15894e-08
chr2	20967458	20967481	Arhgap21	0	-	20967458	20967481	0	1	23	0	-0.9803	0.000668257
chr14	33367101	33367124	Arhgap22	0	+	33367101	33367124	0	1	23	0	1.22813	0.000194204
chr6	87532925	87532948	Arhgap25	0	-	87532925	87532948	0	1	23	0	1.33017	7.38307e-05
chr1	171405138	171405161	Arhgap30	0	+	171405138	171405161	0	1	23	0	0.526667	3.43263e-06
chr7	16497039	16497062	Arhgap35	0	-	16497039	16497062	0	1	23	0	-0.891043	4.93935e-05
chr7	16497255	16497278	Arhgap35	0	-	16497255	16497278	0	1	23	0	-1.05346	7.57599e-06
chr7	16497590	16497613	Arhgap35	0	-	16497590	16497613	0	1	23	0	-0.642078	0.000694363
chr7	16497734	16497757	Arhgap35	0	-	16497734	16497757	0	1	23	0	-1.03901	1.54927e-05
chr8	14999746	14999769	Arhgef10	0	+	14999746	14999769	0	1	23	0	-1.03555	0.000198874
chr9	43000013	43000036	Arhgef12	0	-	43000013	43000036	0	1	23	0	-0.936045	0.000438287
chr7	100928977	100929000	Arhgef17	0	-	100928977	100929000	0	1	23	0	-0.57628	0.000281442
chr4	133685099	133685122	Arid1a	0	-	133685099	133685122	0	1	23	0	-0.875948	0.000148049
chr4	133722972	133722995	Arid1a	0	-	133722972	133722995	0	1	23	0	0.914939	0.000992885
chr4	133752533	133752556	Arid1a	0	-	133752533	133752556	0	1	23	0	-0.670809	0.000639148
chr17	5337064	5337087	Arid1b	0	+	5337064	5337087	0	1	23	0	-0.687447	0.000504809
chr12	71097577	71097600	Arid4a	0	+	71097577	71097600	0	1	23	0	1.38264	7.97509e-05
chr9	108644057	108644080	Arih2	0	-	108644057	108644080	0	1	23	0	-0.925889	7.59873e-05
chr2	106969169	106969192	Arl14ep	0	-	106969169	106969192	0	1	23	0	-0.77901	0.00019848
chr7	128237788	128237811	Armc5	0	+	128237788	128237811	0	1	23	0	1.48726	2.01783e-06
chr8	70225400	70225423	Armc6	0	-	70225400	70225423	0	1	23	0	-1.0201	0.000138006
chr7	99604186	99604209	Arrb1	0	+	99604186	99604209	0	1	23	0	-0.983891	0.00047613
chr6	136848642	136848665	Art4	0	-	136848642	136848665	0	1	23	0	-0.665829	0.000503556
chr6	136848832	136848855	Art4	0	-	136848832	136848855	0	1	23	0	-0.76835	0.000612417
chr6	136848975	136849022	Art4	0	-	136848975	136849022	0	1	47	0	-0.736055	2.28779e-08
chr6	136857219	136857242	Art4	0	-	136857219	136857242	0	1	23	0	-0.910813	6.93976e-05
chr1	91555151	91555174	Asb1	0	+	91555151	91555174	0	1	23	0	-0.992499	0.00185002
chr7	66660052	66660075	Asb7	0	-	66660052	66660075	0	1	23	0	-0.774807	0.000847996
chr7	66678193	66678216	Asb7	0	-	66678193	66678216	0	1	23	0	-1.57407	8.83497e-06
chr15	98135839	98135862	Asb8	0	-	98135839	98135862	0	1	23	0	-0.810477	0.000114054
chr10	50849646	50850483	Ascc3	0	+	50849646	50850483	0	2	1,23	0,815	-1.44859	5.25502e-06
chr8	83969599	83969622	Asf1b	0	+	83969599	83969622	0	1	23	0	-1.0455	0.0011236
chr3	88985440	88985463	Ash1l	0	+	88985440	88985463	0	1	23	0	-1.11466	0.000749178
chr3	88985680	88985703	Ash1l	0	+	88985680	88985703	0	1	23	0	-0.576918	0.00144958
chr3	89007648	89007671	Ash1l	0	+	89007648	89007671	0	1	23	0	-0.987018	0.00017443
chr4	9453140	9453163	Asph	0	-	9453140	9453163	0	1	23	0	-1.22824	1.97091e-05
chr4	9474928	9474951	Asph	0	-	9474928	9474951	0	1	23	0	2.7342	1.35744e-05
chr2	153393668	153393691	Asxl1	0	+	153393668	153393691	0	1	23	0	-1.00758	4.55372e-05
chr2	153400181	153400204	Asxl1	0	+	153400181	153400204	0	1	23	0	1.01591	2.14813e-10
chr2	153400468	153400491	Asxl1	0	+	153400468	153400491	0	1	23	0	-1.11418	0.000301326
chr12	3496476	3496499	Asxl2	0	+	3496476	3496499	0	1	23	0	-1.48382	2.82079e-06
chr12	3500093	3500116	Asxl2	0	+	3500093	3500116	0	1	23	0	-0.841382	0.000738797
chr11	80132829	80132852	Atad5	0	+	80132829	80132852	0	1	23	0	1.19331	0.000485673
chr11	80132949	80132972	Atad5	0	+	80132949	80132972	0	1	23	0	-1.48731	4.32292e-05
chr6	136565066	136565089	Atf7ip	0	+	136565066	136565089	0	1	23	0	-0.803727	2.03476e-05
chr6	136587443	136587466	Atf7ip	0	+	136587443	136587466	0	1	23	0	-0.866101	7.64903e-05
chr6	136587539	136587562	Atf7ip	0	+	136587539	136587562	0	1	23	0	-1.12341	2.07318e-05
chr6	136607116	136607139	Atf7ip	0	+	136607116	136607139	0	1	23	0	-1.13813	6.31951e-05
chr18	46733016	46733039	Atg12	0	-	46733016	46733039	0	1	23	0	-2.67789	4.75752e-06
chr18	46734214	46734237	Atg12	0	-	46734214	46734237	0	1	23	0	0.606705	0.000434244
chr18	46737491	46737514	Atg12	0	-	46737491	46737514	0	1	23	0	0.543442	0.00161622
chr1	93788215	93788238	Atg4b	0	+	93788215	93788238	0	1	23	0	-1.38497	5.75963e-05
chr1	75181004	75181027	Atg9a	0	-	75181004	75181027	0	1	23	0	-0.960897	9.36411e-06
chr8	116956717	116956740	Atmin	0	+	116956717	116956740	0	1	23	0	-1.96825	1.60537e-06
chr8	116957147	116957170	Atmin	0	+	116957147	116957170	0	1	23	0	-0.662259	0.000912349
chr1	133706652	133706675	Atp2b4	0	-	133706652	133706675	0	1	23	0	-1.27917	0.000947449
chr1	133753604	133753627	Atp2b4	0	-	133753604	133753627	0	1	23	0	-1.05455	5.16055e-05
chr5	67622288	67622311	Atp8a1	0	-	67622288	67622311	0	1	23	0	-1.21541	0.000707656
chr5	67622408	67622431	Atp8a1	0	-	67622408	67622431	0	1	23	0	-1.52257	8.89244e-07
chr5	67622456	67622479	Atp8a1	0	-	67622456	67622479	0	1	23	0	-0.761748	0.000419031
chr3	89943450	89943618	Atp8b2	0	-	89943450	89943618	0	2	19,5	0,164	-1.22993	2.38005e-05
chr18	80735864	80735887	Atp9b	0	-	80735864	80735887	0	1	23	0	-0.609044	0.0011649
chr9	109065239	109065262	Atrip	0	-	109065239	109065262	0	1	23	0	-2.0265	3.34907e-06
chr2	131025970	131025993	Atrn	0	+	131025970	131025993	0	1	23	0	-0.82037	0.000251975
chrX	105876807	105876830	Atrx	0	-	105876807	105876830	0	1	23	0	-0.950133	0.0017557
chr13	45557387	45557410	Atxn1	0	-	45557387	45557410	0	1	23	0	-0.7699	0.00154028
chr8	109732036	109732059	Atxn1l	0	-	109732036	109732059	0	1	23	0	-0.824026	0.000472633
chr10	112927323	112927346	Atxn7l3b	0	-	112927323	112927346	0	1	23	0	-0.848186	3.96632e-05
chr4	134523468	134523491	Aunip	0	+	134523468	134523491	0	1	23	0	-0.902025	6.26031e-05
chr9	118062031	118062054	Azi2	0	+	118062031	118062054	0	1	23	0	-0.695678	0.000259323
chr9	118069244	118069267	Azi2	0	+	118069244	118069267	0	1	23	0	-0.896261	0.00158973
chr17	45436646	45436669	B230354K17Rik	0	+	45436646	45436669	0	1	23	0	-0.765241	0.00030037
chr17	45436981	45437004	B230354K17Rik	0	+	45436981	45437004	0	1	23	0	-0.768543	0.000662086
chr17	45440458	45440481	B230354K17Rik	0	+	45440458	45440481	0	1	23	0	-0.709791	0.000253026
chr4	141546497	141546520	B330016D10Rik	0	+	141546497	141546520	0	1	23	0	-0.752335	0.000104932
chr4	141546664	141546687	B330016D10Rik	0	+	141546664	141546687	0	1	23	0	-0.729906	0.000410271
chr4	141546999	141547022	B330016D10Rik	0	+	141546999	141547022	0	1	23	0	-1.30196	4.36064e-06
chr7	25629180	25629203	B3gnt8	0	+	25629180	25629203	0	1	23	0	-1.13948	6.99504e-06
chr17	48324005	48324028	B430306N03Rik	0	+	48324005	48324028	0	1	23	0	-1.01748	4.57055e-07
chr17	48324315	48324338	B430306N03Rik	0	+	48324315	48324338	0	1	23	0	-0.7898	0.00106893
chr17	48324578	48324601	B430306N03Rik	0	+	48324578	48324601	0	1	23	0	-0.99071	1.44109e-05
chr17	48325103	48325126	B430306N03Rik	0	+	48325103	48325126	0	1	23	0	-0.654226	0.00160624
chr7	25683330	25683353	B9d2	0	+	25683330	25683353	0	1	23	0	1.10428	2.74462e-07
chr10	81609693	81609716	BC025920	0	+	81609693	81609716	0	1	23	0	0.813357	0.000536443
chr18	75009387	75009410	BC031181	0	+	75009387	75009410	0	1	23	0	-0.700758	0.00129175
chr12	4850145	4850168	BC068281	0	+	4850145	4850168	0	1	23	0	-1.28323	8.201e-05
chr12	4850288	4850311	BC068281	0	+	4850288	4850311	0	1	23	0	-1.05388	0.000649276
chr16	87718936	87718959	Bach1	0	+	87718936	87718959	0	1	23	0	0.852579	0.000714848
chr1	33746033	33746056	Bag2	0	-	33746033	33746056	0	1	23	0	-1.07068	0.000375695
chr1	33746272	33746295	Bag2	0	-	33746272	33746295	0	1	23	0	-0.946857	0.000358427
chr8	25767561	25767584	Bag4	0	-	25767561	25767584	0	1	23	0	-0.992049	0.000157999
chr2	118916056	118916079	Bahd1	0	+	118916056	118916079	0	1	23	0	-0.666977	1.86692e-32
chr2	118916463	118916486	Bahd1	0	+	118916463	118916486	0	1	23	0	-0.696975	0.00131858
chr2	118916678	118916701	Bahd1	0	+	118916678	118916701	0	1	23	0	-0.87006	0.000393774
chr2	118922873	118922896	Bahd1	0	+	118922873	118922896	0	1	23	0	0.604089	9.96874e-06
chr2	118923137	118923160	Bahd1	0	+	118923137	118923160	0	1	23	0	-2.17532	5.26435e-07
chr18	3512085	3512108	Bambi	0	+	3512085	3512108	0	1	23	0	-0.797817	0.00116497
chr12	54916724	54916747	Baz1a	0	-	54916724	54916747	0	1	23	0	-0.695591	0.000562856
chr5	135216807	135216830	Baz1b	0	+	135216807	135216830	0	1	23	0	-0.795836	0.000205777
chr5	135217524	135217547	Baz1b	0	+	135217524	135217547	0	1	23	0	-1.18973	0.00122092
chr5	135217811	135217834	Baz1b	0	+	135217811	135217834	0	1	23	0	-0.669811	0.00121602
chr5	135245102	135245125	Baz1b	0	+	135245102	135245125	0	1	23	0	0.555346	0.00054677
chr15	99470755	99470778	Bcdin3d	0	-	99470755	99470778	0	1	23	0	-1.68435	3.11741e-05
chr7	127908522	127908545	Bckdk	0	+	127908522	127908545	0	1	23	0	-0.739029	0.000437823
chr11	24163381	24163404	Bcl11a	0	+	24163381	24163404	0	1	23	0	0.765841	0.000411035
chr11	24163500	24163523	Bcl11a	0	+	24163500	24163523	0	1	23	0	-1.3841	0.000280277
chr1	106712374	106712397	Bcl2	0	-	106712374	106712397	0	1	23	0	-1.17027	1.29905e-05
chr5	123371161	123371184	Bcl7a	0	+	123371161	123371184	0	1	23	0	2.01792	0.00114138
chr3	97210232	97210255	Bcl9	0	-	97210232	97210255	0	1	23	0	-0.886818	0.000421037
chrX	12048407	12048430	Bcor	0	-	12048407	12048430	0	1	23	0	-0.952549	0.000612692
chrX	12056777	12056800	Bcor	0	-	12056777	12056800	0	1	23	0	-0.865541	0.00121993
chrX	12058451	12058474	Bcor	0	-	12058451	12058474	0	1	23	0	-0.921668	0.0001018
chrX	48369926	48369949	Bcorl1	0	+	48369926	48369949	0	1	23	0	-0.93724	0.000456217
chrX	48370285	48370308	Bcorl1	0	+	48370285	48370308	0	1	23	0	-0.928506	0.000468534
chrX	48379169	48379192	Bcorl1	0	+	48379169	48379192	0	1	23	0	0.771247	0.00156622
chr2	109723519	109723542	Bdnf	0	+	109723519	109723542	0	1	23	0	-1.29896	5.23617e-08
chr2	109723615	109723638	Bdnf	0	+	109723615	109723638	0	1	23	0	-1.24075	0.000307696
chr2	109723903	109723926	Bdnf	0	+	109723903	109723926	0	1	23	0	-1.00484	5.8379e-07
chr13	100061065	100061088	Bdp1	0	-	100061065	100061088	0	1	23	0	-1.29221	6.0923e-06
chr5	67398188	67398211	Bend4	0	-	67398188	67398211	0	1	23	0	-0.868768	0.000427905
chrX	136140224	136140247	Bex4	0	+	136140224	136140247	0	1	23	0	-1.00329	0.000131956
chr16	13702326	13702349	Bfar	0	+	13702326	13702349	0	1	23	0	-0.730859	0.000968023
chr6	120893837	120893860	Bid	0	-	120893837	120893860	0	1	23	0	1.09512	0.00196796
chr9	7821035	7821058	Birc2	0	-	7821035	7821058	0	1	23	0	-1.6372	0.000600374
chr9	7821107	7821130	Birc2	0	-	7821107	7821130	0	1	23	0	-0.932291	0.000750851
chr9	7834268	7834291	Birc2	0	-	7834268	7834291	0	1	23	0	-0.785288	0.000291571
chr1	44126630	44126653	Bivm	0	+	44126630	44126653	0	1	23	0	-1.03375	0.000453093
chr7	80464869	80464892	Blm	0	-	80464869	80464892	0	1	23	0	-2.59957	7.28207e-05
chr7	80513114	80513137	Blm	0	-	80513114	80513137	0	1	23	0	-0.732675	0.00112531
chr7	80513281	80513304	Blm	0	-	80513281	80513304	0	1	23	0	-1.32202	0.000762791
chr2	118531742	118531765	Bmf	0	-	118531742	118531765	0	1	23	0	-1.16542	0.000645711
chr14	70475058	70475081	Bmp1	0	-	70475058	70475081	0	1	23	0	-1.0333	0.00129793
chr2	133561126	133561149	Bmp2	0	+	133561126	133561149	0	1	23	0	-0.637059	0.00161993
chr14	34414347	34414370	Bmpr1a	0	-	34414347	34414370	0	1	23	0	-0.833557	0.000119997
chr6	118403232	118404264	Bms1	0	-	118403232	118404264	0	2	15,9	0,1024	0.820199	0.000914036
chr11	31665530	31665553	Bod1	0	-	31665530	31665553	0	1	23	0	-0.738573	0.000678118
chr5	41816357	41816380	Bod1l	0	-	41816357	41816380	0	1	23	0	-1.14584	8.19701e-05
chr14	99068239	99068262	Bora	0	+	99068239	99068262	0	1	23	0	0.797146	0.000539167
chr11	107055040	107055063	Bptf	0	-	107055040	107055063	0	1	23	0	-0.865424	0.0014074
chr11	107073441	107073464	Bptf	0	-	107073441	107073464	0	1	23	0	-0.679941	0.00180513
chr11	101524897	101524920	Brca1	0	-	101524897	101524920	0	1	23	0	-0.779334	0.000372388
chr11	101525137	101525160	Brca1	0	-	101525137	101525160	0	1	23	0	-1.19536	6.73035e-06
chr5	150569355	150569378	Brca2	0	+	150569355	150569378	0	1	23	0	-1.5505	4.43424e-05
chr15	88707261	88707284	Brd1	0	-	88707261	88707284	0	1	23	0	0.841528	5.2174e-08
chr11	86209464	86209487	Brip1os	0	+	86209464	86209487	0	1	23	0	-0.985667	0.000245469
chr6	113314891	113314914	Brpf1	0	+	113314891	113314914	0	1	23	0	-0.744739	0.000433921
chr17	28836703	28836726	Brpf3	0	+	28836703	28836726	0	1	23	0	-0.765061	0.000828433
chrX	108743165	108743188	Brwd3	0	-	108743165	108743188	0	1	23	0	-0.970602	0.000309836
chr4	129487738	129487761	Bsdc1	0	+	129487738	129487761	0	1	23	0	-0.798388	0.000708851
chr9	108099473	108099496	Bsn	0	-	108099473	108099496	0	1	23	0	-1.14005	0.000135292
chr9	108099737	108099760	Bsn	0	-	108099737	108099760	0	1	23	0	-1.87362	0.00161499
chr4	117120507	117120530	Btbd19	0	-	117120507	117120530	0	1	23	0	-0.95062	0.000499568
chr4	117120698	117120721	Btbd19	0	-	117120698	117120721	0	1	23	0	-0.941618	0.000165576
chr2	138284088	138284111	Btbd3	0	+	138284088	138284111	0	1	23	0	-1.13059	4.45277e-05
chr12	112978226	112978249	Btbd6	0	+	112978226	112978249	0	1	23	0	-0.805027	0.000512359
chr17	30219408	30219431	Btbd9	0	-	30219408	30219431	0	1	23	0	-0.686565	0.000537437
chr17	30219720	30219743	Btbd9	0	-	30219720	30219743	0	1	23	0	-1.33411	2.29454e-09
chr14	31667167	31667190	Btd	0	+	31667167	31667190	0	1	23	0	-0.731134	0.00177272
chr17	47601270	47601293	Bysl	0	-	47601270	47601293	0	1	23	0	-0.941303	6.75816e-07
chr17	47606894	47606917	Bysl	0	-	47606894	47606917	0	1	23	0	-0.740035	0.00135377
chr15	76722016	76722039	C030006K11Rik	0	-	76722016	76722039	0	1	23	0	-2.0063	1.6823e-05
chr1	184873772	184873795	C130074G19Rik	0	-	184873772	184873795	0	1	23	0	-0.819732	0.000593707
chr1	184882869	184882892	C130074G19Rik	0	-	184882869	184882892	0	1	23	0	-1.34568	0.00110123
chr6	7871687	7871710	C1galt1	0	+	7871687	7871710	0	1	23	0	-1.81256	8.86524e-06
chrX	38631668	38631691	C1galt1c1	0	-	38631668	38631691	0	1	23	0	-0.714694	1.29706e-46
chr4	136895987	136896010	C1qa	0	-	136895987	136896010	0	1	23	0	-1.01376	6.46312e-05
chr4	136897708	136897731	C1qa	0	-	136897708	136897731	0	1	23	0	-0.943215	1.28693e-06
chr16	97859109	97859132	C2cd2	0	-	97859109	97859132	0	1	23	0	-1.12818	9.05763e-06
chr16	97859396	97859419	C2cd2	0	-	97859396	97859419	0	1	23	0	-1.46563	5.0484e-06
chr7	100454899	100454922	C2cd3	0	+	100454899	100454922	0	1	23	0	-0.84755	0.0013848
chr7	100469705	100469728	C2cd3	0	+	100469705	100469728	0	1	23	0	1.32711	7.41016e-06
chr4	129222433	129222456	C77080	0	-	129222433	129222456	0	1	23	0	-0.710376	0.000676345
chr6	86445936	86445983	C87436	0	+	86445936	86445983	0	1	47	0	-1.00154	3.68772e-06
chr10	75657021	75657044	Cabin1	0	-	75657021	75657044	0	1	23	0	-1.21886	0.000117231
chr10	75658705	75658728	Cabin1	0	-	75658705	75658728	0	1	23	0	-1.65193	6.90811e-06
chr4	101003053	101003076	Cachd1	0	+	101003053	101003076	0	1	23	0	-0.693036	0.000750858
chr15	98643508	98643531	Cacnb3	0	+	98643508	98643531	0	1	23	0	-0.731033	0.00122612
chr6	34745696	34745719	Cald1	0	+	34745696	34745719	0	1	23	0	-1.0136	0.000140875
chr6	29374498	29374521	Calu	0	+	29374498	29374521	0	1	23	0	-0.749018	0.000588512
chr11	73041299	73041322	Camkk1	0	+	73041299	73041322	0	1	23	0	2.30354	0.000577374
chr1	136270571	136270594	Camsap2	0	-	136270571	136270594	0	1	23	0	-0.621682	0.00174859
chr10	119211155	119211178	Cand1	0	-	119211155	119211178	0	1	23	0	-1.07107	6.59725e-05
chr6	115792066	115792089	Cand2	0	+	115792066	115792089	0	1	23	0	1.36584	0.000850541
chr6	115803786	115803809	Cand2	0	+	115803786	115803809	0	1	23	0	-1.16371	0.00142347
chr11	118407173	118407196	Cant1	0	-	118407173	118407196	0	1	23	0	-0.876113	0.00100395
chr17	25964738	25964761	Capn15	0	-	25964738	25964761	0	1	23	0	-1.38102	1.67418e-05
chr1	182468001	182468024	Capn2	0	-	182468001	182468024	0	1	23	0	-0.763474	0.000105839
chr1	182517436	182517459	Capn2	0	-	182517436	182517459	0	1	23	0	-0.999607	0.00013291
chr11	98810024	98810047	Casc3	0	+	98810024	98810047	0	1	23	0	-0.765167	0.00195264
chr2	119069810	119069833	Casc5	0	+	119069810	119069833	0	1	23	0	-1.4458	0.000322452
chr2	119070530	119070553	Casc5	0	+	119070530	119070553	0	1	23	0	-1.87007	5.7937e-06
chr2	119072497	119072520	Casc5	0	+	119072497	119072520	0	1	23	0	-0.988316	0.000125545
chr11	115801371	115801394	Caskin2	0	-	115801371	115801394	0	1	23	0	1.45526	0.00182646
chr11	115801611	115801634	Caskin2	0	-	115801611	115801634	0	1	23	0	1.59148	0.000750331
chr11	115811935	115811958	Caskin2	0	-	115811935	115811958	0	1	23	0	-1.73458	0.00124408
chr4	32640713	32640736	Casp8ap2	0	+	32640713	32640736	0	1	23	0	-0.896369	6.12434e-06
chr4	32644851	32644874	Casp8ap2	0	+	32644851	32644874	0	1	23	0	-0.745535	0.000426813
chr2	172416411	172416434	Cass4	0	+	172416411	172416434	0	1	23	0	-0.584164	0.00187558
chr2	172432609	172432632	Cass4	0	+	172432609	172432632	0	1	23	0	-1.40483	0.000289907
chr8	122626407	122626430	Cbfa2t3	0	-	122626407	122626430	0	1	23	0	-1.27499	5.07262e-06
chr8	122628902	122628925	Cbfa2t3	0	-	122628902	122628925	0	1	23	0	-0.800467	0.000295681
chr8	122629046	122629069	Cbfa2t3	0	-	122629046	122629069	0	1	23	0	-0.816761	0.000133739
chr16	93610185	93610208	Cbr1	0	+	93610185	93610208	0	1	23	0	1.83972	0.001534
chr11	119029257	119029280	Cbx2	0	+	119029257	119029280	0	1	23	0	-0.978112	0.000320259
chr11	119029353	119029376	Cbx2	0	+	119029353	119029376	0	1	23	0	-0.781528	0.0009146
chr11	119081259	119081282	Cbx4	0	-	119081259	119081282	0	1	23	0	-1.35217	7.8861e-06
chr11	119038743	119038766	Cbx8	0	-	119038743	119038766	0	1	23	0	1.24555	0.00171695
chr11	5531115	5531138	Ccdc117	0	-	5531115	5531138	0	1	23	0	-0.72066	0.000761961
chr14	65865408	65865431	Ccdc25	0	+	65865408	65865431	0	1	23	0	-1.3054	8.86387e-06
chr9	108463699	108463722	Ccdc71	0	+	108463699	108463722	0	1	23	0	-0.915841	7.31603e-05
chr12	32379290	32379313	Ccdc71l	0	+	32379290	32379313	0	1	23	0	-1.16652	1.80495e-06
chr12	32379959	32379982	Ccdc71l	0	+	32379959	32379982	0	1	23	0	-0.791634	0.0003316
chr6	120334864	120334887	Ccdc77	0	-	120334864	120334887	0	1	23	0	0.590561	0.00147648
chr12	100912796	100912819	Ccdc88c	0	-	100912796	100912819	0	1	23	0	-0.916411	5.86454e-06
chr12	100913107	100913130	Ccdc88c	0	-	100913107	100913130	0	1	23	0	-1.22111	3.65833e-05
chr12	100913178	100913201	Ccdc88c	0	-	100913178	100913201	0	1	23	0	-0.825191	0.000894923
chr7	16275588	16275611	Ccdc9	0	-	16275588	16275611	0	1	23	0	-0.823776	0.0005451
chr7	16275635	16275658	Ccdc9	0	-	16275635	16275658	0	1	23	0	-0.832482	0.000801702
chr6	147631753	147631776	Ccdc91	0	+	147631753	147631776	0	1	23	0	-1.27624	1.97121e-06
chr6	127129684	127129707	Ccnd2	0	-	127129684	127129707	0	1	23	0	-0.972636	0.000755714
chr15	98543307	98543330	Ccnt1	0	-	98543307	98543330	0	1	23	0	-0.822766	0.000777705
chr9	73012818	73012841	Ccpg1	0	+	73012818	73012841	0	1	23	0	1.10876	0.00170457
chr9	123968405	123968428	Ccr1	0	-	123968405	123968428	0	1	23	0	-0.845545	0.000124671
chr8	123842491	123842514	Ccsap	0	-	123842491	123842514	0	1	23	0	-1.04393	0.000133709
chr18	36725989	36726012	Cd14	0	-	36725989	36726012	0	1	23	0	-0.819517	0.000364718
chr13	102705121	102705144	Cd180	0	+	102705121	102705144	0	1	23	0	-0.744434	0.000307847
chr19	5070520	5070543	Cd248	0	+	5070520	5070543	0	1	23	0	-1.54928	0.001067
chr7	127193546	127193569	Cd2bp2	0	-	127193546	127193569	0	1	23	0	-1.30282	2.19314e-05
chr11	114901278	114901301	Cd300a	0	+	114901278	114901301	0	1	23	0	-0.852775	6.44317e-05
chr11	114923837	114923860	Cd300lb	0	-	114923837	114923860	0	1	23	0	-0.765474	7.68221e-05
chr11	114923885	114923908	Cd300lb	0	-	114923885	114923908	0	1	23	0	-0.6952	0.00111545
chr17	33848627	33848650	Cd320	0	+	33848627	33848650	0	1	23	0	-0.886616	0.0014424
chr2	102853049	102853072	Cd44	0	-	102853049	102853072	0	1	23	0	-0.826118	0.00089737
chr7	143067528	143067551	Cd81	0	+	143067528	143067551	0	1	23	0	-1.32314	6.17407e-06
chr13	43802825	43802848	Cd83	0	+	43802825	43802848	0	1	23	0	-0.843587	2.28413e-05
chr2	148443153	148443200	Cd93	0	-	148443153	148443200	0	1	47	0	-1.24528	2.68067e-05
chr18	34643861	34643884	Cdc23	0	-	34643861	34643884	0	1	23	0	3.04733	5.19861e-06
chr2	131197059	131197082	Cdc25b	0	+	131197059	131197082	0	1	23	0	0.58378	3.46159e-06
chr2	131197294	131197317	Cdc25b	0	+	131197294	131197317	0	1	23	0	0.716775	1.21523e-13
chr4	62404531	62408553	Cdc26	0	-	62404531	62408553	0	2	22,2	0,4021	-0.920374	0.000594826
chr12	111293212	111293235	Cdc42bpb	0	-	111293212	111293235	0	1	23	0	-1.05679	9.37463e-06
chr12	111296468	111299096	Cdc42bpb	0	-	111296468	111299096	0	2	10,14	0,2615	0.693494	0.000393736
chr17	79334961	79334984	Cdc42ep3	0	-	79334961	79334984	0	1	23	0	-1.75781	0.00059068
chr17	79335008	79335031	Cdc42ep3	0	-	79335008	79335031	0	1	23	0	-0.913466	0.000794879
chr17	79335416	79335439	Cdc42ep3	0	-	79335416	79335439	0	1	23	0	-0.573675	0.000769664
chr11	113727616	113727639	Cdc42ep4	0	-	113727616	113727639	0	1	23	0	-1.31817	0.000266621
chr7	4151332	4151355	Cdc42ep5	0	-	4151332	4151355	0	1	23	0	-1.06911	1.53821e-05
chr17	45391936	45391959	Cdc5l	0	-	45391936	45391959	0	1	23	0	-1.18537	7.09296e-05
chr11	98921640	98921663	Cdc6	0	+	98921640	98921663	0	1	23	0	-1.19352	0.000733137
chr14	67677313	67677336	Cdca2	0	-	67677313	67677336	0	1	23	0	0.573892	2.89764e-07
chr12	112821193	112821216	Cdca4	0	-	112821193	112821216	0	1	23	0	-1.3087	2.63199e-05
chr12	112822031	112822054	Cdca4	0	-	112822031	112822054	0	1	23	0	-1.35231	7.29605e-08
chr9	123173791	123173814	Cdcp1	0	-	123173791	123173814	0	1	23	0	-0.602739	0.00134887
chr11	98204000	98204023	Cdk12	0	+	98204000	98204023	0	1	23	0	-0.974778	0.00152161
chr13	17719396	17719419	Cdk13	0	-	17719396	17719419	0	1	23	0	0.587523	6.46263e-06
chr13	17719588	17719611	Cdk13	0	-	17719588	17719611	0	1	23	0	-1.61114	0.000594807
chr10	128698726	128698749	Cdk2	0	-	128698726	128698749	0	1	23	0	-0.842787	0.0017377
chr4	70257359	70257382	Cdk5rap2	0	-	70257359	70257382	0	1	23	0	-1.73389	5.62414e-06
chr2	32712689	32712712	Cdk9	0	-	32712689	32712712	0	1	23	0	-0.676825	2.52126e-05
chr8	47713597	47713644	Cdkn2aip	0	-	47713597	47713644	0	1	47	0	-1.4546	6.46139e-09
chr4	89310749	89310772	Cdkn2b	0	-	89310749	89310772	0	1	23	0	-0.582022	0.000736596
chr4	109661499	109661522	Cdkn2c	0	-	109661499	109661522	0	1	23	0	-1.51273	0.000319843
chr4	109666326	109666349	Cdkn2c	0	-	109666326	109666349	0	1	23	0	-1.02212	0.000545865
chr13	35816063	35816086	Cdyl	0	+	35816063	35816086	0	1	23	0	-0.9255	0.000505585
chr13	35816542	35816565	Cdyl	0	+	35816542	35816565	0	1	23	0	-1.22429	0.000107439
chr7	25474625	25474648	Ceacam1	0	-	25474625	25474648	0	1	23	0	-0.819746	0.000149794
chr7	25530559	25530582	Ceacam2	0	-	25530559	25530582	0	1	23	0	-0.766408	0.000295538
chr16	15887952	15887975	Cebpd	0	+	15887952	15887975	0	1	23	0	-0.680077	0.00116922
chr6	120761596	120761619	Cecr2	0	+	120761596	120761619	0	1	23	0	-1.83718	6.70919e-07
chr3	135259234	135259257	Cenpe	0	+	135259234	135259257	0	1	23	0	-1.51396	8.99292e-06
chr3	135270752	135270775	Cenpe	0	+	135270752	135270775	0	1	23	0	-0.83507	0.000372622
chr3	135270848	135270871	Cenpe	0	+	135270848	135270871	0	1	23	0	-1.08148	0.000155408
chr1	189653465	189653488	Cenpf	0	-	189653465	189653488	0	1	23	0	0.884817	0.00197301
chr1	189657846	189657869	Cenpf	0	-	189657846	189657869	0	1	23	0	0.757341	0.000413914
chr1	161078445	161078468	Cenpl	0	+	161078445	161078468	0	1	23	0	-1.53152	0.000289053
chr2	125563854	125563877	Cep152	0	-	125563854	125563877	0	1	23	0	-0.998656	0.000125335
chr2	125564141	125564164	Cep152	0	-	125564141	125564164	0	1	23	0	-1.46096	7.3836e-05
chr1	176756268	176756291	Cep170	0	-	176756268	176756291	0	1	23	0	-0.939965	0.000307279
chr12	112736379	112736402	Cep170b	0	+	112736379	112736402	0	1	23	0	-0.644444	0.000511278
chr18	67818914	67818937	Cep192	0	+	67818914	67818937	0	1	23	0	-1.45259	0.000192314
chr18	67834993	67835016	Cep192	0	+	67834993	67835016	0	1	23	0	-0.870115	5.90387e-05
chr2	155992448	155992471	Cep250	0	+	155992448	155992471	0	1	23	0	-0.874875	2.83347e-05
chr9	15322531	15322554	Cep295	0	-	15322531	15322554	0	1	23	0	-2.08331	0.00182344
chr9	102586697	102586720	Cep63	0	-	102586697	102586720	0	1	23	0	-0.963589	0.00086453
chr19	15956059	15956082	Cep78	0	-	15956059	15956082	0	1	23	0	-0.641407	0.000666771
chr4	134155948	134155971	Cep85	0	-	134155948	134155971	0	1	23	0	1.19573	0.000203497
chr4	134156187	134156210	Cep85	0	-	134156187	134156210	0	1	23	0	-1.30788	4.83124e-07
chr15	86140943	86140966	Cerk	0	-	86140943	86140966	0	1	23	0	-0.893898	4.29293e-05
chr8	4523970	4523993	Cers4	0	+	4523970	4523993	0	1	23	0	-0.747416	0.00101898
chr8	46170130	46170153	Cfap97	0	+	46170130	46170153	0	1	23	0	-1.25007	0.000254826
chr9	71724618	71724641	Cgnl1	0	-	71724618	71724641	0	1	23	0	-1.85346	0.000418612
chr2	119353376	119353423	Chac1	0	+	119353376	119353423	0	1	47	0	-1.08586	1.27343e-07
chr2	119353495	119353518	Chac1	0	+	119353495	119353518	0	1	23	0	-1.36812	4.81544e-11
chr2	119354114	119354137	Chac1	0	+	119354114	119354137	0	1	23	0	-1.11415	5.07227e-06
chr16	93901125	93901148	Chaf1b	0	+	93901125	93901148	0	1	23	0	-0.932516	0.000130455
chr8	13878702	13878725	Champ1	0	+	13878702	13878725	0	1	23	0	-0.844794	0.00199912
chr6	91467722	91467745	Chchd4	0	-	91467722	91467745	0	1	23	0	-0.806844	0.0004275
chr17	15770358	15770381	Chd1	0	+	15770358	15770381	0	1	23	0	-0.699238	0.00129592
chr3	97570923	97570946	Chd1l	0	-	97570923	97570946	0	1	23	0	-0.929205	0.00177074
chr2	160949737	160949760	Chd6	0	-	160949737	160949760	0	1	23	0	-0.98822	9.12069e-06
chr14	52204910	52204933	Chd8	0	-	52204910	52204933	0	1	23	0	-0.749698	0.00114914
chr15	89426594	89426617	ChkbCpt1b	0	-	89426594	89426617	0	1	23	0	-1.099	0.000206097
chr1	75475048	75475071	Chpf	0	-	75475048	75475071	0	1	23	0	-1.92676	0.00123564
chr1	75475599	75475622	Chpf	0	-	75475599	75475622	0	1	23	0	-0.866724	0.000347114
chr5	24587038	24587061	Chpf2	0	+	24587038	24587061	0	1	23	0	-0.951336	0.00186956
chr5	24589129	24589152	Chpf2	0	+	24589129	24589152	0	1	23	0	-0.68868	0.000532842
chr5	24591600	24591623	Chpf2	0	+	24591600	24591623	0	1	23	0	-0.836605	5.94199e-05
chr5	24591983	24592006	Chpf2	0	+	24591983	24592006	0	1	23	0	-0.901414	0.00145462
chr15	73093934	73093957	Chrac1	0	+	73093934	73093957	0	1	23	0	-0.71488	0.000450852
chr1	38865744	38865767	Chst10	0	-	38865744	38865767	0	1	23	0	-0.975659	0.000156322
chr5	140523596	140523619	Chst12	0	+	140523596	140523619	0	1	23	0	1.36512	3.57622e-06
chr7	25271400	25271423	Cic	0	+	25271400	25271423	0	1	23	0	-0.768079	7.74859e-05
chr7	25288788	25288811	Cic	0	+	25288788	25288811	0	1	23	0	-1.68621	3.10238e-09
chr7	25291634	25291657	Cic	0	+	25291634	25291657	0	1	23	0	-0.974989	0.000345095
chr12	110873376	110873399	Cinp	0	-	110873376	110873399	0	1	23	0	-0.757073	0.00114172
chr12	110873616	110873639	Cinp	0	-	110873616	110873639	0	1	23	0	-1.23355	0.00101737
chr12	110873735	110873758	Cinp	0	-	110873735	110873758	0	1	23	0	-0.660056	0.00104004
chr12	86962344	86962367	Cipc	0	+	86962344	86962367	0	1	23	0	-0.836611	8.94919e-05
chr9	107301392	107301415	Cish	0	+	107301392	107301415	0	1	23	0	-0.710333	0.000602853
chr4	120666824	120666847	Cited4	0	+	120666824	120666847	0	1	23	0	-0.589296	0.000132626
chr8	22176845	22176868	Ckap2	0	-	22176845	22176868	0	1	23	0	-0.727764	0.000606881
chr10	84527858	84527881	Ckap4	0	-	84527858	84527881	0	1	23	0	-0.587929	0.00157313
chr1	118607141	118607164	Clasp1	0	+	118607141	118607164	0	1	23	0	-1.05246	0.000345171
chr1	118608793	118608816	Clasp1	0	+	118608793	118608816	0	1	23	0	-0.782697	0.00166109
chr8	60922873	60922896	Clcn3	0	-	60922873	60922896	0	1	23	0	-0.980603	1.83566e-05
chr7	7283458	7283481	Clcn4-2	0	-	7283458	7283481	0	1	23	0	-0.828491	1.36151e-05
chr16	58729641	58729688	Cldnd1	0	+	58729641	58729688	0	1	47	0	-2.16767	3.30735e-11
chr9	57765741	57765764	Clk3	0	-	57765741	57765764	0	1	23	0	-0.71829	0.00046642
chr7	97718427	97718450	Clns1a	0	+	97718427	97718450	0	1	23	0	-0.968583	0.000217954
chr2	84725669	84725692	Clp1	0	-	84725669	84725692	0	1	23	0	-1.87	1.17931e-06
chr7	101787636	101787659	Clpb	0	+	101787636	101787659	0	1	23	0	-1.59319	0.000129812
chr4	126566453	126566476	Clspn	0	+	126566453	126566476	0	1	23	0	-0.911872	0.000463726
chr4	126566549	126566572	Clspn	0	+	126566549	126566572	0	1	23	0	-1.0283	0.000666111
chr4	126573222	126573245	Clspn	0	+	126573222	126573245	0	1	23	0	0.829126	0.00149006
chr4	126593353	126593376	Clspn	0	+	126593353	126593376	0	1	23	0	-0.922676	0.001911
chr11	74660711	74660734	Cluh	0	+	74660711	74660734	0	1	23	0	-1.4948	0.000709393
chr17	29660739	29660762	Cmtr1	0	+	29660739	29660762	0	1	23	0	-1.00276	2.33584e-09
chr8	88133913	88133936	Cnep1r1	0	+	88133913	88133936	0	1	23	0	0.626794	6.52321e-11
chr10	7211927	7211950	Cnksr3	0	-	7211927	7211950	0	1	23	0	-1.1719	0.00022278
chr1	36472677	36472700	Cnnm4	0	+	36472677	36472700	0	1	23	0	-0.833033	0.000560376
chr10	128327140	128327163	Cnpy2	0	+	128327140	128327163	0	1	23	0	1.50029	0.00107741
chr4	135917848	135917871	Cnr2	0	+	135917848	135917871	0	1	23	0	-0.775951	0.00115762
chr1	179627187	179627210	Cnst	0	+	179627187	179627210	0	1	23	0	-0.995057	6.07728e-05
chr2	35147439	35147462	Cntrl	0	+	35147439	35147462	0	1	23	0	-1.50114	1.69634e-05
chr2	35165651	35165674	Cntrl	0	+	35165651	35165674	0	1	23	0	-1.33929	3.08588e-05
chr7	100539527	100539550	Coa4	0	+	100539527	100539550	0	1	23	0	-0.776946	0.00135991
chr4	108340288	108340311	Coa7	0	+	108340288	108340311	0	1	23	0	-1.48726	1.27601e-05
chr11	101083538	101083561	Coasy	0	+	101083538	101083561	0	1	23	0	0.849459	0.000174673
chr2	65097887	65097910	Cobll1	0	-	65097887	65097910	0	1	23	0	-0.935702	8.753e-05
chr14	75703670	75703693	Cog3	0	-	75703670	75703693	0	1	23	0	-0.89299	0.000232592
chr10	77052993	77053016	Col18a1	0	-	77052993	77053016	0	1	23	0	-1.18277	8.79208e-05
chr10	77088880	77088903	Col18a1	0	-	77088880	77088903	0	1	23	0	-1.13296	2.6977e-05
chr3	57646403	57646426	Commd2	0	-	57646403	57646426	0	1	23	0	-2.29252	1.79026e-05
chr15	76900656	76900679	Commd5	0	+	76900656	76900679	0	1	23	0	-1.18199	0.000112194
chr15	76900823	76900846	Commd5	0	+	76900823	76900846	0	1	23	0	-0.702796	0.000635318
chr5	72159676	72159699	Commd8	0	-	72159676	72159699	0	1	23	0	-1.09941	0.000161525
chr16	18407002	18407025	Comt	0	-	18407002	18407025	0	1	23	0	0.746166	0.000855282
chr5	100547518	100547541	Cops4	0	+	100547518	100547541	0	1	23	0	-1.02737	0.000668596
chr5	115284552	115284575	Coq5	0	+	115284552	115284575	0	1	23	0	1.31351	0.000518973
chr5	139337941	139337964	Cox19	0	-	139337941	139337964	0	1	23	0	-1.34922	9.69071e-10
chr12	101989919	101989942	Cpsf2	0	+	101989919	101989942	0	1	23	0	-1.10654	0.00104907
chr12	101989967	101989990	Cpsf2	0	+	101989967	101989990	0	1	23	0	-0.67897	0.00135131
chr5	145181661	145181684	Cpsf4	0	+	145181661	145181684	0	1	23	0	0.595717	3.38638e-05
chr17	24962304	24962327	Cramp1l	0	-	24962304	24962327	0	1	23	0	0.658042	0.000180608
chr17	24982672	24982695	Cramp1l	0	-	24982672	24982695	0	1	23	0	-0.892484	0.000236297
chr17	24982792	24982815	Cramp1l	0	-	24982792	24982815	0	1	23	0	-0.781179	7.2092e-05
chr17	57065349	57065372	Crb3	0	+	57065349	57065372	0	1	23	0	-0.791643	0.000376313
chr5	130060049	130060072	Crcp	0	+	130060049	130060072	0	1	23	0	-1.01581	0.000214527
chr5	130060286	130060309	Crcp	0	+	130060286	130060309	0	1	23	0	-0.805554	0.000275452
chr6	37332167	37332190	Creb3l2	0	-	37332167	37332190	0	1	23	0	-1.1157	0.000153453
chr16	4179896	4179919	Crebbp	0	-	4179896	4179919	0	1	23	0	-1.14841	2.42433e-06
chr17	26742387	26742410	Crebrf	0	+	26742387	26742410	0	1	23	0	-0.88982	0.000345082
chr17	26742818	26742841	Crebrf	0	+	26742818	26742841	0	1	23	0	2.93201	0.000200985
chr7	90447374	90447397	Crebzf	0	+	90447374	90447397	0	1	23	0	-0.965216	8.93784e-05
chr17	78200440	78200463	Crim1	0	+	78200440	78200463	0	1	23	0	-1.03087	4.73936e-05
chr17	87035307	87035330	Cript	0	+	87035307	87035330	0	1	23	0	-0.964935	0.000476431
chr16	17469310	17469333	Crkl	0	+	17469310	17469333	0	1	23	0	-0.895616	0.000749531
chr7	80589847	80589870	Crtc3	0	-	80589847	80589870	0	1	23	0	0.678425	0.000778962
chr6	118129020	118129043	Csgalnact2	0	-	118129020	118129043	0	1	23	0	-1.49555	3.98877e-06
chr18	61588084	61588107	Csnk1a1	0	+	61588084	61588107	0	1	23	0	-1.13049	0.000105541
chr9	66039700	66039723	Csnk1g1	0	+	66039700	66039723	0	1	23	0	2.1557	0.000350877
chr10	80634279	80634302	Csnk1g2	0	+	80634279	80634302	0	1	23	0	-0.77147	0.00089022
chr10	80640509	80640532	Csnk1g2	0	+	80640509	80640532	0	1	23	0	0.628106	1.9722e-07
chr18	53895927	53895950	Csnk1g3	0	+	53895927	53895950	0	1	23	0	-1.20174	5.43068e-05
chr1	10066497	10066520	Cspp1	0	+	10066497	10066520	0	1	23	0	-0.767851	0.00014671
chr15	100482185	100482232	Csrnp2	0	-	100482185	100482232	0	1	47	0	-1.05212	1.6172e-09
chr15	100482449	100482472	Csrnp2	0	-	100482449	100482472	0	1	23	0	-0.699267	0.00133829
chr19	31083247	31083270	Cstf2t	0	+	31083247	31083270	0	1	23	0	-1.9122	4.93185e-07
chr19	31083438	31083461	Cstf2t	0	+	31083438	31083461	0	1	23	0	-1.92166	0.000185813
chr2	104664995	104665018	Cstf3	0	+	104664995	104665018	0	1	23	0	-0.761075	0.00125222
chr7	133123317	133123340	Ctbp2	0	-	133123317	133123340	0	1	23	0	-0.782624	0.000322555
chr8	105664195	105664218	Ctcf	0	+	105664195	105664218	0	1	23	0	-0.814524	1.75179e-05
chr18	80408653	80408676	Ctdp1	0	-	80408653	80408676	0	1	23	0	-1.04559	4.47563e-05
chr10	126996488	126996511	Ctdsp2	0	+	126996488	126996511	0	1	23	0	-0.576029	0.00169994
chr9	119040692	119040715	Ctdspl	0	+	119040692	119040715	0	1	23	0	-1.26744	5.84183e-06
chr9	119042490	119042513	Ctdspl	0	+	119042490	119042513	0	1	23	0	0.550956	0.00190745
chr3	105004427	105004450	Cttnbp2nl	0	-	105004427	105004450	0	1	23	0	-1.02136	5.70417e-05
chr3	105005838	105005861	Cttnbp2nl	0	-	105005838	105005861	0	1	23	0	-0.714989	0.00192805
chr11	88177373	88177396	Cuedc1	0	+	88177373	88177396	0	1	23	0	-0.669645	0.00148881
chrX	38563736	38563759	Cul4b	0	-	38563736	38563759	0	1	23	0	-0.875248	0.001341
chr5	136326901	136326924	Cux1	0	-	136326901	136326924	0	1	23	0	-1.04781	0.000117723
chr5	136332658	136332681	Cux1	0	-	136332658	136332681	0	1	23	0	-1.2886	3.2667e-05
chr9	120052006	120052029	Cx3cr1	0	-	120052006	120052029	0	1	23	0	-0.841674	0.000484118
chr1	74158731	74158754	Cxcr2	0	+	74158731	74158754	0	1	23	0	-0.838607	0.00156709
chrX	53608398	53608421	Cxx1c	0	+	53608398	53608421	0	1	23	0	-1.65367	1.18817e-06
chrX	53608754	53608777	Cxx1c	0	+	53608754	53608777	0	1	23	0	-0.535356	0.00176799
chr18	74216260	74216283	Cxxc1	0	+	74216260	74216283	0	1	23	0	-1.78941	4.44863e-07
chr18	35858487	35858510	Cxxc5	0	+	35858487	35858510	0	1	23	0	-0.745928	0.00164023
chr18	35860756	35860779	Cxxc5	0	+	35860756	35860779	0	1	23	0	-0.844863	2.15029e-05
chr15	76644114	76644137	Cyhr1	0	-	76644114	76644137	0	1	23	0	-1.76943	3.92545e-07
chr8	88705548	88705571	Cyld	0	+	88705548	88705571	0	1	23	0	-1.04492	0.00155799
chr9	57700896	57700919	Cyp1a1	0	+	57700896	57700919	0	1	23	0	-0.830787	9.28081e-05
chr7	25803048	25803071	Cyp2s1	0	-	25803048	25803071	0	1	23	0	-1.51441	0.000485491
chr11	96963651	96963674	D030028A08Rik	0	+	96963651	96963674	0	1	23	0	-2.09648	6.62389e-06
chr11	96963914	96963937	D030028A08Rik	0	+	96963914	96963937	0	1	23	0	-1.24045	0.000270863
chr19	18717590	18717613	D030056L22Rik	0	+	18717590	18717613	0	1	23	0	-0.849238	0.000848432
chr10	78162402	78162425	D10Jhu81e	0	-	78162402	78162425	0	1	23	0	-1.40295	2.66896e-06
chr11	113688998	113689021	D11Wsu47e	0	+	113688998	113689021	0	1	23	0	-0.943799	9.71344e-05
chr16	78547717	78547740	D16Ertd472e	0	-	78547717	78547740	0	1	23	0	-0.709572	0.000279553
chr17	34997035	34997058	D17H6S56E-5	0	-	34997035	34997058	0	1	23	0	-1.02226	0.0015547
chr17	34997226	34997249	D17H6S56E-5	0	-	34997226	34997249	0	1	23	0	-1.34312	7.62953e-05
chr17	24409720	24409743	D330041H03Rik	0	-	24409720	24409743	0	1	23	0	-0.991687	2.53113e-05
chr5	36672763	36672786	D5Ertd579e	0	-	36672763	36672786	0	1	23	0	-1.18815	0.000167791
chr5	139379316	139379339	D830046C22Rik	0	+	139379316	139379339	0	1	23	0	-1.17218	7.97316e-05
chr8	36103722	36103745	D8Ertd82e	0	+	36103722	36103745	0	1	23	0	-1.01708	0.000416355
chr8	36139998	36140021	D8Ertd82e	0	+	36139998	36140021	0	1	23	0	-1.60895	1.56796e-05
chr2	35720252	35720275	Dab2ip	0	+	35720252	35720275	0	1	23	0	-0.882392	0.000478451
chr17	14196849	14196872	Dact2	0	-	14196849	14196872	0	1	23	0	-1.16701	0.000150835
chr9	108207614	108207637	Dag1	0	-	108207614	108207637	0	1	23	0	-0.698291	5.30839e-06
chr9	108209146	108209169	Dag1	0	-	108209146	108209169	0	1	23	0	-1.0473	7.56514e-05
chr3	137931389	137931412	Dapp1	0	-	137931389	137931412	0	1	23	0	-0.721086	0.000993608
chr17	33911923	33911946	Daxx	0	+	33911923	33911946	0	1	23	0	-0.853967	0.000188903
chr17	33913906	33913929	Daxx	0	+	33913906	33913929	0	1	23	0	-0.905904	0.000308758
chr7	45705343	45705366	Dbp	0	+	45705343	45705366	0	1	23	0	-0.886359	0.000131132
chr9	99583436	99583459	Dbr1	0	+	99583436	99583459	0	1	23	0	-1.82098	1.17947e-05
chr12	80336950	80336973	Dcaf5	0	-	80336950	80336973	0	1	23	0	-0.774027	0.000147912
chr12	80337142	80337165	Dcaf5	0	-	80337142	80337165	0	1	23	0	-1.04344	0.00113168
chr12	80340163	80340186	Dcaf5	0	-	80340163	80340186	0	1	23	0	-1.06669	0.000317604
chr1	165351135	165351158	Dcaf6	0	-	165351135	165351158	0	1	23	0	-0.887805	0.00026838
chr10	52319615	52319638	Dcbld1	0	+	52319615	52319638	0	1	23	0	-1.50686	9.00964e-07
chr16	58465629	58465652	Dcbld2	0	+	58465629	58465652	0	1	23	0	-0.803954	0.00072997
chr3	86792039	86792062	Dclk2	0	-	86792039	86792062	0	1	23	0	-1.15257	7.055e-05
chr19	56545408	56545431	Dclre1a	0	-	56545408	56545431	0	1	23	0	-1.18948	0.000441692
chr19	56547117	56547140	Dclre1a	0	-	56547117	56547140	0	1	23	0	-0.635217	0.00198571
chr3	103803647	103803670	Dclre1b	0	-	103803647	103803670	0	1	23	0	-0.581679	0.000274624
chr3	103803959	103804006	Dclre1b	0	-	103803959	103804006	0	1	47	0	-0.715054	4.5694e-06
chr2	3453111	3453134	Dclre1c	0	+	3453111	3453134	0	1	23	0	-1.32788	0.000141006
chr14	30523385	30523408	Dcp1a	0	+	30523385	30523408	0	1	23	0	-0.933889	0.00139425
chr14	30523889	30523912	Dcp1a	0	+	30523889	30523912	0	1	23	0	-1.00647	7.11892e-06
chr18	44418075	44418098	Dcp2	0	+	44418075	44418098	0	1	23	0	-0.676765	0.00175973
chr7	119859712	119859735	Dcun1d3	0	-	119859712	119859735	0	1	23	0	-0.732464	0.00123733
chr5	73559959	73559982	Dcun1d4	0	+	73559959	73559982	0	1	23	0	-1.1786	0.000117077
chr8	71475954	71475977	Dda1	0	+	71475954	71475977	0	1	23	0	0.590249	4.99206e-05
chr10	59950648	59950671	Ddit4	0	-	59950648	59950671	0	1	23	0	-0.739435	0.00169575
chr3	137626089	137626112	Ddit4l	0	+	137626089	137626112	0	1	23	0	-0.730875	0.000186586
chr17	35681855	35681878	Ddr1	0	-	35681855	35681878	0	1	23	0	-0.985033	0.000269902
chr17	35682095	35682118	Ddr1	0	-	35682095	35682118	0	1	23	0	-0.774626	0.00107319
chr3	105678678	105678701	Ddx20	0	-	105678678	105678701	0	1	23	0	-0.842377	0.000459143
chr3	105679014	105679037	Ddx20	0	-	105679014	105679037	0	1	23	0	-0.855268	0.00179652
chrY	1263226	1263249	Ddx3y	0	-	1263226	1263249	0	1	23	0	-1.46456	0.000249789
chr11	83962799	83962822	Ddx52	0	+	83962799	83962822	0	1	23	0	-0.739629	0.000475512
chr7	25219121	25219144	Dedd2	0	-	25219121	25219144	0	1	23	0	-1.07053	1.26807e-05
chr17	28223890	28223913	Def6	0	+	28223890	28223913	0	1	23	0	-0.964381	1.48996e-05
chr17	28228130	28228153	Def6	0	+	28228130	28228153	0	1	23	0	-1.36108	2.42312e-05
chr6	39523085	39523108	Dennd2a	0	-	39523085	39523108	0	1	23	0	-1.29927	5.2883e-05
chr3	103132071	103132094	Dennd2c	0	+	103132071	103132094	0	1	23	0	-0.68233	0.000842213
chr3	103132215	103132238	Dennd2c	0	+	103132215	103132238	0	1	23	0	-0.57332	0.00116399
chr7	109933749	109933772	Dennd5a	0	-	109933749	109933772	0	1	23	0	-1.11469	0.00013207
chr5	32991163	32991186	Depdc5	0	+	32991163	32991186	0	1	23	0	-1.25202	2.43715e-08
chr15	57871479	57871502	Derl1	0	-	57871479	57871502	0	1	23	0	-0.79816	0.000121625
chr11	71010114	71010137	Derl2	0	-	71010114	71010137	0	1	23	0	0.778168	0.000163284
chr16	22468340	22468363	Dgkg	0	-	22468340	22468363	0	1	23	0	-0.599044	0.00172258
chr2	69401965	69401988	Dhrs9	0	+	69401965	69401988	0	1	23	0	1.04961	0.000407752
chr11	100695075	100695098	Dhx58	0	-	100695075	100695098	0	1	23	0	-1.20778	2.46202e-05
chr11	101766926	101766949	Dhx8	0	+	101766926	101766949	0	1	23	0	-0.605183	0.000370828
chr14	86656347	86656370	Diap3	0	-	86656347	86656370	0	1	23	0	-1.89955	4.59157e-06
chr2	180660026	180660049	Dido1	0	-	180660026	180660049	0	1	23	0	-0.717201	0.000894658
chr2	180660602	180660625	Dido1	0	-	180660602	180660625	0	1	23	0	-0.917661	0.000539386
chr2	180661178	180661201	Dido1	0	-	180661178	180661201	0	1	23	0	-0.979957	0.000525339
chr2	180661298	180661321	Dido1	0	-	180661298	180661321	0	1	23	0	-0.911224	0.00131436
chr2	180675200	180675223	Dido1	0	-	180675200	180675223	0	1	23	0	-1.47919	1.60675e-05
chr2	180685068	180685091	Dido1	0	-	180685068	180685091	0	1	23	0	-0.981077	0.000781261
chr14	70602760	70602783	Dmtn	0	-	70602760	70602783	0	1	23	0	-2.34602	4.65116e-10
chr18	49893828	49893851	Dmxl1	0	+	49893828	49893851	0	1	23	0	-0.880432	0.000154329
chr12	69189934	69189957	Dnaaf2	0	-	69189934	69189957	0	1	23	0	-0.633566	0.000656844
chr8	83610213	83610236	Dnajb1	0	+	83610213	83610236	0	1	23	0	-1.1385	0.000168817
chr1	75236566	75236589	Dnajb2	0	+	75236566	75236589	0	1	23	0	-1.07885	0.000366399
chr10	128806177	128806200	Dnajc14	0	+	128806177	128806200	0	1	23	0	0.707934	0.00119927
chr15	10459978	10460001	Dnajc21	0	-	10459978	10460001	0	1	23	0	-0.901786	9.98873e-05
chr15	79761925	79761948	Dnal4	0	-	79761925	79761948	0	1	23	0	-1.00741	0.000184058
chr17	24440934	24440957	Dnase1l2	0	-	24440934	24440957	0	1	23	0	-1.12984	0.00112641
chr9	21506766	21506789	Dnm2	0	+	21506766	21506789	0	1	23	0	-2.40285	0.000651839
chr9	21507545	21507568	Dnm2	0	+	21507545	21507568	0	1	23	0	-0.823641	0.000199998
chr2	164768029	164768052	Dnttip1	0	+	164768029	164768052	0	1	23	0	-1.09075	4.09569e-05
chr13	55523354	55523377	Dok3	0	-	55523354	55523377	0	1	23	0	0.888119	0.00169656
chr2	30284516	30284539	Dolk	0	-	30284516	30284539	0	1	23	0	0.77548	7.76112e-05
chr2	30286164	30286187	Dolk	0	-	30286164	30286187	0	1	23	0	-0.721221	0.00181714
chr10	80789391	80789414	Dot1l	0	+	80789391	80789414	0	1	23	0	-0.702721	0.00136447
chr10	80790991	80791014	Dot1l	0	+	80790991	80791014	0	1	23	0	-1.0058	0.000373011
chr10	80793726	80793749	Dot1l	0	+	80793726	80793749	0	1	23	0	-0.974421	0.000248159
chr10	80793846	80793869	Dot1l	0	+	80793846	80793869	0	1	23	0	-0.745333	0.000535105
chr14	32080923	32080946	Dph3	0	-	32080923	32080946	0	1	23	0	-1.33508	6.81314e-05
chr5	108269160	108269183	Dr1	0	+	108269160	108269183	0	1	23	0	0.913358	0.000629064
chr11	3250112	3250135	Drg1	0	-	3250112	3250135	0	1	23	0	-1.03649	1.00678e-05
chr10	34184132	34184155	Dse	0	-	34184132	34184155	0	1	23	0	-1.05016	4.47539e-05
chr2	156996061	156996084	Dsn1	0	-	156996061	156996084	0	1	23	0	-1.0538	0.00170556
chr2	156996156	156996179	Dsn1	0	-	156996156	156996179	0	1	23	0	-1.24784	0.000249039
chr13	38193318	38193341	Dsp	0	+	38193318	38193341	0	1	23	0	0.958251	1.14987e-05
chr1	132434422	132434445	Dstyk	0	+	132434422	132434445	0	1	23	0	-0.738473	0.000184723
chr5	136012283	136012306	Dtx2	0	+	136012283	136012306	0	1	23	0	-0.748535	0.000296933
chr5	136012355	136012378	Dtx2	0	+	136012355	136012378	0	1	23	0	-1.11738	0.000358141
chr1	93792814	93792837	Dtymk	0	-	93792814	93792837	0	1	23	0	-1.33164	8.84734e-07
chr12	31640294	31640317	Dus4l	0	-	31640294	31640317	0	1	23	0	-2.66505	1.3752e-05
chr17	26506502	26506525	Dusp1	0	-	26506502	26506525	0	1	23	0	-0.898407	5.11385e-05
chr6	134739904	134739927	Dusp16	0	-	134739904	134739927	0	1	23	0	-0.90171	0.000294134
chr2	80630966	80630989	Dusp19	0	+	80630966	80630989	0	1	23	0	-1.01569	2.07581e-05
chr8	34808110	34808133	Dusp4	0	+	34808110	34808133	0	1	23	0	0.96941	0.000180641
chr10	99266103	99266126	Dusp6	0	+	99266103	99266126	0	1	23	0	-0.725602	0.000686277
chr9	106370800	106370823	Dusp7	0	+	106370800	106370823	0	1	23	0	-1.61804	1.04874e-06
chr17	34839116	34839139	Dxo	0	+	34839116	34839139	0	1	23	0	-0.956949	0.000124794
chr18	75286679	75286702	Dym	0	+	75286679	75286702	0	1	23	0	-1.18313	4.64618e-08
chr12	110618475	110618498	Dync1h1	0	+	110618475	110618498	0	1	23	0	-0.709531	0.000302295
chr12	110618595	110618618	Dync1h1	0	+	110618595	110618618	0	1	23	0	-1.23762	0.00152188
chr8	104420444	104420467	Dync1li2	0	-	104420444	104420467	0	1	23	0	-0.874009	0.00168168
chrX	9662912	9662935	Dynlt3	0	-	9662912	9662935	0	1	23	0	-0.772303	0.00149875
chr16	94692238	94692261	Dyrk1a	0	+	94692238	94692261	0	1	23	0	-1.04983	8.1199e-05
chr10	118860631	118860654	Dyrk2	0	-	118860631	118860654	0	1	23	0	-0.8104	0.000617265
chr10	118860773	118860796	Dyrk2	0	-	118860773	118860796	0	1	23	0	-0.776363	0.000527487
chr1	131129298	131129321	Dyrk3	0	-	131129298	131129321	0	1	23	0	-1.05733	0.000564114
chr11	97628338	97628385	E130012A19Rik	0	-	97628338	97628385	0	1	47	0	-0.826376	3.50892e-05
chr4	59690461	59690484	E130308A19Rik	0	+	59690461	59690484	0	1	23	0	-0.857748	0.000350262
chr5	143306766	143306789	E130309D02Rik	0	-	143306766	143306789	0	1	23	0	0.742407	0.00200135
chr5	143314284	143314331	E130309D02Rik	0	-	143314284	143314331	0	1	47	0	-0.96795	3.42673e-06
chr5	143315002	143315025	E130309D02Rik	0	-	143315002	143315025	0	1	23	0	-0.976286	0.000838965
chr11	74638785	74638808	E130309D14Rik	0	+	74638785	74638808	0	1	23	0	-0.777018	0.00018332
chr2	154560663	154560686	E2f1	0	-	154560663	154560686	0	1	23	0	-0.854884	0.000932113
chr4	136172442	136172465	E2f2	0	+	136172442	136172465	0	1	23	0	-1.22654	2.14809e-09
chr4	136172537	136172560	E2f2	0	+	136172537	136172560	0	1	23	0	-2.02604	0.00011193
chr4	136193161	136193184	E2f2	0	+	136193161	136193184	0	1	23	0	-0.867356	1.38995e-06
chr13	29909184	29909207	E2f3	0	-	29909184	29909207	0	1	23	0	-1.06682	0.000258449
chrX	97338665	97338688	Eda2r	0	-	97338665	97338688	0	1	23	0	-0.706286	0.000997299
chr16	5244417	5244440	Eef2kmt	0	-	5244417	5244440	0	1	23	0	-1.20478	0.000292984
chr6	88258028	88258051	Eefsec	0	-	88258028	88258051	0	1	23	0	-0.856846	0.00133911
chr8	8620534	8620557	Efnb2	0	-	8620534	8620557	0	1	23	0	-0.778895	0.000192531
chr11	16911922	16911945	Egfr	0	+	16911922	16911945	0	1	23	0	0.564665	0.000790722
chr7	27165393	27165416	Egln2	0	-	27165393	27165416	0	1	23	0	-0.787602	0.000654008
chr19	5710215	5710238	Ehbp1l1	0	-	5710215	5710238	0	1	23	0	-0.725909	0.000502212
chr19	5716336	5716359	Ehbp1l1	0	-	5716336	5716359	0	1	23	0	-0.803603	0.000984363
chr19	5719476	5719499	Ehbp1l1	0	-	5719476	5719499	0	1	23	0	0.979593	0.00123224
chr19	5720314	5720337	Ehbp1l1	0	-	5720314	5720337	0	1	23	0	-1.12265	0.000363251
chr17	73827561	73828067	Ehd3	0	+	73827561	73828067	0	2	2,22	0,485	1.56545	1.5893e-06
chr17	73831018	73831041	Ehd3	0	+	73831018	73831041	0	1	23	0	-0.995727	3.259e-05
chr2	120091657	120091680	Ehd4	0	-	120091657	120091680	0	1	23	0	-0.608273	0.0018513
chr2	120102328	120102351	Ehd4	0	-	120102328	120102351	0	1	23	0	-0.750729	0.00106049
chr2	24791464	24791487	Ehmt1	0	-	24791464	24791487	0	1	23	0	1.90841	0.000129123
chr6	70892858	70892881	Eif2ak3	0	+	70892858	70892881	0	1	23	0	-0.821091	0.000545848
chr5	124576852	124576875	Eif2b1	0	-	124576852	124576875	0	1	23	0	-2.51823	0.00118604
chr5	140419401	140419424	Eif3b	0	+	140419401	140419424	0	1	23	0	-0.922629	9.04499e-05
chr11	3221094	3221117	Eif4enif1	0	+	3221094	3221117	0	1	23	0	1.22825	1.64551e-05
chr18	73739077	73739100	Elac1	0	-	73739077	73739100	0	1	23	0	-1.0858	3.18839e-05
chr14	79536252	79536275	Elf1	0	+	79536252	79536275	0	1	23	0	-1.22174	4.81265e-06
chr12	84151742	84151765	Elmsan1	0	-	84151742	84151765	0	1	23	0	-0.675784	0.000364068
chr12	84151982	84152005	Elmsan1	0	-	84151982	84152005	0	1	23	0	-0.823621	0.000176461
chr12	84173704	84173727	Elmsan1	0	-	84173704	84173727	0	1	23	0	-0.811611	0.00070412
chr12	84174160	84174183	Elmsan1	0	-	84174160	84174183	0	1	23	0	-0.553608	0.00180334
chr3	129633816	129633839	Elovl6	0	+	129633816	129633839	0	1	23	0	-0.879725	0.000787493
chr14	65531356	65531379	Elp3	0	-	65531356	65531379	0	1	23	0	-1.25304	2.18416e-05
chr5	30913953	30913976	Emilin1	0	+	30913953	30913976	0	1	23	0	-0.602833	0.00189627
chr17	71252200	71252223	Emilin2	0	-	71252200	71252223	0	1	23	0	-0.828701	0.00141651
chr17	71252512	71252535	Emilin2	0	-	71252512	71252535	0	1	23	0	-1.0914	0.000219437
chr17	71256467	71256490	Emilin2	0	-	71256467	71256490	0	1	23	0	-0.659558	0.000845629
chr13	97245504	97245527	Enc1	0	+	97245504	97245527	0	1	23	0	-1.59437	1.26788e-06
chr9	14356858	14356881	Endod1	0	-	14356858	14356881	0	1	23	0	-1.91505	2.22271e-06
chr9	14356978	14357001	Endod1	0	-	14356978	14357001	0	1	23	0	-0.766658	0.0010192
chr11	119507652	119507675	Endov	0	+	119507652	119507675	0	1	23	0	-0.782777	0.00108885
chr11	119507892	119507915	Endov	0	+	119507892	119507915	0	1	23	0	-1.06786	9.05259e-05
chr11	118486869	118486892	Engase	0	+	118486869	118486892	0	1	23	0	-0.835445	0.000144437
chr11	118487381	118487404	Engase	0	+	118487381	118487404	0	1	23	0	-0.866711	7.72296e-05
chr11	120091193	120091216	Enthd2	0	-	120091193	120091216	0	1	23	0	-0.884455	0.00113477
chr19	40739090	40739113	Entpd1	0	+	40739090	40739113	0	1	23	0	-0.583694	0.00169896
chr19	43730387	43730410	Entpd7	0	+	43730387	43730410	0	1	23	0	0.951987	0.000595422
chr15	81649154	81649177	Ep300	0	+	81649154	81649177	0	1	23	0	-0.905678	0.0019218
chr15	81649777	81649800	Ep300	0	+	81649777	81649800	0	1	23	0	-0.979174	0.00126213
chr5	110665909	110665932	Ep400	0	-	110665909	110665932	0	1	23	0	-0.975439	0.000920211
chr5	110756105	110756128	Ep400	0	-	110756105	110756128	0	1	23	0	-0.921236	4.68865e-05
chr2	156525109	156525132	Epb4.1l1	0	+	156525109	156525132	0	1	23	0	2.40348	0.00192887
chr18	6437174	6437197	Epc1	0	-	6437174	6437197	0	1	23	0	0.648777	4.19528e-35
chr18	6449030	6449053	Epc1	0	-	6449030	6449053	0	1	23	0	-0.941093	0.000599337
chr2	49550125	49550148	Epc2	0	+	49550125	49550148	0	1	23	0	-1.04255	7.17306e-05
chr18	77948849	77948872	Epg5	0	+	77948849	77948872	0	1	23	0	-0.700577	0.00111732
chr18	78033564	78033587	Epg5	0	+	78033564	78033587	0	1	23	0	1.05656	1.63892e-06
chr18	78034212	78034235	Epg5	0	+	78034212	78034235	0	1	23	0	-1.2328	0.000270061
chr13	74646460	74646483	Erap1	0	+	74646460	74646483	0	1	23	0	-1.13557	7.24177e-05
chr11	98437023	98437046	Erbb2	0	+	98437023	98437046	0	1	23	0	-0.980198	0.000789808
chr13	103823327	103823350	Erbb2ip	0	-	103823327	103823350	0	1	23	0	-0.782951	0.000945899
chr6	119572906	119572929	Erc1	0	-	119572906	119572929	0	1	23	0	-0.685543	0.00114161
chrX	102143732	102143755	Ercc6l	0	-	102143732	102143755	0	1	23	0	-2.16279	3.19211e-05
chrX	102146226	102146249	Ercc6l	0	-	102146226	102146249	0	1	23	0	-0.762745	0.00170413
chr13	63899247	63899270	Ercc6l2	0	+	63899247	63899270	0	1	23	0	-0.814619	0.00122162
chr6	148181022	148181045	Ergic2	0	-	148181022	148181045	0	1	23	0	-0.902557	0.000128667
chr7	119785670	119785693	Eri2	0	-	119785670	119785693	0	1	23	0	1.15298	1.76964e-16
chr11	106397860	106397883	Ern1	0	-	106397860	106397883	0	1	23	0	-0.745654	0.000585681
chr14	74732416	74732439	Esd	0	+	74732416	74732439	0	1	23	0	-0.796144	0.000187472
chr2	140167797	140167820	Esf1	0	-	140167797	140167820	0	1	23	0	-0.914522	0.000574264
chr15	102298330	102298353	Espl1	0	+	102298330	102298353	0	1	23	0	-1.64434	9.26735e-05
chr15	102315761	102315784	Espl1	0	+	102315761	102315784	0	1	23	0	-1.56208	9.62844e-05
chr6	143180754	143180777	Etnk1	0	+	143180754	143180777	0	1	23	0	-1.0798	6.87901e-05
chr16	95719236	95719259	Ets2	0	+	95719236	95719259	0	1	23	0	-0.769537	0.000105461
chr3	87536086	87536109	Etv3	0	+	87536086	87536109	0	1	23	0	0.718279	0.000276393
chr3	87536877	87536900	Etv3	0	+	87536877	87536900	0	1	23	0	-1.44405	1.5915e-08
chr11	79516389	79516412	Evi2b	0	-	79516389	79516412	0	1	23	0	-1.24944	5.23181e-06
chr5	76570012	76570035	Exoc1	0	+	76570012	76570035	0	1	23	0	-0.930976	0.00043143
chr13	74199575	74199598	Exoc3	0	-	74199575	74199598	0	1	23	0	-0.751323	0.00139952
chr8	105294969	105294992	Exoc3l	0	-	105294969	105294992	0	1	23	0	0.729572	0.00116853
chr15	53345730	53345753	Ext1	0	-	53345730	53345753	0	1	23	0	-0.860156	0.00128796
chr3	116027797	116027820	Extl2	0	+	116027797	116027820	0	1	23	0	-0.999965	2.12826e-06
chr3	116028060	116028083	Extl2	0	+	116028060	116028083	0	1	23	0	-0.623402	0.00165217
chr14	65076459	65076482	Extl3	0	-	65076459	65076482	0	1	23	0	-0.815004	0.000494695
chr14	65077870	65077893	Extl3	0	-	65077870	65077893	0	1	23	0	-1.17708	1.26081e-06
chr8	13056176	13056199	F10	0	+	13056176	13056199	0	1	23	0	-0.901558	5.30177e-05
chr13	36898098	36898121	F13a1	0	-	36898098	36898121	0	1	23	0	-0.807292	3.22086e-05
chr1	164194050	164194073	F5	0	+	164194050	164194073	0	1	23	0	-0.922876	0.000793736
chr7	144580668	144580691	Fadd	0	-	144580668	144580691	0	1	23	0	-1.00807	2.51904e-05
chr11	76021846	76021869	Fam101b	0	-	76021846	76021869	0	1	23	0	-1.11131	6.23653e-05
chr15	27656629	27656652	Fam105a	0	-	27656629	27656652	0	1	23	0	-1.08349	0.000264322
chr5	121853194	121853217	Fam109a	0	+	121853194	121853217	0	1	23	0	-0.905097	0.000310725
chr5	121853552	121853575	Fam109a	0	+	121853552	121853575	0	1	23	0	-1.65883	0.000750742
chr15	82344637	82344660	Fam109b	0	+	82344637	82344660	0	1	23	0	-1.90222	0.000285794
chr12	31074659	31074682	Fam110c	0	+	31074659	31074682	0	1	23	0	-0.889801	0.000121072
chr12	31074826	31074849	Fam110c	0	+	31074826	31074849	0	1	23	0	-1.2945	0.00105362
chr19	12589196	12589219	Fam111a	0	+	12589196	12589219	0	1	23	0	-0.774536	0.000147967
chr19	12589410	12589433	Fam111a	0	+	12589410	12589433	0	1	23	0	-0.669421	0.000973658
chr17	15402034	15402057	Fam120b	0	+	15402034	15402057	0	1	23	0	0.834132	0.00172132
chr17	15402250	15402273	Fam120b	0	+	15402250	15402273	0	1	23	0	-1.54455	0.00042413
chr19	24476663	24476686	Fam122a	0	-	24476663	24476686	0	1	23	0	-1.70751	4.99818e-05
chr5	3559647	3559670	Fam133b	0	+	3559647	3559670	0	1	23	0	-1.9313	7.77127e-05
chr15	25971803	25971826	Fam134b	0	+	25971803	25971826	0	1	23	0	-1.08163	7.39485e-06
chr11	101097664	101097687	Fam134c	0	-	101097664	101097687	0	1	23	0	2.19722	5.20089e-07
chr6	86368884	86368907	Fam136a	0	+	86368884	86368907	0	1	23	0	-0.69297	0.000242397
chr3	85672595	85672618	Fam160a1	0	-	85672595	85672618	0	1	23	0	-0.899421	8.40614e-05
chr7	105384251	105384274	Fam160a2	0	-	105384251	105384274	0	1	23	0	-1.0424	0.000434579
chr7	105389791	105389814	Fam160a2	0	-	105389791	105389814	0	1	23	0	-1.24556	0.000129917
chr14	70584823	70584846	Fam160b2	0	-	70584823	70584846	0	1	23	0	-1.20283	0.000101922
chr7	73775868	73775891	Fam174b	0	+	73775868	73775891	0	1	23	0	-1.34363	0.00101072
chr12	55213892	55213915	Fam177a	0	+	55213892	55213915	0	1	23	0	0.767145	0.000119006
chr19	44941660	44941683	Fam178a	0	+	44941660	44941683	0	1	23	0	1.05805	1.76844e-05
chr19	44941852	44941875	Fam178a	0	+	44941852	44941875	0	1	23	0	-1.03061	0.000189234
chr12	64967297	64967320	Fam179b	0	+	64967297	64967320	0	1	23	0	-1.15104	3.76483e-05
chr12	64967942	64967965	Fam179b	0	+	64967942	64967965	0	1	23	0	-0.714164	7.06359e-05
chr8	94575085	94575108	Fam192a	0	-	94575085	94575108	0	1	23	0	-0.843444	0.000234831
chr8	94575541	94575564	Fam192a	0	-	94575541	94575564	0	1	23	0	-0.861152	4.42774e-05
chr5	34464071	34464094	Fam193a	0	+	34464071	34464094	0	1	23	0	-0.96905	0.00113928
chr13	55542837	55542860	Fam193b	0	-	55542837	55542860	0	1	23	0	-0.790146	4.34534e-05
chr13	55543316	55543339	Fam193b	0	-	55543316	55543339	0	1	23	0	-0.716409	0.000257601
chr13	55543532	55543555	Fam193b	0	-	55543532	55543555	0	1	23	0	-0.877245	0.000308934
chr11	120543266	120543289	Fam195b	0	-	120543266	120543289	0	1	23	0	-1.11145	1.12238e-06
chr5	138755629	138755652	Fam20c	0	+	138755629	138755652	0	1	23	0	-0.962265	3.11725e-06
chr6	116258650	116258673	Fam21	0	+	116258650	116258673	0	1	23	0	-0.6221	0.000512409
chr18	68268018	68268041	Fam210a	0	-	68268018	68268041	0	1	23	0	-0.69578	0.000782234
chr18	68275960	68275983	Fam210a	0	-	68275960	68275983	0	1	23	0	-0.568823	0.0019521
chr11	78154031	78154054	Fam222b	0	+	78154031	78154054	0	1	23	0	-1.56483	6.42546e-08
chr11	78154823	78154846	Fam222b	0	+	78154823	78154846	0	1	23	0	-0.76035	0.000750184
chr11	78155278	78155301	Fam222b	0	+	78155278	78155301	0	1	23	0	-1.29288	2.16811e-05
chr14	34268572	34268595	Fam35a	0	-	34268572	34268595	0	1	23	0	-0.840696	0.000395742
chrX	74392901	74392924	Fam3a	0	-	74392901	74392924	0	1	23	0	-0.942688	6.06812e-05
chr7	132715582	132715605	Fam53b	0	-	132715582	132715605	0	1	23	0	-0.680442	0.00192995
chr18	34768909	34768932	Fam53c	0	+	34768909	34768932	0	1	23	0	-0.805062	0.000143323
chr2	32082751	32082774	Fam78a	0	-	32082751	32082774	0	1	23	0	-0.693885	0.000683952
chr2	158783190	158783213	Fam83d	0	+	158783190	158783213	0	1	23	0	-1.45533	3.65909e-05
chr2	158785877	158785900	Fam83d	0	+	158785877	158785900	0	1	23	0	-1.13676	0.000631983
chr11	61703049	61703072	Fam83g	0	+	61703049	61703072	0	1	23	0	-1.39843	0.00115171
chr11	61703480	61703503	Fam83g	0	+	61703480	61703503	0	1	23	0	-0.663706	0.00188856
chr11	61707367	61707390	Fam83g	0	+	61707367	61707390	0	1	23	0	-0.943912	0.000229804
chr17	75538685	75538708	Fam98a	0	-	75538685	75538708	0	1	23	0	0.533202	1.74192e-07
chr7	51861315	51861338	Fancf	0	-	51861315	51861338	0	1	23	0	-1.5345	1.41509e-05
chr12	65131147	65131170	Fancm	0	+	65131147	65131170	0	1	23	0	-3.01671	2.96617e-07
chr1	63731955	63731978	Fastkd2	0	+	63731955	63731978	0	1	23	0	-1.24281	1.94746e-07
chr13	68583770	68583793	Fastkd3	0	+	68583770	68583793	0	1	23	0	-0.82049	2.05864e-05
chr2	130614605	130614628	Fastkd5	0	-	130614605	130614628	0	1	23	0	-0.6769	0.00122777
chr2	130615180	130615203	Fastkd5	0	-	130615180	130615203	0	1	23	0	-1.8425	4.96987e-06
chr8	44950783	44950806	Fat1	0	+	44950783	44950806	0	1	23	0	-0.526282	0.00183612
chr8	44953277	44953300	Fat1	0	+	44953277	44953300	0	1	23	0	1.64345	0.000532983
chr5	142886123	142886146	Fbxl18	0	-	142886123	142886146	0	1	23	0	-2.31818	4.68401e-05
chr12	59204464	59204487	Fbxo33	0	-	59204464	59204487	0	1	23	0	-0.663491	0.00187205
chr12	59206070	59218861	Fbxo33	0	-	59206070	59218861	0	2	22,2	0,12790	-1.08233	0.000964305
chr14	47529955	47529978	Fbxo34	0	+	47529955	47529978	0	1	23	0	-0.77031	2.07377e-06
chr14	47530552	47530599	Fbxo34	0	+	47530552	47530599	0	1	47	0	-1.46494	1.63817e-12
chr14	47530911	47530934	Fbxo34	0	+	47530911	47530934	0	1	23	0	-0.767309	0.00125916
chr18	62515389	62515412	Fbxo38	0	-	62515389	62515412	0	1	23	0	-1.25454	1.49813e-06
chr16	32232937	32232960	Fbxo45	0	-	32232937	32232960	0	1	23	0	-0.849362	0.000619313
chr10	86024463	86024486	Fbxo7	0	+	86024463	86024486	0	1	23	0	-0.529424	0.00115301
chr3	96283724	96283747	Fcgr1	0	-	96283724	96283747	0	1	23	0	-0.776201	0.00100661
chr3	96283940	96283963	Fcgr1	0	-	96283940	96283963	0	1	23	0	-0.842759	5.09625e-05
chr1	170961011	170961034	Fcgr2b	0	-	170961011	170961034	0	1	23	0	-1.23838	1.9115e-05
chr18	37959058	37959081	Fchsd1	0	-	37959058	37959081	0	1	23	0	1.39641	0.0001094
chr7	101282992	101283015	Fchsd2	0	+	101282992	101283015	0	1	23	0	-0.916484	1.57981e-05
chr9	21073279	21073302	Fdx1l	0	-	21073279	21073302	0	1	23	0	-2.40865	1.82242e-05
chr17	56257921	56257944	Fem1a	0	+	56257921	56257944	0	1	23	0	-0.955427	0.00012061
chr17	56260033	56260056	Fem1a	0	+	56260033	56260056	0	1	23	0	-2.32874	0.000150183
chr17	56262385	56262408	Fem1a	0	+	56262385	56262408	0	1	23	0	-0.721679	0.000308631
chr17	56262481	56262504	Fem1a	0	+	56262481	56262504	0	1	23	0	-1.00954	2.22378e-05
chr18	46505872	46505895	Fem1c	0	-	46505872	46505895	0	1	23	0	-1.17601	3.73965e-06
chr18	46506326	46506349	Fem1c	0	-	46506326	46506349	0	1	23	0	-0.681847	0.000266172
chr16	16484345	16484368	Fgd4	0	-	16484345	16484368	0	1	23	0	-0.966956	5.8497e-05
chr5	21375357	21375380	Fgl2	0	+	21375357	21375380	0	1	23	0	-0.619629	0.00125913
chr11	11801607	11801630	Fignl1	0	-	11801607	11801630	0	1	23	0	0.525728	1.25989e-07
chr11	11801895	11801918	Fignl1	0	-	11801895	11801918	0	1	23	0	-0.631074	0.000294061
chr11	11802111	11802134	Fignl1	0	-	11802111	11802134	0	1	23	0	0.6132	1.3937e-09
chr11	11802854	11802877	Fignl1	0	-	11802854	11802877	0	1	23	0	-0.935163	0.00174653
chr15	101053252	101053275	Fignl2	0	-	101053252	101053275	0	1	23	0	-1.27265	1.82825e-07
chr7	5008895	5008918	Fiz1	0	-	5008895	5008918	0	1	23	0	-1.87599	0.000384621
chr7	5009062	5009085	Fiz1	0	-	5009062	5009085	0	1	23	0	-1.24108	0.000132874
chr17	28400479	28400502	Fkbp5	0	-	28400479	28400502	0	1	23	0	-1.03188	9.82874e-06
chr7	16811425	16811448	Fkrp	0	-	16811425	16811448	0	1	23	0	-0.650532	0.00146025
chr2	140659702	140659725	Flrt3	0	-	140659702	140659725	0	1	23	0	1.39001	0.00192582
chr3	122539938	122539961	Fnbp1l	0	-	122539938	122539961	0	1	23	0	2.00993	3.89615e-10
chr11	54502708	54502731	Fnip1	0	+	54502708	54502731	0	1	23	0	-0.817781	0.000706432
chr8	25999460	25999483	Fnta	0	-	25999460	25999483	0	1	23	0	-0.74666	0.00121951
chr5	32150505	32150528	Fosl2	0	+	32150505	32150528	0	1	23	0	-0.603048	0.00105763
chr2	148044218	148044241	Foxa2	0	-	148044218	148044241	0	1	23	0	-0.824876	0.000207401
chr5	142458042	142458065	Foxk1	0	+	142458042	142458065	0	1	23	0	-1.04429	0.000719204
chr11	121298625	121298672	Foxk2	0	+	121298625	121298672	0	1	47	0	-1.20133	5.67067e-07
chr11	121307788	121307811	Foxk2	0	+	121307788	121307811	0	1	23	0	-0.763208	0.00169044
chr6	128373273	128373296	Foxm1	0	+	128373273	128373296	0	1	23	0	-0.88355	0.000504414
chr6	128375527	128375550	Foxm1	0	+	128375527	128375550	0	1	23	0	0.740919	0.00111412
chr3	52345604	52345627	Foxo1	0	+	52345604	52345627	0	1	23	0	-1.17738	1.21975e-05
chr2	4603979	4604002	Frmd4a	0	+	4603979	4604002	0	1	23	0	-0.878539	2.56857e-05
chr2	4605985	4606008	Frmd4a	0	+	4605985	4606008	0	1	23	0	-0.626126	0.00111633
chr6	97288208	97288231	Frmd4b	0	-	97288208	97288231	0	1	23	0	-0.641341	0.000269225
chr6	97288424	97288447	Frmd4b	0	-	97288424	97288447	0	1	23	0	-1.05852	0.00100729
chr10	117073461	117073484	Frs2	0	-	117073461	117073484	0	1	23	0	-1.02589	0.000371639
chr10	117074444	117074467	Frs2	0	-	117074444	117074467	0	1	23	0	-0.998521	1.18559e-06
chr5	73020551	73020574	Fryl	0	-	73020551	73020574	0	1	23	0	-0.98742	0.000186109
chr5	73064972	73064995	Fryl	0	-	73064972	73064995	0	1	23	0	-1.58306	2.5698e-05
chr4	11583973	11583996	Fsbp	0	+	11583973	11583996	0	1	23	0	-0.95726	7.38076e-06
chr8	91409813	91409836	Fto	0	+	91409813	91409836	0	1	23	0	0.74993	0.000686781
chr19	24261977	24262000	Fxn	0	-	24261977	24262000	0	1	23	0	-0.776361	0.000853547
chr11	119270262	119270285	Gaa	0	+	119270262	119270285	0	1	23	0	-1.18138	0.000801484
chr8	80788804	80788827	Gab1	0	-	80788804	80788827	0	1	23	0	-1.5775	0.000191182
chr8	80879536	80879559	Gab1	0	-	80879536	80879559	0	1	23	0	-1.50186	3.26823e-05
chr7	97305098	97305121	Gab2	0	+	97305098	97305121	0	1	23	0	-2.14658	1.04725e-08
chr16	84857405	84857428	Gabpa	0	+	84857405	84857428	0	1	23	0	0.937619	3.91495e-05
chr2	126630103	126630126	Gabpb1	0	-	126630103	126630126	0	1	23	0	-1.73569	0.000771712
chr18	24285646	24285669	Galnt1	0	+	24285646	24285669	0	1	23	0	0.724033	0.00143025
chr10	99110166	99110189	Galnt4	0	+	99110166	99110189	0	1	23	0	-0.850573	5.78589e-05
chr18	21128801	21128824	Garem	0	-	21128801	21128824	0	1	23	0	-0.662903	0.000650986
chr18	21128896	21128919	Garem	0	-	21128896	21128919	0	1	23	0	-0.90476	0.0020069
chr18	21129997	21130020	Garem	0	-	21129997	21130020	0	1	23	0	-0.865995	0.000743341
chr18	21300068	21300091	Garem	0	-	21300068	21300091	0	1	23	0	-1.02238	0.000440768
chr16	91621469	91621492	Gart	0	-	91621469	91621492	0	1	23	0	1.0335	8.51887e-05
chr18	11084802	11084825	Gata6	0	+	11084802	11084825	0	1	23	0	-0.890791	6.9907e-05
chr5	115334237	115334260	Gatc	0	-	115334237	115334260	0	1	23	0	-0.92349	0.00116537
chr4	43578339	43578362	Gba2	0	-	43578339	43578362	0	1	23	0	0.832889	0.000520284
chr5	129757253	129757276	Gbas	0	+	129757253	129757276	0	1	23	0	0.812671	0.00173179
chr6	28418732	28418755	Gcc1	0	-	28418732	28418755	0	1	23	0	-0.907805	0.000124939
chr9	77794274	77794297	Gclc	0	+	77794274	77794297	0	1	23	0	3.63253	4.67661e-05
chr5	115622511	115622534	Gcn1l1	0	+	115622511	115622534	0	1	23	0	-2.17476	1.25024e-05
chr6	122606817	122606840	Gdf3	0	-	122606817	122606840	0	1	23	0	-0.715156	0.00185817
chr7	99460794	99460817	Gdpd5	0	+	99460794	99460817	0	1	23	0	-1.52205	0.00112144
chr11	76211241	76211264	Gemin4	0	-	76211241	76211264	0	1	23	0	-0.819839	0.00100153
chr11	76211840	76211863	Gemin4	0	-	76211840	76211863	0	1	23	0	-2.51248	5.01061e-07
chr11	76212463	76212486	Gemin4	0	-	76212463	76212486	0	1	23	0	-1.72597	1.31662e-05
chr11	76212534	76212557	Gemin4	0	-	76212534	76212557	0	1	23	0	0.753903	4.71366e-05
chr11	76212726	76212773	Gemin4	0	-	76212726	76212773	0	1	47	0	-0.932369	2.66637e-08
chr11	76213133	76213156	Gemin4	0	-	76213133	76213156	0	1	23	0	-1.05591	2.28638e-06
chr11	76213564	76213587	Gemin4	0	-	76213564	76213587	0	1	23	0	-0.982013	0.000686701
chr11	58121465	58121488	Gemin5	0	-	58121465	58121488	0	1	23	0	-0.849671	0.000128972
chr7	19565426	19565449	Gemin7	0	-	19565426	19565449	0	1	23	0	-0.754741	0.000138622
chr12	11241789	11241812	Gen1	0	-	11241789	11241812	0	1	23	0	0.713026	1.81713e-05
chr13	43200450	43200473	Gfod1	0	-	43200450	43200473	0	1	23	0	0.732088	0.00131476
chr15	3320241	3320264	Ghr	0	-	3320241	3320264	0	1	23	0	-0.965233	1.5443e-05
chr6	48742793	48742816	Gimap1	0	+	48742793	48742816	0	1	23	0	-1.05654	0.00198684
chr6	48701820	48701843	Gimap6	0	-	48701820	48701843	0	1	23	0	-0.839209	0.000223756
chr10	7768378	7768401	Ginm1	0	-	7768378	7768401	0	1	23	0	-1.14954	9.12646e-05
chr8	120581714	120581737	Gins2	0	-	120581714	120581737	0	1	23	0	-1.0885	0.000557928
chr5	114727696	114727719	Git2	0	-	114727696	114727719	0	1	23	0	-0.989229	0.000432581
chr10	56388652	56388675	Gja1	0	+	56388652	56388675	0	1	23	0	-0.816287	0.00167719
chr4	127326516	127326539	Gjb3	0	-	127326516	127326539	0	1	23	0	-0.91986	0.000238793
chr9	62060532	62060555	Glce	0	-	62060532	62060555	0	1	23	0	0.640713	5.8619e-05
chr3	88328230	88328253	Glmp	0	+	88328230	88328253	0	1	23	0	-0.87116	0.000147947
chr1	88500897	88500920	Glrp1	0	-	88500897	88500920	0	1	23	0	-1.12292	0.000179776
chr13	75849394	75849417	Glrx	0	+	75849394	75849417	0	1	23	0	-0.693894	0.000301074
chr7	15971525	15971548	Gltscr1	0	-	15971525	15971548	0	1	23	0	-1.54778	6.75615e-08
chr7	15988167	15988190	Gltscr1	0	-	15988167	15988190	0	1	23	0	-0.788508	0.000204827
chr7	15988717	15988740	Gltscr1	0	-	15988717	15988740	0	1	23	0	-0.843408	5.10662e-05
chr7	15989315	15989338	Gltscr1	0	-	15989315	15989338	0	1	23	0	-0.702193	0.000176028
chr17	46825485	46825508	Gltscr1l	0	-	46825485	46825508	0	1	23	0	-1.16823	0.000210089
chr16	5014908	5014931	Glyr1	0	-	5014908	5014931	0	1	23	0	-0.74291	0.000106055
chr8	86745866	86745889	Gm10638	0	+	86745866	86745889	0	1	23	0	-1.08772	3.72817e-05
chr4	131900365	131900388	Gm12992	0	-	131900365	131900388	0	1	23	0	-0.780109	0.00030722
chr4	131900509	131900532	Gm12992	0	-	131900509	131900532	0	1	23	0	-0.844585	1.45047e-05
chr4	131900629	131900652	Gm12992	0	-	131900629	131900652	0	1	23	0	-0.831382	0.00112124
chr4	131901108	131901131	Gm12992	0	-	131901108	131901131	0	1	23	0	0.85214	0.00186141
chr1	30943200	30943223	Gm13363	0	-	30943200	30943223	0	1	23	0	-0.8028	0.000613861
chr7	105926141	105926164	Gm17757	0	-	105926141	105926164	0	1	23	0	-0.897603	0.000451738
chr7	105926380	105926403	Gm17757	0	-	105926380	105926403	0	1	23	0	-0.948039	0.00134412
chr7	105927458	105927481	Gm17757	0	-	105927458	105927481	0	1	23	0	-2.2523	4.09102e-05
chr7	106187633	106187656	Gm17757	0	-	106187633	106187656	0	1	23	0	0.903051	0.0010011
chr12	102743162	102743185	Gm20604	0	-	102743162	102743185	0	1	23	0	-1.13977	5.85966e-05
chr3	68495221	68495244	Gm21949	0	+	68495221	68495244	0	1	23	0	0.85633	0.00130259
chr11	79516394	79516417	Gm21975	0	-	79516394	79516417	0	1	23	0	-1.77508	9.7531e-10
chr19	4811348	4811371	Gm21992	0	-	4811348	4811371	0	1	23	0	-1.22277	0.000108689
chr7	105897111	105897134	Gm4070	0	-	105897111	105897134	0	1	23	0	-0.659279	0.000132919
chr7	105913693	105913716	Gm4070	0	-	105913693	105913716	0	1	23	0	-2.23868	4.65893e-07
chr7	106158540	106158563	Gm4070	0	-	106158540	106158563	0	1	23	0	-1.0479	1.13759e-05
chr7	106163700	106163723	Gm4070	0	-	106163700	106163723	0	1	23	0	1.22899	0.0013282
chr7	106165044	106165067	Gm4070	0	-	106165044	106165067	0	1	23	0	1.18196	0.000970832
chr7	106175094	106175117	Gm4070	0	-	106175094	106175117	0	1	23	0	-0.837649	0.00174455
chr7	30178518	30178541	Gm5113	0	+	30178518	30178541	0	1	23	0	-1.86313	4.13624e-07
chr16	44217065	44217088	Gm608	0	+	44217065	44217088	0	1	23	0	-2.13235	4.93148e-06
chr16	44218934	44218957	Gm608	0	+	44218934	44218957	0	1	23	0	-1.95334	1.55188e-05
chr16	44221020	44221043	Gm608	0	+	44221020	44221043	0	1	23	0	-0.78912	0.000201726
chr17	78851921	78851944	Gm6548	0	-	78851921	78851944	0	1	23	0	1.01867	1.91855e-07
chr19	61175522	61175545	Gm7102	0	-	61175522	61175545	0	1	23	0	-1.13748	4.45286e-06
chr17	36167585	36167608	Gm8909	0	-	36167585	36167608	0	1	23	0	0.82967	0.00190021
chr19	29067514	29067537	Gm9895	0	+	29067514	29067537	0	1	23	0	1.34665	0.000133521
chr1	75443105	75443128	Gmppa	0	+	75443105	75443128	0	1	23	0	-0.897262	0.000734646
chr10	81502960	81502983	Gna15	0	-	81502960	81502983	0	1	23	0	-0.931693	4.9307e-05
chr10	81503007	81503030	Gna15	0	-	81503007	81503030	0	1	23	0	-0.697364	0.00185646
chr10	75015186	75015209	Gnaz	0	+	75015186	75015209	0	1	23	0	-0.879655	0.000785188
chr17	35980194	35980217	Gnl1	0	+	35980194	35980217	0	1	23	0	0.67393	1.81134e-05
chr10	88446011	88446034	Gnptab	0	+	88446011	88446034	0	1	23	0	-1.577	0.000797328
chr10	121395474	121395497	Gns	0	+	121395474	121395497	0	1	23	0	-0.746542	9.81686e-05
chr9	118556618	118556641	Golga4	0	+	118556618	118556641	0	1	23	0	-0.703836	0.00146372
chr12	102472344	102472367	Golga5	0	+	102472344	102472367	0	1	23	0	-1.45421	0.000173224
chr16	36914668	36914691	Golgb1	0	+	36914668	36914691	0	1	23	0	-0.968227	0.000248175
chr15	12321879	12321902	Golph3	0	+	12321879	12321902	0	1	23	0	0.748233	0.00157527
chr3	95617266	95617289	Golph3l	0	+	95617266	95617289	0	1	23	0	-0.867835	0.000821636
chr3	95617577	95617600	Golph3l	0	+	95617577	95617600	0	1	23	0	-1.13327	0.000121482
chr3	95618221	95618244	Golph3l	0	+	95618221	95618244	0	1	23	0	1.96142	0.00176808
chr3	88869809	88869832	Gon4l	0	+	88869809	88869832	0	1	23	0	-2.82796	0.000275488
chr3	88895349	88895372	Gon4l	0	+	88895349	88895372	0	1	23	0	-1.69819	1.78801e-05
chr3	88909428	88909451	Gon4l	0	+	88909428	88909451	0	1	23	0	-0.761648	0.00117754
chr11	103683796	103683819	Gosr2	0	-	103683796	103683819	0	1	23	0	1.40907	1.89633e-09
chr8	95864927	95864950	Got2	0	-	95864927	95864950	0	1	23	0	0.658557	0.000239841
chr1	187225792	187225815	Gpatch2	0	+	187225792	187225815	0	1	23	0	-0.91167	0.000534993
chr12	86244470	86244493	Gpatch2l	0	+	86244470	86244493	0	1	23	0	-0.71031	0.00174499
chr11	102479438	102479461	Gpatch8	0	-	102479438	102479461	0	1	23	0	-0.799972	0.00125352
chr13	111487999	111488022	Gpbp1	0	-	111487999	111488022	0	1	23	0	-0.72796	0.00119294
chr4	133591546	133591569	Gpn2	0	+	133591546	133591569	0	1	23	0	-0.652342	0.000571411
chr5	122382318	122382341	Gpn3	0	+	122382318	122382341	0	1	23	0	1.19437	1.43837e-05
chr5	139390019	139390042	Gpr146	0	+	139390019	139390042	0	1	23	0	-1.9265	0.000156775
chr4	150102841	150102864	Gpr157	0	+	150102841	150102864	0	1	23	0	-1.30455	0.000566676
chr1	125677900	125677923	Gpr39	0	+	125677900	125677923	0	1	23	0	-0.809994	0.00122875
chr6	135078670	135078693	Gprc5a	0	+	135078670	135078693	0	1	23	0	-0.979971	0.00153769
chr11	114863802	114863825	Gprc5c	0	+	114863802	114863825	0	1	23	0	-0.642677	0.00134472
chr11	120788936	120788959	Gps1	0	+	120788936	120788959	0	1	23	0	-0.635928	0.00201451
chr7	31130366	31130389	Gramd1a	0	-	31130366	31130389	0	1	23	0	-0.70269	0.000301954
chr19	60890085	60890108	Grk5	0	+	60890085	60890108	0	1	23	0	-1.39313	0.00162532
chr7	45825794	45825817	Grwd1	0	-	45825794	45825817	0	1	23	0	-0.929524	0.00125776
chr8	120566972	120566995	Gse1	0	+	120566972	120566995	0	1	23	0	-1.32789	0.000828389
chr8	120569319	120569342	Gse1	0	+	120569319	120569342	0	1	23	0	-1.11991	5.86771e-05
chr12	105698801	105698824	Gskip	0	+	105698801	105698824	0	1	23	0	-0.715666	0.00118344
chr12	105701439	105701462	Gskip	0	+	105701439	105701462	0	1	23	0	-1.15212	0.000146044
chr3	133084711	133084734	Gstcd	0	-	133084711	133084734	0	1	23	0	-0.83368	0.000445566
chr16	37511397	37511420	Gtf2e1	0	-	37511397	37511420	0	1	23	0	-0.997956	0.000733009
chr16	37515917	37515940	Gtf2e1	0	-	37515917	37515940	0	1	23	0	-0.862056	0.000148866
chr16	37536144	37536167	Gtf2e1	0	-	37536144	37536167	0	1	23	0	-0.854435	0.00120142
chr17	6084602	6084625	Gtf2h5	0	+	6084602	6084625	0	1	23	0	-0.768345	0.000381736
chr5	134216948	134216971	Gtf2ird2	0	+	134216948	134216971	0	1	23	0	-0.901966	0.000363471
chr7	125641504	125641527	Gtf3c1	0	-	125641504	125641527	0	1	23	0	-0.968686	0.00156078
chr2	28566556	28566579	Gtf3c5	0	-	28566556	28566579	0	1	23	0	-1.29335	0.000114923
chr2	28566795	28566818	Gtf3c5	0	-	28566795	28566818	0	1	23	0	-0.751263	0.00148704
chr15	79707773	79707796	Gtpbp1	0	+	79707773	79707796	0	1	23	0	-0.690831	8.56387e-05
chr15	79707917	79707940	Gtpbp1	0	+	79707917	79707940	0	1	23	0	-1.1724	3.24529e-05
chr5	5539149	5539172	Gtpbp10	0	-	5539149	5539172	0	1	23	0	-1.30817	0.000513468
chr5	5539221	5539244	Gtpbp10	0	-	5539221	5539244	0	1	23	0	0.916007	0.000789943
chr17	46169323	46169346	Gtpbp2	0	+	46169323	46169346	0	1	23	0	-1.33991	8.87832e-05
chr3	82094874	82094897	Gucy1a3	0	-	82094874	82094897	0	1	23	0	0.841944	2.86334e-05
chr7	105900562	105900585	Gvin1	0	-	105900562	105900585	0	1	23	0	-1.00456	0.00026562
chr7	106161979	106162002	Gvin1	0	-	106161979	106162002	0	1	23	0	-1.00456	0.00026562
chr18	32532746	32532769	Gypc	0	-	32532746	32532769	0	1	23	0	-0.729162	0.000963605
chr2	148684335	148684358	Gzf1	0	+	148684335	148684358	0	1	23	0	-1.559	0.00150932
chr17	33996298	33996321	H2-K1	0	-	33996298	33996321	0	1	23	0	-0.735079	0.00145095
chr17	33974754	33974777	H2-K2	0	-	33974754	33974777	0	1	23	0	-1.08371	1.45448e-05
chr17	33977956	33977979	H2-K2	0	-	33977956	33977979	0	1	23	0	-1.16899	0.000679719
chr17	36015480	36015503	H2-T24	0	-	36015480	36015503	0	1	23	0	-0.968554	1.27448e-05
chr9	44335549	44335572	H2afx	0	+	44335549	44335572	0	1	23	0	-0.654843	0.000349972
chr4	149982631	149982654	H6pd	0	-	149982631	149982654	0	1	23	0	-0.685249	0.000171543
chr5	34166096	34166119	Haus3	0	-	34166096	34166119	0	1	23	0	-1.33449	0.00137059
chr16	36956594	36956617	Hcls1	0	+	36956594	36956617	0	1	23	0	-0.9121	0.000126984
chr4	62499478	62499501	Hdhd3	0	-	62499478	62499501	0	1	23	0	-1.20932	4.66508e-05
chr12	51877047	51877070	Heatr5a	0	-	51877047	51877070	0	1	23	0	-1.26358	1.04228e-07
chr11	83781361	83781384	Heatr6	0	+	83781361	83781384	0	1	23	0	-1.86298	0.000329362
chr10	17915130	17915153	Heca	0	-	17915130	17915153	0	1	23	0	-0.802762	0.000161947
chr10	17915993	17916016	Heca	0	-	17915993	17916016	0	1	23	0	-0.613209	0.0018384
chr11	107672853	107672876	Helz	0	+	107672853	107672876	0	1	23	0	-0.921017	0.00141661
chr2	181233062	181233085	Helz2	0	-	181233062	181233085	0	1	23	0	-0.692953	0.000862582
chr2	181234020	181234043	Helz2	0	-	181234020	181234043	0	1	23	0	-0.859572	0.00182133
chr2	181236025	181236048	Helz2	0	-	181236025	181236048	0	1	23	0	-0.890825	1.96503e-05
chr4	46396258	46396281	Hemgn	0	-	46396258	46396281	0	1	23	0	0.636063	7.63423e-07
chr4	46404136	46404159	Hemgn	0	-	46404136	46404159	0	1	23	0	-2.26447	2.29552e-05
chr9	66448154	66448177	Herc1	0	+	66448154	66448177	0	1	23	0	-0.761512	0.00112907
chr10	63245950	63245973	Herc4	0	+	63245950	63245973	0	1	23	0	-1.64599	1.41475e-07
chr8	94394999	94395022	Herpud1	0	+	94394999	94395022	0	1	23	0	-0.599383	0.00143231
chr1	91411888	91411911	Hes6	0	-	91411888	91411911	0	1	23	0	-0.907689	0.000487985
chr11	103138196	103138219	Hexim2	0	+	103138196	103138219	0	1	23	0	-0.648506	0.00141779
chr13	23704319	23704342	Hfe	0	-	23704319	23704342	0	1	23	0	-0.828348	0.000381753
chr19	37434937	37434960	Hhex	0	+	37434937	37434960	0	1	23	0	-2.06889	1.21412e-08
chr16	17258001	17258024	Hic2	0	+	17258001	17258024	0	1	23	0	-0.887098	2.73202e-05
chr16	17258121	17258144	Hic2	0	+	17258121	17258144	0	1	23	0	-1.18583	0.00017475
chr9	44296103	44296126	Hinfp	0	-	44296103	44296126	0	1	23	0	-0.719098	0.000653265
chr5	135410757	135410780	Hip1	0	-	135410757	135410780	0	1	23	0	-0.670138	0.00198039
chr13	23585917	23585940	Hist1h2be	0	-	23585917	23585940	0	1	23	0	-0.920435	0.000588421
chr13	23576099	23576122	Hist1h3d	0	+	23576099	23576122	0	1	23	0	-1.22101	4.79993e-08
chr13	23535722	23535769	Hist1h3g	0	+	23535722	23535769	0	1	47	0	-0.875034	8.59947e-07
chr13	23535792	23535815	Hist1h3g	0	+	23535792	23535815	0	1	23	0	-0.868723	0.000631569
chr13	23581717	23581740	Hist1h4d	0	+	23581717	23581740	0	1	23	0	-0.784419	0.000584523
chr3	96221216	96221239	Hist2h2be	0	+	96221216	96221239	0	1	23	0	0.65399	1.92335e-05
chr3	96223263	96223286	Hist2h2be	0	+	96223263	96223286	0	1	23	0	-0.939247	2.73285e-06
chr3	96268797	96268820	Hist2h3b	0	+	96268797	96268820	0	1	23	0	-0.798131	0.00033928
chr13	42154497	42154520	Hivep1	0	+	42154497	42154520	0	1	23	0	-1.06876	0.000620501
chr13	42155120	42155143	Hivep1	0	+	42155120	42155143	0	1	23	0	-1.142	0.000232982
chr13	42156031	42156054	Hivep1	0	+	42156031	42156054	0	1	23	0	-0.731815	0.000891073
chr13	42156775	42156798	Hivep1	0	+	42156775	42156798	0	1	23	0	-1.10464	0.000437403
chr13	42157590	42157613	Hivep1	0	+	42157590	42157613	0	1	23	0	-1.37527	9.13652e-05
chr13	42158022	42158045	Hivep1	0	+	42158022	42158045	0	1	23	0	-1.24961	0.000143811
chr10	62269311	62269334	Hk1	0	-	62269311	62269334	0	1	23	0	-0.680653	0.000491797
chr1	184727670	184727693	Hlx	0	-	184727670	184727693	0	1	23	0	-0.894526	0.00022895
chrX	109005014	109005037	Hmgn5	0	-	109005014	109005037	0	1	23	0	-1.73617	0.000496327
chr18	61157526	61157549	Hmgxb3	0	-	61157526	61157549	0	1	23	0	-0.635296	0.000757828
chr16	4763803	4763826	Hmox2	0	+	4763803	4763826	0	1	23	0	-1.75238	0.000150401
chr7	25750940	25750963	Hnrnpul1	0	-	25750940	25750963	0	1	23	0	-0.842494	5.54976e-05
chr19	8819760	8819831	Hnrnpul2	0	+	8819760	8819831	0	1	71	0	-1.79475	7.32923e-15
chr19	8819856	8819879	Hnrnpul2	0	+	8819856	8819879	0	1	23	0	-2.50975	2.73949e-06
chr8	70293523	70293546	Homer3	0	+	70293523	70293546	0	1	23	0	0.556396	0.00063587
chr8	70294290	70294313	Homer3	0	+	70294290	70294313	0	1	23	0	-0.749244	0.000403507
chr8	109576750	109576773	Hp	0	-	109576750	109576773	0	1	23	0	-0.807899	0.00019522
chr12	17786292	17786315	Hpcal1	0	+	17786292	17786315	0	1	23	0	-1.04162	0.000531093
chr12	17791288	17791311	Hpcal1	0	+	17791288	17791311	0	1	23	0	-1.2866	0.000319514
chr6	65118058	65118081	Hpgds	0	-	65118058	65118081	0	1	23	0	-0.78878	0.00181685
chr5	112344974	112344997	Hps4	0	+	112344974	112344997	0	1	23	0	-0.943682	1.21884e-05
chr5	112374918	112374941	Hps4	0	+	112374918	112374941	0	1	23	0	-1.60875	1.52445e-06
chr19	46005649	46005672	Hps6	0	+	46005649	46005672	0	1	23	0	-0.849491	0.0001516
chr1	36068928	36068951	Hs6st1	0	+	36068928	36068951	0	1	23	0	-2.3357	0.00125473
chr1	36104528	36104551	Hs6st1	0	+	36104528	36104551	0	1	23	0	-1.63299	8.56e-09
chr8	119562788	119562811	Hsdl1	0	-	119562788	119562811	0	1	23	0	2.82646	0.000104511
chr15	76500617	76500640	Hsf1	0	+	76500617	76500640	0	1	23	0	0.923837	0.000456401
chr16	75758419	75758442	Hspa13	0	-	75758419	75758442	0	1	23	0	-0.850042	0.000381904
chr17	34970507	34970530	Hspa1a	0	-	34970507	34970530	0	1	23	0	-1.07617	7.18669e-05
chr17	34959072	34959095	Hspa1b	0	-	34959072	34959095	0	1	23	0	-1.39501	0.000114381
chr6	83051578	83051601	Htra2	0	-	83051578	83051601	0	1	23	0	-0.936784	2.56609e-05
chrX	151918770	151918793	Huwe1	0	+	151918770	151918793	0	1	23	0	-0.920888	0.00198351
chr9	35562011	35562034	Hyls1	0	-	35562011	35562034	0	1	23	0	-1.23785	0.000432296
chr11	59158966	59158989	Iba57	0	-	59158966	59158989	0	1	23	0	-0.716325	0.000301057
chr9	85737544	85743377	Ibtk	0	-	85737544	85743377	0	2	21,3	0,5831	-1.14028	4.54214e-05
chr13	70603998	70604021	Ice1	0	-	70603998	70604021	0	1	23	0	-1.39346	5.40582e-05
chr13	70604981	70605004	Ice1	0	-	70604981	70605004	0	1	23	0	-0.638909	0.00110774
chr9	78167794	78167817	Ick	0	+	78167794	78167817	0	1	23	0	-1.14044	0.00022729
chr11	115410748	115410771	Ict1	0	+	115410748	115410771	0	1	23	0	-0.801183	0.000917152
chr12	25095829	25095852	Id2	0	-	25095829	25095852	0	1	23	0	-0.712506	0.000805854
chr4	136145155	136145178	Id3	0	+	136145155	136145178	0	1	23	0	-0.607898	0.00141296
chr1	155099350	155099373	Ier5	0	-	155099350	155099373	0	1	23	0	-1.65811	2.71428e-07
chr4	139616808	139616831	Iffo2	0	+	139616808	139616831	0	1	23	0	0.960049	0.00157627
chr1	173766824	173766847	Ifi204	0	-	173766824	173766847	0	1	23	0	-1.20417	4.9552e-05
chr19	34648955	34649002	Ifit1	0	+	34648955	34649002	0	1	47	0	-1.4923	3.01329e-07
chr19	34649075	34649098	Ifit1	0	+	34649075	34649098	0	1	23	0	-0.89667	8.01667e-05
chr19	34594855	34594878	Ifit1bl1	0	-	34594855	34594878	0	1	23	0	-0.893873	0.000248287
chr19	34587175	34587198	Ifit3	0	+	34587175	34587198	0	1	23	0	-0.962798	4.33118e-05
chr19	34587698	34587721	Ifit3	0	+	34587698	34587721	0	1	23	0	-0.719236	0.000624698
chr19	34611509	34611532	Ifit3b	0	+	34611509	34611532	0	1	23	0	4.32878	0.00168041
chr19	34611557	34611580	Ifit3b	0	+	34611557	34611580	0	1	23	0	0.709852	0.00106655
chr16	91405230	91405277	Ifnar2	0	+	91405230	91405277	0	1	47	0	-0.749848	2.63446e-05
chr4	135705316	135705339	Ifnlr1	0	+	135705316	135705339	0	1	23	0	-0.916224	5.97987e-05
chr9	44790808	44790831	Ift46	0	+	44790808	44790831	0	1	23	0	-1.25955	2.01001e-05
chr2	163045348	163045371	Ift52	0	+	163045348	163045371	0	1	23	0	-0.938786	0.00120221
chr2	163045730	163045753	Ift52	0	+	163045730	163045753	0	1	23	0	-1.15835	0.00018217
chr7	121065313	121065336	Igsf6	0	-	121065313	121065336	0	1	23	0	-0.847914	8.15325e-05
chr1	69538977	69539000	Ikzf2	0	-	69538977	69539000	0	1	23	0	-1.16178	0.00157318
chr9	45254150	45254173	Il10ra	0	-	45254150	45254173	0	1	23	0	1.51064	0.00159241
chr7	83652563	83652586	Il16	0	-	83652563	83652586	0	1	23	0	-1.29686	1.68557e-05
chr6	120481528	120481551	Il17ra	0	+	120481528	120481551	0	1	23	0	-0.899252	0.0014371
chr4	135751860	135751883	Il22ra1	0	+	135751860	135751883	0	1	23	0	1.67495	4.23742e-06
chr4	135752771	135752794	Il22ra1	0	+	135752771	135752794	0	1	23	0	-1.61252	7.6414e-08
chr7	125572918	125572941	Il4ra	0	+	125572918	125572941	0	1	23	0	-0.899348	0.000447139
chr7	125577131	125577154	Il4ra	0	+	125577131	125577154	0	1	23	0	-0.716912	0.000193267
chr3	89870040	89870063	Il6ra	0	-	89870040	89870063	0	1	23	0	-0.962425	0.00121271
chr13	112504661	112504684	Il6st	0	+	112504661	112504684	0	1	23	0	-0.96049	0.000187915
chr13	112505139	112505162	Il6st	0	+	112505139	112505162	0	1	23	0	0.656875	0.00199122
chr15	9506806	9506829	Il7r	0	-	9506806	9506829	0	1	23	0	-1.08396	4.8446e-06
chr15	9507117	9507140	Il7r	0	-	9507117	9507140	0	1	23	0	-1.02698	0.000353018
chr11	32190983	32191006	Il9r	0	-	32190983	32191006	0	1	23	0	-0.799238	0.000198301
chr6	71874957	71874980	Immt	0	+	71874957	71874980	0	1	23	0	0.68494	3.45792e-06
chr19	9895405	9895428	Incenp	0	-	9895405	9895428	0	1	23	0	-1.12297	0.000432064
chr12	112610242	112610265	Inf2	0	+	112610242	112610265	0	1	23	0	-0.803299	0.00043083
chr13	16026639	16026662	Inhba	0	+	16026639	16026662	0	1	23	0	-0.929106	0.0018858
chr2	119374119	119374142	Ino80	0	-	119374119	119374142	0	1	23	0	-1.55007	0.000416887
chr2	26408312	26408335	Inpp5e	0	-	26408312	26408335	0	1	23	0	-0.699807	0.000948397
chr7	101824279	101824302	Inppl1	0	-	101824279	101824302	0	1	23	0	-0.806611	0.000111286
chr8	3153968	3154015	Insr	0	-	3153968	3154015	0	1	47	0	-0.843214	3.38448e-05
chr3	90391620	90391643	Ints3	0	-	90391620	90391643	0	1	23	0	-0.950452	3.28384e-05
chr3	90391860	90391883	Ints3	0	-	90391860	90391883	0	1	23	0	-0.791235	0.000886212
chr19	8894955	8894978	Ints5	0	+	8894955	8894978	0	1	23	0	-0.611879	0.001084
chr19	8895074	8895097	Ints5	0	+	8895074	8895097	0	1	23	0	1.17074	7.20907e-05
chr19	8897795	8897818	Ints5	0	+	8897795	8897818	0	1	23	0	-1.40232	1.45398e-06
chr14	62696713	62696736	Ints6	0	-	62696713	62696736	0	1	23	0	0.939661	0.00069838
chr14	65039309	65039332	Ints9	0	+	65039309	65039332	0	1	23	0	2.12519	0.00173287
chr14	65039500	65039523	Ints9	0	+	65039500	65039523	0	1	23	0	3.17529	9.33847e-06
chr9	108798373	108798396	Ip6k2	0	+	108798373	108798396	0	1	23	0	-0.745749	1.58494e-05
chr13	49461628	49461651	Ippk	0	+	49461628	49461651	0	1	23	0	-0.853651	0.000377866
chr6	90689614	90689637	Iqsec1	0	-	90689614	90689637	0	1	23	0	-1.03233	0.000662243
chrX	74015304	74015327	Irak1	0	-	74015304	74015327	0	1	23	0	0.860457	0.000838696
chr7	19004973	19004996	Irf2bp1	0	+	19004973	19004996	0	1	23	0	-0.735786	0.000713626
chr12	86883189	86883236	Irf2bpl	0	-	86883189	86883236	0	1	47	0	-0.783201	5.0727e-06
chr12	86883954	86883977	Irf2bpl	0	-	86883954	86883977	0	1	23	0	-0.70123	0.000679286
chr12	86884337	86884360	Irf2bpl	0	-	86884337	86884360	0	1	23	0	-0.934287	0.000116939
chr7	45000753	45000776	Irf3	0	+	45000753	45000776	0	1	23	0	-1.40532	4.58015e-05
chr8	120755620	120755643	Irf8	0	+	120755620	120755643	0	1	23	0	-0.780814	0.000802557
chr14	55608759	55608782	Irf9	0	+	55608759	55608782	0	1	23	0	-1.05601	1.50676e-05
chr14	55608999	55609022	Irf9	0	+	55608999	55609022	0	1	23	0	-0.688362	0.0017244
chr11	48871323	48871346	Irgm1	0	-	48871323	48871346	0	1	23	0	-0.896312	9.70203e-05
chr7	24531558	24531581	Irgq	0	+	24531558	24531581	0	1	23	0	-0.834347	0.00197676
chr7	24531749	24531772	Irgq	0	+	24531749	24531772	0	1	23	0	-1.00627	0.000158385
chr7	24534415	24534438	Irgq	0	+	24534415	24534438	0	1	23	0	0.820554	0.000295153
chr8	11007523	11007546	Irs2	0	-	11007523	11007546	0	1	23	0	-0.673607	0.000363213
chr8	11007691	11007714	Irs2	0	-	11007691	11007714	0	1	23	0	-1.0344	0.00103097
chr8	11007762	11007785	Irs2	0	-	11007762	11007785	0	1	23	0	-0.904214	4.73556e-05
chr7	78913909	78913932	Isg20	0	+	78913909	78913932	0	1	23	0	-1.07624	8.59924e-05
chr7	78920111	78920134	Isg20	0	+	78920111	78920134	0	1	23	0	1.12319	0.00134901
chr7	4877171	4891184	Isoc2a	0	+	4877171	4891184	0	2	23,1	0,14013	1.3273	5.32668e-06
chr2	79327504	79327527	Itga4	0	+	79327504	79327527	0	1	23	0	-1.03724	6.2983e-05
chr1	180423085	180423108	Itpkb	0	+	180423085	180423108	0	1	23	0	-0.719556	0.00156213
chr7	27207599	27207622	Itpkc	0	-	27207599	27207622	0	1	23	0	-0.814294	0.0001312
chr7	27208243	27208266	Itpkc	0	-	27208243	27208266	0	1	23	0	-0.990915	7.02826e-06
chr7	27227692	27227715	Itpkc	0	-	27227692	27227715	0	1	23	0	-0.744539	0.000656376
chr7	27227859	27227882	Itpkc	0	-	27227859	27227882	0	1	23	0	-0.74621	0.00124483
chr2	127140922	127140945	Itpripl1	0	-	127140922	127140945	0	1	23	0	-0.84399	0.00175162
chr2	118880455	118880478	Ivd	0	+	118880455	118880478	0	1	23	0	-0.87944	0.00159233
chr6	113448158	113448181	Jagn1	0	+	113448158	113448181	0	1	23	0	-1.50465	8.11669e-05
chr4	101159029	101159052	Jak1	0	-	101159029	101159052	0	1	23	0	1.79814	0.00184407
chr19	29288678	29288701	Jak2	0	+	29288678	29288701	0	1	23	0	-1.23032	0.0010292
chr10	67219611	67219634	Jmjd1c	0	+	67219611	67219634	0	1	23	0	-0.758667	0.000613005
chr13	93441066	93441089	Jmy	0	-	93441066	93441089	0	1	23	0	-0.665184	0.000560246
chr13	93441306	93441329	Jmy	0	-	93441306	93441329	0	1	23	0	-0.721354	0.000782757
chr13	93499353	93499376	Jmy	0	-	93499353	93499376	0	1	23	0	-0.727875	0.00179021
chr15	79675804	79675827	Josd1	0	-	79675804	79675827	0	1	23	0	-0.7504	0.00164315
chr15	79686893	79686916	Josd1	0	-	79686893	79686916	0	1	23	0	-1.00834	5.81201e-05
chr9	13244206	13244229	Jrkl	0	-	13244206	13244229	0	1	23	0	-0.866019	2.81686e-05
chr9	13245118	13245141	Jrkl	0	-	13245118	13245141	0	1	23	0	-0.697321	0.000257785
chr9	13245190	13245213	Jrkl	0	-	13245190	13245213	0	1	23	0	-1.61844	2.84599e-06
chr11	104424807	104424830	Kansl1	0	-	104424807	104424830	0	1	23	0	-0.747195	9.84133e-05
chr1	66801960	66801983	Kansl1l	0	-	66801960	66801983	0	1	23	0	-1.36564	2.75875e-06
chr15	98519001	98519024	Kansl2	0	-	98519001	98519024	0	1	23	0	-1.21906	1.88722e-05
chr8	22861591	22861899	Kat6a	0	+	22861591	22861899	0	2	12,12	0,297	-0.733282	0.000650349
chr8	22938880	22938903	Kat6a	0	+	22938880	22938903	0	1	23	0	0.605969	6.50997e-05
chr8	22939167	22939190	Kat6a	0	+	22939167	22939190	0	1	23	0	-0.96095	0.000284253
chr14	21516819	21516842	Kat6b	0	+	21516819	21516842	0	1	23	0	-0.748675	0.000915628
chr14	21516962	21516985	Kat6b	0	+	21516962	21516985	0	1	23	0	-1.35711	3.60976e-06
chr14	21669266	21669289	Kat6b	0	+	21669266	21669289	0	1	23	0	-1.02756	1.97262e-07
chr14	21670081	21670104	Kat6b	0	+	21670081	21670104	0	1	23	0	-1.20625	1.79683e-05
chr14	21670249	21670272	Kat6b	0	+	21670249	21670272	0	1	23	0	-1.41806	3.315e-05
chr14	21670633	21670656	Kat6b	0	+	21670633	21670656	0	1	23	0	-0.658092	0.000106694
chr2	112412642	112412665	Katnbl1	0	+	112412642	112412665	0	1	23	0	-0.645459	0.000803026
chr14	79453386	79453409	Kbtbd6	0	+	79453386	79453409	0	1	23	0	-1.0685	8.09188e-06
chr6	95122724	95122747	Kbtbd8	0	+	95122724	95122747	0	1	23	0	-0.900525	0.000266112
chr18	80295737	80295760	Kcng2	0	-	80295737	80295760	0	1	23	0	-1.40977	3.84897e-07
chr9	32322955	32322978	Kcnj5	0	-	32322955	32322978	0	1	23	0	2.25912	7.71319e-05
chr17	87797900	87797923	Kcnk12	0	-	87797900	87797923	0	1	23	0	-0.720575	0.000677723
chr14	20141990	20142013	Kcnk5	0	-	20141990	20142013	0	1	23	0	-0.574225	0.00107253
chr14	20144964	20144987	Kcnk5	0	-	20144964	20144987	0	1	23	0	-1.43195	0.000166276
chr7	29225822	29225845	Kcnk6	0	-	29225822	29225845	0	1	23	0	-1.18746	3.05906e-06
chr7	24370383	24370430	Kcnn4	0	+	24370383	24370430	0	1	47	0	-0.774677	2.55485e-06
chr18	15063499	15063522	Kctd1	0	-	15063499	15063522	0	1	23	0	-0.884979	5.61432e-06
chr14	102980459	102980482	Kctd12	0	-	102980459	102980482	0	1	23	0	2.12166	4.69462e-05
chr14	102981393	102981416	Kctd12	0	-	102981393	102981416	0	1	23	0	-2.13319	0.00119907
chr14	102982494	102982517	Kctd12	0	-	102982494	102982517	0	1	23	0	-0.93931	0.000167353
chr1	188972579	188972602	Kctd3	0	-	188972579	188972602	0	1	23	0	-0.717112	0.00140689
chr17	24048913	24048936	Kctd5	0	-	24048913	24048936	0	1	23	0	1.21686	0.000219228
chr5	130152406	130152453	Kctd7	0	+	130152406	130152453	0	1	47	0	-1.14156	5.72164e-09
chr5	130152813	130152836	Kctd7	0	+	130152813	130152836	0	1	23	0	-0.78515	0.00190336
chr19	4326861	4326884	Kdm2a	0	-	4326861	4326884	0	1	23	0	2.60399	1.51078e-05
chr17	56402826	56402849	Kdm4b	0	+	56402826	56402849	0	1	23	0	-1.0917	0.000308003
chr1	134625032	134625055	Kdm5b	0	+	134625032	134625055	0	1	23	0	-1.2407	8.58441e-08
chrX	152267949	152267972	Kdm5c	0	+	152267949	152267972	0	1	23	0	-1.04592	0.000617118
chrY	941510	941533	Kdm5d	0	+	941510	941533	0	1	23	0	-2.61478	1.0204e-05
chrY	941630	941653	Kdm5d	0	+	941630	941653	0	1	23	0	-1.1406	0.000163068
chrX	18250779	18250802	Kdm6a	0	+	18250779	18250802	0	1	23	0	-0.875591	5.97835e-05
chr11	69404708	69404731	Kdm6b	0	-	69404708	69404731	0	1	23	0	-0.86798	4.56527e-07
chr11	69405403	69405426	Kdm6b	0	-	69405403	69405426	0	1	23	0	-0.865761	4.26356e-05
chr9	21229945	21229968	Keap1	0	-	21229945	21229968	0	1	23	0	-2.26104	2.42989e-08
chr9	21233778	21233801	Keap1	0	-	21233778	21233801	0	1	23	0	-1.11647	8.62709e-06
chr9	21237206	21237229	Keap1	0	-	21237206	21237229	0	1	23	0	-1.10549	0.000222661
chr9	21237253	21237276	Keap1	0	-	21237253	21237276	0	1	23	0	-0.778655	9.31282e-05
chr12	25056823	25056846	Kidins220	0	+	25056823	25056846	0	1	23	0	-0.905205	6.61819e-05
chr1	136527466	136527489	Kif14	0	+	136527466	136527489	0	1	23	0	-0.815553	3.65197e-05
chr11	102908220	102908243	Kif18b	0	-	102908220	102908243	0	1	23	0	-0.929053	8.69363e-05
chr1	136176263	136176286	Kif21b	0	+	136176263	136176286	0	1	23	0	-0.967454	0.000592043
chr2	153317182	153317205	Kif3b	0	+	153317182	153317205	0	1	23	0	-0.869078	0.000177821
chr12	3366952	3366975	Kif3c	0	+	3366952	3366975	0	1	23	0	-1.27771	1.01662e-05
chr2	146889467	146889490	Kiz	0	+	146889467	146889490	0	1	23	0	-1.89493	1.87276e-05
chr12	24655139	24655186	Klf11	0	+	24655139	24655186	0	1	47	0	-0.954872	8.87347e-06
chr7	63891142	63891165	Klf13	0	-	63891142	63891165	0	1	23	0	-0.785088	7.01944e-05
chr7	63891238	63891261	Klf13	0	-	63891238	63891261	0	1	23	0	-0.67766	0.000442436
chr13	5865133	5865156	Klf6	0	+	5865133	5865156	0	1	23	0	-0.605982	0.0011642
chr6	30450775	30450798	Klhdc10	0	+	30450775	30450798	0	1	23	0	-0.803071	0.000180704
chr17	46677300	46677432	Klhdc3	0	-	46677300	46677432	0	2	19,5	0,128	-0.87273	0.000553522
chr8	121797862	121797885	Klhdc4	0	-	121797862	121797885	0	1	23	0	-0.827132	0.000324622
chr11	100463663	100463686	Klhl11	0	-	100463663	100463686	0	1	23	0	-1.1738	1.26012e-05
chr4	156229068	156229091	Klhl17	0	-	156229068	156229091	0	1	23	0	-1.02446	0.00117117
chr1	161088904	161088927	Klhl20	0	-	161088904	161088927	0	1	23	0	-0.899243	0.000747198
chr16	20127074	20127097	Klhl24	0	+	20127074	20127097	0	1	23	0	1.81944	0.00165453
chr7	75873365	75873388	Klhl25	0	+	75873365	75873388	0	1	23	0	-0.814153	0.000420441
chr7	75873413	75873436	Klhl25	0	+	75873413	75873436	0	1	23	0	-1.78188	3.0724e-08
chr8	70451906	70451929	Klhl26	0	-	70451906	70451929	0	1	23	0	-0.990609	3.47381e-06
chr8	70452266	70452289	Klhl26	0	-	70452266	70452289	0	1	23	0	-0.894328	6.54322e-05
chr8	70452410	70452433	Klhl26	0	-	70452410	70452433	0	1	23	0	-0.708862	0.00179559
chr8	70455503	70455526	Klhl26	0	-	70455503	70455526	0	1	23	0	-1.02698	0.00015099
chr12	64957051	64957074	Klhl28	0	-	64957051	64957074	0	1	23	0	-0.928535	0.00120304
chr9	44820898	44820921	Kmt2a	0	-	44820898	44820921	0	1	23	0	-1.42635	1.71391e-06
chr9	44847743	44847766	Kmt2a	0	-	44847743	44847766	0	1	23	0	-0.799308	0.000180071
chr7	30574819	30574842	Kmt2b	0	-	30574819	30574842	0	1	23	0	-0.787961	0.000625287
chr7	30580485	30580508	Kmt2b	0	-	30580485	30580508	0	1	23	0	-1.18804	0.000976495
chr7	30583971	30583994	Kmt2b	0	-	30583971	30583994	0	1	23	0	-0.841054	0.00140257
chr7	30585989	30586012	Kmt2b	0	-	30585989	30586012	0	1	23	0	-0.868572	0.00182381
chr7	30586181	30586204	Kmt2b	0	-	30586181	30586204	0	1	23	0	-1.11465	0.00116068
chr5	25284520	25284543	Kmt2c	0	-	25284520	25284543	0	1	23	0	-0.993915	0.0015839
chr5	25284904	25284927	Kmt2c	0	-	25284904	25284927	0	1	23	0	-0.749458	0.000443737
chr5	25372874	25372897	Kmt2c	0	-	25372874	25372897	0	1	23	0	-1.08059	2.12219e-06
chr5	25373042	25373065	Kmt2c	0	-	25373042	25373065	0	1	23	0	-0.971776	0.000151814
chr15	98843961	98843984	Kmt2d	0	-	98843961	98843984	0	1	23	0	-0.758289	0.000239137
chr15	98853423	98853446	Kmt2d	0	-	98853423	98853446	0	1	23	0	-1.64584	8.38232e-06
chr15	98863252	98863275	Kmt2d	0	-	98863252	98863275	0	1	23	0	-0.613024	0.00066476
chr15	98863635	98863658	Kmt2d	0	-	98863635	98863658	0	1	23	0	-1.01678	0.000101234
chr15	98863683	98863706	Kmt2d	0	-	98863683	98863706	0	1	23	0	-1.472	3.62272e-06
chr5	23503751	23503774	Kmt2e	0	+	23503751	23503774	0	1	23	0	0.962096	3.76332e-08
chr7	118844185	118844208	Knop1	0	-	118844185	118844208	0	1	23	0	-0.737169	0.00125455
chr7	118845719	118845742	Knop1	0	-	118845719	118845742	0	1	23	0	-1.04632	4.07914e-05
chr14	61367413	61367436	Kpna3	0	-	61367413	61367436	0	1	23	0	-1.40172	1.31407e-05
chr4	129647602	129647625	Kpna6	0	-	129647602	129647625	0	1	23	0	-1.27329	2.6223e-05
chr4	129647650	129647673	Kpna6	0	-	129647650	129647673	0	1	23	0	-0.806177	0.00193875
chr11	99437916	99437939	Krt20	0	-	99437916	99437939	0	1	23	0	-0.749784	0.000801372
chr11	79027684	79027707	Ksr1	0	-	79027684	79027707	0	1	23	0	-1.09761	0.000191157
chr11	79044975	79044998	Ksr1	0	-	79044975	79044998	0	1	23	0	-1.03215	2.08917e-05
chr4	108848144	108848167	Kti12	0	+	108848144	108848167	0	1	23	0	-0.550256	0.000413373
chr18	80190311	80190334	LOC105246506	0	+	80190311	80190334	0	1	23	0	-0.6846	0.00146413
chr7	4009391	4009414	Lair1	0	-	4009391	4009414	0	1	23	0	-2.32359	6.49632e-08
chr1	153221055	153221078	Lamc1	0	-	153221055	153221078	0	1	23	0	1.25442	4.34624e-05
chr1	153221463	153221486	Lamc1	0	-	153221463	153221486	0	1	23	0	-0.901188	0.000429272
chr8	72815438	72815461	Large	0	-	72815438	72815461	0	1	23	0	-0.747261	0.000379998
chr13	9172947	9172970	Larp4b	0	+	9172947	9172970	0	1	23	0	-2.79072	3.555e-05
chr9	123461587	123461634	Lars2	0	+	123461587	123461634	0	1	47	0	-1.22499	2.71054e-10
chr10	7701843	7701866	Lats1	0	+	7701843	7701866	0	1	23	0	-0.916046	0.000118258
chr14	57699915	57699938	Lats2	0	-	57699915	57699938	0	1	23	0	-1.26295	8.09896e-05
chr9	51057232	51057255	Layn	0	-	51057232	51057255	0	1	23	0	1.61235	0.000628416
chr9	51057351	51057374	Layn	0	-	51057351	51057374	0	1	23	0	-0.787578	0.00168473
chr5	45733640	45733663	Lcorl	0	-	45733640	45733663	0	1	23	0	-1.54015	3.20867e-09
chr12	8284040	8284063	Ldah	0	+	8284040	8284063	0	1	23	0	-1.42718	8.54213e-07
chr12	8285187	8285210	Ldah	0	+	8285187	8285210	0	1	23	0	0.626207	0.00104238
chr19	46033221	46033268	Ldb1	0	-	46033221	46033268	0	1	47	0	0.769584	1.35817e-17
chr9	21749295	21749318	Ldlr	0	+	21749295	21749318	0	1	23	0	-1.00499	0.00035794
chr7	4147265	4147288	Leng8	0	+	4147265	4147288	0	1	23	0	-0.828062	0.000589838
chr7	4147409	4147432	Leng8	0	+	4147409	4147432	0	1	23	0	1.03879	0.000429228
chr5	33745128	33745151	Letm1	0	-	33745128	33745151	0	1	23	0	-1.73707	0.000158107
chr11	82801565	82801588	Lig3	0	+	82801565	82801588	0	1	23	0	-0.781288	6.02691e-05
chr10	51480684	51480707	Lilr4b	0	+	51480684	51480707	0	1	23	0	1.1115	0.00123467
chr9	123479562	123479585	Limd1	0	+	123479562	123479585	0	1	23	0	-0.810968	0.000107405
chr9	123520429	123520452	Limd1	0	+	123520429	123520452	0	1	23	0	1.04677	5.64642e-09
chr11	3345140	3345163	Limk2	0	-	3345140	3345163	0	1	23	0	-0.91369	0.000479638
chr1	180689635	180689658	Lin9	0	+	180689635	180689658	0	1	23	0	-0.977737	0.000155972
chr19	34494089	34494112	Lipa	0	-	34494089	34494112	0	1	23	0	-0.761185	5.63726e-05
chr15	89355493	89355516	Lmf2	0	-	89355493	89355516	0	1	23	0	-1.09001	5.5977e-05
chr16	33124321	33124344	Lmln	0	+	33124321	33124344	0	1	23	0	-1.31078	0.00118792
chr5	144174619	144174642	Lmtk2	0	+	144174619	144174642	0	1	23	0	-1.95752	0.00137541
chr5	144174739	144174762	Lmtk2	0	+	144174739	144174762	0	1	23	0	-0.785496	0.00185723
chr5	144184758	144184781	Lmtk2	0	+	144184758	144184781	0	1	23	0	0.611536	0.000603397
chr6	134710850	134710873	Loh12cr1	0	+	134710850	134710873	0	1	23	0	0.889793	0.000882868
chr6	83051080	83051103	Loxl3	0	+	83051080	83051103	0	1	23	0	-0.997616	4.45682e-05
chr19	42594794	42594817	Loxl4	0	-	42594794	42594817	0	1	23	0	-0.982685	0.000503896
chr14	73238202	73238225	Lpar6	0	+	73238202	73238225	0	1	23	0	-0.64813	0.000207351
chr1	191782074	191782097	Lpgat1	0	+	191782074	191782097	0	1	23	0	-0.963809	0.00033656
chr16	33013107	33013130	Lrch3	0	+	33013107	33013130	0	1	23	0	0.645348	0.00150294
chr7	28467117	28467140	Lrfn1	0	+	28467117	28467140	0	1	23	0	-2.3362	2.32393e-06
chr7	28467525	28467548	Lrfn1	0	+	28467525	28467548	0	1	23	0	-0.933112	3.14894e-05
chr19	4614000	4614023	Lrfn4	0	-	4614000	4614023	0	1	23	0	-0.849822	0.000928997
chr4	107875474	107875497	Lrp8	0	+	107875474	107875497	0	1	23	0	2.1086	0.000907901
chr9	77432237	77432260	Lrrc1	0	-	77432237	77432260	0	1	23	0	-0.833796	0.000145715
chr15	76713632	76713655	Lrrc14	0	+	76713632	76713655	0	1	23	0	-1.16814	0.000977971
chr15	76714373	76714396	Lrrc14	0	+	76714373	76714396	0	1	23	0	0.777968	0.00201687
chr8	70620591	70620614	Lrrc25	0	+	70620591	70620614	0	1	23	0	-0.567141	0.00126662
chr8	105315202	105315225	Lrrc29	0	-	105315202	105315225	0	1	23	0	-1.56387	0.000175109
chr7	98499335	98499358	Lrrc32	0	+	98499335	98499358	0	1	23	0	-1.25906	1.34706e-07
chr7	98499623	98499646	Lrrc32	0	+	98499623	98499646	0	1	23	0	-0.91477	0.00120168
chr7	98499959	98499982	Lrrc32	0	+	98499959	98499982	0	1	23	0	-1.38654	0.0018183
chr7	98500007	98500030	Lrrc32	0	+	98500007	98500030	0	1	23	0	-0.914918	4.50995e-05
chr7	98500655	98500678	Lrrc32	0	+	98500655	98500678	0	1	23	0	-1.03041	0.000559651
chr4	116089241	116089287	Lrrc41	0	+	116089241	116089287	0	1	46	0	-1.27561	2.02448e-06
chr4	154016050	154016073	Lrrc47	0	+	154016050	154016073	0	1	23	0	0.7192	0.00162338
chr2	30256528	30256551	Lrrc8a	0	+	30256528	30256551	0	1	23	0	-0.985473	0.000326868
chr2	30262022	30262045	Lrrc8a	0	+	30262022	30262045	0	1	23	0	-0.674393	7.4248e-05
chr5	105607445	105607468	Lrrc8c	0	+	105607445	105607468	0	1	23	0	-0.689995	0.00142165
chr5	105608140	105608163	Lrrc8c	0	+	105608140	105608163	0	1	23	0	-1.03468	0.00155812
chr5	105813248	105813271	Lrrc8d	0	+	105813248	105813271	0	1	23	0	-0.748057	0.000236604
chr5	105813368	105813391	Lrrc8d	0	+	105813368	105813391	0	1	23	0	-1.58582	0.000565968
chr5	105813464	105813487	Lrrc8d	0	+	105813464	105813487	0	1	23	0	-0.9253	0.000638904
chr12	41451979	41452002	Lrrn3	0	-	41451979	41452002	0	1	23	0	-1.93374	1.16156e-06
chr4	126096747	126096770	Lsm10	0	+	126096747	126096770	0	1	23	0	-0.867887	0.000212783
chr4	126098491	126098514	Lsm10	0	+	126098491	126098514	0	1	23	0	-0.629218	0.00109684
chr16	87416278	87416301	Ltn1	0	-	87416278	87416301	0	1	23	0	-0.950737	0.00113764
chr4	136542756	136542779	Luzp1	0	+	136542756	136542779	0	1	23	0	-0.840873	0.000388413
chr17	35082857	35082880	Ly6g6f	0	-	35082857	35082880	0	1	23	0	-1.1095	0.000128795
chr4	3790413	3790436	Lyn	0	+	3790413	3790436	0	1	23	0	-1.57331	0.000914669
chr7	67227029	67227052	Lysmd4	0	+	67227029	67227052	0	1	23	0	-1.61838	2.55623e-05
chr13	13635246	13635269	Lyst	0	+	13635246	13635269	0	1	23	0	-1.78472	5.60455e-07
chr4	149496360	149496383	Lzic	0	+	149496360	149496383	0	1	23	0	-0.822964	0.000193085
chr19	45026387	45026410	Lzts2	0	+	45026387	45026410	0	1	23	0	-0.887328	8.36499e-05
chr5	33372769	33372792	Maea	0	+	33372769	33372792	0	1	23	0	-0.906617	0.000729632
chr8	115704930	115704953	Maf	0	-	115704930	115704953	0	1	23	0	-0.968104	8.40577e-06
chr11	120629370	120629417	Mafg	0	-	120629370	120629417	0	1	47	0	-1.14974	7.41797e-08
chrX	150810741	150810893	Maged2	0	-	150810741	150810893	0	2	4,20	0,133	-0.94998	0.000202469
chr3	104050954	104050977	Magi3	0	-	104050954	104050977	0	1	23	0	-0.943611	0.000612955
chr11	50265803	50265826	Maml1	0	-	50265803	50265826	0	1	23	0	-0.685117	0.0012103
chr11	50292145	50292168	Maml1	0	-	50292145	50292168	0	1	23	0	-0.68711	0.00136296
chr3	51688044	51688067	Maml3	0	-	51688044	51688067	0	1	23	0	-0.858483	5.92013e-05
chr10	54075136	54075159	Man1a	0	-	54075136	54075159	0	1	23	0	-0.763118	0.00120696
chr7	80350628	80350651	Man2a2	0	-	80350628	80350651	0	1	23	0	-0.91872	0.000333239
chr4	26340695	26340718	Manea	0	-	26340695	26340718	0	1	23	0	-0.848784	2.72036e-07
chr10	81124099	81124122	Map2k2	0	+	81124099	81124122	0	1	23	0	-1.00678	9.72037e-05
chr11	60921443	60921466	Map2k3os	0	-	60921443	60921466	0	1	23	0	-1.57483	0.000912318
chr11	65690163	65690186	Map2k4	0	-	65690163	65690186	0	1	23	0	-0.709035	0.00111765
chr11	65735344	65756269	Map2k4	0	-	65735344	65756269	0	2	23,1	0,20925	1.39112	0.000656701
chr7	27673815	27673838	Map3k10	0	-	27673815	27673838	0	1	23	0	-0.917526	2.01348e-05
chr7	27673863	27673886	Map3k10	0	-	27673863	27673886	0	1	23	0	-0.72495	9.32946e-05
chr19	5690761	5690784	Map3k11	0	+	5690761	5690784	0	1	23	0	-0.82866	0.000909689
chr11	106154266	106154289	Map3k3	0	+	106154266	106154289	0	1	23	0	-0.708184	0.00101906
chr17	12271810	12271833	Map3k4	0	-	12271810	12271833	0	1	23	0	-1.32764	2.12306e-05
chr7	99269078	99269101	Map6	0	+	99269078	99269101	0	1	23	0	-0.874319	0.000121623
chr17	28747495	28747518	Mapk14	0	+	28747495	28747518	0	1	23	0	0.712179	8.24771e-07
chr2	60234151	60234174	2020-03-07	0	+	60234151	60234174	0	1	23	0	-1.23493	1.06781e-05
chr1	55237939	55237962	Mars2	0	+	55237939	55237962	0	1	23	0	-1.07977	0.00012674
chr1	55238106	55238129	Mars2	0	+	55238106	55238129	0	1	23	0	-0.683843	0.00137486
chr4	116306976	116306999	Mast2	0	-	116306976	116306999	0	1	23	0	-0.569092	0.00154029
chr6	72432871	72432918	Mat2a	0	-	72432871	72432918	0	1	47	0	-2.25848	4.81258e-25
chr6	72432967	72433014	Mat2a	0	-	72432967	72433014	0	1	47	0	-2.03704	5.08186e-06
chr6	72433039	72433062	Mat2a	0	-	72433039	72433062	0	1	23	0	-2.19608	5.98106e-08
chr6	72433111	72433134	Mat2a	0	-	72433111	72433134	0	1	23	0	-0.976824	0.00143329
chr6	72433182	72433205	Mat2a	0	-	72433182	72433205	0	1	23	0	-2.82102	2.67651e-08
chr6	72433254	72433277	Mat2a	0	-	72433254	72433277	0	1	23	0	-0.89185	0.00120349
chr6	72434285	72434308	Mat2a	0	-	72434285	72434308	0	1	23	0	-1.28795	6.40272e-06
chr11	40680027	40680050	Mat2b	0	-	40680027	40680050	0	1	23	0	-0.92444	4.24003e-05
chr2	49258073	49258096	Mbd5	0	+	49258073	49258096	0	1	23	0	-0.763114	0.00109595
chr2	49258217	49258240	Mbd5	0	+	49258217	49258240	0	1	23	0	-0.76386	0.000266036
chr14	120325372	120325395	Mbnl2	0	+	120325372	120325395	0	1	23	0	-1.07306	1.95004e-05
chr12	24959223	24959246	Mboat2	0	+	24959223	24959246	0	1	23	0	-0.817007	0.000878921
chr8	119508750	119508773	Mbtps1	0	-	119508750	119508773	0	1	23	0	-1.15671	1.08772e-05
chr2	4991226	4991249	Mcm10	0	-	4991226	4991249	0	1	23	0	-0.854747	0.00151751
chr2	4991345	4991368	Mcm10	0	-	4991345	4991368	0	1	23	0	-1.61397	5.57109e-05
chr10	118146829	118146852	Mdm1	0	+	118146829	118146852	0	1	23	0	-0.901978	0.00119571
chr17	46681205	46681228	Mea1	0	+	46681205	46681228	0	1	23	0	-0.966287	0.000248316
chrX	74035015	74035038	Mecp2	0	-	74035015	74035038	0	1	23	0	-0.982902	0.000102378
chr13	69815760	69815783	Med10	0	+	69815760	69815783	0	1	23	0	-0.728463	0.00157946
chr11	70453376	70453399	Med11	0	+	70453376	70453399	0	1	23	0	-0.60635	0.00151679
chr11	86298512	86298535	Med13	0	-	86298512	86298535	0	1	23	0	-0.869936	8.79283e-05
chr5	118593434	118593457	Med13l	0	+	118593434	118593457	0	1	23	0	-0.670864	0.000758425
chr5	118721450	118721473	Med13l	0	+	118721450	118721473	0	1	23	0	-1.14922	0.00146046
chr5	118742156	118742179	Med13l	0	+	118742156	118742179	0	1	23	0	-1.31273	4.72069e-07
chr5	118742515	118742538	Med13l	0	+	118742515	118742538	0	1	23	0	-0.914248	0.000950751
chr4	132459424	132459447	Med18	0	-	132459424	132459447	0	1	23	0	-1.48854	0.00171032
chr2	84686947	84686970	Med19	0	+	84686947	84686970	0	1	23	0	-0.91674	4.35446e-05
chr2	84687019	84687042	Med19	0	+	84687019	84687042	0	1	23	0	-1.87969	2.07979e-05
chr8	72494990	72495013	Med26	0	-	72494990	72495013	0	1	23	0	-0.955392	5.25706e-05
chr8	72495349	72495372	Med26	0	-	72495349	72495372	0	1	23	0	-0.798174	0.0014176
chr8	72496043	72496066	Med26	0	-	72496043	72496066	0	1	23	0	-0.658139	0.000542534
chr8	72496162	72496185	Med26	0	-	72496162	72496185	0	1	23	0	-1.5214	2.70014e-06
chr14	73518214	73518237	Med4	0	+	73518214	73518237	0	1	23	0	1.15789	6.00297e-05
chr11	46440744	46440767	Med7	0	+	46440744	46440767	0	1	23	0	-1.19825	0.00028026
chr11	46440958	46440981	Med7	0	+	46440958	46440981	0	1	23	0	-0.785511	9.8435e-05
chr11	59961944	59961967	Med9	0	+	59961944	59961967	0	1	23	0	-0.861109	0.000124663
chr4	70432908	70432931	Megf9	0	-	70432908	70432931	0	1	23	0	-0.91959	4.29843e-05
chr5	137784663	137784686	Mepce	0	-	137784663	137784686	0	1	23	0	-1.17605	6.05208e-08
chr5	137785119	137785142	Mepce	0	-	137785119	137785142	0	1	23	0	-1.00575	1.05565e-08
chr5	137785479	137785502	Mepce	0	-	137785479	137785502	0	1	23	0	-1.27376	8.39152e-06
chr5	137786294	137786317	Mepce	0	-	137786294	137786317	0	1	23	0	-0.756096	0.000286379
chr2	128801497	128801520	Mertk	0	+	128801497	128801520	0	1	23	0	-0.69079	0.000657821
chr7	83884199	83884222	Mesdc1	0	-	83884199	83884222	0	1	23	0	-0.87471	0.00136563
chr7	83898307	83898330	Mesdc2	0	+	83898307	83898330	0	1	23	0	-0.933349	0.000109547
chr7	83898618	83898641	Mesdc2	0	+	83898618	83898641	0	1	23	0	-0.852363	0.00194013
chr6	17492202	17492225	Met	0	+	17492202	17492225	0	1	23	0	-1.19621	3.16412e-06
chr11	121708008	121708031	Metrnl	0	+	121708008	121708031	0	1	23	0	-0.630514	0.000604299
chr1	162534077	162534100	Mettl13	0	-	162534077	162534100	0	1	23	0	-0.829238	4.63258e-05
chr1	162534125	162534148	Mettl13	0	-	162534125	162534148	0	1	23	0	-1.9459	3.97103e-12
chr1	162534268	162534291	Mettl13	0	-	162534268	162534291	0	1	23	0	-0.708473	0.000788011
chr1	162545911	162545934	Mettl13	0	-	162545911	162545934	0	1	23	0	-0.806702	0.0013206
chr1	162546293	162546316	Mettl13	0	-	162546293	162546316	0	1	23	0	-1.05066	9.68614e-06
chr11	74817191	74817214	Mettl16	0	+	74817191	74817214	0	1	23	0	-1.15052	0.000200665
chr1	64607956	64607979	Mettl21a	0	-	64607956	64607979	0	1	23	0	-1.96785	9.70755e-07
chr10	80382008	80382031	Mex3d	0	-	80382008	80382031	0	1	23	0	-0.667616	0.00111319
chr2	121470220	121470243	Mfap1b	0	-	121470220	121470243	0	1	23	0	0.783648	0.00179359
chr8	35589766	35589789	Mfhas1	0	+	35589766	35589789	0	1	23	0	-0.776575	5.47013e-05
chr4	147875311	147875334	Mfn2	0	-	147875311	147875334	0	1	23	0	-0.999081	0.000269798
chr3	67602922	67602945	Mfsd1	0	+	67602922	67602945	0	1	23	0	-0.686049	0.000338734
chr15	102280623	102280646	Mfsd5	0	+	102280623	102280646	0	1	23	0	-0.616166	0.00151299
chr15	102280957	102280980	Mfsd5	0	+	102280957	102280980	0	1	23	0	-0.820958	2.9596e-06
chr1	52658320	52658343	Mfsd6	0	-	52658320	52658343	0	1	23	0	-0.864482	5.33152e-06
chr1	52709332	52709355	Mfsd6	0	-	52709332	52709355	0	1	23	0	-0.719252	0.000192889
chr2	119903326	119903349	Mga	0	+	119903326	119903349	0	1	23	0	-0.690048	0.00058304
chr2	119923871	119923894	Mga	0	+	119923871	119923894	0	1	23	0	2.03142	0.000202981
chr2	119964547	119964570	Mga	0	+	119964547	119964570	0	1	23	0	-0.791179	0.00046423
chr11	49245284	49245307	Mgat1	0	+	49245284	49245307	0	1	23	0	-0.836017	0.000260312
chr11	49250643	49251560	Mgat1	0	+	49250643	49251560	0	2	13,11	0,907	-1.02328	5.73807e-05
chr11	49262401	49262424	Mgat1	0	+	49262401	49262424	0	1	23	0	-0.93508	0.000129368
chr12	69184590	69184613	Mgat2	0	+	69184590	69184613	0	1	23	0	-0.713442	0.0010655
chr1	183327363	183327386	Mia3	0	-	183327363	183327386	0	1	23	0	-0.585065	0.000367088
chr1	183356383	183356406	Mia3	0	-	183356383	183356406	0	1	23	0	-1.24756	0.000499615
chr1	183356887	183356910	Mia3	0	-	183356887	183356910	0	1	23	0	-0.815465	0.000603437
chr1	183358590	183358613	Mia3	0	-	183358590	183358613	0	1	23	0	-0.937027	0.000248666
chr6	120932026	120932049	Mical3	0	-	120932026	120932049	0	1	23	0	-0.653554	0.00105537
chr5	139716704	139716727	Micall2	0	-	139716704	139716727	0	1	23	0	-0.874584	0.00107293
chrX	169990390	169990413	Mid1	0	+	169990390	169990413	0	1	23	0	-0.859498	3.38078e-05
chr10	80149891	80149914	Midn	0	+	80149891	80149914	0	1	23	0	-0.947067	7.75164e-06
chr10	80150034	80150057	Midn	0	+	80150034	80150057	0	1	23	0	-0.862741	1.39261e-05
chr10	80150130	80150153	Midn	0	+	80150130	80150153	0	1	23	0	-0.760943	0.000953962
chr10	80156458	80156481	Midn	0	+	80156458	80156481	0	1	23	0	-0.861399	0.000159564
chr10	80157581	80157604	Midn	0	+	80157581	80157604	0	1	23	0	-0.732405	0.0012203
chr15	80249893	80249916	Mief1	0	+	80249893	80249916	0	1	23	0	-0.900434	0.00122258
chr11	60731168	60731191	Mief2	0	+	60731168	60731191	0	1	23	0	-0.759564	0.000903137
chr11	98438941	98438964	Mien1	0	-	98438941	98438964	0	1	23	0	-1.40491	1.29057e-05
chr13	111715717	111715740	Mier3	0	+	111715717	111715740	0	1	23	0	-1.99574	3.34665e-09
chr16	59475888	59475911	Mina	0	+	59475888	59475911	0	1	23	0	0.783379	8.59168e-05
chr11	71025347	71025370	Mis12	0	+	71025347	71025370	0	1	23	0	-0.649428	0.000221415
chr12	65161492	65161515	Mis18bp1	0	-	65161492	65161515	0	1	23	0	-2.1623	4.405e-06
chr7	135699538	135699561	Mki67	0	-	135699538	135699561	0	1	23	0	-0.769123	0.000280895
chr7	135713780	135713803	Mki67	0	-	135713780	135713803	0	1	23	0	-0.865374	3.69646e-05
chr15	81016672	81016695	Mkl1	0	-	81016672	81016695	0	1	23	0	-0.848737	3.58277e-07
chr16	13412881	13412904	Mkl2	0	+	13412881	13412904	0	1	23	0	-1.96659	0.000630422
chr4	87773708	87773731	Mllt3	0	-	87773708	87773731	0	1	23	0	-1.11613	1.09783e-05
chr17	24476337	24476360	Mlst8	0	-	24476337	24476360	0	1	23	0	0.746375	0.00037803
chr10	128799003	128799026	Mmp19	0	+	128799003	128799026	0	1	23	0	-0.713213	2.99413e-05
chr4	24496534	24496557	Mms22l	0	+	24496534	24496557	0	1	23	0	-1.21019	0.000807099
chr4	24496605	24496628	Mms22l	0	+	24496605	24496628	0	1	23	0	-0.909217	0.00105846
chr1	173912832	173912855	Mnda	0	-	173912832	173912855	0	1	23	0	-0.924476	4.03226e-05
chr1	173875654	173875677	Mndal	0	-	173875654	173875677	0	1	23	0	2.43735	0.00159
chr12	102742841	102742864	Moap1	0	-	102742841	102742864	0	1	23	0	-1.02623	0.00011577
chr10	80686779	80686802	Mob3a	0	-	80686779	80686802	0	1	23	0	-1.13951	3.27107e-06
chr6	83117132	83117155	Mogs	0	+	83117132	83117155	0	1	23	0	0.912231	0.000270335
chr9	107900184	107900207	Mon1a	0	+	107900184	107900207	0	1	23	0	-1.07976	0.000631329
chr10	123013768	123013791	Mon2	0	-	123013768	123013791	0	1	23	0	-0.707856	0.00167105
chr11	3690277	3690300	Morc2a	0	+	3690277	3690300	0	1	23	0	-0.976053	0.000799042
chr19	12461525	12461548	Mpeg1	0	+	12461525	12461548	0	1	23	0	-0.860193	1.42335e-06
chr19	12464184	12464207	Mpeg1	0	+	12464184	12464207	0	1	23	0	-0.97458	0.000510327
chr11	32232225	32232248	Mpg	0	+	32232225	32232248	0	1	23	0	-0.689036	0.000385565
chr6	50196538	50196561	Mpp6	0	+	50196538	50196561	0	1	23	0	-1.2794	4.796e-06
chr6	50196586	50196609	Mpp6	0	+	50196586	50196609	0	1	23	0	-0.974061	0.00167249
chr18	67237669	67237692	Mppe1	0	-	67237669	67237692	0	1	23	0	-1.05527	0.00014795
chr11	59753015	59753038	Mprip	0	+	59753015	59753038	0	1	23	0	-1.02693	0.00130691
chr15	78406816	78406839	Mpst	0	+	78406816	78406839	0	1	23	0	-1.77742	0.000701646
chr15	78410398	78410421	Mpst	0	+	78410398	78410421	0	1	23	0	-1.43775	0.000755684
chr16	90749635	90749658	Mrap	0	+	90749635	90749658	0	1	23	0	-1.4255	0.00156446
chr2	180585563	180585586	Mrgbp	0	+	180585563	180585586	0	1	23	0	0.801881	0.000184622
chr8	84256919	84256942	Mri1	0	-	84256919	84256942	0	1	23	0	-0.981662	0.000358262
chr11	97048716	97048739	Mrpl10	0	+	97048716	97048739	0	1	23	0	-0.817631	0.000273658
chr19	4962354	4962377	Mrpl11	0	+	4962354	4962377	0	1	23	0	-1.46357	3.32108e-05
chr17	45698305	45698328	Mrpl14	0	+	45698305	45698328	0	1	23	0	-0.701623	0.00017808
chr1	4776398	4776421	Mrpl15	0	-	4776398	4776421	0	1	23	0	1.07614	2.49103e-05
chr1	4776589	4776612	Mrpl15	0	-	4776589	4776612	0	1	23	0	-1.91424	1.14735e-05
chr8	71465252	71465275	Mrpl34	0	+	71465252	71465275	0	1	23	0	-0.844141	0.000489145
chr13	73331728	73331751	Mrpl36	0	+	73331728	73331751	0	1	23	0	-1.20094	2.16921e-05
chr1	79778157	79778180	Mrpl44	0	+	79778157	79778180	0	1	23	0	-1.36473	6.21326e-05
chr4	49514557	49520964	Mrpl50	0	-	49514557	49520964	0	2	21,3	0,6405	-0.982781	1.99916e-06
chr10	81264792	81264815	Mrpl54	0	-	81264792	81264815	0	1	23	0	-1.03864	8.01451e-05
chr3	94448207	94448230	Mrpl9	0	+	94448207	94448230	0	1	23	0	-1.12236	2.61082e-06
chr7	28739995	28740018	Mrps12	0	-	28739995	28740018	0	1	23	0	0.635043	0.00199223
chr5	129718357	129718380	Mrps17	0	+	129718357	129718380	0	1	23	0	-0.890231	0.000150382
chr17	35910768	35910791	Mrps18b	0	-	35910768	35910791	0	1	23	0	-2.01804	2.29028e-07
chr2	28469888	28469911	Mrps2	0	+	28469888	28469911	0	1	23	0	-0.777581	0.000856251
chr17	24895262	24895285	Mrps34	0	+	24895262	24895285	0	1	23	0	-1.58729	7.18102e-05
chr2	127603724	127603747	Mrps5	0	+	127603724	127603747	0	1	23	0	-1.04853	1.12188e-05
chr19	11604710	11604733	Ms4a6d	0	-	11604710	11604733	0	1	23	0	-0.953987	4.4755e-05
chr9	37523650	37523673	Msantd2	0	+	37523650	37523673	0	1	23	0	-0.795237	0.000410669
chr17	87984870	87984893	Msh6	0	+	87984870	87984893	0	1	23	0	-1.29249	3.69282e-07
chr17	87986929	87986952	Msh6	0	+	87986929	87986952	0	1	23	0	-0.950762	0.000363696
chr10	56115954	56115977	Msl3l2	0	+	56115954	56115977	0	1	23	0	-1.65415	6.03391e-09
chrX	75410821	75410844	Mtcp1	0	-	75410821	75410844	0	1	23	0	-2.69381	1.66362e-07
chrX	75410868	75410891	Mtcp1	0	-	75410868	75410891	0	1	23	0	3.25366	0.000190169
chr5	3891008	3891031	Mterf1a	0	-	3891008	3891031	0	1	23	0	-0.896303	0.00146888
chr5	4197100	4197123	Mterf1b	0	+	4197100	4197123	0	1	23	0	-2.31336	4.01061e-06
chr4	124804733	124804756	Mtf1	0	+	124804733	124804756	0	1	23	0	-0.813283	0.00048949
chr10	20360600	20360623	Mtfr2	0	+	20360600	20360623	0	1	23	0	-0.767362	0.00123132
chr4	148055701	148055724	Mthfr	0	+	148055701	148055724	0	1	23	0	-0.641848	0.00168287
chr4	148055821	148055844	Mthfr	0	+	148055821	148055844	0	1	23	0	-1.02426	4.28266e-06
chr4	148058795	148058818	Mthfr	0	+	148058795	148058818	0	1	23	0	-0.666623	0.00129307
chr4	148058891	148058914	Mthfr	0	+	148058891	148058914	0	1	23	0	-0.614872	0.000541569
chr15	12270568	12270591	Mtmr12	0	+	12270568	12270591	0	1	23	0	-1.28485	2.58798e-07
chr9	13805481	13805504	Mtmr2	0	+	13805481	13805504	0	1	23	0	-1.30747	1.44286e-05
chr11	87611485	87611508	Mtmr4	0	+	87611485	87611508	0	1	23	0	-0.757044	0.000276457
chr11	87612107	87612130	Mtmr4	0	+	87612107	87612130	0	1	23	0	-0.705248	9.96321e-05
chr4	148557518	148557541	Mtor	0	+	148557518	148557541	0	1	23	0	-0.668763	0.00148443
chr15	58943409	58943432	Mtss1	0	-	58943409	58943432	0	1	23	0	-1.36799	0.000120699
chr15	59081740	59081763	Mtss1	0	-	59081740	59081763	0	1	23	0	0.851076	0.000544145
chr10	80232552	80232575	Mum1	0	+	80232552	80232575	0	1	23	0	1.02526	1.93536e-05
chr10	80232816	80232839	Mum1	0	+	80232816	80232839	0	1	23	0	-0.901119	6.2688e-06
chr17	40937283	40937306	Mut	0	+	40937283	40937306	0	1	23	0	-1.60152	0.000123777
chr2	33730577	33730600	Mvb12b	0	-	33730577	33730600	0	1	23	0	0.583786	0.000618358
chr2	163061550	163061573	Mybl2	0	+	163061550	163061573	0	1	23	0	-1.3014	0.000770437
chr14	103155284	103155307	Mycbp2	0	-	103155284	103155307	0	1	23	0	-0.783277	0.000719417
chr12	12937284	12937307	Mycn	0	-	12937284	12937307	0	1	23	0	-0.828716	0.00180963
chr12	12937474	12937497	Mycn	0	-	12937474	12937497	0	1	23	0	-0.642803	0.000281896
chr10	5605498	5605521	Myct1	0	+	5605498	5605521	0	1	23	0	-1.43179	0.00121568
chr2	125096080	125096103	Myef2	0	-	125096080	125096103	0	1	23	0	1.93253	0.0012796
chr11	68699277	68699300	Myh10	0	+	68699277	68699300	0	1	23	0	-1.76154	1.49371e-05
chr11	68793176	68793199	Myh10	0	+	68793176	68793199	0	1	23	0	0.820197	0.00041825
chr11	68811831	68811854	Myh10	0	+	68811831	68811854	0	1	23	0	-1.39118	0.000354944
chr11	68815475	68815498	Myh10	0	+	68815475	68815498	0	1	23	0	1.58083	0.000169178
chr8	85352918	85353571	Mylk3	0	-	85352918	85353571	0	2	13,11	0,643	-0.864099	0.000131643
chr8	85355168	85355215	Mylk3	0	-	85355168	85355215	0	1	47	0	-1.20951	5.02565e-09
chr11	77846421	77846444	Myo18a	0	+	77846421	77846444	0	1	23	0	0.772589	2.23299e-11
chr11	77865223	77865246	Myo18a	0	+	77865223	77865246	0	1	23	0	-0.815727	1.66105e-05
chr9	59925220	59925243	Myo9a	0	+	59925220	59925243	0	1	23	0	-0.707129	0.00119775
chr8	71290700	71290747	Myo9b	0	+	71290700	71290747	0	1	47	0	-1.09315	4.0795e-09
chr8	71290892	71290915	Myo9b	0	+	71290892	71290915	0	1	23	0	-1.02104	0.000473022
chr8	71359037	71359060	Myo9b	0	+	71359037	71359060	0	1	23	0	-0.649093	0.00138897
chr8	71360498	71360521	Myo9b	0	+	71360498	71360521	0	1	23	0	-0.898793	2.03766e-05
chr8	86860799	86860822	N4bp1	0	-	86860799	86860822	0	1	23	0	-0.957897	2.2311e-06
chr8	86860967	86860990	N4bp1	0	-	86860967	86860990	0	1	23	0	-0.926438	0.00070158
chr8	86861685	86861708	N4bp1	0	-	86861685	86861708	0	1	23	0	-1.04595	1.34875e-05
chr8	86862045	86862068	N4bp1	0	-	86862045	86862068	0	1	23	0	-1.16623	0.00133707
chr5	150643086	150643109	N4bp2l2	0	-	150643086	150643109	0	1	23	0	-0.840891	0.0017271
chr5	150661764	150661787	N4bp2l2	0	-	150661764	150661787	0	1	23	0	-0.881272	0.000320894
chr14	49173303	49173326	Naa30	0	+	49173303	49173326	0	1	23	0	-0.903841	0.000943409
chr10	127664275	127664298	Nab2	0	-	127664275	127664298	0	1	23	0	2.50885	4.41201e-05
chr10	127664656	127664679	Nab2	0	-	127664656	127664679	0	1	23	0	-0.711925	0.00161771
chr10	127664823	127664846	Nab2	0	-	127664823	127664846	0	1	23	0	-1.59543	1.49514e-05
chr15	9108607	9108630	Nadk2	0	+	9108607	9108630	0	1	23	0	-0.655566	0.00108209
chr11	101076981	101077004	Naglu	0	+	101076981	101077004	0	1	23	0	-0.69074	5.41484e-05
chr2	151030846	151030869	Nanp	0	-	151030846	151030869	0	1	23	0	-0.921875	1.13802e-05
chr7	16117833	16117856	Napa	0	+	16117833	16117856	0	1	23	0	0.76212	0.000150369
chr4	116611119	116611142	Nasp	0	-	116611119	116611142	0	1	23	0	1.59227	0.000927212
chr11	60904947	60904970	Natd1	0	-	60904947	60904970	0	1	23	0	-1.66468	6.51834e-07
chr11	60905282	60905305	Natd1	0	-	60905282	60905305	0	1	23	0	-0.953165	0.000179376
chr11	60905377	60905400	Natd1	0	-	60905377	60905400	0	1	23	0	-0.967479	0.000135081
chr11	60905736	60905759	Natd1	0	-	60905736	60905759	0	1	23	0	-1.06652	1.9699e-06
chr3	56005162	56005185	Nbea	0	-	56005162	56005185	0	1	23	0	-1.4661	3.5166e-05
chr4	139083149	139083172	Nbl1	0	-	139083149	139083172	0	1	23	0	-0.868484	4.58204e-05
chr16	31957251	31957322	Ncbp2	0	+	31957251	31957322	0	1	71	0	-1.6684	1.27772e-08
chr4	126750403	126750426	Ncdn	0	-	126750403	126750426	0	1	23	0	-0.757517	0.00141939
chr4	126750523	126750546	Ncdn	0	-	126750523	126750546	0	1	23	0	0.662745	0.000174287
chr4	126750690	126750713	Ncdn	0	-	126750690	126750713	0	1	23	0	-1.64264	1.34744e-06
chr15	78262366	78262389	Ncf4	0	+	78262366	78262389	0	1	23	0	-1.30254	3.76087e-09
chr9	100495406	100495429	Nck1	0	-	100495406	100495429	0	1	23	0	-0.993708	7.73696e-06
chr9	100497752	100497775	Nck1	0	-	100497752	100497775	0	1	23	0	-0.970758	0.000488417
chr15	99426638	99426661	Nckap5l	0	-	99426638	99426661	0	1	23	0	2.46071	1.83844e-06
chr12	4248033	4248056	Ncoa1	0	-	4248033	4248056	0	1	23	0	-1.12754	4.537e-05
chr12	4295423	4295446	Ncoa1	0	-	4295423	4295446	0	1	23	0	-1.12831	3.55503e-05
chr1	13164963	13164986	Ncoa2	0	-	13164963	13164986	0	1	23	0	-0.929396	0.000128631
chr1	13175263	13175286	Ncoa2	0	-	13175263	13175286	0	1	23	0	-1.77053	0.000560524
chr2	166070773	166070796	Ncoa3	0	+	166070773	166070796	0	1	23	0	2.24234	3.17447e-10
chr2	165000716	165000739	Ncoa5	0	-	165000716	165000739	0	1	23	0	-0.796017	0.000365792
chr2	165001339	165001362	Ncoa5	0	-	165001339	165001362	0	1	23	0	-0.978885	2.10338e-05
chr10	30690939	30690962	Ncoa7	0	-	30690939	30690962	0	1	23	0	-1.24379	0.00151015
chr5	125017177	125017200	Ncor2	0	-	125017177	125017200	0	1	23	0	-0.797564	0.000775188
chr5	125018207	125018230	Ncor2	0	-	125018207	125018230	0	1	23	0	-0.751398	0.000493352
chr16	14192423	14192446	Nde1	0	+	14192423	14192446	0	1	23	0	0.672164	8.95257e-06
chr2	25245365	25245388	Ndor1	0	-	25245365	25245388	0	1	23	0	-0.979195	0.0017735
chr2	25247453	25247476	Ndor1	0	-	25247453	25247476	0	1	23	0	-0.828788	0.000238133
chr18	60707875	60707898	Ndst1	0	-	60707875	60707898	0	1	23	0	-1.15005	8.80048e-06
chr14	20729219	20729242	Ndst2	0	-	20729219	20729242	0	1	23	0	-1.12785	0.000899149
chr14	20730154	20730177	Ndst2	0	-	20730154	20730177	0	1	23	0	-0.651489	0.00193123
chr14	20730202	20730225	Ndst2	0	-	20730202	20730225	0	1	23	0	-0.669043	0.00186678
chr14	20730346	20730369	Ndst2	0	-	20730346	20730369	0	1	23	0	-1.67563	0.000407683
chr8	69901993	69902016	Ndufa13	0	-	69901993	69902016	0	1	23	0	-1.14201	0.000714143
chr8	69902135	69902158	Ndufa13	0	-	69902135	69902158	0	1	23	0	-0.937804	2.3094e-05
chr8	69902276	69902299	Ndufa13	0	-	69902276	69902299	0	1	23	0	-1.32373	2.58963e-07
chr2	119660517	119660540	Ndufaf1	0	-	119660517	119660540	0	1	23	0	-0.97991	0.000205163
chr5	33898774	33898797	Nelfa	0	-	33898774	33898797	0	1	23	0	0.860568	0.000835334
chr3	87979327	87979350	Nes	0	+	87979327	87979350	0	1	23	0	0.748881	0.000187096
chr17	34934449	34934472	Neu1	0	+	34934449	34934472	0	1	23	0	-0.7565	0.000562007
chr7	99814112	99814135	Neu3	0	-	99814112	99814135	0	1	23	0	-0.965349	0.000809124
chr1	36269312	36269335	Neurl3	0	-	36269312	36269335	0	1	23	0	-0.916359	0.00028595
chr18	80607811	80607834	Nfatc1	0	-	80607811	80607834	0	1	23	0	-0.713573	0.00190566
chr18	80649710	80649733	Nfatc1	0	-	80649710	80649733	0	1	23	0	1.54629	0.000708472
chr10	81420514	81420537	Nfic	0	-	81420514	81420537	0	1	23	0	-1.18407	0.000222123
chr13	52967353	52967376	Nfil3	0	-	52967353	52967376	0	1	23	0	-1.13872	3.68855e-07
chr13	52967401	52967424	Nfil3	0	-	52967401	52967424	0	1	23	0	-0.940238	9.90981e-06
chr13	52967497	52967520	Nfil3	0	-	52967497	52967520	0	1	23	0	-0.933819	1.21937e-05
chr8	84771993	84772016	Nfix	0	-	84771993	84772016	0	1	23	0	-0.83115	0.000313962
chr2	156124210	156124233	Nfs1	0	-	156124210	156124233	0	1	23	0	-2.37273	3.8568e-06
chr4	40976917	40976940	Nfx1	0	+	40976917	40976940	0	1	23	0	-0.73383	0.000779784
chr17	48388657	48388680	Nfya	0	-	48388657	48388680	0	1	23	0	-1.54368	1.57748e-05
chr1	74967557	74967580	Nhej1	0	-	74967557	74967580	0	1	23	0	-1.17866	0.000158713
chr19	56570718	56570741	Nhlrc2	0	+	56570718	56570741	0	1	23	0	-1.09803	2.95413e-05
chr12	70042988	70043011	Nin	0	-	70042988	70043011	0	1	23	0	-1.19438	1.00765e-06
chr12	70054446	70054469	Nin	0	-	70054446	70054469	0	1	23	0	-0.761819	0.00174069
chr2	150950199	150950222	Ninl	0	-	150950199	150950222	0	1	23	0	-0.672125	0.000682123
chr2	150950366	150952494	Ninl	0	-	150950366	150952494	0	2	14,10	0,2119	-0.742687	0.00144585
chr7	55933272	55933295	Nipa2	0	-	55933272	55933295	0	1	23	0	-0.92673	0.00027294
chr4	135451940	135451963	Nipal3	0	-	135451940	135451963	0	1	23	0	-0.840171	0.000153895
chr15	8351208	8351231	Nipbl	0	-	8351208	8351231	0	1	23	0	-0.843715	0.00081516
chr15	8358731	8358754	Nipbl	0	-	8358731	8358754	0	1	23	0	-0.674318	0.00184059
chr14	31176757	31176780	Nisch	0	-	31176757	31176780	0	1	23	0	-0.770262	0.00110239
chr1	171344476	171344499	Nit1	0	-	171344476	171344499	0	1	23	0	-2.12436	0.00199182
chr7	140922732	140922755	Nlrp6	0	+	140922732	140922755	0	1	23	0	-1.17267	0.00193876
chr7	140923140	140923163	Nlrp6	0	+	140923140	140923163	0	1	23	0	-2.27718	5.42145e-05
chr7	140923500	140923523	Nlrp6	0	+	140923500	140923523	0	1	23	0	-0.971474	8.47897e-06
chr9	44252929	44252952	Nlrx1	0	-	44252929	44252952	0	1	23	0	-1.07357	0.000131229
chr9	44256892	44256915	Nlrx1	0	-	44256892	44256915	0	1	23	0	0.910673	0.0012078
chr9	44262724	44262747	Nlrx1	0	-	44262724	44262747	0	1	23	0	-0.834413	0.000714821
chr9	44262772	44262795	Nlrx1	0	-	44262772	44262795	0	1	23	0	-0.889251	0.00114893
chr9	109842795	109842818	Nme6	0	+	109842795	109842818	0	1	23	0	-1.1992	0.000652989
chr5	77309991	77310014	Noa1	0	-	77309991	77310014	0	1	23	0	-1.48003	3.40772e-05
chr11	107167619	107168282	Nol11	0	-	107167619	107168282	0	2	23,1	0,663	-0.94822	0.000327822
chr15	78937170	78937818	Nol12	0	+	78937170	78937818	0	2	13,11	0,638	-1.07135	1.74733e-05
chr4	152059489	152059512	Nol9	0	+	152059489	152059512	0	1	23	0	-0.737309	0.00171628
chr19	46085161	46085184	Nolc1	0	+	46085161	46085184	0	1	23	0	-2.32176	0.000568021
chr7	45077761	45077784	Nosip	0	+	45077761	45077784	0	1	23	0	-1.20212	0.000681299
chr3	98146818	98146841	Notch2	0	+	98146818	98146841	0	1	23	0	-0.747626	0.00159029
chr3	98146866	98146889	Notch2	0	+	98146866	98146889	0	1	23	0	-0.849198	0.000196848
chr3	98148137	98148160	Notch2	0	+	98148137	98148160	0	1	23	0	-0.755422	0.0019257
chr3	98149409	98149432	Notch2	0	+	98149409	98149432	0	1	23	0	-1.26724	5.15329e-05
chr17	34588113	34588136	Notch4	0	+	34588113	34588136	0	1	23	0	-2.11608	2.6391e-07
chr9	53563557	53563580	Npat	0	+	53563557	53563580	0	1	23	0	0.795916	0.000242784
chr14	18214904	18214951	Nr1d2	0	-	18214904	18214951	0	1	47	0	-1.21566	2.93349e-05
chr6	30152716	30152739	Nrf1	0	+	30152716	30152739	0	1	23	0	-1.11688	0.000294985
chr16	76294840	76294863	Nrip1	0	-	76294840	76294863	0	1	23	0	-0.651573	0.000115549
chr16	32144234	32144257	Nrros	0	-	32144234	32144257	0	1	23	0	-0.607206	0.00141368
chr16	32162253	32162276	Nrros	0	-	32162253	32162276	0	1	23	0	-0.633427	0.00173186
chr13	55213494	55213517	Nsd1	0	+	55213494	55213517	0	1	23	0	2.4486	0.000409754
chr13	55245703	55245726	Nsd1	0	+	55245703	55245726	0	1	23	0	-0.949281	1.80906e-05
chr13	55246926	55246949	Nsd1	0	+	55246926	55246949	0	1	23	0	-1.27099	6.94754e-05
chr13	55313745	55313768	Nsd1	0	+	55313745	55313768	0	1	23	0	-0.960071	0.000902343
chr2	14996307	14996330	Nsun6	0	-	14996307	14996330	0	1	23	0	-1.63801	9.46388e-06
chr2	14996451	14996474	Nsun6	0	-	14996451	14996474	0	1	23	0	-1.20363	3.20246e-05
chr11	59875893	59875916	Nt5m	0	+	59875893	59875916	0	1	23	0	-0.701273	0.000956318
chr2	30822824	30822847	Ntmt1	0	+	30822824	30822847	0	1	23	0	-0.932245	0.00024944
chr1	132332102	132332125	Nuak2	0	+	132332102	132332125	0	1	23	0	-0.970015	0.00110108
chr1	132332724	132332747	Nuak2	0	+	132332724	132332747	0	1	23	0	-0.857959	0.0001429
chr16	10423852	10423875	Nubp1	0	+	10423852	10423875	0	1	23	0	-0.790221	0.00086723
chr17	24882968	24882991	Nubp2	0	-	24882968	24882991	0	1	23	0	0.685301	0.0012477
chr17	24883040	24883063	Nubp2	0	-	24883040	24883063	0	1	23	0	-0.989234	0.000370324
chr11	6107172	6107195	Nudcd3	0	-	6107172	6107195	0	1	23	0	-0.796469	0.000477653
chr5	140337854	140337877	Nudt1	0	+	140337854	140337877	0	1	23	0	-0.787943	1.5403e-05
chr4	41480291	41480314	Nudt2	0	+	41480291	41480314	0	1	23	0	0.859227	0.0016209
chr4	41480409	41480432	Nudt2	0	+	41480409	41480432	0	1	23	0	-1.1754	5.0843e-05
chr7	101999492	101999515	Numa1	0	+	101999492	101999515	0	1	23	0	-0.822828	0.00191476
chr6	91014383	91014406	Nup210	0	-	91014383	91014406	0	1	23	0	0.882878	2.32127e-05
chr7	102119832	102119855	Nup98	0	-	102119832	102119855	0	1	23	0	-1.75044	2.67306e-05
chr7	102120095	102120118	Nup98	0	-	102120095	102120118	0	1	23	0	-1.02431	0.000835935
chr11	76258542	76258565	Nxn	0	-	76258542	76258565	0	1	23	0	-0.806284	0.000839011
chr16	55866427	55866450	Nxpe3	0	-	55866427	55866450	0	1	23	0	-1.77654	3.86737e-07
chr9	48399048	48399071	Nxpe4	0	+	48399048	48399071	0	1	23	0	-1.0363	0.00125512
chrX	13486316	13486339	Nyx	0	+	13486316	13486339	0	1	23	0	-0.647101	0.000363746
chrX	13486676	13486699	Nyx	0	+	13486676	13486699	0	1	23	0	-0.52007	0.00186368
chr9	43222639	43222662	Oaf	0	-	43222639	43222662	0	1	23	0	-1.09444	0.000105913
chr9	43222711	43222734	Oaf	0	-	43222711	43222734	0	1	23	0	-0.724687	0.00121334
chr9	43222782	43222805	Oaf	0	-	43222782	43222805	0	1	23	0	-0.966383	1.17127e-05
chr17	48416961	48416984	Oard1	0	+	48416961	48416984	0	1	23	0	-0.956531	7.14012e-05
chr7	132570125	132576302	Oat	0	-	132570125	132576302	0	2	16,8	0,6170	-0.779891	0.00198984
chr11	6313834	6313857	Ogdh	0	+	6313834	6313857	0	1	23	0	-0.910302	1.05816e-08
chrX	101683464	101683487	Ogt	0	+	101683464	101683487	0	1	23	0	-1.20023	3.52333e-06
chr10	59423746	59423769	Oit3	0	-	59423746	59423769	0	1	23	0	-0.901011	0.000142259
chr2	28229658	28229681	Olfm1	0	+	28229658	28229681	0	1	23	0	-1.52306	3.17048e-05
chr2	28230234	28230257	Olfm1	0	+	28230234	28230257	0	1	23	0	-1.23368	0.000792044
chr4	103319247	103319270	Oma1	0	+	103319247	103319270	0	1	23	0	-1.12288	1.26013e-05
chr7	127773892	127773915	Orai3	0	+	127773892	127773915	0	1	23	0	-1.51182	5.49953e-07
chr7	127774295	127774318	Orai3	0	+	127774295	127774318	0	1	23	0	-0.606069	0.000529602
chr5	22487159	22487182	Orc5	0	-	22487159	22487182	0	1	23	0	0.76994	0.00034189
chr8	85307872	85307895	Orc6	0	+	85307872	85307895	0	1	23	0	-1.02697	0.00164587
chr10	128818604	128818627	Ormdl2	0	-	128818604	128818627	0	1	23	0	-1.85008	1.79315e-06
chr19	11991941	11991964	Osbp	0	+	11991941	11991964	0	1	23	0	0.716836	0.00194851
chr8	119445659	119445682	Osgin1	0	+	119445659	119445682	0	1	23	0	-0.711485	0.000164041
chr8	119445922	119445945	Osgin1	0	+	119445922	119445945	0	1	23	0	-0.655522	0.000761624
chr4	15998385	15998408	Osgin2	0	-	15998385	15998408	0	1	23	0	-1.00598	0.000895566
chrX	7841927	7841950	Otud5	0	+	7841927	7841950	0	1	23	0	-0.646385	0.000154942
chrX	7842334	7842357	Otud5	0	+	7842334	7842357	0	1	23	0	-0.800129	0.000932104
chrX	7842382	7842405	Otud5	0	+	7842382	7842405	0	1	23	0	-0.802994	0.000808559
chr11	120457080	120457103	Oxld1	0	-	120457080	120457103	0	1	23	0	-1.08325	0.000109291
chr12	113071791	113071814	Pacs2	0	+	113071791	113071814	0	1	23	0	-0.678367	0.000941402
chr4	134425718	134425741	Pafah2	0	+	134425718	134425741	0	1	23	0	-0.772716	0.00118031
chr3	9692496	9692519	Pag1	0	-	9692496	9692519	0	1	23	0	-1.84344	7.60489e-06
chr3	9693216	9693239	Pag1	0	-	9693216	9693239	0	1	23	0	-0.997186	8.11708e-05
chr3	9693768	9693815	Pag1	0	-	9693768	9693815	0	1	47	0	-0.933436	1.02203e-06
chr3	9699618	9699641	Pag1	0	-	9699618	9699641	0	1	23	0	-0.7461	0.00201602
chr7	127015147	127015170	Pagr1a	0	-	127015147	127015170	0	1	23	0	-0.720789	0.000367501
chr7	127016898	127016921	Pagr1a	0	-	127016898	127016921	0	1	23	0	1.03928	0.000781907
chr7	28559394	28559417	Pak4	0	-	28559394	28559417	0	1	23	0	-0.589108	0.000985408
chr4	57893036	57893059	Pakap	0	+	57893036	57893059	0	1	23	0	-0.772216	0.000466554
chr7	122124861	122124884	Palb2	0	-	122124861	122124884	0	1	23	0	0.923297	0.000142544
chr8	61513420	61513443	Palld	0	-	61513420	61513443	0	1	23	0	-0.987603	1.79454e-05
chr2	131296577	131296600	Pank2	0	+	131296577	131296600	0	1	23	0	-1.37536	2.49997e-05
chr8	88200309	88200332	Papd5	0	+	88200309	88200332	0	1	23	0	-0.761401	3.71675e-06
chr13	69498821	69498844	Papd7	0	-	69498821	69498844	0	1	23	0	1.34358	0.000254683
chr3	131643146	131643169	Papss1	0	+	131643146	131643169	0	1	23	0	-1.22454	1.77913e-06
chr4	134507336	134507359	Paqr7	0	+	134507336	134507359	0	1	23	0	-0.831726	0.000394856
chr9	95560363	95560386	Paqr9	0	+	95560363	95560386	0	1	23	0	-1.09519	0.000172545
chr9	95560506	95560529	Paqr9	0	+	95560506	95560529	0	1	23	0	-1.25936	2.68573e-06
chr8	105703088	105703111	Pard6a	0	+	105703088	105703111	0	1	23	0	-2.47434	2.81976e-05
chr8	105703208	105703231	Pard6a	0	+	105703208	105703231	0	1	23	0	-1.24555	0.00013066
chr4	150897299	150897322	Park7	0	-	150897299	150897322	0	1	23	0	-0.677042	0.000625722
chr11	3290860	3290883	Patz1	0	+	3290860	3290883	0	1	23	0	-1.02669	2.99491e-05
chr5	27772135	27772158	Paxip1	0	-	27772135	27772158	0	1	23	0	-0.610975	0.000593858
chr14	31050053	31050076	Pbrm1	0	+	31050053	31050076	0	1	23	0	2.5162	2.3746e-05
chr17	34597174	34597197	Pbx2	0	+	34597174	34597197	0	1	23	0	2.33678	0.00109869
chr3	89446366	89446389	Pbxip1	0	+	89446366	89446389	0	1	23	0	-0.810469	0.00172511
chr18	38197484	38197531	Pcdh1	0	-	38197484	38197531	0	1	47	0	-0.901851	1.2937e-07
chr5	57718741	57718764	Pcdh7	0	+	57718741	57718764	0	1	23	0	-1.89556	0.00161222
chr5	57719556	57719579	Pcdh7	0	+	57719556	57719579	0	1	23	0	-1.19359	4.24113e-05
chr5	57719916	57719939	Pcdh7	0	+	57719916	57719939	0	1	23	0	-1.03506	0.000105665
chr5	57720372	57720395	Pcdh7	0	+	57720372	57720395	0	1	23	0	-1.05264	7.8098e-05
chr5	57721164	57721187	Pcdh7	0	+	57721164	57721187	0	1	23	0	-0.770008	9.11467e-05
chr7	92661776	92661799	Pcf11	0	-	92661776	92661799	0	1	23	0	-1.35641	8.45292e-05
chr19	36412007	36412030	Pcgf5	0	+	36412007	36412030	0	1	23	0	-0.829329	0.00191275
chr2	164891246	164891269	Pcif1	0	+	164891246	164891269	0	1	23	0	-2.24921	0.000878238
chr10	7630811	7630834	Pcmt1	0	-	7630811	7630834	0	1	23	0	-1.36201	5.63302e-06
chr1	7120497	7120520	Pcmtd1	0	+	7120497	7120520	0	1	23	0	-1.80651	2.41215e-05
chr10	76420328	76420351	Pcnt	0	-	76420328	76420351	0	1	23	0	-1.14335	1.06055e-07
chr12	81919166	81919189	Pcnx	0	+	81919166	81919189	0	1	23	0	1.01343	1.89577e-07
chr7	66049575	66049598	Pcsk6	0	+	66049575	66049598	0	1	23	0	-0.992312	8.14595e-06
chr9	45928838	45928861	Pcsk7	0	+	45928838	45928861	0	1	23	0	-0.596557	0.000807585
chr6	86388307	86388330	Pcyox1	0	-	86388307	86388330	0	1	23	0	-1.03489	5.84118e-08
chr6	86388667	86388690	Pcyox1	0	-	86388667	86388690	0	1	23	0	-0.542505	0.00121973
chrX	93748678	93748701	Pcyt1b	0	+	93748678	93748701	0	1	23	0	-0.938658	2.65965e-05
chr19	53909190	53909213	Pdcd4	0	+	53909190	53909213	0	1	23	0	-1.02743	0.000315988
chr2	37357261	37357284	Pdcl	0	-	37357261	37357284	0	1	23	0	1.14679	1.66659e-19
chr17	8981645	8981668	Pde10a	0	+	8981645	8981668	0	1	23	0	-1.26845	0.000104866
chr14	26665428	26665451	Pde12	0	-	26665428	26665451	0	1	23	0	-1.11928	0.000122661
chr14	26669108	26669131	Pde12	0	-	26669108	26669131	0	1	23	0	-0.865314	0.000395179
chr3	97767227	97767250	Pde4dip	0	-	97767227	97767250	0	1	23	0	-0.963494	0.000110361
chr4	134278436	134278459	Pdik1l	0	-	134278436	134278459	0	1	23	0	-0.703969	0.00114349
chr2	71900609	71900632	Pdk1	0	+	71900609	71900632	0	1	23	0	1.16547	1.20164e-06
chr4	11961051	11961074	Pdp1	0	-	11961051	11961074	0	1	23	0	-0.914277	5.05358e-06
chr4	11961242	11961265	Pdp1	0	-	11961242	11961265	0	1	23	0	0.966314	0.000965009
chr4	11961768	11961791	Pdp1	0	-	11961768	11961791	0	1	23	0	-1.33738	4.80678e-06
chr19	59301337	59301360	Pdzd8	0	-	59301337	59301360	0	1	23	0	1.56246	0.000708819
chr7	6710016	6710039	Peg3	0	-	6710016	6710039	0	1	23	0	0.761355	0.000219237
chr7	6730324	6730347	Peg3	0	-	6730324	6730347	0	1	23	0	-1.20647	1.56535e-06
chr7	35044424	35044447	Pepd	0	+	35044424	35044447	0	1	23	0	-0.928934	0.00105402
chr3	96643943	96643966	Pex11b	0	+	96643943	96643966	0	1	23	0	-1.29968	0.000383219
chr11	23648995	23649018	Pex13	0	-	23648995	23649018	0	1	23	0	-1.03699	0.000337046
chr3	5561531	5561554	Pex2	0	-	5561531	5561554	0	1	23	0	-0.675206	0.00191878
chr1	130691034	130691057	Pfkfb2	0	-	130691034	130691057	0	1	23	0	1.34088	3.77465e-05
chr10	77988172	77988195	Pfkl	0	-	77988172	77988195	0	1	23	0	-0.895126	0.00127535
chr4	99986819	99986842	Pgm2	0	+	99986819	99986842	0	1	23	0	-0.882461	0.00191819
chr17	24471477	24471500	Pgp	0	+	24471477	24471500	0	1	23	0	0.670219	0.00121845
chr8	70649691	70649714	Pgpep1	0	-	70649691	70649714	0	1	23	0	-0.856842	0.000192465
chr11	118005481	118005504	Pgs1	0	+	118005481	118005504	0	1	23	0	-0.995787	0.000405934
chr11	118005577	118005600	Pgs1	0	+	118005577	118005600	0	1	23	0	-0.663055	0.00129639
chr11	118005745	118005768	Pgs1	0	+	118005745	118005768	0	1	23	0	-1.0887	0.000346643
chr4	132357839	132357862	Phactr4	0	-	132357839	132357862	0	1	23	0	-0.968609	2.67927e-05
chr4	132363763	132363786	Phactr4	0	-	132363763	132363786	0	1	23	0	-1.222	6.2565e-05
chr4	132370726	132370749	Phactr4	0	-	132370726	132370749	0	1	23	0	-1.17655	0.000157719
chr4	128748111	128748134	Phc2	0	+	128748111	128748134	0	1	23	0	-0.921604	7.28568e-05
chr4	151991350	151991373	Phf13	0	-	151991350	151991373	0	1	23	0	-0.862182	0.00110055
chr4	151991565	151991588	Phf13	0	-	151991565	151991588	0	1	23	0	-1.08617	1.52783e-05
chr4	151992285	151992308	Phf13	0	-	151992285	151992308	0	1	23	0	-0.946986	1.91417e-05
chr13	48803280	48803303	Phf2	0	-	48803280	48803303	0	1	23	0	-1.92247	1.23475e-05
chr2	156308059	156308082	Phf20	0	+	156308059	156308082	0	1	23	0	-0.820257	1.30559e-05
chr2	92360683	92360706	Phf21a	0	+	92360683	92360706	0	1	23	0	-0.975071	0.000136504
chr1	30804663	30804686	Phf3	0	-	30804663	30804686	0	1	23	0	-0.657813	0.000951436
chr1	30805764	30805787	Phf3	0	-	30805764	30805787	0	1	23	0	-1.80789	1.25639e-06
chr1	30830867	30830890	Phf3	0	-	30830867	30830890	0	1	23	0	0.52106	1.51619e-05
chr1	135766511	135766534	Phlda3	0	+	135766511	135766534	0	1	23	0	-0.745794	0.00160952
chr9	44715374	44715397	Phldb1	0	-	44715374	44715397	0	1	23	0	-0.664013	0.00155651
chr9	44715422	44715445	Phldb1	0	-	44715422	44715445	0	1	23	0	-1.53473	0.000302211
chr9	44715805	44715828	Phldb1	0	-	44715805	44715828	0	1	23	0	-0.733935	0.00110643
chr1	106172779	106172802	Phlpp1	0	+	106172779	106172802	0	1	23	0	-0.818732	0.000553271
chr1	106173281	106173304	Phlpp1	0	+	106173281	106173304	0	1	23	0	-0.736592	0.0015829
chr7	141258210	141258233	Phrf1	0	+	141258210	141258233	0	1	23	0	-1.51952	0.00102425
chr19	42120524	42120547	Pi4k2a	0	+	42120524	42120547	0	1	23	0	-0.796481	0.00066757
chr3	94984298	94984321	Pi4kb	0	+	94984298	94984321	0	1	23	0	-0.699319	0.000191575
chr3	95006220	95006243	Pi4kb	0	+	95006220	95006243	0	1	23	0	-0.809747	0.000698544
chr18	77097479	77097502	Pias2	0	+	77097479	77097502	0	1	23	0	-1.31624	4.45052e-05
chr18	77152980	77153003	Pias2	0	+	77152980	77153003	0	1	23	0	-0.887216	0.000525553
chr10	81163869	81163892	Pias4	0	-	81163869	81163892	0	1	23	0	-0.711064	5.9692e-06
chr1	84037531	84037554	Pid1	0	-	84037531	84037554	0	1	23	0	-0.649933	0.00176682
chr7	141443308	141443331	Pidd1	0	-	141443308	141443331	0	1	23	0	-1.70775	1.19214e-08
chr8	122481985	122482008	Piezo1	0	-	122481985	122482008	0	1	23	0	0.562049	9.4281e-05
chrX	164422985	164423008	Piga	0	+	164422985	164423008	0	1	23	0	-2.13568	2.78803e-05
chrX	164423201	164423224	Piga	0	+	164423201	164423224	0	1	23	0	-1.18423	0.000626913
chr3	152788007	152788030	Pigk	0	+	152788007	152788030	0	1	23	0	1.66918	0.000136031
chr1	172377824	172377847	Pigm	0	+	172377824	172377847	0	1	23	0	-0.837773	0.00179276
chr1	105521487	105521510	Pign	0	-	105521487	105521510	0	1	23	0	1.30875	0.00175447
chr17	25937089	25937112	Pigq	0	-	25937089	25937112	0	1	23	0	-0.788195	0.00111477
chr17	25937304	25937327	Pigq	0	-	25937304	25937327	0	1	23	0	-0.858082	0.000483174
chr9	22157998	22158021	Pigyl	0	+	22157998	22158021	0	1	23	0	-1.25148	9.89627e-05
chr9	22158236	22158259	Pigyl	0	+	22158236	22158259	0	1	23	0	-1.83111	2.81494e-05
chr3	32436391	32436414	Pik3ca	0	+	32436391	32436414	0	1	23	0	-1.05069	0.000247623
chr3	32436463	32436486	Pik3ca	0	+	32436463	32436486	0	1	23	0	-1.12711	0.00133055
chr12	32175819	32175842	Pik3cg	0	-	32175819	32175842	0	1	23	0	-1.42909	1.17356e-05
chr13	101684502	101684525	Pik3r1	0	-	101684502	101684525	0	1	23	0	-1.26551	6.39976e-05
chr13	101684814	101684837	Pik3r1	0	-	101684814	101684837	0	1	23	0	-0.707226	0.000877819
chr13	101692345	101692368	Pik3r1	0	-	101692345	101692368	0	1	23	0	-1.83609	1.25412e-07
chr9	105687297	105687320	Pik3r4	0	+	105687297	105687320	0	1	23	0	-0.736649	0.00142893
chr11	68492333	68492356	Pik3r5	0	+	68492333	68492356	0	1	23	0	-0.741563	0.00171937
chr9	20663328	20663351	Pin1	0	+	20663328	20663351	0	1	23	0	-1.21406	4.14415e-05
chr11	97718079	97718102	Pip4k2b	0	-	97718079	97718102	0	1	23	0	-0.767425	0.00114698
chr11	97720455	97720478	Pip4k2b	0	-	97720455	97720478	0	1	23	0	-0.698233	0.000559152
chr10	81318204	81318227	Pip5k1c	0	+	81318204	81318227	0	1	23	0	-0.905918	0.000955667
chr11	107212181	107212204	Pitpnc1	0	-	107212181	107212204	0	1	23	0	-0.652772	0.00154101
chr11	107470362	107470385	Pitpnc1	0	-	107470362	107470385	0	1	23	0	0.982723	0.00128234
chr5	124120966	124120989	Pitpnm2	0	-	124120966	124120989	0	1	23	0	-0.692552	0.00155829
chr13	6579935	6579958	Pitrm1	0	+	6579935	6579958	0	1	23	0	-0.873578	2.50295e-05
chrX	99467358	99467381	Pja1	0	-	99467358	99467381	0	1	23	0	-0.596355	0.00173925
chr17	24565416	24565439	Pkd1	0	+	24565416	24565439	0	1	23	0	-2.14473	6.18544e-07
chr17	24572960	24572983	Pkd1	0	+	24572960	24572983	0	1	23	0	-1.64609	3.03204e-05
chr15	44529237	44529260	Pkhd1l1	0	+	44529237	44529260	0	1	23	0	-1.86162	2.25545e-06
chr15	44546992	44547015	Pkhd1l1	0	+	44546992	44547015	0	1	23	0	-0.745254	0.00113914
chr15	44547304	44547327	Pkhd1l1	0	+	44547304	44547327	0	1	23	0	-1.5746	1.92478e-08
chr8	83670312	83670335	Pkn1	0	-	83670312	83670335	0	1	23	0	-1.32936	2.5794e-06
chr2	59160898	59160921	Pkp4	0	+	59160898	59160921	0	1	23	0	-0.734123	0.000545077
chr15	79286586	79286609	Pla2g6	0	-	79286586	79286609	0	1	23	0	-1.14789	0.000357473
chr2	153231717	153231740	Plagl2	0	-	153231717	153231740	0	1	23	0	-0.865015	0.000419223
chr14	20842648	20842671	Plau	0	+	20842648	20842671	0	1	23	0	-0.592851	0.00190373
chr17	50509787	50509810	Plcl2	0	+	50509787	50509810	0	1	23	0	-0.838418	0.000400622
chr17	50606503	50606526	Plcl2	0	+	50606503	50606526	0	1	23	0	-1.01427	4.11854e-05
chr17	50606767	50606790	Plcl2	0	+	50606767	50606790	0	1	23	0	-0.62194	0.00111046
chr17	50668029	50668052	Plcl2	0	+	50668029	50668052	0	1	23	0	-0.73923	0.000123578
chr16	46009934	46009957	Plcxd2	0	-	46009934	46009957	0	1	23	0	1.30739	2.28057e-05
chr15	76171214	76171237	Plec	0	-	76171214	76171237	0	1	23	0	-1.15504	7.4081e-06
chr15	76172630	76172653	Plec	0	-	76172630	76172653	0	1	23	0	-0.752697	0.000672705
chr15	76174789	76174812	Plec	0	-	76174789	76174812	0	1	23	0	-0.960848	4.22448e-05
chr15	76175773	76175796	Plec	0	-	76175773	76175796	0	1	23	0	-0.671054	0.000115048
chr15	76179409	76179432	Plec	0	-	76179409	76179432	0	1	23	0	0.65939	0.00039081
chr15	76180440	76180463	Plec	0	-	76180440	76180463	0	1	23	0	1.11956	0.000816156
chr6	140543981	140544004	Plekha5	0	+	140543981	140544004	0	1	23	0	-1.18364	0.000274591
chr4	10988758	10988781	Plekhf2	0	-	10988758	10988781	0	1	23	0	-1.65212	2.46442e-06
chr4	10991199	10991222	Plekhf2	0	-	10991199	10991222	0	1	23	0	-0.869247	0.00044543
chr7	28360611	28360634	Plekhg2	0	-	28360611	28360634	0	1	23	0	-1.17937	0.000278194
chr11	103365308	103365331	Plekhm1	0	-	103365308	103365331	0	1	23	0	-0.732205	0.000195111
chr4	141631894	141631917	Plekhm2	0	-	141631894	141631917	0	1	23	0	-0.700801	0.0014756
chr1	64938214	64938237	Plekhm3	0	-	64938214	64938237	0	1	23	0	-1.52286	0.00109663
chr4	147910662	147910685	Plod1	0	-	147910662	147910685	0	1	23	0	-0.965422	0.000629903
chr6	89357327	89357350	Plxna1	0	-	89357327	89357350	0	1	23	0	-0.566309	0.000514887
chr6	32517239	32517262	Plxna4	0	-	32517239	32517262	0	1	23	0	1.49953	0.000320032
chr15	89156568	89157011	Plxnb2	0	-	89156568	89157011	0	2	5,19	0,425	-1.03443	9.8511e-05
[truncated: 1,262 more rows]
