# Supplementary material for: The N6-methyladenosine methyltransferase METTL16 enables erythropoiesis through safeguarding genome integrity
Source: Nat Commun. 2022 Oct 28;13:6435. doi: 10.1038/s41467-022-34078-y (PMC9616860; doi:10.1038/s41467-022-34078-y)
Supplement: Supplementary file 8 — Supplementary Data 5 [file 41467_2022_34078_MOESM8_ESM.xlsx]

## Sheet: Table S5 Transcriptome ERT2Cre
	logFC	AveExpr	t	P.Value	adj.P.Val	B
Hirip3	-1.76282	4.32011	-17.9914	1.13e-06	0.00619652	6.0749
Mettl16	-2.35436	3.33751	-17.8572	1.18e-06	0.00619652	5.8174
Kntc1	-1.69518	4.48925	-14.6892	3.96e-06	0.00619652	5.07202
Brca2	-1.7731	3.10919	-14.5083	4.27e-06	0.00619652	4.86221
Pdk1	-1.47287	3.78679	-14.4443	4.39e-06	0.00619652	4.95256
Ccne1	-2.03273	4.37158	-14.1786	4.93e-06	0.00619652	4.86396
E2f8	-1.65298	4.88563	-13.9218	5.51e-06	0.00619652	4.7824
Espl1	-1.49738	4.86518	-13.6712	6.16e-06	0.00619652	4.69103
Clspn	-1.56229	4.88329	-13.6124	6.33e-06	0.00619652	4.6646
Bcl7a	-1.55909	3.36255	-12.7841	9.3e-06	0.00619652	4.26153
Noc4l	-1.21515	4.60598	-12.5911	1.02e-05	0.00619652	4.24528
Nup210	-1.90853	5.34575	-12.4435	1.1e-05	0.00619652	4.1413
Kif14	-1.60287	4.21232	-12.3246	1.16e-05	0.00619652	4.11208
Casc5	-1.36299	4.37402	-12.1405	1.28e-05	0.00619652	4.0347
Ticrr	-1.49475	3.88707	-12.0855	1.31e-05	0.00619652	3.99304
Mybl2	-1.86176	5.11505	-11.9463	1.41e-05	0.00619652	3.92564
Fignl1	-1.32268	4.67412	-11.9391	1.41e-05	0.00619652	3.94068
Prim1	-1.55818	3.65798	-11.5751	1.71e-05	0.00619652	3.73936
Pold2	-1.05908	4.28255	-11.5699	1.71e-05	0.00619652	3.76106
Lpcat1	-1.63881	3.8457	-11.468	1.8e-05	0.00619652	3.69314
Nuak2	1.3101	3.8075	11.4217	1.85e-05	0.00619652	3.67374
Plk2	1.14352	5.99948	11.4129	1.86e-05	0.00619652	3.64074
Prrg4	2.00673	1.91685	11.4109	1.86e-05	0.00619652	3.42941
Spag5	-1.62913	4.75611	-11.3787	1.89e-05	0.00619652	3.65959
Ankrd27	-1.10602	5.06694	-11.3786	1.89e-05	0.00619652	3.66207
Cdc45	-1.49192	3.84111	-11.3771	1.89e-05	0.00619652	3.65024
Isg15	1.90372	5.43393	11.3514	1.92e-05	0.00619652	3.62695
Tnfrsf10b	1.29951	3.4329	11.3365	1.94e-05	0.00619652	3.61553
Dars2	-1.46047	2.75832	-11.2205	2.06e-05	0.00619652	3.50063
Snhg5	-1.34921	3.27482	-11.11	2.19e-05	0.00619652	3.49309
Aspm	-1.37953	4.95122	-11.0386	2.27e-05	0.00619652	3.48519
Slc7a1	-1.18413	5.81019	-11.0338	2.28e-05	0.00619652	3.46337
Pola2	-1.06443	4.51884	-10.9411	2.4e-05	0.00619652	3.43669
Mtrr	-1.11537	3.53758	-10.9327	2.41e-05	0.00619652	3.41751
Tonsl	-1.16781	3.15368	-10.8783	2.49e-05	0.00619652	3.37058
Dtl	-1.24894	4.07356	-10.8605	2.51e-05	0.00619652	3.38999
Paxip1	-1.05227	4.71693	-10.8448	2.53e-05	0.00619652	3.38475
Cntrob	-1.47255	2.84762	-10.8414	2.54e-05	0.00619652	3.32417
Ankle1	-2.23459	2.29292	-10.7763	2.63e-05	0.00619652	3.20502
Exosc2	-1.16804	3.98097	-10.7658	2.65e-05	0.00619652	3.33843
Zwilch	-1.11562	3.98823	-10.6972	2.75e-05	0.00619652	3.30147
Uhrf1	-1.2319	6.30316	-10.6919	2.76e-05	0.00619652	3.25642
Ephx1	1.47596	3.12667	10.6669	2.8e-05	0.00619652	3.25518
Birc5	-1.23022	5.09326	-10.6458	2.83e-05	0.00619652	3.27379
Ncapg2	-1.44937	5.02562	-10.5874	2.93e-05	0.00619652	3.24103
Wdhd1	-1.48692	4.60833	-10.5602	2.97e-05	0.00619652	3.22712
Gpx3	1.13357	4.93403	10.5513	2.99e-05	0.00619652	3.22256
Cep295	-1.25256	4.35115	-10.5445	3e-05	0.00619652	3.2188
Gen1	-1.43047	3.04515	-10.5294	3.03e-05	0.00619652	3.17885
Pole	-1.34804	4.43565	-10.5143	3.05e-05	0.00619652	3.20185
Chaf1b	-1.24831	3.72197	-10.4357	3.19e-05	0.00619652	3.15339
Cenpf	-1.18319	5.83221	-10.3977	3.26e-05	0.00619652	3.12513
Fancd2	-1.29825	3.40494	-10.385	3.29e-05	0.00619652	3.11807
Cdc25a	-1.07915	5.07375	-10.357	3.34e-05	0.00619652	3.11289
Plk1	-1.14893	5.66662	-10.3292	3.4e-05	0.00619652	3.09152
Helq	-1.37577	2.61687	-10.3092	3.44e-05	0.00619652	3.03099
Eif2b3	-1.15617	3.56349	-10.2909	3.47e-05	0.00619652	3.0703
Ppp1r13l	1.42197	3.41444	10.2666	3.52e-05	0.00619652	3.0516
Kif15	-1.32434	4.47028	-10.249	3.56e-05	0.00619652	3.05109
Cdk5rap2	-1.27516	4.30039	-10.2314	3.6e-05	0.00619652	3.04095
Ftsj1	-1.28287	3.24469	-10.1621	3.75e-05	0.00619652	2.98934
Chaf1a	-1.11156	5.67408	-10.1232	3.83e-05	0.00619652	2.975
Prim2	-1.46972	3.37521	-10.1167	3.85e-05	0.00619652	2.96604
Nup160	-1.09626	4.99548	-10.0755	3.95e-05	0.00619652	2.95005
Tarsl2	-1.91222	3.55232	-10.0695	3.96e-05	0.00619652	2.93956
Mxd3	-2.1768	1.63979	-10.062	3.98e-05	0.00619652	2.7554
Pfkm	-1.10296	3.96464	-10.0403	4.03e-05	0.00619652	2.92956
Tulp4	1.07956	4.95687	10.0186	4.08e-05	0.00619652	2.91636
Fbxo48	-1.87544	0.392757	-9.99932	4.13e-05	0.00619652	2.45368
Lrwd1	-1.09331	4.65348	-9.99347	4.14e-05	0.00619652	2.90088
Akip1	-1.11393	3.06974	-9.98802	4.16e-05	0.00619652	2.8862
Ccnf	-1.31069	5.64434	-9.96392	4.22e-05	0.00619652	2.88262
Slc29a1	-2.01762	4.03235	-9.9579	4.23e-05	0.00619652	2.87997
Bub1	-1.0647	4.4473	-9.93573	4.29e-05	0.00619652	2.86636
Kif4	-1.13381	5.16509	-9.9234	4.32e-05	0.00619652	2.86034
A730008H23Rik	-0.921278	4.9229	-9.88155	4.43e-05	0.00619652	2.83391
Nup85	-1.22943	4.9429	-9.88138	4.43e-05	0.00619652	2.83475
Mis18bp1	-1.1109	3.47812	-9.83525	4.56e-05	0.00619652	2.80674
Atad2	-1.07082	5.47796	-9.81753	4.61e-05	0.00619652	2.79744
Prc1	-1.03454	5.66452	-9.79954	4.66e-05	0.00619652	2.78621
Lig1	-1.43069	5.90749	-9.73746	4.84e-05	0.00619652	2.74547
Tipin	-1.32089	4.27171	-9.71044	4.92e-05	0.00619652	2.73113
Rtel1	-1.20476	3.80052	-9.70863	4.93e-05	0.00619652	2.7318
Melk	-0.987782	3.79629	-9.69537	4.97e-05	0.00619652	2.72352
Bcl11a	-2.82418	3.74539	-9.69098	4.98e-05	0.00619652	2.71405
Fanci	-1.39053	2.91103	-9.63971	5.14e-05	0.00619652	2.67745
Exosc8	-1.18582	3.84974	-9.63826	5.15e-05	0.00619652	2.6887
Mthfd1l	-1.13892	5.42365	-9.63765	5.15e-05	0.00619652	2.68851
Rad54l	-1.25675	3.36628	-9.61372	5.23e-05	0.00619652	2.67307
Mrps5	-0.868108	4.42205	-9.61116	5.23e-05	0.00619652	2.66729
Fancm	-1.07537	3.35875	-9.606	5.25e-05	0.00619652	2.66874
Exo1	-0.99375	3.38624	-9.59338	5.29e-05	0.00619652	2.66141
Rfc5	-1.03646	4.06832	-9.59193	5.3e-05	0.00619652	2.65829
Orc1	-1.09989	3.14018	-9.5911	5.3e-05	0.00619652	2.65676
Usp1	-1.24695	5.76802	-9.58158	5.33e-05	0.00619652	2.65424
Mat2a	-1.26333	5.80065	-9.57386	5.36e-05	0.00619652	2.64932
Chd1l	-0.973475	3.77039	-9.57303	5.36e-05	0.00619652	2.64862
Polq	-1.35586	4.10141	-9.56556	5.38e-05	0.00619652	2.64284
Fosl2	1.08252	5.25418	9.54927	5.44e-05	0.00619652	2.6329
2700029M09Rik	-0.893792	4.32788	-9.54235	5.46e-05	0.00619652	2.62483
Kif11	-1.23849	5.75432	-9.54176	5.46e-05	0.00619652	2.63006
Cdca2	-1.04633	4.35987	-9.53606	5.48e-05	0.00619652	2.62137
Chtf18	-1.26996	3.44175	-9.53574	5.49e-05	0.00619652	2.62627
Faap24	-1.48829	3.02897	-9.50843	5.58e-05	0.00620832	2.60286
Cdc20	-1.11991	5.59354	-9.50202	5.6e-05	0.00620832	2.60566
Slbp	-1.40599	5.17587	-9.46007	5.75e-05	0.00631422	2.5779
Mybl1	1.33254	1.81328	9.41436	5.92e-05	0.00640942	2.46342
Nlrp6	-1.99984	2.50159	-9.40506	5.96e-05	0.00640942	2.51166
Pola1	-1.0112	4.65579	-9.39227	6e-05	0.00640942	2.52942
Ifit1bl2	1.60638	1.46995	9.34647	6.18e-05	0.00647697	2.37546
Pold3	-0.907836	4.50498	-9.32198	6.28e-05	0.00647697	2.48374
Dscc1	-1.86778	1.24487	-9.27406	6.47e-05	0.00647697	2.29568
Vars	-1.17619	6.72013	-9.25535	6.55e-05	0.00647697	2.43219
Xrcc6	-1.2112	4.27763	-9.21633	6.72e-05	0.00647697	2.41872
Tk1	-1.16854	4.3634	-9.18918	6.84e-05	0.00647697	2.39999
Dlgap5	-1.0951	5.32166	-9.1887	6.84e-05	0.00647697	2.4048
Parp2	-1.01061	3.62405	-9.18784	6.84e-05	0.00647697	2.4073
Pole2	-1.13518	2.44009	-9.1804	6.88e-05	0.00647697	2.38445
Cdt1	-1.11275	4.85234	-9.1731	6.91e-05	0.00647697	2.38942
Rad51	-1.07663	3.94287	-9.16728	6.94e-05	0.00647697	2.39003
Tcf19	-1.74063	2.666	-9.15796	6.98e-05	0.00647697	2.37671
Noa1	-0.90286	3.72062	-9.15376	7e-05	0.00647697	2.38367
Dus1l	-0.994815	4.52513	-9.14338	7.04e-05	0.00647697	2.3679
Rif1	-0.982209	4.66095	-9.13237	7.1e-05	0.00647697	2.36052
Vrk1	-0.978114	4.49011	-9.12866	7.11e-05	0.00647697	2.35815
Bora	-1.22406	3.5993	-9.12049	7.15e-05	0.00647697	2.36483
Nuf2	-1.38959	4.07765	-9.11315	7.18e-05	0.00647697	2.35488
Cpeb2	1.06596	4.24802	9.10115	7.24e-05	0.00647697	2.34265
Ifit1	1.80081	5.11861	9.08059	7.34e-05	0.00647697	2.33704
Mcm10	-1.30152	4.71526	-9.07954	7.34e-05	0.00647697	2.32867
E2f1	-0.913933	3.96129	-9.05555	7.46e-05	0.00647697	2.31562
Arhgap33	-1.42239	2.23575	-9.05267	7.47e-05	0.00647697	2.29262
Cdc6	-1.54735	4.75519	-9.04983	7.49e-05	0.00647697	2.31169
Thoc5	-0.783656	4.32281	-9.04222	7.53e-05	0.00647697	2.30089
Ncaph	-1.13699	4.60118	-9.03611	7.56e-05	0.00647697	2.29796
Psmc3ip	-1.27966	1.75902	-9.01642	7.65e-05	0.00647697	2.23229
Lyar	-1.06233	5.17554	-8.98835	7.8e-05	0.00647697	2.27087
Tacc3	-0.931601	5.62139	-8.98423	7.82e-05	0.00647697	2.27494
Rad51ap1	-1.23229	3.42175	-8.97098	7.89e-05	0.00647697	2.26947
Hmmr	-1.38911	5.51231	-8.95852	7.95e-05	0.00647697	2.25852
6430706D22Rik	-0.874575	5.3956	-8.95095	7.99e-05	0.00647697	2.24845
Ccdc101	-0.956239	2.90605	-8.94223	8.04e-05	0.00647697	2.25145
Nop56	-1.17718	6.37236	-8.9279	8.11e-05	0.00647697	2.24091
Cenpe	-1.13756	6.08754	-8.90783	8.22e-05	0.00647697	2.22995
Blm	-1.64354	4.89864	-8.9059	8.23e-05	0.00647697	2.21792
Asf1b	-1.40685	4.37431	-8.90439	8.24e-05	0.00647697	2.21321
Mdc1	-1.14852	5.30351	-8.89401	8.3e-05	0.00647697	2.21064
Enc1	1.25782	4.4423	8.89233	8.31e-05	0.00647697	2.20313
Kif22	-1.09434	5.07986	-8.8918	8.31e-05	0.00647697	2.20499
Hif3a	-2.47535	3.4932	-8.88485	8.35e-05	0.00647697	2.21499
2020-09-08	-0.919514	5.72104	-8.86868	8.44e-05	0.00648862	2.20008
Sapcd2	-2.16635	2.73313	-8.85853	8.5e-05	0.00648862	2.1892
Maged1	0.879314	4.6627	8.85247	8.53e-05	0.00648862	2.17218
Pif1	-1.04938	3.1842	-8.84194	8.59e-05	0.00649204	2.18645
Syce2	-1.36214	2.72472	-8.82017	8.72e-05	0.00654484	2.16941
5830418P13Rik	2.4748	-0.118091	8.80301	8.82e-05	0.00657818	1.83795
Gsg2	-1.08835	2.92016	-8.77987	8.96e-05	0.00663873	2.14614
Thop1	-0.842742	4.66453	-8.76011	9.08e-05	0.00668508	2.10844
Lbhd1	-0.84632	4.10804	-8.73637	9.22e-05	0.00675035	2.09731
Fanca	-1.15094	3.49982	-8.72046	9.32e-05	0.00678075	2.10134
Poldip2	-0.847643	4.59809	-8.70356	9.43e-05	0.00679461	2.06927
Dus4l	-1.381	0.966335	-8.69498	9.49e-05	0.00679461	1.94359
Wdr55	-0.896787	4.05564	-8.69004	9.52e-05	0.00679461	2.06675
Hjurp	-0.881546	5.73598	-8.66842	9.66e-05	0.00685314	2.06528
Atad5	-1.32902	4.2636	-8.65731	9.73e-05	0.00686332	2.04452
Tars2	-0.958054	4.2136	-8.64553	9.81e-05	0.00687697	2.03336
Anp32e	-1.03775	6.89787	-8.62389	9.96e-05	0.00691408	2.03273
Pmf1	-0.824756	4.36838	-8.61825	0.0001	0.00691408	2.01096
Mtbp	-1.45741	3.77284	-8.61143	0.000100428	0.00691408	2.02348
Depdc1a	-1.59114	2.65424	-8.57166	0.000103204	0.00702582	2.00543
Zfp414	-1.00365	3.21008	-8.57088	0.000103259	0.00702582	2.00425
Kif24	-1.29364	3.06833	-8.55102	0.000104679	0.0070477	1.99327
Dnph1	-1.16207	2.52268	-8.54278	0.000105275	0.0070477	1.98524
Smpd4	-0.804894	4.47277	-8.53291	0.000105993	0.0070477	1.94969
Haus1	-0.912389	2.79261	-8.53278	0.000106003	0.0070477	1.98186
Mcm3	-1.14511	6.53756	-8.51269	0.000107483	0.0071055	1.96756
Senp1	-0.821107	4.42285	-8.48016	0.000109931	0.00717029	1.91274
Top2a	-1.22225	7.53758	-8.47922	0.000110003	0.00717029	1.90469
Chek1	-0.985733	2.86984	-8.47517	0.000110312	0.00717029	1.94277
Ncapd3	-1.20211	4.71901	-8.46154	0.000111361	0.00718225	1.90335
Gramd4	-0.85814	3.45394	-8.44929	0.000112313	0.00718225	1.91411
Tgif1	0.903207	4.13915	8.44885	0.000112348	0.00718225	1.89576
Cep85	-0.895072	3.47905	-8.43775	0.000113219	0.00719839	1.90551
Aurka	-1.09438	5.25349	-8.41903	0.000114706	0.00725326	1.88074
Taf15	-0.906357	6.16127	-8.40011	0.000116231	0.0073006	1.88937
Zfp367	-0.960718	3.21497	-8.39424	0.000116709	0.0073006	1.882
Fance	-0.868677	3.13913	-8.37358	0.00011841	0.00736738	1.8689
Rad50	-0.870095	4.67803	-8.36239	0.000119343	0.00738007	1.82783
Dbf4	-1.00455	5.13893	-8.3538	0.000120065	0.00738007	1.83019
Eme1	-0.842788	3.28687	-8.34736	0.000120609	0.00738007	1.84686
Creb3l1	1.37259	3.6814	8.33306	0.000121828	0.00738007	1.82973
Tfdp1	-0.873886	5.98978	-8.32656	0.000122387	0.00738007	1.8343
Lin28b	-0.872091	3.68235	-8.32485	0.000122535	0.00738007	1.81917
Plk4	-0.841827	4.30981	-8.31403	0.000123472	0.00738007	1.79483
Bub1b	-0.859773	5.63984	-8.30464	0.000124293	0.00738007	1.80812
Ttll5	-1.09938	3.17234	-8.30069	0.000124641	0.00738007	1.81786
Trim32	1.27012	2.91032	8.2971	0.000124957	0.00738007	1.8203
Ddit4l	1.94914	1.09325	8.27815	0.000126642	0.00743863	1.70678
Plxna1	1.2261	5.50528	8.27165	0.000127227	0.00743863	1.78349
Ankrd49	-0.916815	3.29135	-8.26161	0.000128135	0.00745424	1.78624
Neil3	-1.79139	3.18814	-8.25192	0.000129018	0.00746831	1.78658
Alkbh8	-1.37175	2.72974	-8.24415	0.000129732	0.00747246	1.7848
Fbxo5	-1.82622	3.6528	-8.22852	0.000131182	0.0074957	1.76032
Ppil1	-0.869525	4.44734	-8.22593	0.000131424	0.0074957	1.72888
Zmat3	1.56812	6.16878	8.18514	0.000135303	0.00753103	1.74076
Tmpo	-1.07217	6.84168	-8.18356	0.000135456	0.00753103	1.74105
Gins3	-0.974741	2.40143	-8.18329	0.000135482	0.00753103	1.74137
Gm5424	-0.837289	4.45877	-8.1814	0.000135665	0.00753103	1.69564
Sgol1	-1.52981	3.70526	-8.16834	0.000136939	0.00753103	1.71207
Hmgb3	-1.30305	5.95878	-8.1673	0.000137041	0.00753103	1.72208
Hells	-0.775429	4.09777	-8.16454	0.000137312	0.00753103	1.68919
Nsl1	-1.09328	3.15417	-8.16344	0.00013742	0.00753103	1.72067
Cdc42bpg	1.15182	6.77005	8.15888	0.000137869	0.00753103	1.72479
C030006K11Rik	-0.963514	2.60258	-8.14804	0.000138945	0.00755434	1.71796
Bard1	-1.22346	3.14646	-8.13575	0.000140176	0.00758583	1.70165
1810009A15Rik	-0.82942	4.35944	-8.11611	0.000142171	0.00763579	1.64826
Ecsit	-0.891894	2.87612	-8.11337	0.000142451	0.00763579	1.69048
Prps1	-1.15837	4.45151	-8.09766	0.000144073	0.00763579	1.63748
Aurkb	-1.02404	4.64113	-8.09029	0.000144841	0.00763579	1.62948
Ints7	-0.835891	4.47356	-8.09025	0.000144845	0.00763579	1.6277
Bckdk	-0.709371	4.58236	-8.08548	0.000145345	0.00763579	1.62229
Kif20a	-0.852492	5.85512	-8.08216	0.000145694	0.00763579	1.65454
Fancl	-1.22952	1.49574	-8.07355	0.000146603	0.007649	1.62708
Wdr90	-1.00146	2.63286	-8.01843	0.000152581	0.0077355	1.62624
Impdh2	-0.902119	5.95576	-8.01375	0.000153101	0.0077355	1.60822
Cxxc1	-0.732028	5.0416	-8.00853	0.000153683	0.0077355	1.57004
Mrto4	-0.97511	4.74956	-8.00733	0.000153818	0.0077355	1.56732
Shq1	-1.00735	2.23885	-8.00566	0.000154006	0.0077355	1.61585
Rangap1	-0.953235	6.84322	-8.00437	0.00015415	0.0077355	1.61655
Hat1	-0.906268	4.61286	-8.00337	0.000154263	0.0077355	1.56262
Racgap1	-0.804263	5.15484	-7.9997	0.000154676	0.0077355	1.56733
Pold1	-1.00289	4.66713	-7.99654	0.000155032	0.0077355	1.55886
Elac2	-0.829016	4.3959	-7.99073	0.00015569	0.0077355	1.5536
Lyrm9	-0.899262	3.05843	-7.98639	0.000156183	0.0077355	1.59424
Ndc80	-1.01027	4.01253	-7.98321	0.000156547	0.0077355	1.55892
Parpbp	-1.30663	2.90833	-7.97876	0.000157056	0.0077355	1.5942
Ass1	-0.834522	4.45035	-7.9743	0.000157569	0.0077355	1.54059
Dis3	-0.741058	4.90041	-7.9512	0.000160253	0.00783423	1.5237
Ncapd2	-1.3308	6.65781	-7.93989	0.000161587	0.0078664	1.5709
Fam168a	0.969883	4.24147	7.92867	0.000162922	0.00786754	1.51105
Anp32b	-1.19806	8.18055	-7.92505	0.000163356	0.00786754	1.49956
Nelfcd	-0.886823	4.75622	-7.91707	0.000164317	0.00786754	1.4976
Thg1l	-0.99173	2.79121	-7.91311	0.000164796	0.00786754	1.54789
Taf1	-0.771681	5.16444	-7.90962	0.000165219	0.00786754	1.49895
Ddx51	-0.898957	3.18726	-7.90302	0.000166023	0.00786754	1.52842
Kif18b	-1.17177	4.74553	-7.9004	0.000166344	0.00786754	1.48915
Gna15	1.58529	3.55686	7.88868	0.000167786	0.00790363	1.51093
Arhgap35	1.03175	5.33404	7.87251	0.000169801	0.00796629	1.47992
Rpa1	-0.887479	6.09197	-7.86547	0.000170686	0.00797564	1.5033
Mcm8	-1.1317	2.21066	-7.84809	0.000172895	0.00804655	1.50419
Pcnt	-0.805245	5.58739	-7.82766	0.000175533	0.00813675	1.45311
Pdxp	-1.38418	1.67979	-7.81922	0.000176636	0.00815538	1.46683
Recql4	-2.13442	3.58317	-7.80342	0.000178723	0.00818719	1.45342
Tubgcp6	-0.85306	3.76968	-7.7944	0.000179927	0.00818719	1.42219
Rcc1	-0.844579	5.24523	-7.79286	0.000180134	0.00818719	1.41301
Cenpc1	-0.836498	3.54163	-7.78914	0.000180633	0.00818719	1.42766
Stil	-1.13162	3.72792	-7.78142	0.000181676	0.00818719	1.41725
Dna2	-1.09855	4.13977	-7.77859	0.00018206	0.00818719	1.40008
Cpne5	-2.6813	3.1852	-7.7705	0.000183162	0.00818719	1.44473
Mta1	-0.77796	5.03503	-7.76926	0.000183332	0.00818719	1.38734
Ftsj3	-0.991874	5.71504	-7.76688	0.000183658	0.00818719	1.41406
Podxl	-1.02803	5.47625	-7.74063	0.000187299	0.0082381	1.38404
Wdr76	-1.23313	3.34018	-7.73814	0.000187649	0.0082381	1.40093
Htatsf1	-0.855915	4.31292	-7.73659	0.000187868	0.0082381	1.35999
Prpf31	-0.774484	5.51671	-7.73607	0.00018794	0.0082381	1.37935
Gpsm2	-1.35537	3.43335	-7.73324	0.00018834	0.0082381	1.39482
Ydjc	-1.30031	1.58782	-7.72046	0.000190154	0.00827672	1.39447
Ppid	-0.742033	5.50807	-7.71702	0.000190646	0.00827672	1.36386
Mms22l	-0.94215	3.58954	-7.70577	0.000192264	0.00831597	1.36252
Nup107	-0.7332	5.18765	-7.69578	0.000193714	0.00834765	1.33409
Asrgl1	-1.29884	2.6873	-7.68333	0.00019554	0.00839521	1.38146
Supv3l1	-0.969747	3.55681	-7.66792	0.000197825	0.00844649	1.33497
Arhgdig	-2.04778	2.01845	-7.66551	0.000198186	0.00844649	1.36753
Svip	-1.01445	2.74628	-7.64181	0.000201769	0.00856783	1.34774
Mad1l1	-0.838613	4.26535	-7.63266	0.000203172	0.00857423	1.2792
Nab2	0.872749	2.8077	7.62728	0.000204002	0.00857423	1.33439
Nudt21	-0.689914	4.74593	-7.62645	0.000204131	0.00857423	1.26876
Gadd45g	1.20363	5.70529	7.61652	0.000205674	0.00859364	1.29996
BC017158	-0.871979	3.11049	-7.61345	0.000206154	0.00859364	1.31211
Pradc1	-1.30229	2.23214	-7.6084	0.000206947	0.00859364	1.33069
Rnmtl1	-1.25013	1.62103	-7.59878	0.000208466	0.00859364	1.31095
Haus4	-0.849995	3.67089	-7.59544	0.000208996	0.00859364	1.27178
Mogs	-0.907006	4.89955	-7.59526	0.000209024	0.00859364	1.24938
Dnajc11	-0.706232	5.25907	-7.57447	0.000212361	0.00862721	1.2408
Heatr3	-0.745399	4.29478	-7.57045	0.000213013	0.00862721	1.22804
Nolc1	-0.875713	6.23522	-7.57033	0.000213033	0.00862721	1.28514
Mcm6	-0.983696	6.87229	-7.56999	0.000213087	0.00862721	1.30159
Rad1	-1.21174	1.93639	-7.56605	0.000213729	0.00862721	1.29696
Ung	-1.05042	2.91122	-7.56262	0.00021429	0.00862721	1.28211
Cdca8	-0.94826	5.71498	-7.54615	0.000217005	0.00869879	1.24241
9430015G10Rik	-1.0199	2.8839	-7.54082	0.000217891	0.00869879	1.26618
Rnf26	-0.798678	4.36214	-7.526	0.00022038	0.00869879	1.19173
Tpx2	-0.994641	6.57383	-7.51795	0.000221745	0.00869879	1.25688
Bysl	-0.696706	5.00909	-7.51471	0.000222296	0.00869879	1.18452
Mre11a	-0.782926	4.04843	-7.51402	0.000222414	0.00869879	1.19058
Suv39h1	-0.757254	5.00886	-7.50926	0.000223228	0.00869879	1.18103
Ptcd3	-0.8371	4.64234	-7.50458	0.000224032	0.00869879	1.17274
Gar1	-0.685787	4.70596	-7.49719	0.000225309	0.00869879	1.16511
Nol10	-0.818871	3.84807	-7.49355	0.000225941	0.00869879	1.18265
Topbp1	-0.844559	5.80462	-7.4927	0.000226087	0.00869879	1.20393
Bcap29	-0.960958	3.24615	-7.49219	0.000226176	0.00869879	1.21211
Ppat	-0.819835	4.66027	-7.48788	0.000226929	0.00869879	1.1591
Arl6ip4	-0.6501	4.71305	-7.48713	0.00022706	0.00869879	1.15663
Srm	-0.823189	5.64703	-7.47906	0.000228475	0.00869879	1.18465
E2f4	-1.16662	5.89588	-7.47831	0.000228608	0.00869879	1.20003
Ruvbl2	-0.807245	5.32804	-7.47671	0.00022889	0.00869879	1.16702
Smc2	-1.21652	6.26834	-7.47311	0.000229525	0.00869879	1.21302
Pycr2	-1.42571	4.78558	-7.46437	0.000231079	0.00872922	1.15292
Mrps26	-0.782249	4.12148	-7.45306	0.000233106	0.00873548	1.13909
Fcho1	-1.41549	3.09081	-7.45305	0.000233107	0.00873548	1.19265
Dhrs13	-1.1712	2.32683	-7.44377	0.000234786	0.00873548	1.20707
Ezh2	-0.845242	5.43809	-7.44313	0.000234903	0.00873548	1.14553
Cenpi	-1.04685	2.83265	-7.4426	0.000234998	0.00873548	1.19223
Lrrc40	-0.905054	3.26013	-7.4345	0.000236477	0.00876245	1.16541
L3mbtl2	-0.699863	4.3227	-7.42379	0.000238448	0.00879914	1.10894
Paics	-0.847973	6.2257	-7.41958	0.000239227	0.00879914	1.16729
Tubg1	-0.843515	4.16255	-7.41526	0.000240031	0.00879914	1.10786
Saal1	-0.960717	2.88354	-7.39856	0.000243165	0.00879914	1.15527
Orc6	-1.06292	3.97838	-7.39708	0.000243444	0.00879914	1.10295
Mpv17l2	-0.81074	2.98106	-7.39553	0.000243737	0.00879914	1.1477
Fam132b	-1.91471	3.22284	-7.39309	0.000244202	0.00879914	1.14603
Gemin6	-1.12314	2.09504	-7.39292	0.000244233	0.00879914	1.17012
Eif2b1	-0.659241	4.31491	-7.39271	0.000244274	0.00879914	1.08335
Rab11fip2	-0.951094	2.45638	-7.38575	0.000245601	0.00881616	1.15985
Acss1	-1.50402	4.11285	-7.38054	0.000246599	0.00881616	1.0929
Dgcr8	-0.884001	4.13802	-7.37533	0.000247602	0.00881616	1.07675
Lnp	-0.834452	3.50373	-7.37443	0.000247777	0.00881616	1.10408
Cinp	-0.833169	3.5716	-7.35544	0.000251476	0.00889397	1.08518
Scly	-0.755774	4.19317	-7.3525	0.000252054	0.00889397	1.0547
Mgll	-1.28816	2.30276	-7.35147	0.000252257	0.00889397	1.13722
Tsr2	-0.796646	2.92162	-7.34444	0.000253646	0.00891594	1.11002
Poli	-0.956128	2.55837	-7.32481	0.000257576	0.00902681	1.10972
Thoc6	-0.818221	3.2067	-7.31231	0.000260114	0.00907253	1.06993
Prps1l3	-0.729779	4.42079	-7.31071	0.000260441	0.00907253	1.01486
Cep152	-0.885229	3.07872	-7.30148	0.000262335	0.00908081	1.06849
Mad2l1	-0.782194	4.38642	-7.28507	0.000265745	0.00908081	0.99486
Pask	-1.28345	2.35753	-7.28469	0.000265824	0.00908081	1.08479
Aarsd1	-0.801887	4.05539	-7.28323	0.000266131	0.00908081	1.00305
Fbxw9	1.01601	2.93944	7.28086	0.000266628	0.00908081	1.05991
A430005L14Rik	-0.84074	3.12167	-7.28064	0.000266673	0.00908081	1.04916
Aldh4a1	1.16714	4.4285	7.27782	0.000267266	0.00908081	0.994456
Pkmyt1	-0.97519	3.21932	-7.27626	0.000267596	0.00908081	1.04146
Ubtd1	0.910874	4.42079	7.27575	0.000267702	0.00908081	0.988456
Ccnb1	-1.12742	6.06908	-7.26454	0.00027008	0.00911459	1.03793
6030458C11Rik	-0.84792	3.98044	-7.26317	0.000270372	0.00911459	0.990135
Phlda1	1.00412	5.66943	7.26001	0.000271048	0.00911459	1.01119
Nop14	-0.630484	4.99905	-7.24931	0.00027335	0.00916548	0.966608
Larp7	-0.716978	4.68719	-7.23776	0.000275857	0.00922297	0.952836
Brca1	-1.20923	4.55849	-7.22118	0.000279504	0.00925777	0.947172
Cdc7	-0.947233	2.86198	-7.22064	0.000279625	0.00925777	1.01482
Lif	1.42609	1.47085	7.21876	0.000280041	0.00925777	1.02887
Adsl	-0.726296	5.03471	-7.21859	0.00028008	0.00925777	0.943603
Ak1	1.7224	4.50077	7.20105	0.000284008	0.00934285	0.944065
Gmnn	-0.85566	3.97061	-7.19617	0.000285112	0.00934285	0.935141
Mtx1	-0.746193	3.37624	-7.19308	0.000285813	0.00934285	0.962756
Gart	-0.781124	6.07564	-7.19285	0.000285866	0.00934285	0.977593
Pde7b	1.22296	1.45212	7.18851	0.000286855	0.00934294	1.00653
Eny2	-0.704573	3.67317	-7.1858	0.000287475	0.00934294	0.939225
Yeats4	-0.641314	4.40434	-7.16418	0.000292472	0.00942262	0.892171
Ercc6l	-0.703766	3.85649	-7.1591	0.000293661	0.00942262	0.907484
Zmynd19	-0.917298	3.75069	-7.15149	0.00029545	0.00942262	0.909348
Nudt19	-1.47931	2.89237	-7.15109	0.000295546	0.00942262	0.961541
Sema6a	2.16797	-0.200908	7.14839	0.000296184	0.00942262	0.860726
Tbrg4	-0.688089	5.38276	-7.14682	0.000296556	0.00942262	0.89774
Ska2	-0.783407	3.05387	-7.14549	0.000296872	0.00942262	0.942757
Cdca4	-0.784926	4.56772	-7.14399	0.000297228	0.00942262	0.875005
Cchcr1	-0.902298	2.85046	-7.13942	0.000298318	0.00942262	0.949501
Cdip1	0.883573	3.91978	7.1394	0.000298323	0.00942262	0.890552
Tmem107	-1.33421	0.72733	-7.13388	0.000299643	0.00942262	0.925326
Polr3h	-1.13381	3.51533	-7.13241	0.000299996	0.00942262	0.909328
Rnaseh2b	-1.16756	3.65222	-7.13049	0.000300458	0.00942262	0.900999
Esco2	-1.05493	3.48238	-7.12714	0.000301265	0.00942262	0.905687
Rnf168	-0.921797	3.79704	-7.12003	0.000302988	0.00945111	0.880688
Irgm1	1.44729	5.43691	7.11605	0.000303956	0.00945596	0.888373
Cdkn3	-1.66814	2.80993	-7.10333	0.000307079	0.00946203	0.928444
Amdhd2	0.698587	4.26498	7.10274	0.000307223	0.00946203	0.844139
Ercc6l2	-0.893009	3.13323	-7.10129	0.000307582	0.00946203	0.902642
Pcna	-0.994484	6.78181	-7.09877	0.000308205	0.00946203	0.935123
Nek2	-0.895031	4.77249	-7.09872	0.000308217	0.00946203	0.839709
Nhp2l1	-0.676857	5.24313	-7.0767	0.000313731	0.00959078	0.831698
Pbk	-0.839336	2.91752	-7.0754	0.00031406	0.00959078	0.893259
Traip	-0.861929	3.36745	-7.07195	0.000314935	0.00959232	0.864068
Orc2	-1.20096	5.0831	-7.04592	0.000321625	0.00974033	0.809207
Tmem194	-1.06004	3.04717	-7.03867	0.000323518	0.00974033	0.857344
Dcps	-0.720429	3.69628	-7.03838	0.000323595	0.00974033	0.814603
Nsun5	-0.990251	2.38804	-7.03801	0.000323691	0.00974033	0.887713
Rhot2	-0.688162	4.29153	-7.03691	0.00032398	0.00974033	0.787241
Ncapg	-1.41212	4.70272	-7.02831	0.000326244	0.00977891	0.790475
Notch3	2.11239	-0.234898	7.02567	0.000326944	0.00977891	0.77507
Rnaseh2c	-0.890128	4.27414	-7.0194	0.00032861	0.00980352	0.77555
Hyls1	-1.17002	2.16572	-7.01259	0.000330431	0.00983265	0.874049
Rpa2	-1.21331	4.23439	-6.99388	0.000335497	0.00995793	0.760703
Scoc	-0.901975	3.40961	-6.97263	0.000341355	0.010106	0.77842
Itfg2	-0.849189	2.65017	-6.96746	0.000342799	0.0101225	0.818465
Rgcc	-1.69421	2.44067	-6.96441	0.000343651	0.0101225	0.83
Pofut1	-0.926121	4.05438	-6.9505	0.00034758	0.0101908	0.724685
Atp5g1	-0.65844	5.18661	-6.94042	0.000350459	0.0101908	0.7124
Zfp39	-1.61294	1.94156	-6.93455	0.000352147	0.0101908	0.815962
Mxd4	0.755639	3.35057	6.93197	0.000352895	0.0101908	0.746177
Usp39	-0.72079	5.41795	-6.93152	0.000353022	0.0101908	0.717492
Nedd1	-0.757653	3.77608	-6.93059	0.000353292	0.0101908	0.718683
Lbr	-1.22592	6.26974	-6.92896	0.000353766	0.0101908	0.77396
Nasp	-0.814109	5.85945	-6.92876	0.000353822	0.0101908	0.744457
Pgp	-1.03781	3.90269	-6.92689	0.000354367	0.0101908	0.713275
Rhno1	-0.758485	3.78545	-6.92564	0.00035473	0.0101908	0.713934
Cdc25c	-1.18571	2.77984	-6.92065	0.000356184	0.0102074	0.775128
Gfm1	-0.696536	4.63687	-6.91308	0.000358404	0.0102458	0.676096
Mcm4	-0.905425	6.06473	-6.90347	0.000361247	0.0103017	0.737234
Spc25	-0.921556	3.72787	-6.8834	0.000367264	0.0103527	0.683244
Utp14a	-0.743935	4.34915	-6.87446	0.000369982	0.0103527	0.646435
Timm8a1	-0.826443	3.96227	-6.87431	0.000370026	0.0103527	0.661473
Smc6	-0.6623	5.12047	-6.87268	0.000370525	0.0103527	0.651017
Lrr1	-1.31928	1.24304	-6.87257	0.000370559	0.0103527	0.760064
Atr	-0.782554	3.51946	-6.87142	0.000370911	0.0103527	0.683598
Mrpl37	-0.741281	3.98279	-6.87113	0.000371001	0.0103527	0.656527
Plagl2	-0.965307	5.69419	-6.86982	0.0003714	0.0103527	0.684805
Nop58	-0.701574	6.08937	-6.8687	0.000371746	0.0103527	0.707812
Taf3	-0.795536	3.4202	-6.86616	0.000372524	0.0103527	0.685707
Sssca1	-0.77359	2.8081	-6.8645	0.000373036	0.0103527	0.723601
2810417H13Rik	-0.979417	4.52571	-6.85906	0.000374715	0.0103527	0.633902
Epdr1	-2.04616	1.07592	-6.85856	0.00037487	0.0103527	0.73923
Poc5	-0.956521	2.7414	-6.85351	0.00037644	0.0103527	0.719319
Nbn	-0.688318	3.70272	-6.84826	0.000378079	0.0103527	0.650919
Kif2c	-0.815056	4.61392	-6.84818	0.000378102	0.0103527	0.62133
Ska1	-1.91028	2.52893	-6.848	0.000378159	0.0103527	0.73292
Nvl	-0.704558	4.5057	-6.83568	0.000382037	0.0104155	0.609407
Smc1a	-0.774021	6.69047	-6.8323	0.000383108	0.0104155	0.71252
Naa10	-0.795994	4.69368	-6.82846	0.000384332	0.0104155	0.604
Rfc1	-0.733244	5.03601	-6.82643	0.000384979	0.0104155	0.60865
Bcl2l11	0.869412	3.68353	6.82616	0.000385066	0.0104155	0.635568
Ddx18	-0.685813	5.11553	-6.8235	0.000385916	0.0104155	0.608254
Tdp1	-0.967391	3.44669	-6.81888	0.000387397	0.0104155	0.64528
Cstf2	-0.789702	4.89991	-6.8182	0.000387616	0.0104155	0.598315
Wbscr22	-0.660399	4.09932	-6.80876	0.000390669	0.0104734	0.595818
Nol12	-0.6911	3.72098	-6.80498	0.000391898	0.0104821	0.612172
Lrrc20	-1.61416	3.37131	-6.79374	0.000395583	0.0105514	0.639163
Peo1	-0.827872	3.56079	-6.78716	0.000397757	0.0105514	0.608557
Slc19a1	-1.15236	2.86075	-6.78526	0.000398387	0.0105514	0.656119
Atp7b	-1.58121	1.91814	-6.78499	0.000398476	0.0105514	0.695832
Dazap1	-0.708516	6.06842	-6.78335	0.000399021	0.0105514	0.633282
Mcm2	-1.19462	6.83787	-6.77698	0.000401148	0.0105689	0.674513
Usp6nl	-0.600909	4.22755	-6.77343	0.000402335	0.0105689	0.559395
Idh3a	-0.646554	4.66627	-6.76737	0.000404377	0.0105689	0.547765
Ubxn2b	-1.08073	3.19096	-6.76597	0.00040485	0.0105689	0.617791
Fen1	-1.00867	5.73574	-6.76581	0.000404904	0.0105689	0.598044
Tnk2	-0.889914	5.16584	-6.76425	0.000405432	0.0105689	0.56207
Abcf2	-0.694693	5.80087	-6.76246	0.000406041	0.0105689	0.596121
Odf2	-0.876303	6.02105	-6.74931	0.000410531	0.0106258	0.601894
Gmps	-0.651144	5.30273	-6.74821	0.000410908	0.0106258	0.55026
Tshz1	-0.929841	3.1964	-6.74803	0.000410969	0.0106258	0.600119
Cmc2	-1.27884	2.62236	-6.74125	0.000413312	0.0106627	0.633546
Mrpl18	-0.698233	4.8419	-6.71884	0.000421155	0.010841	0.507561
Srrt	-0.73514	6.48048	-6.71055	0.000424098	0.0108816	0.597846
Usp10	-0.682508	5.16458	-6.70915	0.0004246	0.0108816	0.509291
Dek	-1.34879	6.83169	-6.70629	0.000425622	0.0108838	0.615667
Cenpn	-1.49482	3.32053	-6.7024	0.000427019	0.0108955	0.560688
Mbnl3	-0.811181	3.09239	-6.69449	0.000429871	0.0109443	0.559593
Wdr12	-0.678535	4.16492	-6.68365	0.000433817	0.011001	0.4828
Dhodh	-0.894118	2.55637	-6.68318	0.000433989	0.011001	0.584852
Cdca7l	-1.01631	2.97009	-6.66515	0.000440647	0.0111455	0.544354
Hmgb1	-0.647868	5.34635	-6.6616	0.000441973	0.0111548	0.475819
Eif1ad	-0.745911	4.88253	-6.65789	0.00044336	0.0111656	0.454863
Ccrn4l	-1.15236	4.2427	-6.63687	0.000451327	0.0113417	0.44634
Trpv2	0.666481	4.21373	6.63412	0.000452378	0.0113436	0.436612
Ckmt1	2.23845	-0.797724	6.629	0.000454348	0.0113685	0.475058
Mki67	-1.81434	8.95705	-6.61426	0.000460077	0.0114282	0.520217
Anapc15	-0.650071	3.57378	-6.61163	0.000461106	0.0114282	0.450515
Tbl3	-0.732145	4.21826	-6.6093	0.000462019	0.0114282	0.414866
Ddx1	-0.710408	5.9212	-6.60519	0.000463639	0.0114282	0.466811
Xndc1	-1.03946	2.74912	-6.60508	0.000463684	0.0114282	0.506841
Rfc4	-1.41133	3.56852	-6.60398	0.000464119	0.0114282	0.456922
Hmox2	0.717159	5.00782	6.60196	0.000464915	0.0114282	0.407839
Zgrf1	-1.26349	2.41091	-6.60127	0.000465191	0.0114282	0.52496
Psip1	-0.749112	5.66189	-6.60003	0.000465683	0.0114282	0.443276
Plin3	0.977322	4.9641	6.59679	0.000466968	0.0114282	0.407156
E130309D02Rik	-0.755242	4.34402	-6.59536	0.000467538	0.0114282	0.398881
Actl6a	-0.697777	4.87367	-6.58875	0.00047018	0.0114579	0.391515
Csrnp2	1.65017	2.18618	6.58604	0.000471269	0.0114579	0.524199
Dus2	-1.08346	1.4581	-6.58495	0.000471708	0.0114579	0.535147
Grk6	-0.777774	6.03287	-6.58049	0.000473507	0.0114776	0.453851
Npepps	0.858939	6.13261	6.5661	0.000479366	0.0115608	0.449238
Metrn	-1.11118	2.30529	-6.56387	0.000480282	0.0115608	0.496926
Psmg1	-0.617742	3.44512	-6.5618	0.000481132	0.0115608	0.414829
Rbbp8	-0.800708	4.10447	-6.56177	0.000481143	0.0115608	0.377369
1190007I07Rik	-1.22842	0.723954	-6.55844	0.000482518	0.0115608	0.496327
Haus6	-0.707242	3.55309	-6.55562	0.000483683	0.0115608	0.402469
Phf10	-1.49308	5.36751	-6.55511	0.000483894	0.0115608	0.399819
2610318N02Rik	-1.60138	2.00052	-6.54497	0.000488118	0.0116196	0.495046
Arl8a	0.891046	5.03793	6.54441	0.000488354	0.0116196	0.360286
Dcxr	1.83534	3.67431	6.53959	0.000490375	0.0116297	0.403376
2510002D24Rik	-0.916583	1.75346	-6.53864	0.000490775	0.0116297	0.493675
Ubr7	-0.728837	4.49385	-6.5251	0.000496517	0.0117248	0.331845
Nde1	-0.782233	4.72282	-6.52442	0.000496805	0.0117248	0.331832
Mif4gd	-0.91974	2.53091	-6.51897	0.000499137	0.011756	0.444528
Mettl2	-0.842088	3.20148	-6.51568	0.000500554	0.0117655	0.394009
Impact	0.747739	4.51942	6.50448	0.000505403	0.0118212	0.313119
Mrpl52	-0.59716	4.07383	-6.50378	0.000505707	0.0118212	0.32308
Timm9	-1.04715	2.19745	-6.50318	0.000505971	0.0118212	0.449315
Fancc	-1.44783	1.44481	-6.49689	0.000508719	0.0118616	0.462638
Whsc1	-0.842747	5.70654	-6.49231	0.000510735	0.0118735	0.350864
Phlda3	1.69277	6.55261	6.49109	0.000511271	0.0118735	0.41921
Eftud2	-0.662821	6.15987	-6.4858	0.000513615	0.0119042	0.378215
Gins1	-1.09512	2.87869	-6.48272	0.000514982	0.0119122	0.390896
Katnb1	-0.696375	3.48182	-6.47891	0.000516679	0.0119187	0.338282
Nat10	-0.741754	4.6558	-6.47749	0.000517313	0.0119187	0.287682
Xrcc1	-0.639125	4.22325	-6.47066	0.000520377	0.011942	0.287265
Supt16	-0.707386	6.4466	-6.46914	0.00052106	0.011942	0.384665
Mcm7	-0.956367	6.74886	-6.46838	0.000521403	0.011942	0.404571
Wdr43	-0.66253	5.60329	-6.46224	0.000524183	0.0119703	0.313592
Pmaip1	1.71598	3.05486	6.45823	0.000526005	0.0119703	0.36601
E2f6	-0.714909	4.33423	-6.4573	0.000526431	0.0119703	0.272585
Mrpl23	-0.795194	3.78195	-6.45659	0.000526753	0.0119703	0.298626
Relb	1.01207	4.73273	6.45385	0.000528006	0.0119754	0.272202
Shf	-1.10242	1.738	-6.44356	0.000532739	0.0120394	0.414027
Rpf2	-0.704137	3.40781	-6.43999	0.000534392	0.0120394	0.308518
Pgpep1	0.872752	4.71157	6.43848	0.000535095	0.0120394	0.254669
Fsbp	-1.15498	0.184684	-6.43507	0.000536682	0.0120394	0.369202
Cdkn2c	-1.43148	3.14503	-6.43487	0.000536773	0.0120394	0.333848
Mrpl38	-0.793412	3.84887	-6.43023	0.000538942	0.0120394	0.270333
Arhgef39	-1.02437	2.36547	-6.43007	0.000539017	0.0120394	0.377007
Sgsm2	0.784923	2.78873	6.42914	0.000539455	0.0120394	0.346945
Tubgcp2	-0.786877	4.30996	-6.42718	0.000540376	0.0120394	0.246503
Atpaf2	-0.70402	3.35099	-6.42547	0.000541179	0.0120394	0.299668
Rnf169	1.30651	5.14505	6.41551	0.000545891	0.0120881	0.257325
1700007K13Rik	2.08887	2.41283	6.41335	0.000546917	0.0120881	0.369552
Arl4c	0.911098	5.09355	6.41257	0.000547288	0.0120881	0.242106
C330027C09Rik	-0.655956	4.39131	-6.41208	0.000547522	0.0120881	0.228681
Pcgf6	-0.920494	2.24536	-6.4086	0.000549184	0.0121018	0.36403
Bop1	-0.748447	5.05088	-6.40215	0.000552279	0.012147	0.22716
Ppp1r7	-0.630011	4.6459	-6.39822	0.000554178	0.0121489	0.212708
Ppih	-0.629402	3.35948	-6.39205	0.00055717	0.0121489	0.267727
Ebag9	-0.756869	2.84324	-6.39027	0.000558037	0.0121489	0.307748
Setd6	-1.29352	1.97489	-6.38882	0.000558747	0.0121489	0.360639
Irf9	0.903932	4.80515	6.38545	0.000560392	0.0121489	0.207761
Hnrnpr	-0.639928	5.92082	-6.38339	0.000561401	0.0121489	0.266405
Mrpl13	-0.707893	3.89565	-6.38035	0.000562896	0.0121489	0.22025
P2rx7	1.10141	2.63543	6.37799	0.000564059	0.0121489	0.314602
0610007P14Rik	-0.741333	3.15295	-6.37279	0.00056663	0.0121489	0.267551
Stard7	-0.800552	4.69788	-6.37042	0.000567807	0.0121489	0.189839
Zbtb7b	0.891404	5.23447	6.36752	0.000569254	0.0121489	0.206606
Nr1d2	0.876083	2.97113	6.36412	0.00057095	0.0121489	0.275356
Tfb1m	-1.09781	1.55484	-6.36404	0.000570989	0.0121489	0.349843
Lsm2	-0.659436	3.85917	-6.36364	0.00057119	0.0121489	0.206201
Rbl1	-1.03623	4.02994	-6.36275	0.000571634	0.0121489	0.202498
Mlst8	-0.74724	3.40315	-6.36241	0.000571806	0.0121489	0.23841
Ddx27	-0.866861	5.59693	-6.36129	0.000572365	0.0121489	0.223173
Trip13	-0.676418	3.65527	-6.36101	0.000572506	0.0121489	0.217348
Rpa3	-1.03431	2.11147	-6.35955	0.000573241	0.0121489	0.32819
Vars2	-0.869602	3.12715	-6.35887	0.000573581	0.0121489	0.258158
Lnpep	0.548308	4.66803	6.35656	0.000574745	0.0121489	0.173083
Trmt61a	-0.834244	2.97082	-6.35539	0.000575338	0.0121489	0.266944
Timm50	-0.688042	4.33733	-6.35292	0.000576585	0.0121532	0.175352
Recql	-0.960867	3.62178	-6.3506	0.000577757	0.0121559	0.214546
Cep57l1	-1.07405	1.80468	-6.347	0.000579585	0.0121673	0.329281
Wdr83	-0.811318	2.77783	-6.34542	0.00058039	0.0121673	0.27254
Nup43	-0.851185	2.77061	-6.33435	0.000586064	0.0122641	0.263341
Snrpa1	-0.659758	4.99762	-6.33054	0.000588029	0.0122832	0.156712
Ice2	-0.908699	2.35939	-6.32795	0.000589374	0.0122892	0.286152
Timeless	-0.8254	4.44936	-6.30935	0.000599108	0.0124656	0.134165
Snrnp40	-0.709794	4.62862	-6.30563	0.000601078	0.0124656	0.127253
Mrpl49	-0.597549	3.86162	-6.30541	0.000601194	0.0124656	0.15095
Afg3l2	-0.653426	5.54624	-6.30367	0.00060212	0.0124656	0.162895
Nsun2	-0.74646	6.53093	-6.29406	0.00060725	0.0125495	0.23357
Hars	-0.751435	6.01076	-6.28958	0.000609659	0.0125769	0.18851
Prmt7	-0.752203	4.1244	-6.2807	0.000614465	0.0126511	0.116103
Nup35	-0.78104	3.18716	-6.27893	0.00061543	0.0126511	0.178952
Rrm1	-1.09715	7.3059	-6.27565	0.000617218	0.0126646	0.262272
Isg20l2	-0.570107	4.54131	-6.27041	0.000620088	0.0126646	0.0927562
Ccdc82	-0.769216	3.39149	-6.26995	0.000620343	0.0126646	0.154041
Atad3a	-0.702933	4.86617	-6.26977	0.00062044	0.0126646	0.0964862
Xrcc2	-1.02001	2.02985	-6.26337	0.000623971	0.0127144	0.247058
0610009O20Rik	-0.741077	4.23597	-6.25858	0.000626627	0.0127462	0.0906474
2700081O15Rik	-0.77545	3.01565	-6.25539	0.000628403	0.0127547	0.171174
Tars	-0.821975	6.08512	-6.25278	0.000629862	0.0127547	0.161276
Mtg1	-0.946564	2.44675	-6.25193	0.000630338	0.0127547	0.212538
Upf3b	-0.820023	3.78393	-6.24864	0.000632185	0.0127634	0.106021
Cenpu	-1.24454	2.55786	-6.24726	0.000632957	0.0127634	0.203475
Isy1	-0.6533	4.63425	-6.23502	0.000639888	0.0128808	0.0597416
Nup205	-0.68919	5.63993	-6.23004	0.00064273	0.0128994	0.101789
Acad8	0.888446	2.84255	6.2276	0.000644128	0.0128994	0.160654
Ifngr2	0.743619	4.72476	6.22758	0.000644139	0.0128994	0.0549606
Cep170b	1.15622	4.89486	6.22048	0.000648224	0.0129589	0.0613461
Cenpk	-1.8534	1.93448	-6.21437	0.000651768	0.0130074	0.212577
Srbd1	-0.699283	3.87756	-6.20301	0.000658412	0.0130825	0.0550126
Trmu	-0.992803	1.68488	-6.20284	0.000658509	0.0130825	0.206904
Gatc	-0.745647	3.05836	-6.20218	0.000658903	0.0130825	0.118019
Hmgn5	-0.584257	4.80065	-6.19745	0.000661692	0.0131155	0.0244313
Ccna2	-1.31454	6.54781	-6.19418	0.000663631	0.0131315	0.148114
Cse1l	-0.618352	5.64437	-6.19151	0.000665216	0.0131406	0.0649626
Mtfr2	-0.869605	2.77881	-6.18645	0.000668232	0.0131656	0.127462
Haus5	-1.09692	3.46908	-6.18559	0.000668747	0.0131656	0.0741889
D17H6S56E-5	-1.21011	5.76253	-6.17994	0.000672139	0.0131816	0.0724353
Rsad2	0.941057	6.96167	6.17978	0.000672237	0.0131816	0.159199
Dapk1	0.841417	4.96849	6.17598	0.000674531	0.0131816	0.013483
Ska3	-0.74682	2.97482	-6.17589	0.000674583	0.0131816	0.100538
Adat1	-1.13055	0.966288	-6.17483	0.000675226	0.0131816	0.190734
Farsb	-0.834395	5.07292	-6.16723	0.000679842	0.0132186	0.00884278
Nme6	-0.890481	2.52655	-6.16492	0.000681256	0.0132186	0.12712
Mettl4	-0.899449	2.16983	-6.16394	0.000681852	0.0132186	0.149916
Tyms	-0.98028	4.49288	-6.1633	0.000682248	0.0132186	-0.00215614
Miip	-1.10266	3.16762	-6.16239	0.000682801	0.0132186	0.0761812
Psmg2	-0.883087	3.15428	-6.158	0.000685501	0.0132488	0.070151
Exosc1	-0.6651	3.06651	-6.15463	0.000687576	0.0132669	0.0721217
Rpia	-0.719661	4.76769	-6.15258	0.000688847	0.0132694	-0.0167625
Casp2	-0.596138	4.06228	-6.14916	0.000690969	0.0132883	-0.00806014
Pidd1	1.26925	4.96514	6.14075	0.000696216	0.0133671	-0.00886081
Alms1	-0.987478	2.87594	-6.13345	0.000700809	0.0134331	0.0714525
Timm21	-0.877911	2.6526	-6.12675	0.00070505	0.0134553	0.0821678
Tamm41	-0.78753	2.53719	-6.12643	0.000705257	0.0134553	0.0900298
Suv39h2	-0.769819	2.06767	-6.12615	0.000705437	0.0134553	0.12079
Cdca3	-1.41572	5.35828	-6.12072	0.000708897	0.0134811	-0.00551927
D030056L22Rik	-0.781926	3.24306	-6.1204	0.000709103	0.0134811	0.0259804
Mrpl47	-0.798083	2.42204	-6.11471	0.000712757	0.0135155	0.0877386
Ltv1	-0.642644	4.33282	-6.11396	0.000713238	0.0135155	-0.0518639
Ing5	-0.679875	3.94007	-6.11211	0.000714433	0.0135161	-0.0358305
Vps16	-0.736233	4.09756	-6.1075	0.000717414	0.0135371	-0.0477956
Mphosph9	-0.835358	3.41748	-6.09457	0.000725852	0.0135371	-0.0123956
Cenpa	-0.955094	4.79231	-6.09362	0.000726478	0.0135371	-0.0680535
Fam206a	-0.688475	3.25639	-6.09357	0.000726512	0.0135371	-0.00167014
Abhd11	-0.664631	3.14309	-6.09302	0.000726871	0.0135371	0.00742116
Cbx5	-0.832662	6.51503	-6.09057	0.000728488	0.0135371	0.0454429
Coro7	0.765784	5.18026	6.08949	0.000729196	0.0135371	-0.0619698
Rapgef1	-0.646192	5.87288	-6.08865	0.000729754	0.0135371	-0.0128256
Trmt2a	-0.652773	4.55377	-6.08815	0.000730081	0.0135371	-0.0806
Pklr	-2.58033	5.07075	-6.08774	0.000730353	0.0135371	-0.0080653
Rtn4rl2	0.918436	2.11412	6.08735	0.000730617	0.0135371	0.0836114
Isca2	-0.770763	2.95683	-6.08654	0.00073115	0.0135371	0.0184607
Mrpl55	-0.781442	2.60596	-6.08268	0.000733713	0.0135371	0.0440361
Cdk2	-0.694508	4.36276	-6.08251	0.000733823	0.0135371	-0.0822988
Fas	1.51703	1.30341	6.08026	0.000735327	0.0135371	0.108835
Pdzd11	-0.664047	3.73117	-6.07839	0.000736574	0.0135371	-0.0549467
Polr1a	-0.738165	5.25642	-6.07732	0.000737288	0.0135371	-0.0702616
Jag1	0.869541	2.64751	6.07723	0.000737348	0.0135371	0.036451
Zfp808	-1.31428	0.82397	-6.07678	0.000737647	0.0135371	0.105508
Gins2	-0.744475	3.38802	-6.06777	0.00074371	0.0136269	-0.0368573
Ube2t	-1.16141	1.99909	-6.05577	0.000751866	0.0137519	0.0625418
Ckap2l	-0.623915	5.44847	-6.05426	0.000752895	0.0137519	-0.0816122
Fam198b	1.07332	1.64266	6.04563	0.000758832	0.0138216	0.06875
H2-K1	1.09424	6.24417	6.04526	0.000759089	0.0138216	-0.0168559
Mrps22	-0.752287	3.17716	-6.03987	0.000762823	0.0138319	-0.0452879
Tcerg1	-0.646217	5.75882	-6.03963	0.000762993	0.0138319	-0.0697793
Plekhg5	-0.877951	1.91139	-6.0393	0.000763221	0.0138319	0.0505041
Ccnh	-0.743039	2.97399	-6.03698	0.000764836	0.0138396	-0.0302555
Hmgb2	-1.03695	7.28665	-6.03526	0.000766039	0.0138398	0.045413
Cep162	-0.782397	2.78395	-6.02992	0.000769781	0.0138754	-0.0201468
Atrip	-0.733247	2.29711	-6.02845	0.000770814	0.0138754	0.0163089
Bola1	-1.01564	2.30579	-6.02736	0.000771582	0.0138754	0.0166854
Pus3	-0.895873	1.9993	-6.02291	0.000774717	0.0139102	0.0309472
Uimc1	-0.649509	3.8548	-6.02071	0.000776278	0.0139168	-0.119251
Cep70	-0.792406	3.3632	-6.01841	0.000777915	0.0139247	-0.0814618
Gm17296	-1.11991	2.33441	-5.99662	0.00079358	0.0141687	-0.0130801
Dimt1	-1.04174	1.69967	-5.99527	0.00079456	0.0141687	0.0208568
D2Wsu81e	-0.59822	3.80511	-5.99439	0.000795202	0.0141687	-0.142419
Primpol	-0.83373	2.04457	-5.9861	0.00080127	0.0142475	-0.00594732
Cenph	-0.916849	2.92018	-5.985	0.000802074	0.0142475	-0.0733362
Acaca	-0.613347	5.11021	-5.9778	0.000807396	0.0142986	-0.177264
Gm6793	-0.623238	4.57194	-5.97778	0.00080741	0.0142986	-0.188783
Npm3	-0.63283	3.98914	-5.96889	0.000814032	0.014354	-0.178246
Bub3	-0.563973	5.63962	-5.96755	0.000815037	0.014354	-0.150918
Pole4	-0.775945	3.40383	-5.96706	0.000815399	0.014354	-0.134792
Ccdc15	-1.14406	1.03209	-5.96582	0.00081633	0.014354	0.0103582
Kif20b	-0.681031	4.72342	-5.96533	0.000816702	0.014354	-0.19988
Troap	-0.815349	2.93353	-5.96033	0.000820469	0.0143984	-0.0992199
Mmachc	-0.934026	1.68006	-5.9564	0.000823438	0.0144029	-0.0141451
Sun1	-0.614589	4.52928	-5.95408	0.000825198	0.0144029	-0.211803
Sdad1	-0.6165	4.57709	-5.95319	0.000825877	0.0144029	-0.213115
Nelfe	-0.698781	4.0382	-5.9525	0.000826404	0.0144029	-0.196057
Pih1d1	-0.545403	3.71919	-5.95183	0.000826911	0.0144029	-0.178456
Rpusd3	-1.11647	1.28245	-5.95011	0.000828227	0.0144042	-0.00676622
Cep78	-0.722226	2.06765	-5.94292	0.000833733	0.0144757	-0.0480443
Polh	-0.777808	3.9359	-5.9415	0.000834828	0.0144757	-0.199639
Ndufb10	-0.565815	4.86897	-5.93365	0.000840892	0.0145082	-0.230557
Nop10	-0.575937	3.94903	-5.93252	0.000841776	0.0145082	-0.212465
Cluap1	-0.75763	2.24224	-5.93076	0.000843147	0.0145082	-0.0710211
Gpr155	-1.28844	-0.129999	-5.93058	0.000843286	0.0145082	-0.0517286
Atp1b2	-1.79074	3.57297	-5.92915	0.000844398	0.0145082	-0.161928
Banf1	-0.567647	5.63139	-5.92625	0.000846661	0.0145082	-0.191952
Znhit3	-1.05712	2.13118	-5.92509	0.000847574	0.0145082	-0.0667538
Mospd3	-0.733549	3.85824	-5.91938	0.000852057	0.0145082	-0.217305
R3hcc1	-0.748362	3.12772	-5.91916	0.00085223	0.0145082	-0.157206
Ap1g2	-0.647427	3.56575	-5.91805	0.000853105	0.0145082	-0.198095
Endod1	-0.801303	4.21028	-5.91802	0.00085313	0.0145082	-0.236454
Wdr74	-0.805467	4.10646	-5.91457	0.000855862	0.0145082	-0.235084
Dnaaf2	-0.845197	2.82045	-5.91443	0.00085597	0.0145082	-0.132966
Aqp1	-0.786988	2.59733	-5.91421	0.000856145	0.0145082	-0.114373
Mios	-0.944057	3.80019	-5.914	0.00085631	0.0145082	-0.214627
Clpp	-0.632334	3.83423	-5.91304	0.00085707	0.0145082	-0.223508
Timm44	-0.755304	4.54676	-5.91123	0.000858509	0.0145082	-0.252348
Tcf3	-0.809153	5.56211	-5.91043	0.000859145	0.0145082	-0.209988
N4bp2	-0.608249	4.89369	-5.90556	0.000863027	0.0145399	-0.256871
Xntrpc	-1.07208	2.25851	-5.90494	0.000863523	0.0145399	-0.0942324
Dkc1	-0.8187	5.55077	-5.89729	0.000869674	0.0145886	-0.223626
Nbas	-0.629733	3.8758	-5.89488	0.000871617	0.0145886	-0.244251
Nup93	-0.677778	4.93418	-5.89292	0.000873204	0.0145886	-0.266911
Mib2	-0.656173	3.09646	-5.89201	0.000873944	0.0145886	-0.181642
Phf19	-1.13353	2.44127	-5.89168	0.000874215	0.0145886	-0.119844
Ddb2	-1.03109	0.471229	-5.88912	0.000876288	0.0145886	-0.0612863
Rps6ka6	-1.35707	-0.0143079	-5.88865	0.000876677	0.0145886	-0.0804603
Ei24	0.930199	6.06476	5.8852	0.000879485	0.0145886	-0.188479
Pdhx	-0.632543	3.23285	-5.88421	0.000880296	0.0145886	-0.202063
Oxnad1	-0.75995	3.0996	-5.88355	0.000880838	0.0145886	-0.189101
Nt5dc2	-0.684594	5.14231	-5.88341	0.000880952	0.0145886	-0.267408
Nubp2	-0.661399	4.42588	-5.88279	0.000881462	0.0145886	-0.280238
Lsm6	-0.554777	4.20743	-5.88021	0.000883573	0.0146028	-0.277509
Umps	-0.678163	4.8391	-5.87708	0.000886153	0.01462	-0.285371
Bmpr2	0.84796	3.49883	5.8759	0.000887126	0.01462	-0.23065
Ndufaf4	-0.798318	2.89453	-5.87318	0.000889366	0.0146362	-0.179911
Aldh18a1	-1.14384	5.36174	-5.87101	0.00089117	0.0146451	-0.25574
Tob1	0.918803	4.36052	5.86799	0.000893673	0.0146656	-0.288845
Snrpd3	-0.553379	5.21861	-5.86489	0.000896256	0.0146827	-0.283989
Wdr75	-0.618898	4.58659	-5.86267	0.000898117	0.0146827	-0.30292
H2-Q4	1.40561	3.65756	5.86051	0.000899926	0.0146827	-0.245812
Anapc1	-0.681407	6.38128	-5.8601	0.000900263	0.0146827	-0.186499
Ncbp1	-0.668583	5.60405	-5.8592	0.000901024	0.0146827	-0.259036
Donson	-1.26075	3.67208	-5.85432	0.000905134	0.014729	-0.256924
Srsf6	-0.647952	6.54052	-5.84875	0.000909845	0.014785	-0.183672
Snrpg	-0.564367	4.77492	-5.84548	0.000912628	0.014786	-0.319977
Mfsd1	0.626709	5.52887	5.84469	0.000913303	0.014786	-0.280284
Ccdc116	-1.36284	-0.251422	-5.8442	0.000913719	0.014786	-0.125975
Sgol2a	-0.693458	3.7896	-5.84248	0.000915188	0.0147892	-0.289368
Mettl13	-0.699084	3.29199	-5.83657	0.000920251	0.0148504	-0.253502
Dtymk	-0.778325	4.19825	-5.83374	0.000922689	0.0148595	-0.320095
Mettl1	-0.884772	2.56315	-5.83295	0.000923373	0.0148595	-0.1887
Cdca5	-0.834165	3.54688	-5.82851	0.000927217	0.0149008	-0.28183
Gins4	-0.839704	3.93911	-5.81995	0.000934676	0.0149905	-0.319074
Exoc4	1.04124	5.78035	5.81915	0.000935379	0.0149905	-0.27731
Cetn3	-0.529026	4.46648	-5.8104	0.000943075	0.015084	-0.354894
Bmpr1a	0.86512	3.29126	5.8094	0.000943965	0.015084	-0.277963
Trim27	-0.611136	5.3898	-5.80812	0.000945097	0.015084	-0.328102
Cpsf3	-0.551932	4.80499	-5.79855	0.000953619	0.0151921	-0.36677
Baz1b	-0.821979	6.56875	-5.7974	0.000954651	0.0151921	-0.229806
Mapkapk3	0.746899	5.71119	5.79613	0.000955791	0.0151921	-0.311039
Zfp365	2.10561	0.722386	5.78377	0.000966958	0.0153486	-0.151171
Polr1b	-0.644226	4.23423	-5.7794	0.000970948	0.015391	-0.378242
Cenpw	-0.93679	2.13634	-5.7767	0.000973414	0.0154091	-0.208503
Zw10	-0.77232	4.00852	-5.76788	0.000981538	0.0155166	-0.376736
Fgfbp3	1.71543	2.699	5.75774	0.000990976	0.0156445	-0.261639
Kif18a	-1.23797	2.43295	-5.7507	0.000997581	0.0157274	-0.253546
Wdr46	-0.536895	4.78587	-5.74687	0.0010012	0.0157631	-0.419451
Abcf1	-0.687641	6.67277	-5.74456	0.00100338	0.0157761	-0.273346
Mark4	0.775753	4.71681	5.73908	0.0010086	0.0158368	-0.423871
Shmt2	-1.67637	6.44391	-5.73569	0.00101184	0.0158662	-0.290676
Surf2	-0.64826	3.37453	-5.73117	0.00101618	0.0159128	-0.366463
Smad3	0.920004	5.48644	5.72197	0.00102508	0.0160275	-0.401263
Mcm5	-1.1327	6.70948	-5.71973	0.00102725	0.0160275	-0.291054
Ddit4	1.3321	5.33939	5.71934	0.00102763	0.0160275	-0.40276
Tspan32	-0.728737	5.82139	-5.71635	0.00103055	0.0160515	-0.380918
Abcb7	-0.55434	4.3805	-5.71449	0.00103237	0.0160584	-0.449811
Pnpla2	0.532259	5.42573	5.71198	0.00103484	0.0160729	-0.423165
Slc39a14	0.994379	3.42549	5.71027	0.00103652	0.0160729	-0.386554
Cenpm	-1.50123	2.33102	-5.70932	0.00103745	0.0160729	-0.282397
Lars	-0.972938	6.05501	-5.70172	0.00104497	0.0161679	-0.370184
Slc26a2	0.548559	3.53927	5.68763	0.00105907	0.0163236	-0.426419
Hmgxb4	-0.644225	3.50324	-5.68762	0.00105908	0.0163236	-0.422085
1300002E11Rik	-1.05824	1.55628	-5.68746	0.00105924	0.0163236	-0.258128
Ctu2	-0.625882	3.3871	-5.6815	0.00106528	0.0163885	-0.417894
Gpaa1	-0.642969	3.79021	-5.68052	0.00106627	0.0163885	-0.453077
Ppp1r8	-0.569042	4.62894	-5.67712	0.00106973	0.0164199	-0.491171
Pdcd11	-0.673469	5.49741	-5.66924	0.0010778	0.016522	-0.458656
Dpy19l1	-0.6652	4.71376	-5.66733	0.00107977	0.0165237	-0.499306
Gtf2h3	-0.746908	3.1976	-5.66638	0.00108075	0.0165237	-0.41372
Rnf187	-0.59963	6.3446	-5.66475	0.00108243	0.0165276	-0.3828
Ecd	-0.582673	4.83522	-5.65603	0.00109149	0.0166396	-0.510452
Tmem69	-1.02147	2.69915	-5.6533	0.00109434	0.0166396	-0.375541
Srsf7	-0.612722	5.67625	-5.65247	0.00109521	0.0166396	-0.460529
AI506816	-1.5382	-0.0995174	-5.65159	0.00109613	0.0166396	-0.28406
Cd81	1.08112	7.24899	5.65072	0.00109705	0.0166396	-0.318641
Mphosph10	-0.519279	4.65662	-5.64948	0.00109834	0.0166396	-0.520148
Ppp2r3c	-0.699364	3.06426	-5.63907	0.00110935	0.0167845	-0.428718
Ckap5	-0.689964	6.16623	-5.63312	0.00111569	0.0168585	-0.431326
Hspa14	-0.575299	4.90733	-5.62752	0.0011217	0.0169075	-0.537909
Emg1	-0.718158	4.86237	-5.62373	0.00112579	0.0169075	-0.540278
Abca8b	1.42877	4.18468	5.62346	0.00112608	0.0169075	-0.51589
Gnpat	-0.581415	4.96862	-5.62237	0.00112726	0.0169075	-0.540989
BC030867	-1.02495	2.49609	-5.62224	0.0011274	0.0169075	-0.387624
Epb4.1l4aos	-0.894048	1.94669	-5.62201	0.00112765	0.0169075	-0.344821
Zfp783	-1.10451	1.03455	-5.61697	0.00113312	0.01691	-0.305634
Dnmt1	-0.846562	7.10283	-5.61629	0.00113386	0.01691	-0.36371
Parp1	-0.699384	6.35923	-5.61588	0.00113431	0.01691	-0.4296
Snx20	1.11389	2.50247	5.61546	0.00113476	0.01691	-0.39377
Cenpp	-1.53144	1.11554	-5.61517	0.00113509	0.01691	-0.308219
Lrrc56	-1.02077	0.299543	-5.61064	0.00114004	0.0169555	-0.308815
Nudt9	-0.499804	4.33017	-5.60971	0.00114105	0.0169555	-0.556322
Eif1ax	-0.576641	5.38498	-5.60284	0.00114863	0.0170462	-0.537092
Mus81	-0.682217	3.38792	-5.60113	0.00115051	0.0170525	-0.498801
Trappc12	-0.52484	4.24037	-5.59944	0.00115238	0.0170585	-0.563487
Dvl2	0.995589	4.91407	5.59553	0.00115674	0.017084	-0.560693
Ept1	-0.578377	3.81795	-5.59525	0.00115704	0.017084	-0.543232
Apopt1	-0.625896	2.56102	-5.59304	0.00115951	0.0170988	-0.426482
Med22	-0.546564	4.73372	-5.58709	0.00116618	0.0171754	-0.583724
Foxred1	-0.695147	3.32081	-5.58269	0.00117115	0.0172267	-0.511053
Ccl7	1.57759	0.56356	5.5798	0.00117441	0.0172528	-0.334633
Dhx16	-0.595815	5.34542	-5.5774	0.00117714	0.0172581	-0.565991
Arl6ip6	-0.649213	3.09241	-5.57687	0.00117774	0.0172581	-0.495008
Lpin1	1.61566	4.59594	5.57245	0.00118278	0.0172859	-0.569478
Rfx7	0.560362	4.76662	5.57173	0.0011836	0.0172859	-0.598786
Psd	-2.5139	-0.659141	-5.56914	0.00118656	0.0172859	-0.356829
Nle1	-0.795367	2.9858	-5.56866	0.00118712	0.0172859	-0.491095
Noc2l	-0.668716	6.49316	-5.56725	0.00118874	0.0172859	-0.46584
Crip2	1.12935	3.84717	5.56476	0.00119161	0.0172859	-0.565151
Vmac	1.05765	2.15436	5.56423	0.00119221	0.0172859	-0.415661
Xkr5	-1.19498	0.820478	-5.56423	0.00119221	0.0172859	-0.350586
Kbtbd8	-0.80857	1.85907	-5.56354	0.001193	0.0172859	-0.396328
Fam195a	-0.847171	1.8733	-5.55826	0.00119912	0.0173353	-0.402271
Uba2	-0.591779	5.94565	-5.55803	0.00119939	0.0173353	-0.53067
Cdk1	-0.574419	5.30055	-5.55663	0.00120101	0.0173371	-0.591064
Tef	0.662645	3.73058	5.55455	0.00120343	0.0173404	-0.577064
Spidr	-0.747977	2.98974	-5.55282	0.00120545	0.0173404	-0.508097
Ruvbl1	-0.535238	5.08529	-5.5526	0.0012057	0.0173404	-0.608964
Ammecr1	-0.806019	2.72197	-5.54944	0.00120941	0.0173557	-0.484171
Nop9	-0.550171	4.96992	-5.54914	0.00120976	0.0173557	-0.617219
Cbx3	-0.623362	5.47606	-5.54192	0.00121825	0.0174365	-0.591837
Snhg4	-0.864422	1.72063	-5.54181	0.00121838	0.0174365	-0.40814
Cpsf1	-0.589905	5.10439	-5.53652	0.00122465	0.0175046	-0.623622
Dbr1	-0.570076	3.39785	-5.53234	0.00122963	0.0175543	-0.571676
Them6	-1.14156	2.79567	-5.52508	0.00123833	0.0176485	-0.512049
Gemin5	-0.641022	4.98068	-5.52431	0.00123927	0.0176485	-0.640999
Ccnb2	-1.26415	5.11461	-5.51877	0.00124596	0.0176826	-0.623535
Csnk1g1	1.04669	4.85649	5.51863	0.00124613	0.0176826	-0.640686
Gfm2	-0.580576	4.24302	-5.51856	0.00124621	0.0176826	-0.646848
Ppm1g	-0.66552	7.02161	-5.51319	0.00125274	0.0177531	-0.472971
Psrc1	1.32347	7.05831	5.51046	0.00125607	0.0177531	-0.468242
Phf6	-0.589787	3.49448	-5.50999	0.00125665	0.0177531	-0.603728
Brms1l	-0.756899	2.46443	-5.50888	0.001258	0.0177531	-0.500884
Bbs12	-0.950444	0.220457	-5.50822	0.00125881	0.0177531	-0.401999
Cbx1	-0.578342	3.90163	-5.50494	0.00126285	0.0177885	-0.642581
H2-T9	1.06382	3.69056	5.50305	0.00126518	0.017792	-0.618769
Nkrf	-0.804233	2.54851	-5.50225	0.00126616	0.017792	-0.515094
Mis12	-0.579664	4.0582	-5.49726	0.00127234	0.0178572	-0.660294
Zfp385a	0.800248	6.51587	5.49509	0.00127503	0.0178581	-0.535578
Nfatc2ip	-1.0605	2.68174	-5.49474	0.00127547	0.0178581	-0.532803
Pbdc1	-0.681498	4.02223	-5.49254	0.00127821	0.0178607	-0.661527
Cep89	-0.904811	3.40678	-5.49213	0.00127873	0.0178607	-0.609186
Rbm12	-0.617255	4.33653	-5.48772	0.00128424	0.0178993	-0.681882
Ddx21	-0.721224	7.22125	-5.48511	0.00128752	0.0178993	-0.485214
Mto1	-0.661225	3.14313	-5.48491	0.00128777	0.0178993	-0.594187
Ssbp1	-0.813513	3.25124	-5.48459	0.00128818	0.0178993	-0.60349
Suz12	-0.744505	5.78769	-5.48379	0.00128918	0.0178993	-0.621326
Polr3gl	-0.742414	2.57058	-5.48187	0.00129161	0.0179116	-0.538475
Trap1	-0.640451	5.39159	-5.47362	0.00130206	0.0180351	-0.669497
Higd1a	-0.670626	3.81222	-5.47096	0.00130546	0.0180541	-0.670178
Tsen2	-0.687935	2.39794	-5.46854	0.00130856	0.0180541	-0.535934
H2-T22	1.0617	3.70691	5.46783	0.00130946	0.0180541	-0.656776
Cacybp	-0.575487	5.54174	-5.46717	0.00131031	0.0180541	-0.664407
Mrps17	-0.626002	3.5012	-5.46648	0.00131119	0.0180541	-0.649032
Slc25a36	1.32471	5.54278	5.46446	0.00131379	0.0180686	-0.650381
Zfp511	-0.655274	2.57844	-5.45812	0.00132198	0.0181508	-0.564185
Hnrnpdl	-0.540808	5.83615	-5.45741	0.00132289	0.0181508	-0.646144
Thoc1	-0.630544	3.78221	-5.45525	0.0013257	0.0181678	-0.685144
Runx2	0.805012	2.56402	5.45306	0.00132855	0.0181707	-0.566513
Wdr62	-0.81342	3.46186	-5.45143	0.00133068	0.0181707	-0.658213
Tubgcp3	-0.592252	4.35737	-5.4514	0.00133072	0.0181707	-0.720995
Stx17	-0.628848	4.11064	-5.4503	0.00133216	0.0181707	-0.711629
Ccdc18	-1.0833	1.29326	-5.44118	0.00134413	0.0182781	-0.481771
Tomm40	-0.568538	5.44896	-5.44054	0.00134499	0.0182781	-0.700624
Nutf2	-0.558796	5.34357	-5.4399	0.00134583	0.0182781	-0.709967
Dsn1	-0.941657	3.33388	-5.43953	0.00134631	0.0182781	-0.656211
N4bp1	0.781207	5.31468	5.43776	0.00134866	0.0182886	-0.709816
Bace1	0.713678	3.37922	5.4354	0.0013518	0.0183088	-0.668407
Rrp1b	-0.787555	4.08493	-5.43409	0.00135354	0.0183088	-0.724601
Ccdc34	-0.53633	3.71791	-5.43214	0.00135614	0.0183088	-0.705545
Depdc5	-0.525676	3.58921	-5.43191	0.00135644	0.0183088	-0.694744
Usp37	-0.587075	3.71795	-5.42976	0.00135931	0.0183154	-0.707347
Rab15	1.81977	2.05874	5.42919	0.00136008	0.0183154	-0.53392
Atg9b	1.21215	0.730016	5.4266	0.00136355	0.0183209	-0.478029
Ric1	0.51387	3.86815	5.42642	0.00136379	0.0183209	-0.723322
Pqlc3	0.751448	3.32032	5.42475	0.00136602	0.0183209	-0.673204
Cpt1c	1.74969	3.18203	5.42318	0.00136814	0.0183209	-0.640118
Polk	1.27326	5.092	5.42278	0.00136868	0.0183209	-0.72447
Wdr36	-0.521732	4.68349	-5.42093	0.00137118	0.0183209	-0.758326
Pkig	-0.569916	3.37492	-5.42069	0.00137151	0.0183209	-0.68534
Smarcb1	-0.571449	4.68818	-5.41837	0.00137464	0.0183416	-0.760365
Slmo2	-0.743586	5.20928	-5.41596	0.00137791	0.0183442	-0.740717
Srsf10	-0.483215	5.34424	-5.41591	0.00137798	0.0183442	-0.736234
4930503L19Rik	-0.977225	2.60709	-5.40988	0.0013862	0.0184127	-0.613142
Ngrn	-0.728138	3.23583	-5.40981	0.0013863	0.0184127	-0.680824
Polr2j	-0.555689	3.82069	-5.40499	0.0013929	0.0184793	-0.742041
Zdhhc6	-0.551612	4.06661	-5.39974	0.00140014	0.0185384	-0.763711
1700066M21Rik	-0.81219	1.51055	-5.39945	0.00140054	0.0185384	-0.535179
Taf12	-0.793958	3.91013	-5.39802	0.00140252	0.0185435	-0.751555
Nutf2-ps1	-0.557137	5.25988	-5.39432	0.00140765	0.0185734	-0.764234
Gtf2f2	-0.59013	3.58433	-5.39395	0.00140817	0.0185734	-0.733337
Rangrf	-1.1713	1.74322	-5.39294	0.00140957	0.0185734	-0.554568
Cdc23	-0.566739	4.7294	-5.39153	0.00141154	0.0185784	-0.788532
Farsa	-0.66438	5.29607	-5.38575	0.00141963	0.0186637	-0.768729
Anxa9	-1.03788	-0.018439	-5.3806	0.00142688	0.0187208	-0.521942
2310033P09Rik	-0.757543	2.57434	-5.3803	0.00142732	0.0187208	-0.642689
H2afx	-0.784094	5.54003	-5.37925	0.0014288	0.0187208	-0.7536
D3Ertd751e	-1.05532	0.857172	-5.37268	0.00143813	0.0188218	-0.532386
Wdr4	-0.658627	3.88629	-5.37006	0.00144187	0.0188249	-0.782083
Zfp688	1.04177	2.23694	5.36994	0.00144204	0.0188249	-0.617936
Fbxw5	-0.706174	4.45578	-5.36912	0.00144321	0.0188249	-0.808968
Slc25a40	-0.963345	1.63851	-5.36733	0.00144577	0.0188371	-0.574452
Arhgap11a	-0.612748	5.87182	-5.35986	0.00145652	0.018956	-0.743909
Nhp2	-0.530561	5.47917	-5.35453	0.00146426	0.0190228	-0.789269
Pms1	-0.997998	1.38385	-5.35407	0.00146493	0.0190228	-0.572003
Nol9	-0.501941	4.86964	-5.35212	0.00146777	0.0190355	-0.828955
Ormdl2	-0.569233	3.49484	-5.35116	0.00146918	0.0190355	-0.770315
Gm4737	-0.544726	5.79965	-5.349	0.00147232	0.0190399	-0.763604
Ttc27	-0.515762	3.393	-5.34869	0.00147279	0.0190399	-0.763452
Iqsec1	0.620798	4.74717	5.34538	0.00147764	0.0190647	-0.836446
1600002H07Rik	-0.660674	3.4967	-5.345	0.00147819	0.0190647	-0.775703
Ilkap	-0.606141	4.67214	-5.34403	0.00147963	0.0190647	-0.839019
Cenpl	-1.19261	2.64521	-5.34257	0.00148178	0.0190713	-0.683522
Tbccd1	-0.644791	2.70621	-5.33942	0.00148642	0.01911	-0.69952
Zcchc8	-0.501031	4.40806	-5.33704	0.00148996	0.0191156	-0.84486
Rpph1	1.15985	1.22504	5.3358	0.00149179	0.0191156	-0.581249
Pvt1	1.38344	3.60172	5.3358	0.00149179	0.0191156	-0.77848
Mecr	-0.767688	3.04114	-5.33328	0.00149554	0.0191425	-0.740218
Rfwd3	-0.684687	5.84015	-5.33155	0.00149812	0.0191545	-0.776315
Nr3c1	0.84374	5.44735	5.32578	0.00150676	0.0192439	-0.816804
Bms1	-0.686798	6.42791	-5.32324	0.00151057	0.019249	-0.722751
Rbmx2	-0.795916	2.48387	-5.32235	0.00151192	0.019249	-0.693177
Prr11	-0.657693	4.12379	-5.32221	0.00151212	0.019249	-0.847827
1700003M07Rik	2.05404	0.951918	5.31788	0.00151867	0.0192928	-0.584625
Slc41a3	-1.57092	3.57605	-5.31774	0.00151888	0.0192928	-0.790018
Dact2	1.17989	1.33223	5.31389	0.00152474	0.0193461	-0.608125
Anapc5	-0.929835	6.99157	-5.31268	0.00152659	0.0193484	-0.677287
Mettl22	-1.12016	1.11993	-5.30866	0.00153273	0.0194051	-0.60343
Kctd11	0.897831	1.98591	5.29221	0.00155815	0.0197055	-0.676876
Rars2	-0.646478	3.29047	-5.28808	0.00156461	0.0197657	-0.815653
Exosc7	-0.674985	3.42894	-5.28563	0.00156846	0.0197929	-0.832011
B630005N14Rik	0.629573	3.24013	5.27871	0.00157937	0.019909	-0.820493
Gm608	-0.558687	4.92079	-5.27473	0.0015857	0.0199472	-0.909467
Hgh1	-0.71912	2.56124	-5.27465	0.00158583	0.0199472	-0.751481
Smtnl1	0.995968	2.6565	5.27037	0.00159265	0.0199843	-0.762716
Tmem5	0.524564	3.28619	5.26832	0.00159593	0.0199843	-0.837539
Ankrd26	-0.732125	2.5637	-5.26695	0.00159813	0.0199843	-0.759673
Pa2g4	-0.682709	7.40093	-5.26542	0.00160059	0.0199843	-0.693637
Dut	-0.833885	5.06265	-5.26508	0.00160114	0.0199843	-0.907697
Msh3	-0.626317	3.10797	-5.26424	0.00160249	0.0199843	-0.821991
Cdc123	-0.49266	4.98601	-5.2625	0.0016053	0.0199843	-0.92132
Parn	-0.494505	4.07435	-5.26181	0.00160642	0.0199843	-0.912328
Pfas	-0.877612	4.83003	-5.2613	0.00160723	0.0199843	-0.919562
Slc25a32	-0.722856	1.90265	-5.26113	0.00160751	0.0199843	-0.70306
Xrcc3	-1.38517	1.07164	-5.26006	0.00160924	0.0199843	-0.648195
Zfp800	-0.618791	3.21285	-5.25996	0.00160939	0.0199843	-0.837828
Fig4	-0.571587	3.35189	-5.25825	0.00161217	0.0199975	-0.854734
Tfam	-0.587206	3.66849	-5.24168	0.00163929	0.0202916	-0.903185
Azin2	2.04177	-0.505976	5.24163	0.00163937	0.0202916	-0.652199
Ddx59	-0.925458	1.14685	-5.2398	0.00164241	0.0203049	-0.673498
Ipp	-0.936525	2.28464	-5.23887	0.00164393	0.0203049	-0.758725
Dtd1	-0.795815	2.40818	-5.23623	0.00164832	0.0203374	-0.775176
Ak2	-0.540819	5.98448	-5.2279	0.00166224	0.020471	-0.872728
Mlh1	-0.800738	3.37269	-5.22656	0.00166448	0.020471	-0.887605
Smarcd2	-0.571656	5.13342	-5.22426	0.00166835	0.020471	-0.954056
Tysnd1	-0.572885	3.60618	-5.22358	0.0016695	0.020471	-0.917249
Gm11974	1.22546	4.38818	5.22279	0.00167084	0.020471	-0.952079
Rnf8	-0.678972	3.81804	-5.22246	0.00167139	0.020471	-0.934757
Cks2	-0.861491	4.28151	-5.22082	0.00167416	0.020471	-0.960364
Rtn4ip1	-0.73423	2.68555	-5.22057	0.00167459	0.020471	-0.82128
Pds5a	-0.578181	5.98986	-5.22013	0.00167534	0.020471	-0.880135
Ash2l	-0.490143	4.9311	-5.21915	0.001677	0.020471	-0.970518
Cdk2ap1	-0.592704	5.60093	-5.21826	0.00167849	0.020471	-0.922881
Samd1	-0.740011	4.65882	-5.21262	0.00168811	0.0205666	-0.978336
Mrps11	-0.627116	3.4596	-5.20933	0.00169372	0.0205816	-0.917538
Eif4enif1	-0.630122	5.59618	-5.20788	0.00169623	0.0205816	-0.934008
Nfu1	-0.669256	4.0271	-5.20773	0.00169647	0.0205816	-0.965411
Urb1	-0.719463	3.50517	-5.20746	0.00169694	0.0205816	-0.922664
Trmt6	-0.555288	4.01658	-5.20674	0.00169819	0.0205816	-0.967785
1810022K09Rik	-0.547183	3.33232	-5.20519	0.00170084	0.0205924	-0.909904
Myg1	-0.56822	3.34839	-5.20181	0.00170668	0.0206319	-0.914978
Fxn	-1.15569	2.68097	-5.20125	0.00170765	0.0206319	-0.835933
Pagr1a	-0.520876	4.33619	-5.19338	0.00172132	0.0207363	-0.997859
Hspe1	-0.594948	5.7737	-5.19336	0.00172136	0.0207363	-0.932041
A830080D01Rik	-0.705216	2.3062	-5.1932	0.00172164	0.0207363	-0.810835
Kpna2	-0.62739	6.61482	-5.18424	0.00173736	0.020904	-0.850102
Eri1	-0.601723	4.79193	-5.17544	0.00175297	0.0210701	-1.01995
Dph5	-0.657387	2.80103	-5.17236	0.00175846	0.0210917	-0.88579
Spata24	-1.70743	1.9861	-5.17186	0.00175936	0.0210917	-0.79218
Mir17hg	-0.996987	1.87057	-5.17139	0.00176021	0.0210917	-0.791047
Rabl6	-0.588344	4.96088	-5.16177	0.00177751	0.0212771	-1.03016
Recql5	-0.643835	3.21941	-5.15139	0.00179642	0.0214813	-0.95489
Drosha	-0.639312	5.26998	-5.14245	0.00181287	0.0216558	-1.03309
Inpp5f	0.645327	3.4121	5.13153	0.00183322	0.0218742	-0.996596
Aven	-0.626155	3.3644	-5.12906	0.00183784	0.0218742	-0.994724
Alyref	-0.53362	5.97733	-5.12897	0.00183801	0.0218742	-0.98024
Wbscr16	-0.586537	3.02491	-5.12862	0.00183867	0.0218742	-0.958571
Ube2s	-0.823679	6.89339	-5.12438	0.00184666	0.0219468	-0.883952
Necap1	0.532927	4.23085	5.11538	0.00186376	0.0221274	-1.0791
Phb	-0.55984	5.17339	-5.11394	0.00186652	0.0221375	-1.07247
Sfxn3	0.787782	3.48857	5.11222	0.0018698	0.0221539	-1.02303
Ikzf1	-1.01708	5.31399	-5.1106	0.00187292	0.0221558	-1.05544
Eefsec	-0.608236	3.22066	-5.11016	0.00187377	0.0221558	-1.00015
Ints2	-0.60645	4.09409	-5.10409	0.00188546	0.0222714	-1.08389
Prmt5	-0.673241	5.17247	-5.10229	0.00188895	0.02229	-1.08304
Gpatch4	-0.589083	4.29303	-5.09509	0.00190296	0.0224326	-1.10337
Prkag1	-0.492275	5.05498	-5.09154	0.00190992	0.0224918	-1.10511
Ctxn1	0.979767	1.8349	5.08884	0.00191521	0.022495	-0.874172
Foxn3	0.714829	2.6131	5.08855	0.00191579	0.022495	-0.954431
Glmp	0.454207	5.1384	5.08845	0.00191599	0.022495	-1.10451
Galk2	0.616769	3.71002	5.0843	0.00192418	0.0225684	-1.07761
Hspa1a	1.81707	3.07307	5.08032	0.00193208	0.0226197	-0.991544
Mettl3	-0.475311	3.55991	-5.07991	0.00193289	0.0226197	-1.07049
Sephs1	-0.590487	4.47439	-5.07916	0.00193439	0.0226197	-1.12593
Prpf19	-0.528556	5.95875	-5.07339	0.00194592	0.022717	-1.04297
Trim11	0.964575	4.34357	5.07304	0.00194661	0.022717	-1.12215
Mtif2	-0.765102	3.74105	-5.07009	0.00195254	0.0227633	-1.09327
Akr1b10	0.983486	2.72798	5.06687	0.00195903	0.0228162	-0.98742
Cisd1	-0.825698	3.33204	-5.06383	0.00196519	0.0228357	-1.05967
Pigo	-0.749038	3.24485	-5.06338	0.00196609	0.0228357	-1.05206
4930579G24Rik	-0.837814	1.63808	-5.06313	0.0019666	0.0228357	-0.885865
Rbmxl1	-0.4781	5.43395	-5.05994	0.00197308	0.0228881	-1.11331
Tyms-ps	-1.07695	0.554209	-5.05772	0.00197761	0.0229178	-0.832049
Tnip1	0.506702	5.19483	5.05654	0.00198001	0.0229228	-1.13534
Haus7	-0.67549	2.9478	-5.05246	0.00198837	0.0229967	-1.0316
Iars2	-0.506329	5.24749	-5.05071	0.00199197	0.0230155	-1.13845
Cbx6	-0.844021	3.57177	-5.0481	0.00199735	0.0230276	-1.10057
Rsl1d1	-0.536294	5.79049	-5.04787	0.00199782	0.0230276	-1.0896
Nrf1	-0.769915	4.75345	-5.04732	0.00199896	0.0230276	-1.15847
Adat2	-0.830512	1.09027	-5.04496	0.00200385	0.0230564	-0.867674
Gtpbp8	-0.684335	1.67994	-5.0442	0.00200542	0.0230564	-0.909921
Polr2i	-0.564322	2.58057	-5.03694	0.00202053	0.0232072	-1.00799
Pknox1	-0.537899	3.37962	-5.03578	0.00202297	0.0232123	-1.09962
Fam175a	-0.901547	1.83263	-5.03396	0.00202679	0.0232332	-0.932496
Gtf3c5	-0.528053	3.87098	-5.03291	0.00202899	0.0232355	-1.14907
Sars2	-0.603619	2.64364	-5.0288	0.00203764	0.0233099	-1.02352
Smc4	-0.873547	6.97589	-5.02647	0.00204257	0.0233099	-0.980042
Ctc1	0.691154	5.19488	5.02614	0.00204327	0.0233099	-1.1652
Mfsd11	0.538222	3.9257	5.02519	0.00204528	0.0233099	-1.16133
H2-Q2	1.85701	1.78126	5.02508	0.0020455	0.0233099	-0.92705
Nup155	-0.630464	4.71065	-5.02202	0.002052	0.0233205	-1.19002
BC052040	-0.647277	1.90272	-5.01988	0.00205656	0.0233205	-0.955404
Tmem209	-0.515832	3.79064	-5.01984	0.00205665	0.0233205	-1.15746
Yars2	-0.689946	2.97349	-5.01933	0.00205773	0.0233205	-1.07066
Acot11	-0.931098	3.33423	-5.0185	0.00205952	0.0233205	-1.10785
Rbm15	-0.715976	3.83717	-5.01841	0.00205971	0.0233205	-1.15934
Tmem43	0.957208	6.65198	5.0177	0.00206124	0.0233205	-1.02177
Ddx56	-0.533331	4.65238	-5.01712	0.00206246	0.0233205	-1.19739
Rbm17	-0.490229	5.56138	-5.01098	0.00207566	0.0234469	-1.15517
Mrpl12	-0.622086	5.17482	-5.00965	0.00207852	0.0234564	-1.18667
Ythdc2	-0.669011	3.27591	-5.00295	0.00209304	0.0235975	-1.12301
Cd2bp2	-0.495656	4.95323	-4.99849	0.00210276	0.0236463	-1.21291
Kri1	-0.610286	4.77537	-4.99797	0.00210391	0.0236463	-1.21648
Cep135	-0.506202	3.88392	-4.99775	0.00210439	0.0236463	-1.18951
Kars	-0.533733	6.11877	-4.99724	0.00210551	0.0236463	-1.1083
Arrb1	-1.07194	7.57124	-4.99549	0.00210934	0.0236665	-0.959457
Reps2	0.845325	1.48371	4.98991	0.00212162	0.0237296	-0.950462
Arhgap12	0.724882	4.00179	4.98882	0.00212405	0.0237296	-1.20386
Cpped1	0.630406	4.35974	4.98861	0.00212451	0.0237296	-1.22331
Zcchc3	-0.616239	3.36749	-4.98754	0.00212688	0.0237296	-1.15072
Mrps30	-0.5605	4.01961	-4.98677	0.00212858	0.0237296	-1.21037
Ptar1	-0.785324	1.54649	-4.98571	0.00213094	0.0237296	-0.960127
Cdan1	-0.77628	3.6099	-4.98479	0.00213298	0.0237296	-1.17573
G2e3	-0.633901	3.45735	-4.9843	0.00213407	0.0237296	-1.16359
Gtf2a2	-0.708561	3.61651	-4.98417	0.00213436	0.0237296	-1.17836
Rrp9	-0.589594	4.57017	-4.98372	0.00213536	0.0237296	-1.2336
Snrpd1	-0.543727	4.72477	-4.98215	0.00213885	0.0237457	-1.23611
Med30	-0.628272	2.42194	-4.97616	0.00215226	0.0238718	-1.05579
Cc2d1b	-0.483542	4.74377	-4.97295	0.00215947	0.023929	-1.24715
Usp18	1.97721	3.3341	4.97197	0.00216169	0.0239308	-1.12976
Gtf2h4	-0.575059	2.74996	-4.96798	0.00217071	0.0240078	-1.10222
Slc16a1	-0.861831	5.12802	-4.9658	0.00217566	0.0240397	-1.23252
Nudt1	-0.652802	2.46916	-4.96295	0.00218215	0.0240549	-1.07527
Zfp958	0.933867	3.15334	4.96271	0.00218268	0.0240549	-1.14991
Tfr2	-1.90841	3.08487	-4.96167	0.00218506	0.0240549	-1.11936
Hus1	-0.735219	3.10149	-4.96077	0.00218712	0.0240549	-1.14935
Cebpa	1.20691	6.89656	4.96066	0.00218737	0.0240549	-1.05561
Hdac10	-0.798673	1.9673	-4.9565	0.00219689	0.0241368	-1.02826
Hexdc	-0.928688	0.953753	-4.95393	0.00220281	0.0241651	-0.953593
Nfil3	0.995937	4.16753	4.95358	0.00220363	0.0241651	-1.24704
Pcbd2	-0.600799	2.68475	-4.94994	0.00221205	0.0242346	-1.11436
Ddx11	-0.88488	3.0022	-4.94713	0.00221854	0.0242829	-1.15101
Fancb	-0.750956	1.67504	-4.9407	0.00223354	0.0244241	-1.01872
Zfp36l1	0.71874	5.81044	4.93779	0.00224037	0.0244717	-1.20717
Slc35d1	0.5967	3.32074	4.93705	0.0022421	0.0244717	-1.20193
Gm5803	-0.61566	5.32647	-4.93494	0.00224707	0.024503	-1.25968
Ssna1	-0.54052	3.89288	-4.93324	0.00225108	0.0245151	-1.26195
Srp19	-0.465914	4.58233	-4.93268	0.00225239	0.0245151	-1.29281
Ring1	-0.69884	2.6417	-4.93093	0.00225654	0.0245172	-1.12947
Cenpo	-0.620063	2.59507	-4.93082	0.0022568	0.0245172	-1.12499
Prkrir	-0.489041	4.41867	-4.9261	0.00226802	0.0245818	-1.29727
Ttk	-0.593342	3.51432	-4.92604	0.00226816	0.0245818	-1.23516
Snrpf	-0.631962	4.63301	-4.92565	0.00226909	0.0245818	-1.29869
Setd8	-0.54726	6.13439	-4.92428	0.00227235	0.0245942	-1.18716
Eda2r	1.54496	5.45059	4.92182	0.00227822	0.0246349	-1.23659
Pdrg1	0.758999	4.28172	4.92066	0.00228102	0.0246422	-1.29482
Ankrd54	-0.875515	3.62803	-4.91738	0.00228889	0.0246806	-1.25077
Psmd7	-0.527641	6.37825	-4.91709	0.00228958	0.0246806	-1.16674
Fbxo31	-0.611171	3.12948	-4.91653	0.00229094	0.0246806	-1.20324
Trp53inp1	1.41468	8.10441	4.90995	0.00230685	0.024829	-1.01164
4930427A07Rik	-0.630574	2.63153	-4.90652	0.00231519	0.0248958	-1.15586
Ube2v2	-0.509347	3.51585	-4.90198	0.00232629	0.0249921	-1.26355
2020-09-01	-1.14031	3.528	-4.90027	0.00233049	0.02501	-1.25409
Exosc3	-0.62767	3.61961	-4.89954	0.00233226	0.02501	-1.27503
Hspa1b	1.75619	3.17422	4.89585	0.00234137	0.0250845	-1.2063
Wasl	0.521585	4.15727	4.8893	0.00235758	0.025235	-1.32855
Exosc10	-0.571913	5.31198	-4.88535	0.00236742	0.025317	-1.31764
Commd3	0.604095	4.45732	4.88291	0.00237353	0.0253563	-1.34541
Ssrp1	-0.627989	6.86456	-4.882	0.00237581	0.0253563	-1.15018
Kank3	1.16245	1.16671	4.88028	0.00238014	0.0253563	-1.0417
Dlat	-0.500036	4.60139	-4.88008	0.00238063	0.0253563	-1.3521
Gid4	-0.56906	3.63079	-4.87954	0.00238199	0.0253563	-1.29962
Polr2f	-0.451847	4.02989	-4.87798	0.00238593	0.025375	-1.33515
Cpsf3l	-0.58989	4.20732	-4.87675	0.00238903	0.0253848	-1.3444
Ints10	-0.574027	3.68196	-4.87518	0.002393	0.0254037	-1.30932
Wrnip1	-0.51594	3.87087	-4.87164	0.00240197	0.0254612	-1.33032
Abcg4	-2.32934	2.1783	-4.87117	0.00240317	0.0254612	-1.11733
3010026O09Rik	-0.92286	0.911421	-4.86952	0.00240735	0.0254612	-1.03899
Wdr35	0.969301	1.25907	4.86923	0.00240809	0.0254612	-1.06068
Pus10	-0.53973	3.83299	-4.86874	0.00240935	0.0254612	-1.33032
Jagn1	-0.486069	3.22724	-4.86441	0.00242041	0.0255529	-1.27415
Srsf4	-0.510347	5.68481	-4.86363	0.00242242	0.0255529	-1.3071
Nars2	-0.830405	2.2364	-4.86235	0.00242569	0.0255642	-1.15785
Nmnat3	-0.80191	3.67834	-4.86055	0.00243033	0.025587	-1.32124
Rfc3	-0.729988	3.12714	-4.85973	0.00243243	0.025587	-1.26514
Nupl1	-0.488533	4.70329	-4.85895	0.00243444	0.025587	-1.37648
Rbm19	-0.535622	4.44206	-4.85746	0.00243829	0.0256043	-1.37517
Lrrc16a	0.650113	3.46001	4.85292	0.00245004	0.0256765	-1.31077
Mrps15	-0.460029	4.0936	-4.85123	0.00245445	0.0256765	-1.36925
Orc3	-0.576888	4.36688	-4.85098	0.0024551	0.0256765	-1.3801
Cdca7	-0.635472	4.0902	-4.85087	0.00245538	0.0256765	-1.36698
Atp11c	-0.682915	2.94037	-4.85055	0.00245621	0.0256765	-1.25398
Cbwd1	-0.652338	2.43238	-4.84552	0.00246936	0.0257909	-1.20025
Palb2	-0.78641	2.06816	-4.84252	0.00247723	0.0258498	-1.1622
Helb	-0.890882	4.14096	-4.84058	0.00248233	0.0258646	-1.37635
Msh2	-0.699194	3.94688	-4.84029	0.00248309	0.0258646	-1.36852
Spryd7	-0.593896	2.15904	-4.83817	0.0024887	0.0258792	-1.17817
Mtr	-0.583789	4.5544	-4.83759	0.00249023	0.0258792	-1.39907
Pdk3	-0.604307	3.84848	-4.83723	0.00249117	0.0258792	-1.36619
Rtca	-0.544286	3.85567	-4.8358	0.00249497	0.0258956	-1.36948
Rnps1	-0.520383	5.90518	-4.82772	0.00251649	0.0260858	-1.32267
Lins	-0.688737	2.14682	-4.82724	0.00251778	0.0260858	-1.18812
Diap3	-0.981078	4.59909	-4.82403	0.00252639	0.0261427	-1.40661
Dicer1	-0.611362	5.49828	-4.82202	0.0025318	0.0261427	-1.37243
Mmab	-0.661723	2.63464	-4.82146	0.0025333	0.0261427	-1.25046
Mrpl1	-0.572912	2.60943	-4.82121	0.00253398	0.0261427	-1.24861
Ctcf	-0.575256	6.08659	-4.8202	0.00253671	0.0261427	-1.30929
Gtpbp1	-0.67466	5.69449	-4.81983	0.0025377	0.0261427	-1.35365
Serpinf1	0.956259	0.770225	4.81881	0.00254047	0.0261427	-1.08445
Nxt1	-0.675908	2.89966	-4.81852	0.00254124	0.0261427	-1.28516
Dhx33	-0.526314	4.09287	-4.81558	0.00254922	0.0262015	-1.40911
Rexo4	-0.486557	3.97183	-4.81297	0.00255631	0.0262417	-1.40498
Telo2	-0.925152	2.66071	-4.81211	0.00255866	0.0262417	-1.261
Mrpl21	-0.51181	3.31361	-4.81166	0.00255989	0.0262417	-1.34351
Fastk	-0.477267	4.24739	-4.80902	0.00256711	0.0262926	-1.42507
Zfp750	1.71983	5.85693	4.80735	0.00257169	0.0263163	-1.32499
Fbl	-0.515067	6.30951	-4.79919	0.00259417	0.026523	-1.30683
Skiv2l2	-0.459362	5.315	-4.79643	0.00260181	0.0265679	-1.42062
Dlk1	0.633877	1.88551	4.79596	0.00260313	0.0265679	-1.19572
Unc13d	-0.724913	5.86418	-4.79335	0.0026104	0.0266073	-1.36413
Tubd1	-0.987486	1.98498	-4.79171	0.00261498	0.0266073	-1.20755
Serpina3g	1.45574	0.201878	4.79156	0.00261538	0.0266073	-1.09034
Ino80e	-0.578725	4.02564	-4.7906	0.00261807	0.0266073	-1.43284
Etaa1	-0.524725	2.72443	-4.79048	0.00261842	0.0266073	-1.29702
Med8	-0.525106	4.73598	-4.78847	0.00262403	0.026641	-1.45643
Rnf220	-0.454702	4.6473	-4.78677	0.00262882	0.0266611	-1.45964
Bzw2	-0.576447	4.52028	-4.78577	0.00263162	0.0266611	-1.45828
Lamp2	0.501076	6.14408	4.78532	0.00263289	0.0266611	-1.34245
Ilf2	-0.466702	5.02381	-4.78227	0.00264151	0.0267251	-1.45588
Cpsf6	-0.47763	5.52726	-4.77635	0.00265828	0.0268715	-1.42362
Ahctf1	-0.598826	6.34819	-4.77214	0.00267031	0.0269696	-1.33206
Ints1	-0.572213	5.44939	-4.76791	0.00268243	0.0270668	-1.43972
Ddc	0.815125	2.83061	4.76716	0.00268458	0.0270668	-1.33309
Poc1a	-0.771485	2.98542	-4.76118	0.00270187	0.0272175	-1.35919
Hemgn	-2.37765	6.19245	-4.75956	0.00270655	0.0272411	-1.32513
Pnpla7	0.633746	4.89836	4.75612	0.00271656	0.0272882	-1.48766
Ankra2	-0.558089	2.64547	-4.75612	0.00271658	0.0272882	-1.32608
Herc2	-0.609492	6.07861	-4.75554	0.00271826	0.0272882	-1.38333
Stmn1	-0.679709	5.87404	-4.75269	0.0027266	0.0273483	-1.40998
Rpp25	1.27223	0.647931	4.75095	0.0027317	0.0273724	-1.14844
Nfkb2	0.845936	4.84538	4.75017	0.002734	0.0273724	-1.49107
Spc24	-1.10154	3.79199	-4.74946	0.00273607	0.0273724	-1.45044
Lsg1	-0.421229	4.48429	-4.74715	0.00274288	0.027417	-1.50412
Pank4	-0.75007	3.29018	-4.74025	0.00276331	0.0275901	-1.41911
Bloc1s5	-0.763106	2.32267	-4.7397	0.00276493	0.0275901	-1.30442
Sf3b6	-0.454939	4.20877	-4.73719	0.00277241	0.027641	-1.50644
Tmem51	0.858025	1.92572	4.73479	0.00277959	0.0276744	-1.26563
Stub1	-0.472056	4.89999	-4.73448	0.00278052	0.0276744	-1.51607
Npm3-ps1	-0.690088	2.04197	-4.73267	0.00278594	0.0277046	-1.28164
Eftud1	-0.592832	3.51887	-4.73179	0.00278858	0.0277071	-1.45639
Rad54b	-0.650365	1.99618	-4.72547	0.00280762	0.0278708	-1.28507
Got2	-0.52674	6.04443	-4.72474	0.00280984	0.0278708	-1.42339
Sowahb	1.22042	1.13501	4.72331	0.00281417	0.02789	-1.20639
Mrps9	-0.492896	3.64934	-4.72102	0.00282114	0.0279352	-1.4837
Usp53	0.768626	0.919258	4.72006	0.00282406	0.0279405	-1.19796
4930581F22Rik	-1.30893	1.24037	-4.71543	0.00283819	0.0280442	-1.22192
Champ1	-0.64063	4.35078	-4.7143	0.00284165	0.0280442	-1.53602
Dffa	-0.4699	3.45141	-4.71426	0.00284178	0.0280442	-1.47096
6030468B19Rik	-2.19037	2.76448	-4.70937	0.00285683	0.0281424	-1.35889
Apaf1	0.756173	6.00751	4.70807	0.00286084	0.0281424	-1.4443
Mrps10	-0.622336	3.22805	-4.70784	0.00286156	0.0281424	-1.45094
Taf9	-0.510853	5.14631	-4.70692	0.00286439	0.0281424	-1.53541
Gm11127	1.56659	3.40717	4.70691	0.00286442	0.0281424	-1.44935
Pfkl	-0.649812	5.41883	-4.70632	0.00286625	0.0281424	-1.51216
Cnot3	-0.505714	5.52564	-4.70142	0.00288148	0.0282501	-1.50981
Dcun1d5	-0.431349	4.43473	-4.70053	0.00288426	0.0282501	-1.5571
Cluh	-0.523108	5.70971	-4.70045	0.0028845	0.0282501	-1.49078
Mrps34	-0.684334	3.56577	-4.69904	0.00288889	0.0282568	-1.49758
Apip	-0.744554	2.91875	-4.69843	0.00289082	0.0282568	-1.42291
Babam1	-0.464612	5.02513	-4.6979	0.00289246	0.0282568	-1.55354
Pcbp3	-0.80152	1.63317	-4.6936	0.00290596	0.0283648	-1.28284
Sf3b3	-0.553278	6.71487	-4.68854	0.00292192	0.0284959	-1.38366
Mcph1	-0.727435	3.76366	-4.68779	0.00292429	0.0284959	-1.52873
Arhgap19	-0.818022	5.27846	-4.68632	0.00292895	0.0285175	-1.54318
Ercc8	-0.899179	1.91339	-4.68477	0.00293387	0.0285415	-1.31969
Wdr82	-0.442268	5.02843	-4.68267	0.00294056	0.0285735	-1.57153
Trnt1	-0.617674	4.15504	-4.6822	0.00294208	0.0285735	-1.56533
Pus1	-0.519245	4.37298	-4.67815	0.00295502	0.0286752	-1.58071
Slc26a1	-2.45234	0.0130764	-4.67234	0.00297371	0.0288326	-1.21161
Rad21	-0.626733	7.08084	-4.67102	0.00297795	0.0288496	-1.36194
Lin9	-0.606683	2.48818	-4.66785	0.00298822	0.0289251	-1.40685
Rfc2	-0.529382	4.9345	-4.66479	0.00299817	0.0289973	-1.59489
Gtf3c2	-0.482242	5.46529	-4.66327	0.00300312	0.029002	-1.56058
Letm1	-0.496959	5.1432	-4.66311	0.00300365	0.029002	-1.58693
Ndufs3	-0.622714	4.2656	-4.66045	0.00301235	0.0290402	-1.59594
Rhod	1.09161	1.40558	4.66038	0.00301259	0.0290402	-1.29686
Nop2	-0.51583	5.5494	-4.65863	0.00301832	0.0290713	-1.55693
Ubl3	0.729415	4.97808	4.65778	0.00302111	0.0290741	-1.59661
Spns2	-0.834744	4.14058	-4.65528	0.00302933	0.0290868	-1.59167
Cep72	-0.996411	1.2971	-4.6547	0.00303124	0.0290868	-1.29479
Kdm8	-0.907081	1.95409	-4.65417	0.003033	0.0290868	-1.35811
Dhx36	-0.447887	4.44885	-4.6536	0.00303488	0.0290868	-1.61203
Naa50	-0.500239	5.80934	-4.65359	0.00303492	0.0290868	-1.53385
Ccdc167	-0.648946	2.0444	-4.65265	0.00303803	0.0290925	-1.37184
Fam180a	1.24387	0.533822	4.65096	0.0030436	0.0291068	-1.24879
Sass6	-0.720921	3.6961	-4.65068	0.00304452	0.0291068	-1.56586
Scfd2	-0.613671	2.21405	-4.64861	0.00305142	0.0291423	-1.39592
Zfp932	-0.633616	1.68422	-4.64806	0.00305324	0.0291423	-1.33931
Cwc22	-0.417264	4.34448	-4.64718	0.00305617	0.0291463	-1.6171
Ints5	-0.452568	4.3321	-4.64226	0.00307257	0.0292634	-1.62212
Pprc1	-0.606063	4.939	-4.64199	0.00307347	0.0292634	-1.61987
Kcnk5	-0.726489	3.18881	-4.63963	0.0030814	0.0293006	-1.5237
Nanp	-1.159	2.75776	-4.63933	0.00308241	0.0293006	-1.46485
Pde12	-0.4835	3.99307	-4.6301	0.0031136	0.0295647	-1.61841
Mrps12	-0.630452	3.12621	-4.6296	0.00311529	0.0295647	-1.52904
Snrnp35	-0.53916	3.47133	-4.62713	0.00312371	0.0296205	-1.57338
Mrpl42	-0.57826	3.62412	-4.62445	0.00313286	0.0296413	-1.59214
Polr1e	-0.607376	2.66088	-4.62353	0.003136	0.0296413	-1.47859
Nmral1	-0.934022	3.25827	-4.6228	0.00313853	0.0296413	-1.54785
Trmt112	-0.438301	4.11783	-4.62274	0.00313872	0.0296413	-1.63537
Relt	-1.38918	2.70263	-4.62221	0.00314053	0.0296413	-1.47326
Chchd1	-0.58276	3.29329	-4.62161	0.00314261	0.0296413	-1.55886
Mesdc1	-0.546423	4.68757	-4.62128	0.00314374	0.0296413	-1.65111
Aunip	-0.740474	2.60615	-4.61977	0.00314891	0.0296445	-1.47482
Ranbp1	-0.614496	6.23347	-4.6197	0.00314918	0.0296445	-1.5204
Brd9	-0.458332	3.75662	-4.61797	0.00315514	0.0296767	-1.6141
Mrpl35	-0.637808	3.4691	-4.6164	0.00316054	0.0296971	-1.58409
Dxo	-0.581369	2.53431	-4.61566	0.00316309	0.0296971	-1.47234
Tmem238	-0.85288	1.70289	-4.61512	0.00316497	0.0296971	-1.37659
Dot1l	-0.536153	6.03177	-4.61312	0.00317191	0.0297383	-1.55373
Eldr	-1.02226	-0.321347	-4.61146	0.00317766	0.0297682	-1.26629
Ahcy	-0.516627	6.11095	-4.60888	0.00318666	0.0298285	-1.54908
Cxcl10	1.15575	2.38682	4.60736	0.00319194	0.0298405	-1.45637
Gcfc2	-0.582397	1.8581	-4.60646	0.00319509	0.0298405	-1.40415
Fam98a	-0.586507	5.04681	-4.60631	0.00319564	0.0298405	-1.65733
Hspa1l	1.63635	0.212286	4.60468	0.00320135	0.0298639	-1.28347
Rbmx	-0.604202	4.25515	-4.60307	0.003207	0.0298639	-1.66317
Icam4	-3.05427	2.74622	-4.60283	0.00320783	0.0298639	-1.44729
Kif23	-0.628335	5.24974	-4.60266	0.00320841	0.0298639	-1.64772
Phykpl	-0.829055	2.02234	-4.60187	0.00321121	0.029866	-1.4252
Ciapin1	-0.553035	4.93641	-4.60049	0.00321607	0.0298874	-1.66985
Thada	-0.722723	3.36568	-4.5994	0.00321991	0.0298992	-1.59112
Ipo13	-0.602917	4.54909	-4.59656	0.00322995	0.0299685	-1.67879
Cad	-0.818339	6.12679	-4.59432	0.00323788	0.0300181	-1.56072
Cherp	-0.592083	5.53899	-4.59263	0.00324389	0.0300499	-1.63415
Rap1gap2	0.50949	3.12468	4.59054	0.00325133	0.0300949	-1.57551
Gphn	-0.721524	2.77657	-4.58909	0.00325651	0.0301189	-1.53152
D030028A08Rik	-1.11406	3.12476	-4.58373	0.00327571	0.0302402	-1.57403
Ogfr	0.521414	5.57563	4.58372	0.00327575	0.0302402	-1.64171
Hspbp1	-0.497955	4.17164	-4.58326	0.00327743	0.0302402	-1.68415
Carkd	-0.633734	3.00617	-4.57921	0.00329202	0.0303508	-1.57281
Zfp703	0.579543	4.35071	4.57765	0.00329767	0.0303739	-1.6971
Angel2	-0.42506	4.27267	-4.57639	0.00330224	0.0303739	-1.69772
Erh	-0.50449	5.44302	-4.57636	0.00330236	0.0303739	-1.66438
Mrps35	-0.556346	3.08378	-4.57325	0.00331366	0.030425	-1.59026
Fastkd5	-0.65386	2.52642	-4.57292	0.00331489	0.030425	-1.51989
Bri3	0.471092	4.73312	4.57267	0.00331577	0.030425	-1.70908
Clpb	-0.494155	3.90308	-4.56646	0.00333853	0.0305907	-1.68655
U2af1	-0.4466	5.61969	-4.56631	0.00333908	0.0305907	-1.65837
Blcap	0.547176	4.10963	4.56408	0.00334726	0.0306415	-1.70246
Fbxo45	-0.486926	3.45791	-4.56012	0.00336188	0.0307172	-1.65106
Dtnb	-0.983325	2.77394	-4.56009	0.003362	0.0307172	-1.56135
Nudcd1	-0.621889	3.35143	-4.5597	0.00336345	0.0307172	-1.63753
Cyc1	-0.619042	5.81708	-4.55736	0.00337214	0.0307724	-1.64407
Rpusd2	-0.665966	2.40789	-4.55605	0.003377	0.0307927	-1.52454
C77080	1.23138	3.84476	4.55005	0.0033994	0.0309726	-1.68337
1110038F14Rik	-0.51436	2.78571	-4.54792	0.00340741	0.0309887	-1.58246
Guf1	-0.781529	2.84654	-4.54766	0.00340838	0.0309887	-1.58769
Tspan12	0.932044	1.43413	4.54746	0.00340916	0.0309887	-1.42592
Asf1a	-0.893772	4.06053	-4.54657	0.0034125	0.0309949	-1.71337
Cd274	1.36434	2.92881	4.54305	0.00342579	0.0310913	-1.59249
Stra13	-0.451896	3.33332	-4.54063	0.00343493	0.0311499	-1.65994
Ppie	-0.579626	3.32384	-4.53918	0.00344044	0.0311553	-1.65895
Myh10	-0.521779	6.40712	-4.53781	0.00344565	0.0311553	-1.59471
Sclt1	-0.915815	1.90139	-4.53773	0.00344596	0.0311553	-1.48414
2810001G20Rik	-1.07636	-0.242749	-4.53738	0.00344728	0.0311553	-1.34364
0610011F06Rik	-0.978749	1.52356	-4.53696	0.00344891	0.0311553	-1.44583
Ostm1	0.464932	5.05659	4.53303	0.00346392	0.031237	-1.74576
Acap2	0.478407	4.85766	4.5325	0.00346593	0.031237	-1.75428
Mrps16	-0.47981	3.62047	-4.53248	0.00346601	0.031237	-1.70143
Pcgf3	0.439423	4.81708	4.52861	0.00348089	0.0313283	-1.76054
Rps6kb1	-0.469664	4.75839	-4.52844	0.00348152	0.0313283	-1.76154
Cd80	1.80276	2.5279	4.52364	0.00350007	0.0314709	-1.55648
Gm7030	0.946376	2.6246	4.52244	0.00350471	0.0314883	-1.58689
Rccd1	-1.00528	1.26756	-4.52096	0.00351047	0.0315157	-1.44031
Elp4	-0.721399	1.79387	-4.51941	0.00351649	0.0315338	-1.49508
Abce1	-0.531294	6.60656	-4.51905	0.00351791	0.0315338	-1.59173
BC055324	-0.687092	2.56325	-4.51526	0.00353268	0.0316194	-1.59098
Slc38a7	0.438171	3.92772	4.51521	0.0035329	0.0316194	-1.74992
1110004E09Rik	-0.638654	2.82752	-4.51435	0.00353626	0.0316252	-1.62584
Tube1	-0.951043	0.773137	-4.51313	0.00354103	0.0316435	-1.41218
Mdm2	1.17602	8.41157	4.51234	0.00354416	0.0316472	-1.42217
Ccsap	-0.718062	1.38555	-4.51011	0.00355294	0.0317012	-1.46476
Fam188a	-0.483845	3.88814	-4.50467	0.00357442	0.0318383	-1.75889
Gng12	0.518359	4.86147	4.50383	0.00357776	0.0318383	-1.78766
Rbm8a	-0.403289	5.38128	-4.5038	0.00357786	0.0318383	-1.75764
Mrpl19	-0.502982	3.89646	-4.50345	0.00357924	0.0318383	-1.76069
Phb2	-0.491904	6.54278	-4.50216	0.0035844	0.0318598	-1.61963
Capn15	-0.564711	3.13221	-4.49617	0.00360831	0.0320479	-1.68674
Eri2	-0.82632	2.4554	-4.49109	0.00362873	0.0322046	-1.60398
Rbm10	-0.61842	5.45459	-4.48783	0.0036419	0.0322969	-1.7663
Kbtbd4	-0.455651	3.16252	-4.48329	0.00366036	0.0324281	-1.70682
Flad1	-0.453182	3.6691	-4.48282	0.00366227	0.0324281	-1.7657
Nup54	-0.475411	4.1221	-4.48147	0.00366775	0.0324519	-1.80268
Pole3	-0.800681	4.39609	-4.48027	0.00367268	0.0324709	-1.81062
Gria3	1.15293	2.50751	4.4768	0.00368688	0.0325717	-1.62202
Reep4	-0.550837	3.90134	-4.47495	0.00369446	0.0325749	-1.79432
2610020H08Rik	-1.01862	1.35687	-4.47471	0.00369546	0.0325749	-1.50007
Rab40c	0.948782	4.02153	4.47467	0.00369565	0.0325749	-1.79481
Wdr18	-0.493647	4.77713	-4.47073	0.00371188	0.0326563	-1.82978
Cnot10	-0.598692	4.23347	-4.47013	0.00371437	0.0326563	-1.82029
Tbl2	-0.514873	3.53356	-4.46908	0.00371874	0.0326563	-1.76697
Rhoq	0.646178	2.5374	4.46877	0.00372001	0.0326563	-1.6423
Dclre1a	-0.648706	2.96724	-4.46826	0.00372214	0.0326563	-1.69786
Adal	-0.802944	1.46005	-4.46733	0.00372598	0.0326563	-1.51964
Mtf2	-0.508573	4.09306	-4.4671	0.00372696	0.0326563	-1.81774
Zfp961	-0.651332	2.02521	-4.46701	0.00372734	0.0326563	-1.58156
Hs6st1	-0.908626	5.19309	-4.46625	0.00373048	0.0326593	-1.80622
Eef1e1	-0.569262	3.72204	-4.46063	0.00375395	0.03284	-1.79563
Dpy30	-0.523356	3.78998	-4.45959	0.00375829	0.0328533	-1.80385
Ola1	-0.408238	5.0918	-4.45821	0.00376408	0.0328792	-1.83445
Cstb	0.805032	4.77214	4.4558	0.00377425	0.0329433	-1.84116
Rrs1	-0.424523	4.82187	-4.45211	0.00378981	0.0330543	-1.85232
Pvrl2	0.785577	3.94101	4.44957	0.00380061	0.0331236	-1.82302
Oxr1	0.664293	4.43294	4.44706	0.00381129	0.033163	-1.85393
Tek	1.05509	2.7824	4.44704	0.00381136	0.033163	-1.69361
Ttf2	-0.53567	3.86356	-4.44649	0.00381368	0.033163	-1.82567
Pdcd5	-0.475586	4.2704	-4.44548	0.00381802	0.033176	-1.85321
Eif2b4	-0.490395	4.58644	-4.4446	0.00382176	0.0331837	-1.86197
Iqgap3	-0.67702	3.98952	-4.44348	0.00382654	0.0332004	-1.83641
Mbd3	-0.430668	5.82775	-4.44005	0.00384125	0.0333032	-1.78382
Gspt1	-0.551923	6.92258	-4.43824	0.00384906	0.0333461	-1.64754
Uap1l1	1.15294	4.28824	4.4353	0.00386173	0.033431	-1.85133
Edc4	-0.400598	4.70141	-4.43168	0.00387745	0.033491	-1.87888
H2-T24	1.48324	5.23143	4.43146	0.00387838	0.033491	-1.82366
Htra2	-1.05638	5.60094	-4.43133	0.00387897	0.033491	-1.80909
Pank2	-0.451729	4.28393	-4.43105	0.00388018	0.033491	-1.87143
Fam222b	0.490479	3.97727	4.42767	0.00389488	0.033593	-1.8576
Lrrc14	-0.448719	2.99886	-4.42572	0.00390343	0.0336418	-1.75429
Zfp146	-0.453063	4.06393	-4.4236	0.0039127	0.0336967	-1.86903
Rbbp5	-0.436796	4.37306	-4.42033	0.00392706	0.0337878	-1.88774
Hcfc1	-0.598984	7.45035	-4.41987	0.00392908	0.0337878	-1.60983
Cdkn2aipnl	-0.523795	4.28423	-4.41753	0.00393941	0.0338516	-1.88688
Uvssa	-0.728644	2.69565	-4.416	0.00394619	0.0338848	-1.72381
Hopx	-1.12923	0.519386	-4.41364	0.00395665	0.0339487	-1.50524
Klhl26	1.15136	5.25205	4.41248	0.00396184	0.0339487	-1.85812
F2	0.836317	0.884666	4.41189	0.00396447	0.0339487	-1.53269
Lrig1	0.85346	2.16569	4.4116	0.00396574	0.0339487	-1.66044
Imp3	-0.597654	3.79029	-4.41104	0.00396822	0.0339487	-1.86095
Bdp1	-0.4103	5.08313	-4.40857	0.00397928	0.0340059	-1.89469
Sdhb	-0.446464	5.41622	-4.40824	0.00398075	0.0340059	-1.86823
Ppp3ca	0.87517	6.51249	4.40501	0.00399523	0.0341046	-1.73395
Msh6	-0.485461	5.22812	-4.40376	0.00400082	0.0341096	-1.88954
Bend3	-0.501207	3.37084	-4.40357	0.00400168	0.0341096	-1.82678
Cep83	-0.55593	4.29313	-4.40282	0.00400504	0.0341133	-1.90458
Ccdc51	-0.768125	1.93128	-4.39638	0.00403418	0.0343112	-1.65166
Nup88	-0.468529	5.36433	-4.39638	0.00403418	0.0343112	-1.88711
Rbm6	-0.391786	4.94632	-4.39455	0.00404251	0.0343569	-1.91858
Fam212b	1.48931	5.2357	4.38858	0.00406978	0.0345634	-1.87476
Mrpl28	-0.423955	4.19097	-4.38604	0.00408142	0.034637	-1.922
Lsm5	-0.640071	2.00776	-4.37779	0.00411957	0.0349117	-1.68334
Gars	-0.807192	7.26534	-4.37774	0.00411979	0.0349117	-1.67736
Ccl2	1.15082	3.30237	4.37594	0.00412819	0.0349574	-1.83952
Hnrnpd	-0.562089	7.35954	-4.37344	0.00413983	0.0350305	-1.67349
Wrn	-0.703922	4.46945	-4.37254	0.00414407	0.0350408	-1.9443
Mon1b	-0.411019	3.71228	-4.36286	0.0041896	0.0353698	-1.91468
Gmip	0.560142	4.53634	4.36252	0.00419122	0.0353698	-1.95976
U2surp	-0.452192	5.64395	-4.36226	0.00419246	0.0353698	-1.89916
Cd3eap	-0.683944	3.61779	-4.36169	0.00419513	0.0353698	-1.9022
Mrpl46	-0.510931	3.25209	-4.36035	0.0042015	0.035373	-1.86417
Rqcd1	-0.518641	4.84737	-4.36033	0.00420159	0.035373	-1.96124
Bhlhe41	0.933568	2.55151	4.35938	0.00420614	0.0353857	-1.76945
Clybl	-1.18095	1.74204	-4.35438	0.00422998	0.0355606	-1.6751
Eif4e	-0.432497	5.51034	-4.3534	0.00423469	0.0355745	-1.92499
Pnpt1	-0.697041	3.89264	-4.35115	0.00424549	0.0356334	-1.94017
Jmjd4	-0.510923	2.89092	-4.35066	0.00424783	0.0356334	-1.82924
Seh1l	-0.635636	5.11648	-4.34545	0.00427296	0.0358137	-1.96462
Usp49	-0.688008	3.59582	-4.34493	0.00427548	0.0358137	-1.92004
Mrpl3	-0.467613	4.28198	-4.34264	0.0042866	0.035881	-1.97834
Uqcc2	-0.54589	3.4981	-4.33613	0.00431835	0.0361208	-1.92245
Taf10	-0.440083	5.5126	-4.33478	0.00432496	0.0361501	-1.94725
Mrps7	-0.480314	4.52202	-4.33333	0.00433208	0.0361836	-1.99633
Imp4	-0.470002	4.71321	-4.33126	0.00434226	0.0362426	-1.99991
Ankrd32	-0.736446	2.54347	-4.32765	0.00436009	0.0363627	-1.80906
Ubr1	-0.450377	4.52738	-4.32709	0.0043629	0.0363627	-2.00438
Caprin2	-0.912552	1.85919	-4.32384	0.00437899	0.0364707	-1.72676
Pus7	-0.55855	4.19202	-4.32061	0.00439511	0.0365486	-1.99993
Ftx	-1.03338	0.599902	-4.32056	0.00439538	0.0365486	-1.61417
Dars	-0.492822	5.99786	-4.31958	0.00440024	0.0365486	-1.90673
Tmem120b	-0.625486	1.68798	-4.31945	0.00440091	0.0365486	-1.71485
Pigw	-0.643908	1.32166	-4.31693	0.00441356	0.0365832	-1.67935
Pdss2	-0.817935	1.62738	-4.31651	0.00441565	0.0365832	-1.71033
Dcaf13	-0.4705	4.27856	-4.31637	0.00441635	0.0365832	-2.01023
Plekhj1	-0.503599	4.17432	-4.31611	0.00441766	0.0365832	-2.00532
Sh2d3c	0.709144	2.65215	4.31276	0.00443453	0.0366939	-1.84127
Fst	0.880562	2.4437	4.3122	0.00443733	0.0366939	-1.81251
Sergef	-0.768016	1.25784	-4.31108	0.00444303	0.0367149	-1.67929
Det1	-0.662995	2.70786	-4.30924	0.00445234	0.0367658	-1.85342
Ppan	-0.445219	5.14105	-4.30627	0.00446739	0.0368466	-2.01488
Mdm4	0.925805	6.92563	4.30606	0.00446846	0.0368466	-1.79988
2610305D13Rik	-0.778929	0.495334	-4.30343	0.00448185	0.0369308	-1.62765
Josd2	-1.25125	3.71478	-4.30228	0.00448775	0.0369533	-1.96848
Kifc5b	-0.533764	4.92353	-4.30018	0.00449851	0.0370157	-2.03193
Magoh	-0.392291	3.7548	-4.29839	0.00450766	0.0370648	-1.99741
Lsm3	-0.491875	3.75483	-4.29337	0.00453354	0.0372513	-2.00215
Arrdc2	-0.968066	2.21214	-4.29029	0.0045495	0.037352	-1.80797
Pomt1	-0.747347	2.91254	-4.28977	0.00455223	0.037352	-1.9029
Steap3	-1.08505	4.41684	-4.28653	0.00456906	0.0374624	-2.0387
Timm23	-0.431644	5.00089	-4.28471	0.00457861	0.0374624	-2.04946
Snx32	-1.25947	1.33087	-4.28441	0.00458016	0.0374624	-1.71332
Pcyt1b	-0.68721	5.63406	-4.28412	0.00458169	0.0374624	-1.99187
Egfl7	-0.591094	2.22919	-4.2841	0.00458178	0.0374624	-1.82171
Gla	0.702118	3.99177	4.28346	0.00458514	0.0374636	-2.03003
Tgoln1	0.533957	5.91884	4.2821	0.00459227	0.0374955	-1.96184
Mgme1	-0.565976	2.33404	-4.27893	0.00460894	0.0375974	-1.84169
Tinf2	-0.570441	3.08062	-4.27849	0.00461122	0.0375974	-1.94079
Gm9833	-0.481427	3.47749	-4.27686	0.00461983	0.0376413	-1.99313
Irf3	-0.424225	3.9611	-4.27447	0.00463248	0.0377179	-2.04374
Mgrn1	0.499612	5.23031	4.27377	0.0046362	0.0377218	-2.04733
Cdkn1a	1.24429	9.93608	4.27179	0.00464671	0.0377809	-1.62064
Hspd1	-0.651747	7.96734	-4.27025	0.00465489	0.0377997	-1.73304
Baz1a	-0.460223	6.01043	-4.27013	0.00465552	0.0377997	-1.96543
Clic1	0.56575	7.43389	4.2677	0.00466849	0.0378786	-1.78951
Dcp1b	-0.630041	1.77352	-4.26589	0.00467818	0.0379303	-1.78747
Amot	0.688832	4.61058	4.26529	0.00468139	0.0379303	-2.07713
Cdpf1	-0.795575	1.51674	-4.26427	0.00468684	0.0379481	-1.75961
Oit3	1.22022	0.663234	4.26309	0.00469319	0.0379504	-1.68222
Fn3krp	-1.44654	2.97001	-4.263	0.00469364	0.0379504	-1.92852
Haus3	-0.664996	3.02539	-4.26174	0.00470046	0.0379791	-1.95279
2700099C18Rik	-0.850659	1.16841	-4.25995	0.00471008	0.0380304	-1.7295
Mterf1a	-0.662626	0.872524	-4.25834	0.00471878	0.0380742	-1.70654
Srp68	-0.448281	5.70308	-4.25462	0.00473895	0.0381879	-2.02319
Gm12338	-0.437167	5.45482	-4.25453	0.00473944	0.0381879	-2.05154
Cystm1	0.775437	2.49514	4.2533	0.00474613	0.0382154	-1.89129
Apba3	-0.428256	3.38446	-4.25134	0.00475683	0.038275	-2.01377
Desi1	-0.46441	4.50989	-4.24257	0.00480494	0.0386322	-2.10781
Fkbp3	-0.464915	4.06002	-4.24204	0.00480786	0.0386322	-2.09002
Khsrp	-0.524656	6.42483	-4.23932	0.00482287	0.0387261	-1.94773
St3gal4	-0.492562	4.62267	-4.23468	0.00484865	0.038897	-2.1183
Xpo5	-0.481471	5.10419	-4.23429	0.00485084	0.038897	-2.10513
Ranbp17	-1.02165	-0.040453	-4.23349	0.00485528	0.0389058	-1.67604
Pdik1l	-0.623948	2.91017	-4.231	0.00486921	0.0389906	-1.97533
Cirh1a	-0.39548	4.79737	-4.23028	0.00487326	0.0389961	-2.12397
Cmpk2	1.54576	3.52703	4.22896	0.00488068	0.0390287	-2.02987
Dscr3	0.49324	4.14003	4.22612	0.00489661	0.0391291	-2.11401
Bcs1l	-0.639348	1.90283	-4.22249	0.00491715	0.0392572	-1.8542
Ndnl2	-0.488181	2.8636	-4.22209	0.00491938	0.0392572	-1.98121
Me2	-0.54901	4.8925	-4.21989	0.00493184	0.0393296	-2.13177
Fads3	0.657001	3.86269	4.21767	0.00494448	0.0393575	-2.10174
Zfp598	-0.486203	5.05359	-4.21759	0.00494496	0.0393575	-2.12861
Mrps27	-0.409466	3.24489	-4.2175	0.00494548	0.0393575	-2.03797
Dcaf15	-0.452705	3.83538	-4.21554	0.00495662	0.0393978	-2.10579
Psph	-0.844119	3.20498	-4.21474	0.00496122	0.0393978	-2.03053
Kcnh3	1.66857	-0.61966	4.21392	0.00496592	0.0393978	-1.68776
Itpa	-0.408147	4.00589	-4.21371	0.00496709	0.0393978	-2.12206
Aasdh	-0.799379	1.78274	-4.21358	0.00496783	0.0393978	-1.84924
Mdk	0.829997	2.73694	4.21305	0.00497086	0.0393978	-1.97137
Irf2bpl	1.18165	4.65784	4.2098	0.00498956	0.039519	-2.13143
Gm5088	-1.50207	0.0620307	-4.20851	0.00499697	0.0395508	-1.70657
Eif3g	-0.553212	6.2798	-4.20779	0.00500111	0.0395567	-2.00515
Elp3	-0.455441	4.45259	-4.20679	0.00500691	0.0395757	-2.15097
Otud1	0.75475	1.8368	4.20562	0.00501368	0.0395817	-1.8654
Ccdc61	-0.577434	2.10884	-4.20548	0.00501448	0.0395817	-1.90056
Rnasel	0.438334	4.5318	4.20478	0.00501853	0.0395868	-2.15504
Nup214	-0.530154	5.46884	-4.2035	0.00502591	0.0396182	-2.1116
Ncaph2	-0.61529	6.13094	-4.20101	0.00504039	0.0397054	-2.03261
Fam136a	-0.521133	3.84123	-4.19948	0.00504932	0.0397254	-2.12524
Ubqln4	-0.510995	4.95718	-4.19888	0.00505279	0.0397254	-2.15593
Tbc1d2	0.869264	2.66132	4.19882	0.00505317	0.0397254	-1.978
Prkdc	-0.830955	3.31898	-4.1976	0.00506028	0.0397544	-2.06588
Runx3	-0.634346	2.79187	-4.19676	0.00506522	0.039755	-2.00108
Cntrl	-0.472435	4.94374	-4.19642	0.00506718	0.039755	-2.16036
BC003965	-0.498864	3.58434	-4.19528	0.00507385	0.0397805	-2.10515
Aldh1a1	0.814922	1.04997	4.19375	0.00508282	0.039824	-1.79568
Got1l1	1.46374	0.123693	4.19231	0.00509132	0.0398637	-1.72789
Mtfr1	-1.03341	4.5627	-4.19108	0.00509857	0.0398936	-2.16019
Midn	0.65017	6.2634	4.18682	0.00512372	0.0400426	-2.03197
Armc1	-0.562893	4.18791	-4.18657	0.00512523	0.0400426	-2.16479
Tmem147	-0.497409	3.71059	-4.18573	0.00513018	0.0400426	-2.1303
Smim1	-1.1644	5.49348	-4.18511	0.00513389	0.0400426	-2.11595
Nmd3	-0.390707	4.13649	-4.18483	0.00513552	0.0400426	-2.16642
Rce1	-0.504532	2.91682	-4.18437	0.00513825	0.0400426	-2.03437
Ndufaf2	-0.702264	2.07257	-4.18257	0.00514895	0.0400991	-1.92239
Dcaf4	0.64728	3.49887	4.18081	0.00515945	0.040154	-2.11088
Coasy	-0.427583	3.54927	-4.17692	0.00518276	0.0403085	-2.12497
Ttc4	-0.502069	3.99862	-4.1754	0.00519191	0.0403526	-2.16781
Zc3hc1	-0.492611	3.61359	-4.17393	0.00520077	0.0403945	-2.13492
Sephs2	-0.498855	5.15542	-4.17321	0.00520508	0.040401	-2.17707
Phf2	-0.505746	4.79307	-4.17071	0.00522017	0.0404911	-2.19623
Med24	-0.472891	4.79447	-4.16945	0.0052278	0.0405233	-2.1983
Proser3	-0.802974	1.13827	-4.164	0.00526097	0.040728	-1.83879
Rpp30	-0.659924	2.61046	-4.1638	0.00526215	0.040728	-2.01666
Terf1	-0.677581	3.29733	-4.16338	0.00526472	0.040728	-2.10793
C1qbp	-0.498931	6.12335	-4.1604	0.00528297	0.0408421	-2.08471
Kif3a	0.533413	4.24536	4.15956	0.0052881	0.0408546	-2.20149
Secisbp2	-0.45603	4.11785	-4.15819	0.00529652	0.0408925	-2.19762
Chsy1	-0.627069	5.32051	-4.15666	0.00530595	0.0409382	-2.18223
Ect2	-0.396267	4.45086	-4.1554	0.00531373	0.040964	-2.2156
Tusc1	-0.798487	1.97634	-4.15498	0.00531634	0.040964	-1.94269
H2-Q5	1.47245	3.79659	4.15307	0.00532809	0.0410054	-2.15149
Usp16	-0.424624	4.33981	-4.15297	0.00532877	0.0410054	-2.21515
Usp31	-0.461203	3.61979	-4.15103	0.00534076	0.0410478	-2.16451
Ints9	-0.530291	3.74693	-4.15062	0.00534328	0.0410478	-2.17692
Gas2	-0.817266	0.847101	-4.15022	0.0053458	0.0410478	-1.82855
Cycs	-0.389077	5.01727	-4.1498	0.00534839	0.0410478	-2.21651
Zfp771	-0.453249	3.45832	-4.14852	0.00535636	0.04108	-2.14923
Polr2a	-0.483261	6.92779	-4.14735	0.00536363	0.04108	-1.9942
Gabpb2	-0.837283	5.79009	-4.14714	0.00536496	0.04108	-2.13948
Nbeal1	0.737421	2.92048	4.14686	0.0053667	0.04108	-2.07822
Pacs2	-0.52521	4.79312	-4.14532	0.0053763	0.0411071	-2.22759
Cdk10	-0.651918	2.1778	-4.14516	0.0053773	0.0411071	-1.9816
Paip2b	-0.43091	3.09459	-4.14323	0.00538943	0.041151	-2.10965
Cdkn2b	1.23071	3.69718	4.14312	0.00539012	0.041151	-2.16319
Txnip	0.561991	6.14419	4.14178	0.00539848	0.0411878	-2.10421
Zranb3	-0.740105	2.2549	-4.14062	0.00540577	0.0412075	-1.99632
Crls1	-0.522814	3.10202	-4.14025	0.00540815	0.0412075	-2.1135
Nop16	-0.478852	4.07854	-4.13408	0.00544711	0.0414772	-2.22502
Traf7	-0.445143	5.62166	-4.13214	0.00545944	0.0415439	-2.18433
Mybbp1a	-0.577767	7.30151	-4.13118	0.00546552	0.041563	-1.96755
Tmem120a	0.802191	3.06406	4.12475	0.00550667	0.0418214	-2.12377
Gm13363	0.441791	5.86794	4.12474	0.0055067	0.0418214	-2.16287
Parp10	0.860793	3.87017	4.12206	0.00552393	0.0419009	-2.21654
Isyna1	-0.368228	4.94125	-4.12164	0.00552667	0.0419009	-2.25547
Ndufaf7	-0.553631	2.52785	-4.12124	0.00552926	0.0419009	-2.05873
Wdr3	-0.398144	4.61118	-4.12088	0.00553156	0.0419009	-2.26121
Timm10b	-0.450604	3.4253	-4.12005	0.00553693	0.0419143	-2.18063
Ptp4a1	0.443837	5.90876	4.11608	0.00556262	0.042019	-2.16836
Trim12c	0.823461	4.46113	4.11601	0.00556304	0.042019	-2.25808
Osgep	-0.444991	3.11153	-4.1158	0.00556442	0.042019	-2.14577
2810004N23Rik	-0.573237	4.16643	-4.11568	0.00556522	0.042019	-2.25197
Nipa1	-1.39615	2.56963	-4.1099	0.00560287	0.0422551	-2.06448
Coq5	-0.751408	3.69582	-4.10977	0.00560375	0.0422551	-2.21852
Cnot11	-0.427784	4.07484	-4.10888	0.0056096	0.0422718	-2.25703
Rpp14	-0.507923	3.3559	-4.10706	0.00562151	0.0423342	-2.18751
Zfp692	-0.731674	2.4898	-4.10415	0.0056407	0.0424191	-2.07267
Supt20	-0.429117	3.87589	-4.10411	0.00564092	0.0424191	-2.24831
Kifc1	-0.525395	5.52371	-4.10369	0.00564372	0.0424191	-2.22991
Ddias	0.890923	5.00649	4.10288	0.00564908	0.0424319	-2.26315
Fdxacb1	-0.6231	1.59409	-4.10103	0.00566131	0.0424793	-1.96298
Polr2l	-0.421215	4.71351	-4.10082	0.00566269	0.0424793	-2.28614
Dtwd1	-0.591539	1.65416	-4.09435	0.00570569	0.0427743	-1.97824
B4galt5	0.623365	5.05074	4.0906	0.0057308	0.0429301	-2.28395
Zdhhc3	-0.478587	4.75231	-4.09007	0.00573435	0.0429301	-2.29851
Knstrn	-0.736284	4.66032	-4.0896	0.00573754	0.0429301	-2.29492
Nme3	-1.06996	1.90735	-4.08822	0.00574682	0.0429719	-2.01171
Gtf3c1	0.503709	6.13133	4.083	0.00578208	0.0432078	-2.17937
Hira	-0.38508	4.95176	-4.07979	0.00580386	0.0433152	-2.30743
2010111I01Rik	0.507234	2.71848	4.07979	0.0058039	0.0433152	-2.13604
Mrps18a	-0.427581	3.92415	-4.07841	0.00581328	0.0433402	-2.28445
Dcun1d2	-0.505472	3.21881	-4.0782	0.00581471	0.0433402	-2.20605
Tmem14c	-0.93072	6.97932	-4.07551	0.00583306	0.0434492	-2.0718
Phf12	-0.368428	4.87284	-4.06798	0.00588488	0.0438072	-2.32522
Tgoln2	0.533005	5.34887	4.06726	0.00588981	0.0438158	-2.2932
Mipep	-0.488975	2.87209	-4.06558	0.00590148	0.0438474	-2.17503
Etfa	-0.459364	4.98835	-4.06556	0.00590159	0.0438474	-2.32234
Homer2	-0.676481	2.65206	-4.06207	0.00592589	0.0439837	-2.14733
Emc10	-0.469136	4.45677	-4.06184	0.00592749	0.0439837	-2.33234
Tmx2	-0.391405	4.23399	-4.06077	0.00593495	0.0440109	-2.32689
Slx4	-0.391305	4.26749	-4.05929	0.00594529	0.0440596	-2.33031
Denr	-0.438109	4.5979	-4.05833	0.00595199	0.0440664	-2.33939
Ptgr2	-0.422252	4.23095	-4.05754	0.00595748	0.0440664	-2.33051
Polr2h	-0.55491	2.52198	-4.05689	0.00596208	0.0440664	-2.13717
G3bp1	-0.54186	6.86702	-4.05652	0.00596468	0.0440664	-2.11286
Lzic	0.894739	4.56957	4.05645	0.00596515	0.0440664	-2.33268
Clcf1-pold4	0.540309	2.43697	4.05569	0.00597052	0.0440781	-2.12703
Luc7l	-0.405161	4.794	-4.05402	0.00598223	0.0441365	-2.34434
Nek6	0.747724	4.27312	4.05208	0.00599592	0.0442052	-2.33398
Nap1l1	-0.583545	7.71379	-4.05162	0.00599914	0.0442052	-2.01745
Toe1	-0.54074	3.07813	-4.04566	0.00604141	0.0444885	-2.22773
Slc38a5	-1.92221	3.33258	-4.0443	0.00605109	0.0444919	-2.22342
Mars2	-0.555798	2.36951	-4.0441	0.00605253	0.0444919	-2.13197
Twistnb	-0.516595	3.098	-4.0438	0.00605463	0.0444919	-2.23298
Morc4	0.81346	3.53346	4.04345	0.00605717	0.0444919	-2.28275
Edrf1	-0.629021	3.56993	-4.04135	0.00607214	0.0445737	-2.29344
Mrps18c	-0.446032	3.39314	-4.03868	0.00609132	0.0446864	-2.27848
Ccng1	1.23872	7.92364	4.03633	0.00610818	0.0447818	-2.01015
Crim1	0.654205	5.59941	4.03498	0.00611795	0.0448251	-2.30545
Mrpl40	-0.490422	3.84231	-4.03403	0.00612478	0.0448469	-2.33273
Snhg3	-0.757619	2.27264	-4.03224	0.00613774	0.0449136	-2.13117
Aimp2	-0.468738	4.21268	-4.03052	0.00615023	0.044952	-2.36325
Bmf	0.999988	1.67613	4.03039	0.00615113	0.044952	-2.05489
Mapre3	0.642937	0.727537	4.02992	0.00615458	0.044952	-1.95998
Mrpl54	-0.443116	4.11533	-4.02842	0.00616549	0.0450034	-2.36073
Htt	-0.438464	5.53292	-4.0253	0.00618818	0.0451408	-2.32866
Gstcd	-0.476907	3.07658	-4.02409	0.00619708	0.0451773	-2.25515
Snrpa	-0.433337	5.10742	-4.02313	0.00620408	0.0452001	-2.37013
Tdrd7	0.817661	4.0256	4.02126	0.00621779	0.0452716	-2.35668
Mettl10	-0.567616	1.57729	-4.01976	0.00622886	0.0453238	-2.05947
1110008L16Rik	-0.526569	2.04203	-4.01732	0.00624683	0.0453678	-2.12106
Riok1	-0.615552	4.0073	-4.01699	0.00624924	0.0453678	-2.36523
Pes1	-0.444922	5.90722	-4.01645	0.0062533	0.0453678	-2.29327
Gm8909	1.2054	2.60957	4.01634	0.00625409	0.0453678	-2.18967
Tubg2	-1.25914	0.99557	-4.0163	0.0062544	0.0453678	-1.99635
Bmp2	0.700711	1.11098	4.01472	0.00626607	0.0454241	-2.01355
Rbbp4	-0.497559	6.46881	-4.0117	0.0062885	0.0455364	-2.22234
Txnrd3	-0.57594	1.8074	-4.01158	0.00628939	0.0455364	-2.09757
2410089E03Rik	0.781459	2.13641	4.00837	0.00631332	0.0456813	-2.14202
Unc119b	0.391026	4.18881	4.00343	0.00635039	0.0459209	-2.39711
Kitl	0.857485	3.18308	4.00275	0.00635546	0.0459291	-2.2906
H2-D1	0.786329	7.63306	3.99997	0.00637643	0.0460164	-2.08775
Ap3s2	-0.40866	4.18329	-3.99924	0.00638198	0.0460164	-2.40212
Gtf3a	-0.451262	4.20133	-3.99912	0.00638282	0.0460164	-2.40271
Fntb	-0.779727	3.05117	-3.99905	0.00638337	0.0460164	-2.27929
Nupl2	-0.580385	2.42425	-3.99843	0.00638809	0.046022	-2.19589
Larp1	-0.781746	7.73196	-3.99686	0.00639999	0.0460791	-2.08087
Tm9sf1	-0.391281	4.27294	-3.99365	0.00642436	0.0462193	-2.41376
Ypel2	1.04137	4.09447	3.99325	0.0064274	0.0462193	-2.3909
Mrps36	-0.43413	3.40038	-3.99163	0.00643981	0.0462799	-2.33886
Peg12	-1.01892	0.934776	-3.99007	0.00645172	0.0462843	-2.02385
Zfp930	-0.61301	1.8631	-3.98992	0.00645287	0.0462843	-2.13091
Rab21	0.551393	5.59792	3.98917	0.00645862	0.0462843	-2.3653
Adgrl1	-0.688552	2.60754	-3.98884	0.0064611	0.0462843	-2.23214
Rfng	-0.687378	2.83474	-3.98844	0.00646417	0.0462843	-2.26419
Asnsd1	-0.408446	4.74803	-3.98843	0.00646429	0.0462843	-2.42826
Fzd5	0.491464	3.83379	3.98597	0.00648315	0.0463908	-2.39259
Ercc5	1.12109	4.87844	3.98089	0.00652243	0.0466128	-2.41504
Serbp1	-0.679829	8.51883	-3.98045	0.00652583	0.0466128	-2.02666
Pmm2	-0.579179	4.68176	-3.9804	0.0065262	0.0466128	-2.43645
Mrpl51	-0.447513	4.86675	-3.9798	0.00653086	0.0466175	-2.4362
Xpo1	-0.474737	6.17838	-3.97877	0.00653883	0.0466458	-2.30378
Sfxn1	-0.525494	5.46125	-3.97566	0.00656305	0.0467899	-2.39822
Csf2rb	1.10535	8.80412	3.97467	0.0065708	0.0468165	-2.0099
Agfg2	-0.49835	5.04878	-3.97206	0.00659122	0.0469181	-2.43724
1700086O06Rik	-1.52623	1.25716	-3.97181	0.00659313	0.0469181	-2.07273
Zdhhc4	-0.465085	2.90797	-3.96811	0.00662225	0.0470965	-2.30224
Immp1l	-0.589871	1.79575	-3.96534	0.00664409	0.0472173	-2.15272
Mina	-0.579602	3.53729	-3.96493	0.00664735	0.0472173	-2.38729
Afg3l1	-0.441386	5.5293	-3.96295	0.00666302	0.0472997	-2.4081
Ttll12	-0.758764	5.69445	-3.96016	0.00668516	0.0474188	-2.3872
Ap4e1	-0.480984	3.46856	-3.95981	0.00668795	0.0474188	-2.38712
Pigg	-0.468221	2.39143	-3.95859	0.00669768	0.0474589	-2.24198
Mtfp1	-0.982118	2.02465	-3.9574	0.00670721	0.0474756	-2.18792
Zfp54	0.710195	0.714458	3.95727	0.0067082	0.0474756	-2.04459
Nelfa	-0.52237	3.94509	-3.95562	0.00672147	0.0475406	-2.44024
Me1	0.686556	4.11879	3.95449	0.00673051	0.0475544	-2.45086
Dhdds	-0.455686	4.16519	-3.95435	0.0067316	0.0475544	-2.45783
Lonp1	-0.999353	6.90554	-3.95363	0.0067374	0.0475665	-2.23107
Samm50	-0.445165	5.75607	-3.95114	0.00675745	0.0476792	-2.3956
Ran	-0.659022	7.9443	-3.94834	0.00678002	0.0477703	-2.11829
Acp6	-0.668136	1.79929	-3.94819	0.00678125	0.0477703	-2.17378
Oard1	-0.670694	3.82591	-3.94741	0.00678758	0.0477703	-2.43777
Foxm1	-0.540651	4.9182	-3.9471	0.00679008	0.0477703	-2.47444
Tmtc3	0.668787	3.71466	3.947	0.00679089	0.0477703	-2.42758
E330020D12Rik	1.41916	1.25522	3.9463	0.00679655	0.0477812	-2.10478
Cog7	-0.4609	3.23599	-3.94144	0.00683612	0.0480159	-2.38097
Rpap1	-0.580885	3.77288	-3.94106	0.00683915	0.0480159	-2.44283
Mrpl2	-0.405972	4.19165	-3.94068	0.00684232	0.0480159	-2.47731
Arhgap5	0.419359	3.10743	3.94014	0.00684669	0.0480176	-2.3656
1110032F04Rik	1.10041	0.239441	3.9363	0.00687819	0.0482095	-2.02998
Slc38a3	0.911075	0.17925	3.93564	0.0068836	0.0482184	-2.02752
Odf2l	-0.579902	1.82649	-3.93511	0.00688795	0.0482198	-2.19401
Psmd3	-0.468403	6.71839	-3.93261	0.00690858	0.0483351	-2.28738
Cpsf2	-0.455122	6.00948	-3.9318	0.00691525	0.0483527	-2.38654
Esf1	-0.430271	4.37565	-3.93005	0.00692976	0.0484004	-2.49842
Il7r	1.16102	1.15045	3.92997	0.00693038	0.0484004	-2.11616
Angptl6	-1.16624	1.40948	-3.9246	0.00697506	0.0486678	-2.15096
Hk1	-0.627617	7.82211	-3.92436	0.00697704	0.0486678	-2.1605
Cars2	-0.553683	2.81908	-3.92377	0.00698192	0.0486727	-2.34486
Acyp1	-0.802631	1.70274	-3.91913	0.00702084	0.0488629	-2.19632
Layn	1.28067	1.82892	3.91891	0.00702265	0.0488629	-2.20643
Wdr34	-0.652949	1.7807	-3.91846	0.0070265	0.0488629	-2.20823
Ppwd1	-0.601808	3.27125	-3.91818	0.0070288	0.0488629	-2.4135
Kif1c	0.874764	5.13621	3.91799	0.0070304	0.0488629	-2.49081
Il1r1	0.768652	1.53954	3.91752	0.0070344	0.0488629	-2.17844
Thap7	-0.445086	3.14921	-3.917	0.00703877	0.048864	-2.4006
Mrps2	-0.481204	3.66078	-3.91459	0.00705908	0.0489485	-2.46694
Ldb1	-0.422478	6.06125	-3.91456	0.00705935	0.0489485	-2.40163
C2cd3	-0.54974	4.0828	-3.91341	0.00706908	0.0489867	-2.50378
Vav3	0.4773	5.02699	3.91176	0.00708307	0.0490545	-2.51581
Dpysl3	2.36619	1.46282	3.90947	0.00710254	0.0491441	-2.15546
Spns1	0.416327	4.34696	3.90925	0.00710446	0.0491441	-2.52418
Eng	1.01119	2.98095	3.90745	0.00711976	0.0492118	-2.3813
Bahd1	0.420417	5.03119	3.90711	0.00712271	0.0492118	-2.52268
Ifitm10	1.43929	0.115975	3.90372	0.00715168	0.0493827	-2.05782
Araf	-0.382889	4.6408	-3.89827	0.00719857	0.0496769	-2.54447
Nudc	-0.46179	6.31845	-3.89473	0.0072293	0.0498427	-2.39077
Ccdc14	-0.667415	2.11085	-3.89451	0.00723116	0.0498427	-2.28136
B4galt1	0.553589	6.76738	3.89346	0.00724033	0.0498764	-2.32923
Ttc9c	-0.578757	4.64849	-3.88943	0.00727543	0.0500885	-2.55315
Stxbp4	-0.663993	2.35024	-3.88757	0.00729169	0.0501708	-2.32333
Khk	-0.474875	2.69691	-3.88561	0.00730896	0.0502599	-2.37668
Aatf	-0.50523	4.2257	-3.88457	0.00731806	0.0502927	-2.54988
Bloc1s2	0.599554	3.82883	3.88328	0.00732945	0.0503413	-2.52156
Mreg	0.900951	0.0840483	3.87923	0.00736522	0.0505571	-2.08724
H1f0	-0.922844	5.85373	-3.8786	0.00737082	0.0505586	-2.46825
Shcbp1	-0.471481	3.34792	-3.87823	0.00737413	0.0505586	-2.47619
Csf2rb2	1.14099	8.0533	3.87675	0.00738724	0.0506187	-2.19172
Pcid2	-0.398312	3.61682	-3.87447	0.00740754	0.0507279	-2.51463
Mzt2	-0.559081	2.41251	-3.87006	0.00744701	0.0509589	-2.35537
Meaf6	-0.649477	2.49238	-3.86972	0.00745002	0.0509589	-2.36624
Gpr89	-0.547505	2.78847	-3.86862	0.00745987	0.0509962	-2.41059
Arhgap44	1.0118	0.573447	3.86638	0.00748011	0.0510758	-2.13929
H2-Q8	1.50361	3.7601	3.86621	0.00748159	0.0510758	-2.50942
Mbd1	-0.414466	4.32444	-3.86587	0.00748468	0.0510758	-2.57946
Glipr2	0.384209	4.80009	3.86348	0.00750624	0.0511929	-2.58808
H2-Ke6	-0.590283	2.248	-3.86194	0.00752024	0.0512174	-2.34195
Ints4	-0.44826	4.12987	-3.86189	0.00752068	0.0512174	-2.5746
Polr3a	-0.435268	3.7475	-3.86142	0.00752492	0.0512174	-2.54477
Psmc4	-0.409203	6.07761	-3.86114	0.00752744	0.0512174	-2.46766
Dpp8	-0.506361	5.69179	-3.86046	0.00753363	0.0512295	-2.51892
Pms2	-0.595047	3.22266	-3.85924	0.00754478	0.0512754	-2.48253
Sacs	-0.688228	1.32778	-3.85784	0.00755745	0.0513315	-2.22761
Dync2h1	-0.527715	2.09447	-3.85678	0.00756718	0.0513676	-2.32772
Cdc27	-0.389507	5.2461	-3.85521	0.00758148	0.0514347	-2.57544
Stag1	-0.378035	5.01583	-3.85412	0.00759152	0.0514715	-2.59271
Sumo2	-0.467299	4.6532	-3.85366	0.00759575	0.0514715	-2.60101
Tmem161a	-0.49175	3.21156	-3.85228	0.00760839	0.0515272	-2.49121
Slc25a16	-0.422399	2.78288	-3.85124	0.0076179	0.0515448	-2.43299
Zcrb1	-0.375169	3.93489	-3.85103	0.00761985	0.0515448	-2.57601
Thoc7	-0.497786	4.22789	-3.8501	0.0076284	0.0515726	-2.59457
1200014J11Rik	-0.516179	4.42256	-3.84944	0.00763449	0.0515838	-2.60255
Ntmt1	-0.423627	2.74874	-3.84883	0.00764018	0.0515923	-2.43121
Tmem230	-0.440099	2.66334	-3.84784	0.00764924	0.0516235	-2.42021
Vti1a	-0.437128	3.76561	-3.84608	0.00766552	0.0517034	-2.56634
Fkbp4	-0.552373	6.88494	-3.84535	0.00767231	0.0517192	-2.37405
Ctbp1	-0.470717	7.00466	-3.84327	0.00769162	0.0518193	-2.36108
Gemin2	-0.736278	2.02435	-3.83878	0.00773352	0.0520715	-2.33881
Pdia2	-3.24295	1.6092	-3.83718	0.00774851	0.0521422	-2.23737
Fra10ac1	-0.663276	1.7415	-3.83665	0.00775345	0.0521453	-2.30479
H2-Q6	1.51908	3.74575	3.83403	0.00777803	0.0522769	-2.5489
Txn2	-0.391084	5.73057	-3.83361	0.007782	0.0522769	-2.54992
Fam160a2	0.370982	4.36526	3.83096	0.007807	0.0523962	-2.62636
Aldh16a1	-0.360419	4.2076	-3.83078	0.00780877	0.0523962	-2.62025
Crlf1	-1.54048	0.308329	-3.82889	0.00782662	0.0524857	-2.15903
Lhfpl2	1.09502	1.72437	3.82709	0.00784368	0.0525698	-2.31006
Zfp651	0.804661	0.856133	3.82603	0.00785377	0.0526071	-2.21539
Lsm4	-0.546975	5.59931	-3.82502	0.00786342	0.0526415	-2.57551
Plin2	0.568117	6.4947	3.82264	0.00788615	0.0527633	-2.45691
Ccdc107	-0.591643	2.04379	-3.82099	0.00790191	0.0528254	-2.36531
Pgm2	0.414732	4.802	3.82072	0.00790451	0.0528254	-2.643
Pus7l	-0.566842	2.10575	-3.81953	0.00791593	0.0528713	-2.37587
Hlx	0.629668	3.04104	3.81721	0.00793818	0.0529895	-2.51109
Ndufs7	-0.40234	4.56515	-3.81463	0.00796305	0.0531089	-2.65192
Hdgfrp2	-0.485986	4.99028	-3.81441	0.0079652	0.0531089	-2.64342
Mx2	1.87801	1.75681	3.81352	0.00797383	0.0531292	-2.31751
Mroh1	0.615899	4.36965	3.81289	0.00797989	0.0531292	-2.64681
Psmd14	-0.477148	5.58615	-3.81268	0.00798193	0.0531292	-2.59402
Sf1	-0.456787	6.99731	-3.81133	0.00799501	0.0531795	-2.40255
Dnajc19	-0.535714	2.87201	-3.81077	0.00800047	0.0531795	-2.4965
Itgb3bp	-0.952906	-0.116402	-3.81049	0.0080032	0.0531795	-2.15488
Hnrnpa3	-0.41318	5.98798	-3.80869	0.00802065	0.053265	-2.5474
Ctsd	0.75024	9.95111	3.8077	0.00803033	0.0532988	-2.14032
Pwp2	-0.392718	4.35225	-3.80418	0.00806473	0.0534966	-2.66065
Usp44	-1.78957	-0.522394	-3.8025	0.00808115	0.0535751	-2.15733
Ccdc22	-0.346346	4.2036	-3.79999	0.0081059	0.0537085	-2.66016
Tomm5	-0.433501	4.03576	-3.79898	0.00811579	0.0537434	-2.65025
Zadh2	-0.600851	3.24328	-3.79805	0.00812497	0.0537666	-2.56394
Tmem97	-0.375837	4.36148	-3.79769	0.00812853	0.0537666	-2.66957
Pard3	0.677564	3.15857	3.79517	0.0081535	0.0539011	-2.555
Yars	-0.710275	5.97961	-3.79279	0.00817712	0.0540266	-2.56574
Nol7	-0.524105	5.06611	-3.79232	0.00818181	0.0540269	-2.66748
Aen	0.903467	6.44105	3.79022	0.00820275	0.0541215	-2.50187
Hnrnpab	-0.569065	8.08956	-3.78956	0.00820932	0.0541215	-2.29867
Mrpl17	-0.339911	4.8079	-3.78949	0.00821009	0.0541215	-2.68478
Lamp3	-0.916951	0.022242	-3.78889	0.00821604	0.05413	-2.1897
Exoc3	-0.409299	4.69773	-3.78825	0.00822241	0.0541413	-2.68671
Irf2bp2	0.486142	5.79792	3.78631	0.0082419	0.0542126	-2.60119
Zbtb42	0.78595	0.968305	3.78624	0.00824255	0.0542126	-2.2756
Dnajc21	-0.493953	3.9734	-3.78174	0.00828786	0.0544798	-2.66721
Celf1	-0.429031	6.39998	-3.7804	0.00830138	0.0545379	-2.52563
Mterf1b	-0.63105	0.449762	-3.77444	0.00836194	0.0548874	-2.24133
H2-Q7	1.389	3.86513	3.77424	0.00836402	0.0548874	-2.64233
Pdha1	-0.428928	6.14132	-3.77117	0.00839534	0.0550619	-2.5743
Gle1	-0.371216	4.85304	-3.77036	0.00840363	0.0550852	-2.70806
H2-Q9	1.38347	3.85801	3.76655	0.00844277	0.0553106	-2.65192
Dpf3	-1.05403	0.698953	-3.76566	0.00845195	0.0553396	-2.27221
H2-Q10	1.81791	2.37084	3.7647	0.00846187	0.0553734	-2.45943
Rnf111	0.38291	4.56628	3.76362	0.00847303	0.0554152	-2.7185
Nup188	-0.575789	5.17137	-3.76284	0.00848117	0.0554373	-2.69775
A430033K04Rik	-0.776385	1.22642	-3.76123	0.00849778	0.0555147	-2.33491
Trim34b	1.24152	1.48254	3.76026	0.00850784	0.0555434	-2.36179
Prr5	0.690417	2.14022	3.75989	0.00851172	0.0555434	-2.45489
5730455P16Rik	-0.44943	2.601	-3.75861	0.00852506	0.0555992	-2.52538
Hist1h2ap	-0.9921	6.59011	-3.7563	0.00854917	0.0557253	-2.5235
S1pr4	0.826813	1.30301	3.75272	0.0085866	0.0559379	-2.35395
Dnajc9	-0.495484	5.11201	-3.75179	0.00859638	0.0559528	-2.71804
Moap1	-0.508661	3.17693	-3.75159	0.00859851	0.0559528	-2.61624
Thoc3	-0.35634	4.61089	-3.75085	0.00860633	0.0559724	-2.73612
Mycn	0.630033	4.83468	3.75009	0.00861425	0.0559926	-2.7301
Tmem18	-0.538246	2.60046	-3.74878	0.00862814	0.0560516	-2.53723
Haus8	-0.485175	4.06588	-3.74829	0.00863332	0.056054	-2.71773
Maff	0.705312	3.62213	3.74779	0.00863858	0.0560568	-2.67376
Eif3b	-0.511902	7.6176	-3.7466	0.00865111	0.0561068	-2.40509
Nck1	0.398189	3.10704	3.74362	0.00868276	0.0562289	-2.61782
Sf3a3	-0.397768	5.15297	-3.74356	0.0086834	0.0562289	-2.72789
Armc5	-0.352509	4.21314	-3.74346	0.00868443	0.0562289	-2.73441
Mrpl15	-0.437131	4.1027	-3.74208	0.00869911	0.0562926	-2.72887
Polr1d	-0.380561	5.36621	-3.74068	0.00871407	0.0563581	-2.71338
Gfap	-2.0797	1.77775	-3.73982	0.00872324	0.056363	-2.40797
Hnrnph1	-0.493208	7.06024	-3.7397	0.00872452	0.056363	-2.48498
Pbx3	-0.45087	2.43909	-3.73725	0.00875077	0.0565012	-2.52935
Fbxw4	-0.606018	3.31844	-3.73636	0.00876026	0.0565234	-2.65366
Ccdc137	-0.606476	3.28322	-3.73585	0.00876573	0.0565234	-2.6498
Hdac2	-0.503374	4.8083	-3.73557	0.00876877	0.0565234	-2.75261
Hypk	-0.516937	5.66203	-3.73491	0.00877591	0.056538	-2.68523
Armt1	-0.391023	3.39782	-3.73391	0.0087866	0.0565756	-2.67005
Srgn	0.487798	5.497	3.73225	0.00880452	0.0566405	-2.70868
Vrk2	-0.620178	3.14406	-3.73207	0.00880642	0.0566405	-2.63567
Inip	-0.445411	3.37721	-3.73045	0.00882402	0.0567224	-2.67126
Igfbp5	1.15116	1.78865	3.7289	0.00884078	0.0567987	-2.44108
Rrp15	-0.479627	3.78185	-3.727	0.00886142	0.0568999	-2.72219
2210016F16Rik	-0.432382	3.33599	-3.72622	0.00886985	0.0569226	-2.67156
Mrpl20	-0.50115	4.71509	-3.7252	0.00888101	0.0569628	-2.76795
Depdc1b	-0.440143	3.88028	-3.72408	0.00889322	0.0569822	-2.7358
Vac14	-0.4281	4.84317	-3.72402	0.00889382	0.0569822	-2.76823
Obscn	0.865227	0.730267	3.71535	0.00898902	0.0575313	-2.33818
Alg13	-0.498727	2.32975	-3.71486	0.00899436	0.0575313	-2.54177
Tpp1	0.502492	6.32747	3.71443	0.00899912	0.0575313	-2.62056
Per2	-0.781868	1.54865	-3.71433	0.00900032	0.0575313	-2.43271
Cd200r4	1.18131	0.348541	3.71303	0.00901464	0.0575313	-2.30418
Tnks2	0.436361	6.3382	3.71298	0.00901517	0.0575313	-2.62143
Lamp1	0.573174	8.50834	3.71264	0.00901897	0.0575313	-2.35292
Tnfrsf12a	0.888282	4.62777	3.71263	0.00901909	0.0575313	-2.77609
Nol6	-0.519377	4.83339	-3.71188	0.00902737	0.0575525	-2.78287
Strbp	-0.524958	3.88557	-3.71015	0.00904664	0.0576438	-2.75302
Zfp53	0.807776	1.61254	3.70913	0.00905796	0.0576844	-2.44713
Gm15455	-0.61059	2.72455	-3.70522	0.00910164	0.0579309	-2.61056
Zfp36	0.723542	6.61964	3.70474	0.00910698	0.0579331	-2.5891
Trp53cor1	1.20438	4.56436	3.70421	0.00911297	0.0579395	-2.77643
St3gal6	-0.584705	3.59049	-3.70179	0.0091401	0.0580803	-2.73302
Hsf1	-0.591596	3.71042	-3.70119	0.00914684	0.0580914	-2.74692
Bcat1	0.872223	0.124288	3.70039	0.0091558	0.0581166	-2.30321
Polr3e	-0.506251	4.12862	-3.69981	0.00916233	0.0581264	-2.78504
Rnf5	-0.51997	4.63479	-3.69767	0.00918657	0.0582483	-2.80395
9230114K14Rik	1.34001	2.99151	3.69592	0.00920636	0.058342	-2.64691
Ngef	1.54355	0.440115	3.69469	0.0092203	0.0583909	-2.33136
Snx21	1.5264	4.21321	3.69436	0.00922411	0.0583909	-2.76607
Cebpz	-0.35331	5.17389	-3.69283	0.00924152	0.0584693	-2.79377
Thumpd3	-0.348136	4.36825	-3.68819	0.00929444	0.0587722	-2.81354
Nr6a1	0.622321	1.00369	3.68713	0.00930659	0.058817	-2.40306
Gsk3a	-0.451494	5.82757	-3.68594	0.00932032	0.0588718	-2.72851
Utp6	-0.432098	4.99575	-3.67998	0.00938902	0.0592425	-2.82026
Rbbp6	-0.495945	6.29713	-3.67977	0.0093914	0.0592425	-2.67015
Poc1b	-0.46258	2.68812	-3.67911	0.00939912	0.0592425	-2.64057
Gm3604	-0.822061	-0.183364	-3.67909	0.00939936	0.0592425	-2.30692
Senp2	-0.538663	5.20428	-3.67859	0.00940513	0.0592467	-2.8066
Zik1	-0.831044	0.26563	-3.67808	0.00941109	0.0592522	-2.34184
Rbp4	0.638307	4.48582	3.67763	0.00941624	0.0592526	-2.82667
Kti12	-0.498272	3.84465	-3.67363	0.00946287	0.0594879	-2.79798
Taf1d	-0.362561	3.96377	-3.67341	0.00946541	0.0594879	-2.81025
Strap	-0.462916	6.35869	-3.67311	0.00946897	0.0594879	-2.67021
Nf2	-0.37805	5.24855	-3.67223	0.00947929	0.0595205	-2.81433
Fgfr4	0.840781	0.922458	3.66942	0.00951226	0.0596737	-2.41497
E130012A19Rik	0.528829	2.57574	3.66927	0.00951393	0.0596737	-2.63632
Zfp131	-0.593439	4.30066	-3.6636	0.00958088	0.0600354	-2.84039
Ubap2	-0.456718	6.00876	-3.66311	0.0095867	0.0600354	-2.73343
Mtg2	-0.474686	2.53578	-3.66308	0.00958708	0.0600354	-2.63904
Dhrs4	-0.533234	3.48675	-3.66133	0.00960783	0.0601329	-2.77458
Nup37	-0.527859	2.72875	-3.66082	0.00961389	0.0601385	-2.66972
Galnt7	0.545691	4.54906	3.65905	0.00963496	0.0602379	-2.85386
Rpain	-0.869436	3.09746	-3.65858	0.00964048	0.06024	-2.72104
H2-Q1	1.48983	4.16187	3.65775	0.00965049	0.0602702	-2.81308
Fam227a	0.799412	0.102941	3.65643	0.00966624	0.0603089	-2.35509
Ndufaf6	-0.634438	0.729439	-3.65608	0.00967034	0.0603089	-2.41267
Pold4	0.446845	2.85367	3.65557	0.00967653	0.0603089	-2.6955
Gdf15	0.990019	3.72472	3.65549	0.00967741	0.0603089	-2.79815
Pdap1	-0.452037	6.67975	-3.65486	0.00968497	0.0603237	-2.64772
Myef2	-0.454968	4.76232	-3.65394	0.00969602	0.0603602	-2.86205
9430038I01Rik	-0.926917	1.40149	-3.6532	0.00970487	0.060383	-2.49014
Szt2	-0.477028	4.28575	-3.65152	0.00972513	0.0604767	-2.85738
H2-L	0.688988	7.10575	3.65056	0.00973664	0.0605159	-2.59183
Ccdc134	-0.524995	2.03751	-3.6477	0.0097712	0.0606983	-2.58582
Esam	0.526504	5.02766	3.6456	0.00979672	0.0608244	-2.86191
Nudt15	-0.722267	1.15603	-3.64399	0.0098163	0.0609134	-2.47384
Scn1b	1.04221	0.037456	3.64218	0.00983833	0.0610175	-2.36614
Tigar	0.663194	2.57051	3.64105	0.00985204	0.0610701	-2.67073
Cenpb	-0.39335	6.12065	-3.6382	0.00988699	0.0612541	-2.75071
Ckap4	0.802705	5.05147	3.63669	0.00990543	0.0613357	-2.86508
Mrpl4	-0.453109	3.96073	-3.63471	0.00992991	0.0614281	-2.85991
Phactr4	-0.350156	4.66921	-3.63428	0.00993511	0.0614281	-2.88996
Casp8ap2	-0.345152	4.4243	-3.63419	0.0099362	0.0614281	-2.88672
Gm12504	-0.731067	4.81157	-3.63139	0.00997087	0.0616097	-2.88505
Ogfod3	-0.737006	0.768352	-3.62971	0.00999161	0.0617051	-2.44894
Saraf	0.477469	5.32729	3.62876	0.0100034	0.0617453	-2.86284
Usp7	-0.645637	6.73282	-3.62516	0.0100483	0.0619893	-2.67717
Gon4l	-0.506971	5.53765	-3.62469	0.0100541	0.0619922	-2.84531
Cmss1	-0.792895	2.51209	-3.62408	0.0100618	0.0620009	-2.6826
Hdgf	-0.646664	8.72157	-3.62336	0.0100708	0.0620009	-2.44411
Zbed4	-0.409591	4.91149	-3.6233	0.0100715	0.0620009	-2.89939
Dpp7	0.713777	3.86621	3.62273	0.0100787	0.0620125	-2.86255
Mycbp	-0.490554	2.77655	-3.62174	0.010091	0.0620191	-2.72809
Tex261	-0.364591	4.16411	-3.6215	0.0100941	0.0620191	-2.89244
Hyal1	1.13891	0.355737	3.62136	0.0100958	0.0620191	-2.4171
Tm2d2	0.370053	3.59307	3.61922	0.0101228	0.0621521	-2.84514
Smurf2	0.528248	4.58392	3.61612	0.0101617	0.0623426	-2.91129
Tmem134	-0.476679	3.96076	-3.6154	0.0101709	0.0623426	-2.88513
Ncoa5	-0.335298	4.57603	-3.61529	0.0101723	0.0623426	-2.91483
Pck2	-1.20662	5.23458	-3.61506	0.0101752	0.0623426	-2.86698
Klhl28	0.486279	2.25469	3.61357	0.0101941	0.0624252	-2.66163
Tchp	0.454878	2.97283	3.61234	0.0102096	0.0624553	-2.76952
Atg16l2	1.104	1.07867	3.61234	0.0102097	0.0624553	-2.50157
Spef1	-1.24358	0.530102	-3.61023	0.0102365	0.0625694	-2.44601
Set	-0.553261	7.77264	-3.61003	0.0102391	0.0625694	-2.55971
Dctpp1	-0.458341	3.39765	-3.60762	0.0102699	0.0627243	-2.835
Dyrk2	0.440261	3.84083	3.60692	0.0102787	0.0627385	-2.88645
2210016L21Rik	-0.455249	3.01124	-3.60659	0.010283	0.0627385	-2.78279
Pdcd6ip	0.451238	7.17374	3.60594	0.0102913	0.0627451	-2.64177
Rmi2	-0.752583	1.67366	-3.60531	0.0102993	0.0627451	-2.58801
Csrp2bp	-0.371126	4.49678	-3.60498	0.0103036	0.0627451	-2.92696
Rad51c	-1.16869	0.62483	-3.60482	0.0103056	0.0627451	-2.46245
Acap3	-0.424744	3.92726	-3.60309	0.010328	0.062802	-2.89956
Cox7c	-0.427909	5.53916	-3.60304	0.0103286	0.062802	-2.87495
Slirp	-0.431318	3.01063	-3.60284	0.0103312	0.062802	-2.78783
Ctps	-0.457333	5.286	-3.60124	0.0103517	0.0628598	-2.90376
Reps1	-0.399805	4.01872	-3.60121	0.0103521	0.0628598	-2.90953
Mis18a	-0.412577	2.69975	-3.60084	0.0103569	0.0628598	-2.74483
Cdk4	-0.434891	6.25958	-3.5999	0.010369	0.0629004	-2.78062
Sh2d4a	0.847004	2.66563	3.59819	0.0103911	0.0629815	-2.73813
Rev1	0.816789	5.14257	3.59803	0.0103932	0.0629815	-2.90991
Gtse1	0.72252	6.67089	3.59725	0.0104033	0.06301	-2.72151
Osgin2	-0.562502	1.57593	-3.59667	0.0104108	0.0630226	-2.58739
Ly75	0.792255	2.60957	3.59509	0.0104314	0.0631143	-2.73474
Cks1b	-0.400588	4.63676	-3.59289	0.01046	0.0632547	-2.94442
Ssu72	0.330172	5.04564	3.59169	0.0104756	0.0632992	-2.93623
Hnrnph3	-0.610648	4.23446	-3.59149	0.0104782	0.0632992	-2.93267
Gtpbp4	-0.375572	5.57014	-3.58993	0.0104987	0.0633628	-2.88919
Setdb1	-0.492853	4.94556	-3.5896	0.010503	0.0633628	-2.9413
Setd7	0.368963	5.27453	3.58944	0.0105051	0.0633628	-2.92171
Id3	0.756622	3.23963	3.58743	0.0105315	0.0634893	-2.83606
Mplkip	-0.430656	2.40247	-3.58462	0.0105686	0.0636795	-2.72188
Gnl3l	-0.357586	4.94275	-3.58416	0.0105745	0.0636824	-2.95105
Atp7a	0.432441	4.38843	3.57795	0.0106569	0.064109	-2.95943
Mthfd1	-0.528727	5.90432	-3.57787	0.010658	0.064109	-2.85958
1110001J03Rik	-0.525081	2.22821	-3.57735	0.0106649	0.064109	-2.70457
Cct5	-0.511108	7.53217	-3.57716	0.0106674	0.064109	-2.6316
Ears2	-0.720482	1.91672	-3.57403	0.0107092	0.0643273	-2.66214
Polr3c	-0.48677	4.47786	-3.57213	0.0107347	0.0644066	-2.96898
Wdr45b	0.354244	4.03045	3.57182	0.0107388	0.0644066	-2.94994
Sf3a1	-0.504574	5.70605	-3.5718	0.0107391	0.0644066	-2.89453
Wdr53	-0.416069	2.42656	-3.56926	0.0107732	0.0645783	-2.74565
Pacrgl	-0.489878	1.57061	-3.56771	0.0107941	0.0646383	-2.62427
Ndufa10	-0.529003	5.24169	-3.5677	0.0107944	0.0646383	-2.95101
Ndufa5	-0.644602	4.03014	-3.5651	0.0108295	0.0648154	-2.9543
Cyp11a1	0.58734	1.3863	3.56388	0.010846	0.0648519	-2.6045
Kctd7	-0.42658	2.79161	-3.56383	0.0108467	0.0648519	-2.80694
Cgref1	1.11111	2.14592	3.56212	0.0108699	0.0649537	-2.70453
Cuedc2	-0.394751	4.38277	-3.56175	0.0108749	0.0649537	-2.98145
C920025E04Rik	1.47848	3.79734	3.56103	0.0108848	0.064979	-2.91305
Vps25	-0.406597	5.13528	-3.56042	0.0108931	0.064991	-2.97124
Prdx1	0.555538	7.10688	3.55988	0.0109004	0.064991	-2.71015
Cep97	-0.678597	1.17307	-3.5594	0.0109071	0.064991	-2.58327
Zfp248	0.873303	-0.17175	3.55925	0.0109091	0.064991	-2.45208
Clcn7	0.396634	4.91572	3.55858	0.0109183	0.0650124	-2.98543
Ajuba	0.854135	4.49944	3.55793	0.0109271	0.0650318	-2.98136
Ddx39	-0.961576	6.31958	-3.55713	0.0109381	0.0650572	-2.8219
Lyrm7	-0.983473	-0.337385	-3.55645	0.0109474	0.0650572	-2.44495
8030462N17Rik	-0.424645	3.49781	-3.55639	0.0109482	0.0650572	-2.9163
Acad11	0.625798	3.00938	3.55327	0.010991	0.0652599	-2.85098
Ddx10	-0.41723	4.15521	-3.55235	0.0110037	0.0652599	-2.98349
Cda	-0.836979	2.22378	-3.55201	0.0110085	0.0652599	-2.73331
Ninj1	0.481346	5.05407	3.55185	0.0110107	0.0652599	-2.98623
E2f7	-0.675732	3.71038	-3.55156	0.0110146	0.0652599	-2.94317
Ablim1	0.995899	2.58942	3.55147	0.0110159	0.0652599	-2.78558
Anxa4	1.15852	4.24668	3.55003	0.0110358	0.0653374	-2.97415
Gm10052	-0.529903	8.00504	-3.54971	0.0110403	0.0653374	-2.6099
Alb	0.715337	5.38453	3.54866	0.0110547	0.0653899	-2.95866
Tsfm	-0.459254	2.83323	-3.54684	0.0110801	0.0654744	-2.83529
Ppa1	-0.398987	5.08279	-3.54682	0.0110803	0.0654744	-2.99299
Klhdc4	-0.311707	4.42559	-3.54611	0.0110902	0.0654788	-3.00446
Srrm1	-0.424235	6.72766	-3.54596	0.0110923	0.0654788	-2.78324
Sytl1	0.981537	0.213624	3.54484	0.0111079	0.0655376	-2.50005
Pafah2	0.808753	3.41192	3.54369	0.0111239	0.0655988	-2.91546
Gm20604	-0.481654	3.47774	-3.5425	0.0111405	0.0656634	-2.93151
Park7	-0.361138	5.76293	-3.54189	0.011149	0.0656805	-2.92838
Lrrc8b	-0.436143	4.5349	-3.54101	0.0111614	0.0657029	-3.01236
Rora	0.744275	0.170294	3.54081	0.0111641	0.0657029	-2.50247
Fuz	-0.741371	1.23959	-3.5394	0.011184	0.0657865	-2.61642
Nabp1	0.667135	3.48211	3.53754	0.0112101	0.0659066	-2.93529
Med23	-0.396899	3.78929	-3.53505	0.0112452	0.0660799	-2.97805
Papola	-0.438281	6.48495	-3.53463	0.0112511	0.066081	-2.83366
Prmt1	-0.370484	5.84072	-3.53232	0.0112838	0.0661941	-2.93045
Hibch	-0.412988	3.54452	-3.53191	0.0112896	0.0661941	-2.9549
Atf3	0.443195	4.31864	3.53176	0.0112917	0.0661941	-3.01874
Ptma	-0.6833	9.32649	-3.53166	0.0112931	0.0661941	-2.50837
Cstf1	-0.354782	4.27699	-3.53112	0.0113008	0.0662058	-3.01896
Nifk	-0.356351	4.73026	-3.52749	0.0113525	0.0664453	-3.03215
Mastl	-0.532245	2.57825	-3.52745	0.0113531	0.0664453	-2.82237
Neo1	0.840693	3.23391	3.52685	0.0113615	0.0664613	-2.91403
Gm10336	-0.738204	2.28067	-3.52471	0.0113922	0.0666069	-2.77889
Psmg4	-0.459753	2.26894	-3.52304	0.0114161	0.0667137	-2.78228
Taf4b	-0.573749	1.99072	-3.52082	0.011448	0.0668664	-2.74321
Rnf103	0.488014	3.41925	3.51864	0.0114795	0.0670022	-2.95552
Trappc1	-0.371314	3.61609	-3.51812	0.011487	0.0670022	-2.98233
Arglu1	-0.349021	5.46817	-3.51802	0.0114886	0.0670022	-2.99742
Zfp317	-0.364595	3.33814	-3.51705	0.0115026	0.0670275	-2.94843
Ndufaf1	-0.61832	2.60235	-3.51692	0.0115044	0.0670275	-2.83885
Gtpbp10	-0.520281	2.31448	-3.51567	0.0115225	0.067099	-2.79826
Hist1h2ao	-0.981058	6.73923	-3.51453	0.0115391	0.0671624	-2.81721
[truncated: 9,636 more rows]
