# Supplementary material for: The N6-methyladenosine methyltransferase METTL16 enables erythropoiesis through safeguarding genome integrity
Source: Nat Commun. 2022 Oct 28;13:6435. doi: 10.1038/s41467-022-34078-y (PMC9616860; doi:10.1038/s41467-022-34078-y)
Supplement: Supplementary file 9 — Supplementary Data 6 [file 41467_2022_34078_MOESM9_ESM.xlsx]

## Sheet: low_vs_high_phenotype
Gene_pair	GeneA Info	GeneB Info	GeneA Process	GeneB Process	GeneA single phe (pZ)	No. elements (GeneA)	GeneB single phe (pZ)	No. elements (GeneB)	GeneAB double exp phe (pZ)	GeneAB double obs phe (pZ)	No. of elements for GeneAB double	Tscore (sign corrected)
DHRSX__METTL16	dehydrogenase/reductase X-linked	methyltransferase like 16	oxidation-reduction process|	methylation|	0.349438	90	-7.60341	3007	-7.62588	-7.68165	35	-3.39681
METTL16__SEPHS2	methyltransferase like 16	selenophosphate synthetase 2	methylation|	selenocysteine biosynthetic process|phosphorylation|	-7.60341	3007	0.408445	90	-7.52701	-8.40596	35	-3.30964
ARID1A__METTL16	AT-rich interaction domain 1A	methyltransferase like 16	negative regulation of transcription from RNA polymerase II promoter|neural tube closure|cardiac chamber development|optic cup formation involved in camera-type eye development|nucleosome disassembly|chromatin remodeling|transcription, DNA-templated|regulation of transcription from RNA polymerase II promoter|intracellular estrogen receptor signaling pathway|androgen receptor signaling pathway|for…	methylation|	1.56325	72	-7.60341	3007	-6.31303	-7.33899	28	-3.25506
METTL16__TNPO1	methyltransferase like 16	transportin 1	methylation|	protein import into nucleus, translocation|gene expression|viral process|RNA metabolic process|mRNA metabolic process|	-7.60341	3007	1.40206	90	-6.56734	-7.1224	35	-3.25098
METTL16__PTEN	methyltransferase like 16	phosphatase and tensin homolog	methylation|	regulation of cyclin-dependent protein serine/threonine kinase activity|angiogenesis|negative regulation of protein phosphorylation|regulation of B cell apoptotic process|protein dephosphorylation|protein dephosphorylation|phospholipid metabolic process|phosphatidylinositol biosynthetic process|apoptotic process|activation of mitotic anaphase-promoting complex activity|epidermal growth factor rec…	-7.60341	3007	0.851049	90	-6.96202	-7.8932	35	-2.94829
FAM207A__METTL16	family with sequence similarity 207 member A	methyltransferase like 16	N/A	methylation|	-0.0701989	90	-7.60341	3007	-7.93498	-7.88805	35	-2.78707
METTL16__SNX9	methyltransferase like 16	sorting nexin 9	methylation|	mitotic cytokinesis|intracellular protein transport|endocytosis|receptor-mediated endocytosis|mitotic nuclear division|endosomal transport|positive regulation of protein oligomerization|cleavage furrow formation|positive regulation of GTPase activity|lipid tube assembly|	-7.60341	3007	2.02764	90	-5.69623	-6.23663	35	-2.36407
KCNJ9__METTL16	potassium voltage-gated channel subfamily J member 9	methyltransferase like 16	synaptic transmission|regulation of ion transmembrane transport|potassium ion transmembrane transport|	methylation|	-0.00920433	90	-7.60341	3007	-8.15531	-8.66435	35	-2.36256
ASXL1__METTL16	additional sex combs like 1, transcriptional regulator	methyltransferase like 16	negative regulation of transcription from RNA polymerase II promoter|transcription, DNA-templated|response to retinoic acid|negative regulation of peroxisome proliferator activated receptor signaling pathway|monoubiquitinated histone H2A deubiquitination|negative regulation of fat cell differentiation|positive regulation of transcription from RNA polymerase II promoter|positive regulation of reti…	methylation|	0.712923	90	-7.60341	3007	-7.19975	-8.17803	35	-2.15609
METTL16__OTUD5	methyltransferase like 16	OTU deubiquitinase 5	methylation|	proteolysis|negative regulation of type I interferon production|response to lipopolysaccharide|innate immune response|protein K63-linked deubiquitination|protein K48-linked deubiquitination|	-7.60341	3007	-0.219891	90	-7.96151	-8.22173	35	-1.95838
METTL16__PRPF38B	methyltransferase like 16	pre-mRNA processing factor 38B	methylation|	mRNA processing|RNA splicing|	-7.60341	3007	0.61268	90	-7.24904	-7.39006	35	-1.91377
METTL16__TCEB2	methyltransferase like 16	N/A	methylation|	N/A	-7.60341	3007	0.854119	82	-7.19154	-7.24736	33	-1.87084
ANKFY1__METTL16	ankyrin repeat and FYVE domain containing 1	methyltransferase like 16	biological_process|	methylation|	1.36391	90	-7.60341	3007	-6.52022	-6.90313	35	-1.76476
KDM6A__METTL16	lysine demethylase 6A	methyltransferase like 16	in utero embryonic development|neural tube closure|respiratory system process|heart development|somite rostral/caudal axis specification|mesodermal cell differentiation|notochord morphogenesis|histone H3-K4 methylation|oxidation-reduction process|canonical Wnt signaling pathway|histone H3-K27 demethylation|	methylation|	0.670857	90	-7.60341	3007	-7.28925	-7.58522	35	-1.73177
DNAJC8__METTL16	DnaJ heat shock protein family (Hsp40) member C8	methyltransferase like 16	mRNA splicing, via spliceosome|RNA splicing|gene expression|	methylation|	1.40065	90	-7.60341	3007	-5.54378	-7.30848	35	-1.7057
METTL16__PCBP2	methyltransferase like 16	poly(rC) binding protein 2	methylation|	mRNA splicing, via spliceosome|RNA splicing|gene expression|mRNA metabolic process|negative regulation of type I interferon production|proteasome-mediated ubiquitin-dependent protein catabolic process|innate immune response|negative regulation of defense response to virus|defense response to virus|	-7.60341	3007	0.0520433	162	-8.01025	-7.7934	63	-1.682
GPC5__METTL16	glypican 5	methyltransferase like 16	retinoid metabolic process|carbohydrate metabolic process|glycosaminoglycan biosynthetic process|glycosaminoglycan catabolic process|phototransduction, visible light|glycosaminoglycan metabolic process|chondroitin sulfate metabolic process|small molecule metabolic process|	methylation|	0.104194	90	-7.60341	3007	-7.91324	-8.73111	35	-1.63915
GAPVD1__METTL16	GTPase activating protein and VPS9 domains 1	methyltransferase like 16	endocytosis|signal transduction|positive regulation of GTPase activity|positive regulation of GTPase activity|regulation of small GTPase mediated signal transduction|regulation of protein transport|	methylation|	2.1422	90	-7.60341	3007	-5.80024	-6.32964	35	-1.62093
METTL16__WAC	methyltransferase like 16	WW domain containing adaptor with coiled-coil	methylation|	transcription, DNA-templated|cellular response to DNA damage stimulus|histone monoubiquitination|positive regulation of macroautophagy|negative regulation of proteasomal ubiquitin-dependent protein catabolic process|G1 DNA damage checkpoint|positive regulation of transcription, DNA-templated|histone H2B conserved C-terminal lysine ubiquitination|	-7.60341	3007	0.677705	90	-7.14781	-7.57544	35	-1.61431
METTL16__TMEM199	methyltransferase like 16	transmembrane protein 199	methylation|	N/A	-7.60341	3007	0.481525	90	-7.28209	-7.60689	35	-1.60123
METTL16__UBE2N	methyltransferase like 16	ubiquitin conjugating enzyme E2 N	methylation|	double-strand break repair via homologous recombination|DNA double-strand break processing|toll-like receptor signaling pathway|MyD88-dependent toll-like receptor signaling pathway|regulation of DNA repair|postreplication repair|cellular protein modification process|proteolysis|ubiquitin-dependent protein catabolic process|protein ubiquitination|protein ubiquitination|histone ubiquitination|cytok…	-7.60341	3007	1.84874	90	-5.72662	-6.25178	35	-1.50666
DPH3__METTL16	diphthamide biosynthesis 3	methyltransferase like 16	peptidyl-diphthamide biosynthetic process from peptidyl-histidine|peptidyl-diphthamide biosynthetic process from peptidyl-histidine|negative regulation of protein secretion|positive regulation of binding|	methylation|	0.114879	90	-7.60341	3007	-7.71577	-7.83214	35	-1.4819
FRYL__METTL16	FRY like transcription coactivator	methyltransferase like 16	transcription, DNA-templated|regulation of transcription, DNA-templated|	methylation|	0.942154	90	-7.60341	3007	-7.08955	-7.33738	35	-1.4686
METTL16__SLC40A1	methyltransferase like 16	solute carrier family 40 member 1	methylation|	lymphocyte homeostasis|endothelium development|cellular iron ion homeostasis|cellular iron ion homeostasis|anatomical structure morphogenesis|iron ion transmembrane transport|negative regulation of apoptotic process|transmembrane transport|spleen trabecula formation|multicellular organismal iron ion homeostasis|	-7.60341	3007	-0.177172	162	-8.12323	-8.0691	63	-1.45742
METTL16__NPRL3	methyltransferase like 16	NPR3 like, GATOR1 complex subunit	methylation|	ventricular septum development|biological_process|aorta morphogenesis|positive regulation of GTPase activity|cardiac muscle tissue development|palate development|	-7.60341	3007	0.108242	90	-7.91074	-7.84158	35	-1.40972
METTL16__ZDHHC16	methyltransferase like 16	zinc finger DHHC-type containing 16	methylation|	apoptotic process|protein palmitoylation|	-7.60341	3007	1.18161	90	-6.83717	-6.6466	35	-1.39113
CCDC22__METTL16	coiled-coil domain containing 22	methyltransferase like 16	biological_process|	methylation|	-0.324388	90	-7.60341	3007	-8.32955	-8.55973	35	-1.38693
AP2A1__METTL16	adaptor related protein complex 2 alpha 1 subunit	methyltransferase like 16	intracellular protein transport|Golgi to endosome transport|endocytosis|epidermal growth factor receptor signaling pathway|synaptic transmission|axon guidance|viral process|antigen processing and presentation of exogenous peptide antigen via MHC class II|negative regulation of epidermal growth factor receptor signaling pathway|neurotrophin TRK receptor signaling pathway|regulation of defense resp…	methylation|	4.33081	90	-7.60341	3007	-3.38168	-3.92451	35	-1.37949
METTL16__SNAP23	methyltransferase like 16	synaptosome associated protein 23	methylation|	exocytosis|post-Golgi vesicle-mediated transport|vesicle targeting|protein transport|membrane organization|membrane fusion|	-7.60341	3007	3.69823	90	-4.39479	-4.67323	35	-1.37546
METTL16__OR6C3	methyltransferase like 16	olfactory receptor family 6 subfamily C member 3	methylation|	G-protein coupled receptor signaling pathway|sensory perception of smell|detection of chemical stimulus involved in sensory perception of smell|detection of chemical stimulus involved in sensory perception of smell|	-7.60341	3007	0.0567909	90	-7.94474	-8.24639	35	-1.35577
METTL16__PICALM	methyltransferase like 16	phosphatidylinositol binding clathrin assembly protein	methylation|	protein complex assembly|receptor-mediated endocytosis|receptor-mediated endocytosis|axonogenesis|cell proliferation|negative regulation of gene expression|synaptic vesicle maturation|vesicle-mediated transport|endosomal transport|hemopoiesis|regulation of endocytosis|receptor internalization|regulation of protein localization|cargo loading into vesicle|positive regulation of transcription, DNA-t…	-7.60341	3007	1.83745	72	-5.85878	-6.38852	28	-1.34257
IQCF1__METTL16	IQ motif containing F1	methyltransferase like 16	N/A	methylation|	0.131713	90	-7.60341	3007	-7.67383	-8.02568	35	-1.27694
MBTD1__METTL16	mbt domain containing 1	methyltransferase like 16	transcription, DNA-templated|regulation of transcription, DNA-templated|chromatin modification|embryonic skeletal system development|	methylation|	0.348192	90	-7.60341	3007	-7.53164	-7.67843	35	-1.26562
METTL16__RAB35	methyltransferase like 16	RAB35, member RAS oncogene family	methylation|	cytokinesis|GTP catabolic process|small GTPase mediated signal transduction|protein localization|protein transport|endosomal transport|antigen processing and presentation|neuron projection development|protein localization to endosome|cellular response to nerve growth factor stimulus|	-7.60341	3007	1.6642	89	-5.90095	-6.36	35	-1.20603
METTL16__VMA21	methyltransferase like 16	VMA21, vacuolar ATPase assembly factor	methylation|	vacuolar proton-transporting V-type ATPase complex assembly|	-7.60341	3007	1.89458	90	-4.73696	-5.87469	35	-1.19731
METTL16__STK11	methyltransferase like 16	serine/threonine kinase 11	methylation|	regulation of cell growth|tissue homeostasis|vasculature development|energy reserve metabolic process|protein phosphorylation|autophagy|cellular response to DNA damage stimulus|cell cycle arrest|cell cycle arrest|spermatid development|axonogenesis|negative regulation of cell proliferation|insulin receptor signaling pathway|response to ionizing radiation|establishment of cell polarity|regulation o…	-7.60341	3007	0.624841	162	-7.2788	-7.87619	63	-1.1932
ANAPC11__METTL16	anaphase promoting complex subunit 11	methyltransferase like 16	mitotic cell cycle|mitotic nuclear division|mitotic spindle assembly checkpoint|protein ubiquitination|anaphase-promoting complex-dependent proteasomal ubiquitin-dependent protein catabolic process|negative regulation of ubiquitin-protein ligase activity involved in mitotic cell cycle|positive regulation of ubiquitin-protein ligase activity involved in mitotic cell cycle|regulation of ubiquitin-p…	methylation|	0.281226	90	-7.60341	3007	-7.63646	-8.04448	35	-1.1784
METTL16__RABGEF1	methyltransferase like 16	RAB guanine nucleotide exchange factor 1	methylation|	endocytosis|protein transport|positive regulation of Rab GTPase activity|	-7.60341	3007	1.62745	90	-6.13511	-6.87652	35	-1.13917
C1orf109__METTL16	chromosome 1 open reading frame 109	methyltransferase like 16	N/A	methylation|	0.0990349	179	-7.60341	3007	-7.8533	-7.75522	70	-1.13344
METTL16__XIRP2	methyltransferase like 16	xin actin binding repeat containing 2	methylation|	actin cytoskeleton organization|	-7.60341	3007	0.0398935	90	-7.96521	-7.55898	35	-1.11655
METTL16__SOX1	methyltransferase like 16	SRY-box 1	methylation|	neuron migration|lens morphogenesis in camera-type eye|chromatin organization|transcription, DNA-templated|regulation of transcription, DNA-templated|ventral spinal cord interneuron specification|forebrain neuron development|	-7.60341	3007	1.6649	90	-6.37261	-6.44126	35	-1.0628
METTL16__SBDS	methyltransferase like 16	SBDS, ribosome assembly guanine nucleotide exchange factor	methylation|	inner cell mass cell proliferation|rRNA processing|cell proliferation|bone mineralization|leukocyte chemotaxis|mature ribosome assembly|ribosomal large subunit biogenesis|mitotic spindle stabilization|bone marrow development|	-7.60341	3007	-0.0396705	90	-8.04401	-7.88234	35	-1.05412
METTL16__PRR23A	methyltransferase like 16	proline rich 23A	methylation|	N/A	-7.60341	3007	-0.0048612	90	-7.99149	-8.0665	35	-1.0523
METTL16__NCOA4	methyltransferase like 16	nuclear receptor coactivator 4	methylation|	transcription, DNA-templated|male gonad development|response to hormone|androgen receptor signaling pathway|positive regulation of transcription, DNA-templated|	-7.60341	3007	0.209342	90	-7.8946	-7.75219	35	-1.03915
INTS5__METTL16	integrator complex subunit 5	methyltransferase like 16	snRNA processing|	methylation|	0.00400947	72	-7.60341	3007	-7.64951	-7.55138	28	-1.03743
AGFG1__METTL16	ArfGAP with FG repeats 1	methyltransferase like 16	mRNA export from nucleus|multicellular organismal development|spermatogenesis|cell differentiation|regulation of ARF GTPase activity|positive regulation of GTPase activity|	methylation|	2.03847	90	-7.60341	3007	-5.74641	-5.77142	35	-1.032
METTL16__ZDHHC8	methyltransferase like 16	zinc finger DHHC-type containing 8	methylation|	locomotory behavior|protein palmitoylation|	-7.60341	3007	-0.155841	72	-8.22638	-7.5492	28	-0.964575
EXOC4__METTL16	exocyst complex component 4	methyltransferase like 16	vesicle docking involved in exocytosis|protein transport|cellular protein metabolic process|membrane organization|	methylation|	1.54991	89	-7.60341	3007	-5.96935	-6.0653	35	-0.948837
METTL16__SACM1L	methyltransferase like 16	SAC1 suppressor of actin mutations 1 like (yeast)	methylation|	phospholipid metabolic process|phosphatidylinositol biosynthetic process|biological_process|small molecule metabolic process|phosphatidylinositol dephosphorylation|	-7.60341	3007	2.02468	90	-5.78623	-6.60747	35	-0.909889
METTL16__RAB5A	methyltransferase like 16	RAB5A, member RAS oncogene family	methylation|	GTP catabolic process|GTP catabolic process|endocytosis|small GTPase mediated signal transduction|nervous system development|blood coagulation|protein transport|cell differentiation|positive regulation of exocytosis|regulation of filopodium assembly|receptor internalization involved in canonical Wnt signaling pathway|	-7.60341	3007	1.90357	90	-5.83864	-6.37025	35	-0.898593
METTL16__TGFBRAP1	methyltransferase like 16	transforming growth factor beta receptor associated protein 1	methylation|	regulation of transcription, DNA-templated|intracellular protein transport|signal transduction|transforming growth factor beta receptor signaling pathway|vesicle-mediated transport|regulation of catalytic activity|	-7.60341	3007	1.19955	90	-6.56389	-6.89593	35	-0.869001
HNRNPL__METTL16	heterogeneous nuclear ribonucleoprotein L	methyltransferase like 16	mRNA splicing, via spliceosome|RNA processing|RNA splicing|gene expression|	methylation|	0.215678	178	-7.60341	3007	-7.56474	-7.29239	69	-0.868421
METTL16__RPS27A	methyltransferase like 16	ribosomal protein S27a	methylation|	G1/S transition of mitotic cell cycle|G2/M transition of mitotic cell cycle|negative regulation of transcription from RNA polymerase II promoter|nuclear-transcribed mRNA catabolic process, nonsense-mediated decay|activation of MAPK activity|protein polyubiquitination|mitotic cell cycle|toll-like receptor signaling pathway|antigen processing and presentation of peptide antigen via MHC class I|anti…	-7.60341	3007	-5.32001	90	-12.9078	-12.7748	35	-0.868289
DENND1A__METTL16	DENN domain containing 1A	methyltransferase like 16	endocytosis|protein transport|regulation of Rab protein signal transduction|positive regulation of Rab GTPase activity|synaptic vesicle endocytosis|	methylation|	1.28349	90	-7.60341	3007	-5.97301	-6.40562	35	-0.82729
METTL16__SPCS3	methyltransferase like 16	signal peptidase complex subunit 3	methylation|	translation|signal peptide processing|proteolysis|SRP-dependent cotranslational protein targeting to membrane|gene expression|cellular protein metabolic process|regulation of insulin secretion|	-7.60341	3007	-0.699932	162	-8.35888	-8.53398	63	-0.81116
DHX33__none	DEAH-box helicase 33	N/A	ATP catabolic process|positive regulation of transcription from RNA polymerase I promoter|	N/A	-0.691698	90	0.0012836	7500	-0.168479	-0.691698	90	-0.79295
GALE__METTL16	UDP-galactose-4-epimerase	methyltransferase like 16	carbohydrate metabolic process|galactose catabolic process|galactose catabolic process|cellular metabolic process|small molecule metabolic process|	methylation|	0.946235	90	-7.60341	3007	-7.06255	-6.9583	35	-0.770881
METTL16__RTN4IP1	methyltransferase like 16	reticulon 4 interacting protein 1	methylation|	oxidation-reduction process|	-7.60341	3007	-0.287871	90	-8.30125	-8.1629	35	-0.752432
METTL16__PGGT1B	methyltransferase like 16	protein geranylgeranyltransferase type I subunit beta	methylation|	positive regulation of cell proliferation|protein geranylgeranylation|response to cytokine|positive regulation of cell cycle|negative regulation of nitric-oxide synthase biosynthetic process|	-7.60341	3007	0.285486	90	-7.74951	-7.87999	35	-0.746453
CCNK__METTL16	cyclin K	methyltransferase like 16	regulation of cyclin-dependent protein serine/threonine kinase activity|in utero embryonic development|regulation of transcription, DNA-templated|transcription from RNA polymerase II promoter|protein phosphorylation|cellular response to DNA damage stimulus|mitotic nuclear division|negative regulation of cell cycle arrest|	methylation|	0.52195	180	-7.60341	3007	-7.39128	-7.24678	70	-0.734166
METTL16__STUB1	methyltransferase like 16	STIP1 homology and U-box containing protein 1	methylation|	protein polyubiquitination|protein polyubiquitination|DNA repair|ubiquitin-dependent protein catabolic process|misfolded or incompletely synthesized protein catabolic process|transforming growth factor beta receptor signaling pathway|negative regulation of transforming growth factor beta receptor signaling pathway|ubiquitin-dependent SMAD protein catabolic process|positive regulation of protein u…	-7.60341	3007	0.97045	72	-6.86597	-6.51951	28	-0.733824
MTMR6__none	myotubularin related protein 6	N/A	protein dephosphorylation|phospholipid metabolic process|phosphatidylinositol biosynthetic process|peptidyl-tyrosine dephosphorylation|peptidyl-tyrosine dephosphorylation|small molecule metabolic process|potassium ion transmembrane transport|	N/A	-0.476262	90	0.0012836	7500	-0.515987	-0.476262	90	-0.730005
NOP10__none	NOP10 ribonucleoprotein	N/A	pseudouridine synthesis|rRNA processing|	N/A	-9.34256	90	0.0012836	7500	-9.36591	-9.34256	90	-0.717324
DPM1__METTL16	dolichyl-phosphate mannosyltransferase subunit 1, catalytic	methyltransferase like 16	dolichol-linked oligosaccharide biosynthetic process|C-terminal protein lipidation|GPI anchor biosynthetic process|protein N-linked glycosylation via asparagine|dolichol metabolic process|GDP-mannose metabolic process|protein mannosylation|protein O-linked mannosylation|post-translational protein modification|cellular protein metabolic process|	methylation|	0.301079	89	-7.60341	3007	-7.69356	-7.53805	34	-0.69935
METTL16__PMM2	methyltransferase like 16	phosphomannomutase 2	methylation|	protein glycosylation|dolichol-linked oligosaccharide biosynthetic process|GDP-mannose biosynthetic process|GDP-mannose biosynthetic process|protein N-linked glycosylation via asparagine|mannose biosynthetic process|post-translational protein modification|cellular protein metabolic process|	-7.60341	3007	0.00220975	90	-7.87254	-7.78241	35	-0.688739
SMPDL3B__none	sphingomyelin phosphodiesterase acid like 3B	N/A	sphingomyelin catabolic process|biological_process|	N/A	0.0215743	90	0.0012836	7500	-0.0412956	0.0215743	90	-0.678216
EXOSC2__none	exosome component 2	N/A	nuclear-transcribed mRNA catabolic process, deadenylation-dependent decay|rRNA processing|gene expression|RNA metabolic process|mRNA metabolic process|positive regulation of cell growth|exonucleolytic nuclear-transcribed mRNA catabolic process involved in deadenylation-dependent decay|RNA phosphodiester bond hydrolysis, exonucleolytic|	N/A	-8.89093	90	0.0012836	7500	-8.53119	-8.89093	90	-0.670145
METTL16__PEX12	methyltransferase like 16	peroxisomal biogenesis factor 12	methylation|	protein targeting to peroxisome|peroxisome organization|protein import into peroxisome matrix|protein import into peroxisome matrix|	-7.60341	3007	0.872102	90	-7.05139	-6.86818	35	-0.667157
METTL16__SMARCC1	methyltransferase like 16	SWI/SNF related, matrix associated, actin dependent regulator of chromatin subfamily c member 1	methylation|	nucleosome disassembly|chromatin remodeling|transcription, DNA-templated|regulation of transcription from RNA polymerase II promoter|nervous system development|insulin receptor signaling pathway|organ morphogenesis|ATP-dependent chromatin remodeling|positive regulation of transcription, DNA-templated|positive regulation of transcription from RNA polymerase II promoter|	-7.60341	3007	1.49162	90	-6.53049	-6.56384	35	-0.655866
METTL16__TOP3B	methyltransferase like 16	topoisomerase (DNA) III beta	methylation|	DNA topological change|chromosome segregation|	-7.60341	3007	0.0991732	72	-7.72315	-7.77094	28	-0.648888
CLCN3__none	chloride voltage-gated channel 3	N/A	transport|regulation of pH|ion transmembrane transport|regulation of ion transmembrane transport|regulation of anion transport|regulation of anion transport|endosomal lumen acidification|transmembrane transport|chloride transmembrane transport|chloride transmembrane transport|	N/A	0.314136	90	0.0012836	7500	0.266608	0.314136	90	-0.642098
ATP6V1H__METTL16	ATPase H+ transporting V1 subunit H	methyltransferase like 16	ATP catabolic process|cellular iron ion homeostasis|endocytosis|vacuolar acidification|insulin receptor signaling pathway|ATP hydrolysis coupled proton transport|viral process|transferrin transport|regulation of defense response to virus by virus|regulation of catalytic activity|interaction with host|transmembrane transport|phagosome maturation|	methylation|	1.05788	90	-7.60341	3007	-6.6785	-6.86906	35	-0.63462
METTL16__SETD5	methyltransferase like 16	SET domain containing 5	methylation|	N/A	-7.60341	3007	1.67723	71	-6.33916	-6.16132	27	-0.606496
METTL16__RPUSD4	methyltransferase like 16	RNA pseudouridylate synthase domain containing 4	methylation|	pseudouridine synthesis|	-7.60341	3007	-0.69013	72	-8.64968	-8.81344	28	-0.603461
KAT7__METTL16	lysine acetyltransferase 7	methyltransferase like 16	DNA replication|chromatin organization|transcription, DNA-templated|regulation of transcription, DNA-templated|histone H3 acetylation|histone H4-K5 acetylation|histone H4-K8 acetylation|histone H4-K12 acetylation|	methylation|	-0.446581	90	-7.60341	3007	-8.2377	-7.78985	35	-0.596697
METTL16__TSR1	methyltransferase like 16	TSR1, ribosome maturation factor	methylation|	ribosome assembly|	-7.60341	3007	-0.826056	180	-8.52479	-8.72369	67	-0.593615
METTL16__VPS45	methyltransferase like 16	vacuolar protein sorting 45 homolog	methylation|	intracellular protein transport|vesicle docking involved in exocytosis|blood coagulation|	-7.60341	3007	1.72342	90	-5.89245	-6.08638	35	-0.56734
METTL16__UBTF	methyltransferase like 16	upstream binding transcription factor, RNA polymerase I	methylation|	chromatin silencing at rDNA|regulation of transcription from RNA polymerase I promoter|transcription from RNA polymerase I promoter|transcription initiation from RNA polymerase I promoter|transcription elongation from RNA polymerase I promoter|termination of RNA polymerase I transcription|gene expression|positive regulation of transcription from RNA polymerase I promoter|	-7.60341	3007	-0.0377101	90	-8.05667	-7.78763	35	-0.553877
EMC6__none	ER membrane protein complex subunit 6	N/A	N/A	N/A	0.239267	90	0.0012836	7500	0.162954	0.239267	90	-0.548415
TOE1__none	target of EGR1, member 1 (nuclear)	N/A	N/A	N/A	-1.5466	90	0.0012836	7500	-1.64491	-1.5466	90	-0.532309
ATP6V0A1__METTL16	ATPase H+ transporting V0 subunit a1	methyltransferase like 16	cellular iron ion homeostasis|insulin receptor signaling pathway|ATP hydrolysis coupled proton transport|transferrin transport|interaction with host|transmembrane transport|phagosome maturation|	methylation|	1.39942	90	-7.60341	3007	-6.41741	-6.4759	35	-0.526625
PDS5A__none	PDS5 cohesin associated factor A	N/A	mitotic cell cycle|mitotic nuclear division|negative regulation of DNA replication|	N/A	-0.0165586	90	0.0012836	7500	-0.000896003	-0.0165586	90	-0.525564
METTL16__POTEC	methyltransferase like 16	POTE ankyrin domain family member C	methylation|	N/A	-7.60341	3007	-0.0410099	90	-7.97303	-7.94611	35	-0.514959
METTL16__SLC52A2	methyltransferase like 16	solute carrier family 52 member 2	methylation|	response to virus|riboflavin transport|	-7.60341	3007	0.118814	90	-7.77437	-7.41382	35	-0.513245
EMC3__METTL16	ER membrane protein complex subunit 3	methyltransferase like 16	biological_process|	methylation|	0.146791	180	-7.60341	3007	-7.85187	-7.5106	70	-0.468782
AGK__METTL16	acylglycerol kinase	methyltransferase like 16	protein kinase C-activating G-protein coupled receptor signaling pathway|glycerolipid metabolic process|ceramide biosynthetic process|lipid phosphorylation|	methylation|	-0.37041	90	-7.60341	3007	-8.3265	-8.30082	35	-0.466038
METTL16__PPP6C	methyltransferase like 16	protein phosphatase 6 catalytic subunit	methylation|	G1/S transition of mitotic cell cycle|protein dephosphorylation|	-7.60341	3007	0.293989	90	-7.54863	-7.52594	35	-0.46353
FLCN__METTL16	folliculin	methyltransferase like 16	negative regulation of transcription from RNA polymerase II promoter|negative regulation of transcription from RNA polymerase II promoter|in utero embryonic development|regulation of protein phosphorylation|positive regulation of protein phosphorylation|cell-cell junction assembly|positive regulation of gene expression|negative regulation of gene expression|negative regulation of mitochondrion or…	methylation|	-0.0483358	90	-7.60341	3007	-7.92702	-8.43054	35	-0.457014
KMT2D__METTL16	lysine methyltransferase 2D	methyltransferase like 16	oocyte growth|in utero embryonic development|chromatin silencing|transcription, DNA-templated|regulation of transcription, DNA-templated|positive regulation of cell proliferation|positive regulation of intracellular estrogen receptor signaling pathway|response to estrogen|positive regulation of transcription from RNA polymerase II promoter|oogenesis|histone H3-K4 methylation|	methylation|	0.175734	72	-7.60341	3007	-7.86307	-7.87137	28	-0.456268
CIAO1__none	cytosolic iron-sulfur assembly component 1	N/A	regulation of transcription from RNA polymerase II promoter|chromosome segregation|positive regulation of cell proliferation|iron-sulfur cluster assembly|small molecule metabolic process|	N/A	-0.392295	90	0.0012836	7500	-0.201109	-0.392295	90	-0.450948
METTL16__PPA1	methyltransferase like 16	pyrophosphatase (inorganic) 1	methylation|	tRNA aminoacylation for protein translation|phosphate-containing compound metabolic process|gene expression|diphosphate metabolic process|	-7.60341	3007	0.519659	90	-7.28467	-6.937	35	-0.449488
NOP9__none	NOP9 nucleolar protein	N/A	biological_process|	N/A	-0.175352	72	0.0012836	7500	-0.183277	-0.175352	72	-0.444745
EMC2__METTL16	ER membrane protein complex subunit 2	methyltransferase like 16	N/A	methylation|	1.77243	90	-7.60341	3007	-6.05743	-6.60365	35	-0.439576
ELOF1__none	elongation factor 1 homolog	N/A	transcription, DNA-templated|regulation of transcription, DNA-templated|	N/A	-3.45162	90	0.0012836	7500	-3.51556	-3.45162	90	-0.42837
METTL16__SNAP29	methyltransferase like 16	synaptosome associated protein 29	methylation|	autophagic vacuole fusion|exocytosis|vesicle targeting|protein transport|membrane fusion|	-7.60341	3007	-0.0510857	90	-8.11519	-7.8264	35	-0.424957
EXOC8__METTL16	exocyst complex component 8	methyltransferase like 16	exocytosis|protein transport|cellular protein localization|cellular protein metabolic process|membrane organization|	methylation|	0.290446	72	-7.60341	3007	-7.6914	-7.92147	28	-0.423437
METTL16__NUP214	methyltransferase like 16	nucleoporin 214	methylation|	mitotic cell cycle|carbohydrate metabolic process|mRNA export from nucleus|protein import into nucleus|protein export from nucleus|mitotic nuclear envelope disassembly|hexose transport|gene expression|regulation of glucose transport|glucose transport|viral process|RNA metabolic process|mRNA metabolic process|cytokine-mediated signaling pathway|small molecule metabolic process|regulation of cell c…	-7.60341	3007	0.396876	90	-7.48841	-7.402	35	-0.418639
METTL16__MFN2	methyltransferase like 16	mitofusin 2	methylation|	blastocyst formation|GTP catabolic process|protein targeting to mitochondrion|mitochondrial membrane organization|blood coagulation|mitochondrial fusion|mitochondrial fusion|mitochondrial fusion|cell death|negative regulation of Ras protein signal transduction|camera-type eye morphogenesis|negative regulation of smooth muscle cell proliferation|mitochondrion localization|	-7.60341	3007	-0.220487	180	-8.22016	-8.24422	70	-0.40762
SSB__none	Sjogren syndrome antigen B	N/A	tRNA modification|histone mRNA metabolic process|	N/A	-2.10776	90	0.0012836	7500	-2.33273	-2.10776	90	-0.403878
CDC123__METTL16	cell division cycle 123	methyltransferase like 16	cell cycle arrest|regulation of mitotic cell cycle|positive regulation of cell proliferation|cell division|	methylation|	-0.0237626	90	-7.60341	3007	-7.90175	-7.78705	35	-0.394994
POTEC__none	POTE ankyrin domain family member C	N/A	N/A	N/A	-0.0410099	90	0.0012836	7500	0.171748	-0.0410099	90	-0.393148
SMARCC1__none	SWI/SNF related, matrix associated, actin dependent regulator of chromatin subfamily c member 1	N/A	nucleosome disassembly|chromatin remodeling|transcription, DNA-templated|regulation of transcription from RNA polymerase II promoter|nervous system development|insulin receptor signaling pathway|organ morphogenesis|ATP-dependent chromatin remodeling|positive regulation of transcription, DNA-templated|positive regulation of transcription from RNA polymerase II promoter|	N/A	1.49162	90	0.0012836	7500	1.48533	1.49162	90	-0.38919
WDR36__none	WD repeat domain 36	N/A	retina homeostasis|rRNA processing|visual perception|biological_process|regulation of axon extension|response to stimulus|	N/A	-8.65882	90	0.0012836	7500	-9.07872	-8.65882	90	-0.384268
METTL16__SLC35A5	methyltransferase like 16	solute carrier family 35 member A5	methylation|	carbohydrate transport|nucleotide-sugar transport|proton transport|nucleotide transmembrane transport|	-7.60341	3007	-0.217836	90	-8.24721	-8.57893	35	-0.382566
TSR1__none	TSR1, ribosome maturation factor	N/A	ribosome assembly|	N/A	-0.826056	180	0.0012836	7500	-0.67138	-0.826056	180	-0.380854
KLF16__none	Kruppel like factor 16	N/A	transcription, DNA-templated|regulation of transcription from RNA polymerase II promoter|dopamine receptor signaling pathway|	N/A	1.91354	36	0.0012836	7500	2.03318	1.91354	36	-0.38069
METTL16__ZNF843	methyltransferase like 16	zinc finger protein 843	methylation|	N/A	-7.60341	3007	0.0479605	72	-7.57585	-7.81349	28	-0.376044
AAGAB__METTL16	alpha- and gamma-adaptin binding protein	methyltransferase like 16	protein transport|	methylation|	1.7064	71	-7.60341	3007	-5.52646	-6.0456	28	-0.3679
DIS3__none	DIS3 homolog, exosome endoribonuclease and 3'-5' exoribonuclease	N/A	nuclear-transcribed mRNA catabolic process, deadenylation-dependent decay|rRNA processing|gene expression|RNA metabolic process|mRNA metabolic process|rRNA catabolic process|positive regulation of GTPase activity|exonucleolytic nuclear-transcribed mRNA catabolic process involved in deadenylation-dependent decay|CUT catabolic process|nucleic acid phosphodiester bond hydrolysis|RNA phosphodiester b…	N/A	-2.14238	90	0.0012836	7500	-2.09211	-2.14238	90	-0.364211
PRPF39__none	pre-mRNA processing factor 39	N/A	mRNA processing|RNA splicing|	N/A	-5.23713	90	0.0012836	7500	-4.85404	-5.23713	90	-0.361745
PDCD11__none	programmed cell death 11	N/A	rRNA processing|mRNA processing|	N/A	-8.86444	90	0.0012836	7500	-8.17995	-8.86444	90	-0.354061
METTL16__PPP2R3C	methyltransferase like 16	protein phosphatase 2 regulatory subunit B''gamma	methylation|	B cell homeostasis|regulation of antimicrobial humoral response|activation of protein kinase activity|T cell homeostasis|positive regulation of B cell differentiation|spleen development|regulation of mitochondrial depolarization|	-7.60341	3007	-0.095206	90	-8.10581	-8.01886	35	-0.351632
NOP2__none	NOP2 nucleolar protein	N/A	rRNA processing|positive regulation of cell proliferation|methylation|	N/A	-8.22977	90	0.0012836	7500	-7.66528	-8.22977	90	-0.35061
ABL1__none	ABL proto-oncogene 1, non-receptor tyrosine kinase	N/A	mismatch repair|regulation of transcription, DNA-templated|cellular protein modification process|autophagy|cellular response to DNA damage stimulus|DNA damage induced protein phosphorylation|cell adhesion|axon guidance|blood coagulation|intrinsic apoptotic signaling pathway in response to DNA damage|regulation of autophagy|peptidyl-tyrosine phosphorylation|actin cytoskeleton organization|regulati…	N/A	0.141639	90	0.0012836	7500	-0.118725	0.141639	90	-0.34647
CTDNEP1__METTL16	CTD nuclear envelope phosphatase 1	methyltransferase like 16	protein dephosphorylation|nuclear envelope organization|positive regulation of triglyceride biosynthetic process|protein localization to nucleus|	methylation|	0.4722	90	-7.60341	3007	-7.58037	-7.54275	35	-0.337154
C3orf17__none	N/A	N/A	N/A	N/A	-8.66406	85	0.0012836	7500	-8.66713	-8.66406	85	-0.334018
PPP4C__none	protein phosphatase 4 catalytic subunit	N/A	regulation of double-strand break repair via homologous recombination|dephosphorylation|dephosphorylation|dephosphorylation|NIK/NF-kappaB signaling|	N/A	-0.201276	90	0.0012836	7500	-0.137932	-0.201276	90	-0.328754
ANAPC11__none	anaphase promoting complex subunit 11	N/A	mitotic cell cycle|mitotic nuclear division|mitotic spindle assembly checkpoint|protein ubiquitination|anaphase-promoting complex-dependent proteasomal ubiquitin-dependent protein catabolic process|negative regulation of ubiquitin-protein ligase activity involved in mitotic cell cycle|positive regulation of ubiquitin-protein ligase activity involved in mitotic cell cycle|regulation of ubiquitin-p…	N/A	0.281226	90	0.0012836	7500	0.162333	0.281226	90	-0.325076
IQCF1__none	IQ motif containing F1	N/A	N/A	N/A	0.131713	90	0.0012836	7500	0.268798	0.131713	90	-0.317716
TSR2__none	TSR2, ribosome maturation factor	N/A	rRNA processing|	N/A	-7.62419	90	0.0012836	7500	-7.56448	-7.62419	90	-0.31638
TRAPPC1__none	trafficking protein particle complex 1	N/A	ER to Golgi vesicle-mediated transport|	N/A	-0.316843	90	0.0012836	7500	-0.258373	-0.316843	90	-0.314252
EXOC8__none	exocyst complex component 8	N/A	exocytosis|protein transport|cellular protein localization|cellular protein metabolic process|membrane organization|	N/A	0.290446	72	0.0012836	7500	0.170417	0.290446	72	-0.313988
NHLRC2__none	NHL repeat containing 2	N/A	N/A	N/A	-1.23119	90	0.0012836	7500	-1.23146	-1.23119	90	-0.313086
WDR7__none	WD repeat domain 7	N/A	N/A	N/A	5.82105	90	0.0012836	7500	5.79092	5.82105	90	-0.31279
GTF3C5__METTL16	general transcription factor IIIC subunit 5	methyltransferase like 16	transcription, DNA-templated|transcription from RNA polymerase III promoter|transcription from RNA polymerase III promoter|gene expression|skeletal muscle cell differentiation|5S class rRNA transcription from RNA polymerase III type 1 promoter|tRNA transcription from RNA polymerase III promoter|	methylation|	0.605801	88	-7.60341	3007	-6.80499	-6.81297	34	-0.311575
METTL16__TXNRD1	methyltransferase like 16	thioredoxin reductase 1	methylation|	mesoderm formation|signal transduction|cell proliferation|nucleobase-containing small molecule interconversion|cellular lipid metabolic process|small molecule metabolic process|cell redox homeostasis|nucleobase-containing small molecule metabolic process|oxidation-reduction process|	-7.60341	3007	0.202945	90	-7.69797	-7.64097	35	-0.311046
WBSCR22__none	N/A	N/A	N/A	N/A	-3.72471	90	0.0012836	7500	-3.7236	-3.72471	90	-0.310915
WAPAL__none	N/A	N/A	N/A	N/A	-1.8844	90	0.0012836	7500	-2.23733	-1.8844	90	-0.305562
QRFP__none	pyroglutamylated RFamide peptide	N/A	neuropeptide signaling pathway|grooming behavior|locomotory behavior|positive regulation of blood pressure|regulation of feeding behavior|	N/A	0.164313	90	0.0012836	7500	0.193966	0.164313	90	-0.298099
EIF3I__none	eukaryotic translation initiation factor 3 subunit I	N/A	formation of translation preinitiation complex|translation|translational initiation|translational initiation|translational initiation|regulation of translational initiation|gene expression|cellular protein metabolic process|	N/A	-9.1706	90	0.0012836	7500	-10.5436	-9.1706	90	-0.296118
METTL16__USP9X	methyltransferase like 16	ubiquitin specific peptidase 9, X-linked	methylation|	negative regulation of transcription from RNA polymerase II promoter|neuron migration|transcription, DNA-templated|transcription initiation from RNA polymerase II promoter|ubiquitin-dependent protein catabolic process|chromosome segregation|mitotic nuclear division|transforming growth factor beta receptor signaling pathway|transforming growth factor beta receptor signaling pathway|female gamete g…	-7.60341	3007	0.0890946	90	-7.81403	-7.68719	35	-0.29521
GNE__none	glucosamine (UDP-N-acetyl)-2-epimerase/N-acetylmannosamine kinase	N/A	N-acetylglucosamine biosynthetic process|UDP-N-acetylglucosamine metabolic process|N-acetylneuraminate metabolic process|cell adhesion|lipopolysaccharide biosynthetic process|N-acetylneuraminate biosynthetic process|carbohydrate phosphorylation|carbohydrate phosphorylation|	N/A	-0.353859	90	0.0012836	7500	-0.202087	-0.353859	90	-0.292385
STAG2__none	stromal antigen 2	N/A	mitotic cell cycle|sister chromatid cohesion|mitotic nuclear division|meiotic nuclear division|stem cell maintenance|negative regulation of DNA endoreduplication|	N/A	-1.02285	180	0.0012836	7500	-0.723282	-1.02285	180	-0.290922
ALG9__METTL16	ALG9, alpha-1,2-mannosyltransferase	methyltransferase like 16	dolichol-linked oligosaccharide biosynthetic process|protein N-linked glycosylation via asparagine|post-translational protein modification|cellular protein metabolic process|mannosylation|	methylation|	0.170353	89	-7.60341	3007	-7.7412	-7.43412	33	-0.288668
METTL16__MUC7	methyltransferase like 16	mucin 7, secreted	methylation|	O-glycan processing|post-translational protein modification|cellular protein metabolic process|	-7.60341	3007	-0.0591297	180	-8.08656	-7.89254	70	-0.287672
SLC7A1__none	solute carrier family 7 member 1	N/A	amino acid transmembrane transport|transport|ion transport|amino acid transport|arginine transport|transmembrane transport|	N/A	-1.23925	90	0.0012836	7500	-1.12272	-1.23925	90	-0.281585
ATG9A__none	autophagy related 9A	N/A	autophagic vacuole assembly|mitochondrion degradation|protein transport|protein localization to Golgi apparatus|protein localization to pre-autophagosomal structure|piecemeal microautophagy of nucleus|late nucleophagy|innate immune response|	N/A	-0.601645	88	0.0012836	7500	-0.455913	-0.601645	88	-0.278515
KIAA0196__none	N/A	N/A	N/A	N/A	-0.813346	90	0.0012836	7500	-0.931994	-0.813346	90	-0.275771
PES1__none	pescadillo ribosomal biogenesis factor 1	N/A	maturation of LSU-rRNA from tricistronic rRNA transcript (SSU-rRNA, 5.8S rRNA, LSU-rRNA)|maturation of 5.8S rRNA from tricistronic rRNA transcript (SSU-rRNA, 5.8S rRNA, LSU-rRNA)|rRNA processing|nucleolus organization|cell proliferation|cell proliferation|protein localization to organelle|ribosomal large subunit biogenesis|regulation of cell cycle|	N/A	-5.88608	90	0.0012836	7500	-5.8004	-5.88608	90	-0.273086
CBFB__none	core-binding factor beta subunit	N/A	osteoblast differentiation|transcription from RNA polymerase II promoter|lymphocyte differentiation|myeloid cell differentiation|positive regulation of transcription from RNA polymerase II promoter|cell maturation|definitive hemopoiesis|	N/A	1.56901	90	0.0012836	7500	1.47231	1.56901	90	-0.27238
HNRNPK__none	heterogeneous nuclear ribonucleoprotein K	N/A	mRNA splicing, via spliceosome|mRNA splicing, via spliceosome|transcription, DNA-templated|RNA processing|signal transduction|RNA splicing|gene expression|regulation of low-density lipoprotein particle clearance|viral process|positive regulation of low-density lipoprotein particle receptor biosynthetic process|positive regulation of transcription from RNA polymerase II promoter|positive regulatio…	N/A	1.15768	88	0.0012836	7500	1.19729	1.15768	88	-0.267033
RPL35__none	ribosomal protein L35	N/A	nuclear-transcribed mRNA catabolic process, nonsense-mediated decay|translation|translation|translational initiation|translational elongation|translational termination|SRP-dependent cotranslational protein targeting to membrane|gene expression|viral process|RNA metabolic process|mRNA metabolic process|viral life cycle|viral transcription|cellular protein metabolic process|	N/A	-0.779778	90	0.0012836	7500	-0.125352	-0.779778	90	-0.262166
ATP6V1H__none	ATPase H+ transporting V1 subunit H	N/A	ATP catabolic process|cellular iron ion homeostasis|endocytosis|vacuolar acidification|insulin receptor signaling pathway|ATP hydrolysis coupled proton transport|viral process|transferrin transport|regulation of defense response to virus by virus|regulation of catalytic activity|interaction with host|transmembrane transport|phagosome maturation|	N/A	1.05788	90	0.0012836	7500	1.30097	1.05788	90	-0.260649
ATP6V1G1__none	ATPase H+ transporting V1 subunit G1	N/A	cellular iron ion homeostasis|insulin receptor signaling pathway|proton transport|transferrin transport|interaction with host|transmembrane transport|phagosome maturation|	N/A	2.13111	72	0.0012836	7500	1.8742	2.13111	72	-0.255678
KDM6A__none	lysine demethylase 6A	N/A	in utero embryonic development|neural tube closure|respiratory system process|heart development|somite rostral/caudal axis specification|mesodermal cell differentiation|notochord morphogenesis|histone H3-K4 methylation|oxidation-reduction process|canonical Wnt signaling pathway|histone H3-K27 demethylation|	N/A	0.670857	90	0.0012836	7500	0.66658	0.670857	90	-0.254361
XPO5__none	exportin 5	N/A	protein export from nucleus|gene expression|gene silencing by RNA|	N/A	-0.440731	90	0.0012836	7500	-0.166037	-0.440731	90	-0.254186
EMC7__none	ER membrane protein complex subunit 7	N/A	biological_process|	N/A	0.127806	90	0.0012836	7500	0.189436	0.127806	90	-0.253753
GTPBP4__none	GTP binding protein 4	N/A	regulation of cyclin-dependent protein serine/threonine kinase activity|osteoblast differentiation|GTP catabolic process|negative regulation of DNA replication|negative regulation of cell proliferation|negative regulation of cell-cell adhesion|negative regulation of cell migration|negative regulation of protein ubiquitination|negative regulation of collagen binding|ribosome biogenesis|protein sta…	N/A	-5.35693	90	0.0012836	7500	-5.75178	-5.35693	90	-0.253168
TAF13__none	TATA-box binding protein associated factor 13	N/A	DNA-templated transcription, initiation|regulation of transcription, DNA-templated|transcription from RNA polymerase II promoter|transcription from RNA polymerase II promoter|transcription initiation from RNA polymerase II promoter|transcription initiation from RNA polymerase II promoter|transcription elongation from RNA polymerase II promoter|gene expression|viral process|	N/A	-3.42548	90	0.0012836	7500	-2.94685	-3.42548	90	-0.250731
NAA10__none	N(alpha)-acetyltransferase 10, NatA catalytic subunit	N/A	DNA packaging|N-terminal protein amino acid acetylation|internal protein amino acid acetylation|	N/A	-1.25193	90	0.0012836	7500	-0.969161	-1.25193	90	-0.246328
PSMD3__none	proteasome 26S subunit, non-ATPase 3	N/A	G1/S transition of mitotic cell cycle|protein polyubiquitination|mitotic cell cycle|antigen processing and presentation of peptide antigen via MHC class I|antigen processing and presentation of exogenous peptide antigen via MHC class I, TAP-dependent|regulation of cellular amino acid metabolic process|apoptotic process|DNA damage response, signal transduction by p53 class mediator resulting in ce…	N/A	-0.95447	90	0.0012836	7500	-0.987445	-0.95447	90	-0.24612
METTL16__VPS8	methyltransferase like 16	VPS8, CORVET complex subunit	methylation|	N/A	-7.60341	3007	1.59243	90	-6.20016	-6.08689	35	-0.241033
WDR82__none	WD repeat domain 82	N/A	histone H3-K4 methylation|	N/A	-1.06856	90	0.0012836	7500	-0.765966	-1.06856	90	-0.23707
TRIAP1__none	TP53 regulated inhibitor of apoptosis 1	N/A	DNA damage response, signal transduction by p53 class mediator resulting in cell cycle arrest|phospholipid transport|DNA damage response, signal transduction by p53 class mediator|cellular response to UV|negative regulation of apoptotic process|negative regulation of cysteine-type endopeptidase activity involved in apoptotic process|positive regulation of transcription from RNA polymerase II prom…	N/A	-2.00929	90	0.0012836	7500	-1.92657	-2.00929	90	-0.233759
SOD1__none	superoxide dismutase 1	N/A	activation of MAPK activity|response to superoxide|ovarian follicle development|positive regulation of cytokine production|placenta development|retina homeostasis|response to amphetamine|myeloid cell homeostasis|platelet degranulation|glutathione metabolic process|superoxide metabolic process|superoxide metabolic process|cellular iron ion homeostasis|spermatogenesis|embryo implantation|embryo imp…	N/A	-0.984426	90	0.0012836	7500	-1.08356	-0.984426	90	-0.231177
TSEN54__none	tRNA splicing endonuclease subunit 54	N/A	tRNA splicing, via endonucleolytic cleavage and ligation|mRNA processing|	N/A	-0.47552	72	0.0012836	7500	-0.0213571	-0.47552	72	-0.231148
ZBTB17__none	zinc finger and BTB domain containing 17	N/A	gastrulation with mouth forming second|transcription, DNA-templated|activation of signaling protein activity involved in unfolded protein response|ectoderm development|endoplasmic reticulum unfolded protein response|cellular protein metabolic process|negative regulation of cell cycle|positive regulation of transcription, DNA-templated|	N/A	-2.58608	90	0.0012836	7500	-3.07977	-2.58608	90	-0.230038
POLR1B__none	RNA polymerase I subunit B	N/A	transcription from RNA polymerase I promoter|transcription initiation from RNA polymerase I promoter|transcription elongation from RNA polymerase I promoter|termination of RNA polymerase I transcription|embryo implantation|rRNA transcription|embryo development|gene expression|nucleologenesis|	N/A	-7.86589	72	0.0012836	7500	-8.37447	-7.86589	72	-0.228624
UBE2N__none	ubiquitin conjugating enzyme E2 N	N/A	double-strand break repair via homologous recombination|DNA double-strand break processing|toll-like receptor signaling pathway|MyD88-dependent toll-like receptor signaling pathway|regulation of DNA repair|postreplication repair|cellular protein modification process|proteolysis|ubiquitin-dependent protein catabolic process|protein ubiquitination|protein ubiquitination|histone ubiquitination|cytok…	N/A	1.84874	90	0.0012836	7500	2.09833	1.84874	90	-0.22849
SMARCE1__none	SWI/SNF related, matrix associated, actin dependent regulator of chromatin, subfamily e, member 1	N/A	nucleosome disassembly|chromatin remodeling|regulation of transcription from RNA polymerase II promoter|nervous system development|metabolic process|ATP-dependent chromatin remodeling|negative regulation of transcription, DNA-templated|	N/A	1.61021	90	0.0012836	7500	1.75017	1.61021	90	-0.226796
PTEN__none	phosphatase and tensin homolog	N/A	regulation of cyclin-dependent protein serine/threonine kinase activity|angiogenesis|negative regulation of protein phosphorylation|regulation of B cell apoptotic process|protein dephosphorylation|protein dephosphorylation|phospholipid metabolic process|phosphatidylinositol biosynthetic process|apoptotic process|activation of mitotic anaphase-promoting complex activity|epidermal growth factor rec…	N/A	0.851049	90	0.0012836	7500	0.960247	0.851049	90	-0.22545
VPS39__none	VPS39, HOPS complex subunit	N/A	intracellular protein transport|vesicle-mediated transport|regulation of catalytic activity|	N/A	-1.51994	72	0.0012836	7500	-1.56811	-1.51994	72	-0.223387
VPS11__none	VPS11, CORVET/HOPS core subunit	N/A	intracellular protein transport|vesicle-mediated transport|	N/A	0.843212	63	0.0012836	7500	1.24422	0.843212	63	-0.222921
NGRN__none	neugrin, neurite outgrowth associated	N/A	neuron differentiation|	N/A	-1.15751	90	0.0012836	7500	-1.24063	-1.15751	90	-0.222767
KIAA1432__METTL16	N/A	methyltransferase like 16	N/A	methylation|	0.127685	69	-7.60341	3007	-7.61262	-7.15607	27	-0.222067
PHF8__none	PHD finger protein 8	N/A	G1/S transition of mitotic cell cycle|mitotic cell cycle|transcription, DNA-templated|brain development|histone H3-K9 demethylation|histone H4-K20 demethylation|positive regulation of transcription, DNA-templated|positive regulation of transcription, DNA-templated|positive regulation of transcription from RNA polymerase I promoter|oxidation-reduction process|negative regulation of chromatin silen…	N/A	0.499833	90	0.0012836	7500	0.577227	0.499833	90	-0.222057
CMTR2__none	cap methyltransferase 2	N/A	7-methylguanosine mRNA capping|cap2 mRNA methylation|	N/A	-1.05376	90	0.0012836	7500	-0.953508	-1.05376	90	-0.219678
RRP9__none	ribosomal RNA processing 9, small subunit (SSU) processome component, homolog (yeast)	N/A	rRNA processing|	N/A	-7.59039	90	0.0012836	7500	-8.19186	-7.59039	90	-0.218444
RNF24__none	ring finger protein 24	N/A	N/A	N/A	0.14996	72	0.0012836	7500	0.018403	0.14996	72	-0.21838
NPRL3__none	NPR3 like, GATOR1 complex subunit	N/A	ventricular septum development|biological_process|aorta morphogenesis|positive regulation of GTPase activity|cardiac muscle tissue development|palate development|	N/A	0.108242	90	0.0012836	7500	0.117062	0.108242	90	-0.216135
STEAP3__none	STEAP3 metalloreductase	N/A	cellular iron ion homeostasis|apoptotic process|cell cycle|protein secretion|protein secretion|transferrin transport|positive regulation of apoptotic process|transmembrane transport|oxidation-reduction process|	N/A	1.3603	90	0.0012836	7500	1.3543	1.3603	90	-0.211824
TFRC__none	transferrin receptor	N/A	proteolysis|cellular iron ion homeostasis|cellular iron ion homeostasis|receptor-mediated endocytosis|receptor-mediated endocytosis|viral process|osteoclast differentiation|transferrin transport|positive regulation of bone resorption|transmembrane transport|iron ion import|	N/A	-7.41476	90	0.0012836	7500	-6.35765	-7.41476	90	-0.211297
GRSF1__none	G-rich RNA sequence binding factor 1	N/A	mRNA polyadenylation|tRNA processing|anterior/posterior pattern specification|morphogenesis of embryonic epithelium|	N/A	-1.38741	90	0.0012836	7500	-1.45542	-1.38741	90	-0.205731
SRP54__none	signal recognition particle 54	N/A	GTP catabolic process|GTP catabolic process|translation|SRP-dependent cotranslational protein targeting to membrane|SRP-dependent cotranslational protein targeting to membrane|SRP-dependent cotranslational protein targeting to membrane, translocation|SRP-dependent cotranslational protein targeting to membrane, signal sequence recognition|gene expression|response to drug|cellular protein metabolic…	N/A	-0.413903	90	0.0012836	7500	0.0115103	-0.413903	90	-0.205035
TARS2__none	threonyl-tRNA synthetase 2, mitochondrial (putative)	N/A	tRNA aminoacylation for protein translation|gene expression|mitochondrial threonyl-tRNA aminoacylation|	N/A	-4.24552	90	0.0012836	7500	-4.34404	-4.24552	90	-0.198735
ATP6AP2__none	ATPase H+ transporting accessory protein 2	N/A	angiotensin maturation|angiotensin maturation|proteolysis|cell death|rostrocaudal neural tube patterning|positive regulation of Wnt signaling pathway|positive regulation of transforming growth factor beta1 production|regulation of MAPK cascade|cellular protein metabolic process|eye pigmentation|head morphogenesis|	N/A	4.608	88	0.0012836	7500	4.79533	4.608	88	-0.198199
INTS6__METTL16	integrator complex subunit 6	methyltransferase like 16	signal transduction|snRNA processing|	methylation|	0.857504	90	-7.60341	3007	-7.19896	-6.94451	35	-0.197931
METTL16__PAXIP1	methyltransferase like 16	PAX interacting protein 1	methylation|	positive regulation of histone H3-K36 methylation|vasculogenesis|DNA repair|DNA recombination|transcription, DNA-templated|response to ionizing radiation|DNA damage response, signal transduction by p53 class mediator|positive regulation of protein ubiquitination|positive regulation of histone acetylation|endothelial cell migration|positive regulation of isotype switching|histone H3-K4 methylation…	-7.60341	3007	0.0161206	90	-8.02777	-7.99242	35	-0.196823
MRPL41__none	mitochondrial ribosomal protein L41	N/A	translation|apoptotic process|cell cycle|	N/A	-3.0593	90	0.0012836	7500	-2.85461	-3.0593	90	-0.196759
RPP38__none	ribonuclease P/MRP subunit p38	N/A	tRNA processing|RNA phosphodiester bond hydrolysis|RNA phosphodiester bond hydrolysis, endonucleolytic|RNA phosphodiester bond hydrolysis, endonucleolytic|	N/A	-5.73717	90	0.0012836	7500	-5.36604	-5.73717	90	-0.195747
PRR23A__none	proline rich 23A	N/A	N/A	N/A	-0.0048612	90	0.0012836	7500	0.0426282	-0.0048612	90	-0.194413
SF3B1__none	splicing factor 3b subunit 1	N/A	RNA splicing, via transesterification reactions|mRNA splicing, via spliceosome|mRNA splicing, via spliceosome|mRNA splicing, via spliceosome|RNA splicing|anterior/posterior pattern specification|gene expression|	N/A	-4.80716	90	0.0012836	7500	-4.56927	-4.80716	90	-0.193679
RAB35__none	RAB35, member RAS oncogene family	N/A	cytokinesis|GTP catabolic process|small GTPase mediated signal transduction|protein localization|protein transport|endosomal transport|antigen processing and presentation|neuron projection development|protein localization to endosome|cellular response to nerve growth factor stimulus|	N/A	1.6642	89	0.0012836	7500	1.8363	1.6642	89	-0.192807
ARID1A__none	AT-rich interaction domain 1A	N/A	negative regulation of transcription from RNA polymerase II promoter|neural tube closure|cardiac chamber development|optic cup formation involved in camera-type eye development|nucleosome disassembly|chromatin remodeling|transcription, DNA-templated|regulation of transcription from RNA polymerase II promoter|intracellular estrogen receptor signaling pathway|androgen receptor signaling pathway|for…	N/A	1.56325	72	0.0012836	7500	1.52461	1.56325	72	-0.190379
DPH3__none	diphthamide biosynthesis 3	N/A	peptidyl-diphthamide biosynthetic process from peptidyl-histidine|peptidyl-diphthamide biosynthetic process from peptidyl-histidine|negative regulation of protein secretion|positive regulation of binding|	N/A	0.114879	90	0.0012836	7500	0.276226	0.114879	90	-0.187392
WDR61__none	WD repeat domain 61	N/A	transcription, DNA-templated|Wnt signaling pathway|positive regulation of transcription elongation from RNA polymerase II promoter|negative regulation of myeloid cell differentiation|positive regulation of transcription from RNA polymerase II promoter|positive regulation of histone H3-K4 methylation|histone H3-K4 trimethylation|positive regulation of histone H3-K79 methylation|	N/A	-0.110907	90	0.0012836	7500	0.194042	-0.110907	90	-0.187347
UCHL5__none	ubiquitin C-terminal hydrolase L5	N/A	DNA repair|DNA recombination|transcription, DNA-templated|regulation of transcription, DNA-templated|ubiquitin-dependent protein catabolic process|transforming growth factor beta receptor signaling pathway|negative regulation of endopeptidase activity|protein deubiquitination|lateral ventricle development|negative regulation of transforming growth factor beta receptor signaling pathway|midbrain d…	N/A	-1.39721	90	0.0012836	7500	-1.58888	-1.39721	90	-0.185338
C15orf57__none	chromosome 15 open reading frame 57	N/A	N/A	N/A	4.6569	90	0.0012836	7500	4.9332	4.6569	90	-0.185338
RPUSD4__none	RNA pseudouridylate synthase domain containing 4	N/A	pseudouridine synthesis|	N/A	-0.69013	72	0.0012836	7500	-0.71933	-0.69013	72	-0.182587
SBDS__none	SBDS, ribosome assembly guanine nucleotide exchange factor	N/A	inner cell mass cell proliferation|rRNA processing|cell proliferation|bone mineralization|leukocyte chemotaxis|mature ribosome assembly|ribosomal large subunit biogenesis|mitotic spindle stabilization|bone marrow development|	N/A	-0.0396705	90	0.0012836	7500	-0.0411181	-0.0396705	90	-0.18142
AASDHPPT__none	aminoadipate-semialdehyde dehydrogenase-phosphopantetheinyl transferase	N/A	vitamin metabolic process|water-soluble vitamin metabolic process|macromolecule biosynthetic process|pantothenate metabolic process|small molecule metabolic process|	N/A	-2.27113	90	0.0012836	7500	-2.09914	-2.27113	90	-0.180234
STK11__none	serine/threonine kinase 11	N/A	regulation of cell growth|tissue homeostasis|vasculature development|energy reserve metabolic process|protein phosphorylation|autophagy|cellular response to DNA damage stimulus|cell cycle arrest|cell cycle arrest|spermatid development|axonogenesis|negative regulation of cell proliferation|insulin receptor signaling pathway|response to ionizing radiation|establishment of cell polarity|regulation o…	N/A	0.624841	162	0.0012836	7500	0.554946	0.624841	162	-0.179926
KCNJ9__none	potassium voltage-gated channel subfamily J member 9	N/A	synaptic transmission|regulation of ion transmembrane transport|potassium ion transmembrane transport|	N/A	-0.00920433	90	0.0012836	7500	0.00830899	-0.00920433	90	-0.179711
METTL16__XPO5	methyltransferase like 16	exportin 5	methylation|	protein export from nucleus|gene expression|gene silencing by RNA|	-7.60341	3007	-0.440731	90	-8.23802	-8.24116	34	-0.179078
METTL16__RBM8A	methyltransferase like 16	RNA binding motif protein 8A	methylation|	nuclear-transcribed mRNA catabolic process, nonsense-mediated decay|nuclear-transcribed mRNA catabolic process, nonsense-mediated decay|regulation of alternative mRNA splicing, via spliceosome|mRNA splicing, via spliceosome|mRNA splicing, via spliceosome|transcription from RNA polymerase II promoter|termination of RNA polymerase II transcription|mRNA export from nucleus|regulation of translation|…	-7.60341	3007	-1.01717	53	-8.64992	-8.02289	20	-0.17805
RPS13__none	ribosomal protein S13	N/A	nuclear-transcribed mRNA catabolic process, nonsense-mediated decay|translation|translation|translational initiation|translational elongation|translational termination|SRP-dependent cotranslational protein targeting to membrane|gene expression|viral process|RNA metabolic process|mRNA metabolic process|viral life cycle|viral transcription|negative regulation of RNA splicing|cellular protein metabo…	N/A	-8.10085	90	0.0012836	7500	-7.77829	-8.10085	90	-0.177897
BCCIP__none	BRCA2 and CDKN1A interacting protein	N/A	regulation of cyclin-dependent protein serine/threonine kinase activity|DNA repair|cell cycle|neuroendocrine cell differentiation|	N/A	-2.82653	90	0.0012836	7500	-2.82542	-2.82653	90	-0.17668
SLC25A32__none	solute carrier family 25 member 32	N/A	vitamin metabolic process|water-soluble vitamin metabolic process|mitochondrial transport|folic acid transport|small molecule metabolic process|folic acid metabolic process|	N/A	-0.322051	90	0.0012836	7500	-0.305076	-0.322051	90	-0.175076
MED30__none	mediator complex subunit 30	N/A	regulation of transcription from RNA polymerase II promoter|transcription initiation from RNA polymerase II promoter|transcription initiation from RNA polymerase II promoter|gene expression|stem cell maintenance|intracellular steroid hormone receptor signaling pathway|androgen receptor signaling pathway|positive regulation of transcription, DNA-templated|	N/A	-2.99976	89	0.0012836	7500	-2.65997	-2.99976	89	-0.174803
ATP6V0A1__none	ATPase H+ transporting V0 subunit a1	N/A	cellular iron ion homeostasis|insulin receptor signaling pathway|ATP hydrolysis coupled proton transport|transferrin transport|interaction with host|transmembrane transport|phagosome maturation|	N/A	1.39942	90	0.0012836	7500	1.37527	1.39942	90	-0.17433
RPS8__none	ribosomal protein S8	N/A	nuclear-transcribed mRNA catabolic process, nonsense-mediated decay|maturation of SSU-rRNA from tricistronic rRNA transcript (SSU-rRNA, 5.8S rRNA, LSU-rRNA)|translation|translation|translation|translational initiation|translational elongation|translational termination|SRP-dependent cotranslational protein targeting to membrane|gene expression|viral process|RNA metabolic process|mRNA metabolic pro…	N/A	-1.08421	90	0.0012836	7500	-0.419577	-1.08421	90	-0.173535
INTS6__none	integrator complex subunit 6	N/A	signal transduction|snRNA processing|	N/A	0.857504	90	0.0012836	7500	0.857371	0.857504	90	-0.172753
VMA21__none	VMA21, vacuolar ATPase assembly factor	N/A	vacuolar proton-transporting V-type ATPase complex assembly|	N/A	1.89458	90	0.0012836	7500	1.35768	1.89458	90	-0.172181
EMC3__none	ER membrane protein complex subunit 3	N/A	biological_process|	N/A	0.146791	180	0.0012836	7500	0.101261	0.146791	180	-0.172068
MOB4__none	MOB family member 4, phocein	N/A	transport|	N/A	-5.40089	90	0.0012836	7500	-5.85848	-5.40089	90	-0.169706
METTL16__ZNHIT2	methyltransferase like 16	zinc finger HIT-type containing 2	methylation|	N/A	-7.60341	3007	-0.0444159	90	-7.88061	-7.44929	35	-0.168451
ABL1__METTL16	ABL proto-oncogene 1, non-receptor tyrosine kinase	methyltransferase like 16	mismatch repair|regulation of transcription, DNA-templated|cellular protein modification process|autophagy|cellular response to DNA damage stimulus|DNA damage induced protein phosphorylation|cell adhesion|axon guidance|blood coagulation|intrinsic apoptotic signaling pathway in response to DNA damage|regulation of autophagy|peptidyl-tyrosine phosphorylation|actin cytoskeleton organization|regulati…	methylation|	0.141639	90	-7.60341	3007	-7.98216	-7.784	35	-0.167688
PICALM__none	phosphatidylinositol binding clathrin assembly protein	N/A	protein complex assembly|receptor-mediated endocytosis|receptor-mediated endocytosis|axonogenesis|cell proliferation|negative regulation of gene expression|synaptic vesicle maturation|vesicle-mediated transport|endosomal transport|hemopoiesis|regulation of endocytosis|receptor internalization|regulation of protein localization|cargo loading into vesicle|positive regulation of transcription, DNA-t…	N/A	1.83745	72	0.0012836	7500	1.98766	1.83745	72	-0.165872
SP1__none	Sp1 transcription factor	N/A	ossification|trophectodermal cell differentiation|liver development|embryonic placenta development|transcription, DNA-templated|regulation of transcription, DNA-templated|transcription initiation from RNA polymerase II promoter|transforming growth factor beta receptor signaling pathway|gene expression|viral process|megakaryocyte differentiation|lung development|enucleate erythrocyte differentiati…	N/A	-1.88587	90	0.0012836	7500	-1.6728	-1.88587	90	-0.165344
HNRNPL__none	heterogeneous nuclear ribonucleoprotein L	N/A	mRNA splicing, via spliceosome|RNA processing|RNA splicing|gene expression|	N/A	0.215678	178	0.0012836	7500	0.21482	0.215678	178	-0.163989
GVQW1__none	GVQW motif containing 1	N/A	N/A	N/A	-0.175292	90	0.0012836	7500	-0.14791	-0.175292	90	-0.16367
UTP15__none	UTP15, small subunit processome component	N/A	rRNA processing|	N/A	-6.38355	90	0.0012836	7500	-6.56375	-6.38355	90	-0.163322
TAF1A__none	TATA-box binding protein associated factor, RNA polymerase I subunit A	N/A	regulation of transcription, DNA-templated|transcription from RNA polymerase I promoter|transcription initiation from RNA polymerase I promoter|transcription elongation from RNA polymerase I promoter|termination of RNA polymerase I transcription|transcription from RNA polymerase II promoter|gene expression|	N/A	-6.49024	90	0.0012836	7500	-5.86441	-6.49024	90	-0.162476
SSBP1__none	single stranded DNA binding protein 1	N/A	DNA replication|positive regulation of helicase activity|mitochondrion morphogenesis|	N/A	-3.85323	90	0.0012836	7500	-3.93805	-3.85323	90	-0.162377
ELP6__METTL16	elongator acetyltransferase complex subunit 6	methyltransferase like 16	chromatin organization|transcription, DNA-templated|regulation of transcription, DNA-templated|biological_process|positive regulation of cell migration|	methylation|	-0.194885	90	-7.60341	3007	-8.0126	-8.16181	35	-0.162272
PGGT1B__none	protein geranylgeranyltransferase type I subunit beta	N/A	positive regulation of cell proliferation|protein geranylgeranylation|response to cytokine|positive regulation of cell cycle|negative regulation of nitric-oxide synthase biosynthetic process|	N/A	0.285486	90	0.0012836	7500	0.0749961	0.285486	90	-0.161382
CDK6__none	cyclin dependent kinase 6	N/A	G1/S transition of mitotic cell cycle|mitotic cell cycle|positive regulation of cell-matrix adhesion|type B pancreatic cell development|protein phosphorylation|cell cycle arrest|negative regulation of cell proliferation|response to virus|regulation of gene expression|regulation of gene expression|astrocyte development|dentate gyrus development|lateral ventricle development|gliogenesis|cell dediff…	N/A	1.17792	162	0.0012836	7500	0.585744	1.17792	162	-0.159518
SLC4A11__none	solute carrier family 4 member 11	N/A	sodium ion transport|bicarbonate transport|proton transport|cellular cation homeostasis|borate transmembrane transport|sodium ion transmembrane transport|fluid transport|borate transport|	N/A	0.787934	90	0.0012836	7500	0.49907	0.787934	90	-0.156384
GAPDH__none	glyceraldehyde-3-phosphate dehydrogenase	N/A	microtubule cytoskeleton organization|carbohydrate metabolic process|glucose metabolic process|gluconeogenesis|glycolytic process|glycolytic process|negative regulation of translation|negative regulation of translation|peptidyl-cysteine S-trans-nitrosylation|small molecule metabolic process|protein stabilization|neuron apoptotic process|oxidation-reduction process|cellular response to interferon-…	N/A	-0.99452	180	0.0012836	7500	-0.662341	-0.99452	180	-0.154116
COQ2__none	coenzyme Q2, polyprenyltransferase	N/A	glycerol metabolic process|ubiquinone biosynthetic process|ubiquinone biosynthetic process|ubiquinone biosynthetic process|cell death|isoprenoid biosynthetic process|small molecule metabolic process|	N/A	-1.62521	90	0.0012836	7500	-1.48722	-1.62521	90	-0.152425
HK2__none	hexokinase 2	N/A	cellular glucose homeostasis|carbohydrate metabolic process|glucose metabolic process|glycolytic process|lactation|apoptotic mitochondrial changes|hexose transport|glucose transport|small molecule metabolic process|regulation of glucose import|carbohydrate phosphorylation|glucose 6-phosphate metabolic process|transmembrane transport|	N/A	-8.89764	90	0.0012836	7500	-9.30069	-8.89764	90	-0.152201
POTEI__none	POTE ankyrin domain family member I	N/A	retina homeostasis|	N/A	-0.198281	90	0.0012836	7500	0.05531	-0.198281	90	-0.148629
HSD17B10__none	hydroxysteroid 17-beta dehydrogenase 10	N/A	lipid metabolic process|tRNA processing|branched-chain amino acid catabolic process|cellular nitrogen compound metabolic process|small molecule metabolic process|oxidation-reduction process|	N/A	-3.94426	90	0.0012836	7500	-4.02793	-3.94426	90	-0.146924
COPB2__none	coatomer protein complex subunit beta 2	N/A	intracellular protein transport|retrograde vesicle-mediated transport, Golgi to ER|intra-Golgi vesicle-mediated transport|COPI coating of Golgi vesicle|membrane organization|	N/A	0.810123	85	0.0012836	7500	0.955827	0.810123	85	-0.145367
SPTLC2__none	serine palmitoyltransferase long chain base subunit 2	N/A	sphingolipid metabolic process|sphingomyelin biosynthetic process|sphingolipid biosynthetic process|small molecule metabolic process|sphinganine biosynthetic process|sphingosine biosynthetic process|ceramide biosynthetic process|	N/A	0.444578	90	0.0012836	7500	0.561343	0.444578	90	-0.144448
HDAC3__none	histone deacetylase 3	N/A	negative regulation of transcription from RNA polymerase II promoter|negative regulation of transcription from RNA polymerase II promoter|transcription, DNA-templated|protein deacetylation|Notch signaling pathway|regulation of mitotic cell cycle|chromatin modification|circadian regulation of gene expression|regulation of multicellular organism growth|negative regulation of apoptotic process|cellu…	N/A	1.67428	90	0.0012836	7500	1.88414	1.67428	90	-0.142921
NBPF1__none	NBPF member 1	N/A	N/A	N/A	0.292837	54	0.0012836	7500	0.457257	0.292837	54	-0.139982
PSMC2__none	proteasome 26S subunit, ATPase 2	N/A	G1/S transition of mitotic cell cycle|protein polyubiquitination|mitotic cell cycle|osteoblast differentiation|antigen processing and presentation of peptide antigen via MHC class I|antigen processing and presentation of exogenous peptide antigen via MHC class I, TAP-dependent|ATP catabolic process|ubiquitin-dependent protein catabolic process|regulation of cellular amino acid metabolic process|a…	N/A	-3.34216	90	0.0012836	7500	-3.35065	-3.34216	90	-0.139458
SF3A2__none	splicing factor 3a subunit 2	N/A	mRNA 3'-splice site recognition|mRNA splicing, via spliceosome|mRNA splicing, via spliceosome|mRNA processing|RNA splicing|gene expression|	N/A	-0.412274	166	0.0012836	7500	-0.410215	-0.412274	166	-0.138688
PABPN1__none	poly(A) binding protein nuclear 1	N/A	mRNA splicing, via spliceosome|transcription from RNA polymerase II promoter|termination of RNA polymerase II transcription|RNA processing|muscle contraction|RNA splicing|gene expression|poly(A)+ mRNA export from nucleus|modulation by virus of host morphology or physiology|modulation by virus of host process|viral life cycle|mRNA 3'-end processing|modification by virus of host mRNA processing|	N/A	0.333209	90	0.0012836	7500	0.479345	0.333209	90	-0.137265
PSMC4__none	proteasome 26S subunit, ATPase 4	N/A	G1/S transition of mitotic cell cycle|protein polyubiquitination|mitotic cell cycle|blastocyst development|antigen processing and presentation of peptide antigen via MHC class I|antigen processing and presentation of exogenous peptide antigen via MHC class I, TAP-dependent|ATP catabolic process|proteolysis|regulation of cellular amino acid metabolic process|apoptotic process|DNA damage response, …	N/A	-1.38842	86	0.0012836	7500	-1.25084	-1.38842	86	-0.137
TRNAU1AP__none	tRNA selenocysteine 1 associated protein 1	N/A	selenocysteine incorporation|	N/A	-4.42923	72	0.0012836	7500	-4.90491	-4.42923	72	-0.135749
LYZL4__METTL16	lysozyme like 4	methyltransferase like 16	cell wall macromolecule catabolic process|	methylation|	0.0841443	90	-7.60341	3007	-7.94144	-7.93189	35	-0.135044
ZNF843__none	zinc finger protein 843	N/A	N/A	N/A	0.0479605	72	0.0012836	7500	0.294682	0.0479605	72	-0.134722
PSMC6__none	proteasome 26S subunit, ATPase 6	N/A	G1/S transition of mitotic cell cycle|protein polyubiquitination|mitotic cell cycle|antigen processing and presentation of peptide antigen via MHC class I|antigen processing and presentation of exogenous peptide antigen via MHC class I, TAP-dependent|ATP catabolic process|ubiquitin-dependent protein catabolic process|regulation of cellular amino acid metabolic process|apoptotic process|DNA damage…	N/A	-2.43612	88	0.0012836	7500	-2.65668	-2.43612	88	-0.132818
MYC__none	MYC proto-oncogene, bHLH transcription factor	N/A	negative regulation of transcription from RNA polymerase II promoter|MAPK cascade|branching involved in ureteric bud morphogenesis|positive regulation of mesenchymal cell proliferation|energy reserve metabolic process|chromatin remodeling|transcription, DNA-templated|transcription initiation from RNA polymerase II promoter|cellular iron ion homeostasis|cellular response to DNA damage stimulus|cel…	N/A	-0.350299	90	0.0012836	7500	-0.343376	-0.350299	90	-0.131219
METTL16__UGCG	methyltransferase like 16	UDP-glucose ceramide glucosyltransferase	methylation|	sphingolipid metabolic process|glucosylceramide biosynthetic process|glycosphingolipid metabolic process|glycosphingolipid biosynthetic process|epidermis development|small molecule metabolic process|	-7.60341	3007	-0.0849997	90	-7.95118	-7.55095	35	-0.129659
TOPBP1__none	topoisomerase (DNA) II binding protein 1	N/A	DNA metabolic process|DNA repair|cellular response to DNA damage stimulus|response to ionizing radiation|	N/A	-0.640708	87	0.0012836	7500	-0.653806	-0.640708	87	-0.128887
GAPVD1__none	GTPase activating protein and VPS9 domains 1	N/A	endocytosis|signal transduction|positive regulation of GTPase activity|positive regulation of GTPase activity|regulation of small GTPase mediated signal transduction|regulation of protein transport|	N/A	2.1422	90	0.0012836	7500	2.02104	2.1422	90	-0.12823
HNRNPR__none	heterogeneous nuclear ribonucleoprotein R	N/A	mRNA splicing, via spliceosome|mRNA splicing, via spliceosome|mRNA processing|RNA splicing|gene expression|	N/A	0.809197	90	0.0012836	7500	0.864146	0.809197	90	-0.126223
PPA1__none	pyrophosphatase (inorganic) 1	N/A	tRNA aminoacylation for protein translation|phosphate-containing compound metabolic process|gene expression|diphosphate metabolic process|	N/A	0.519659	90	0.0012836	7500	0.539202	0.519659	90	-0.124741
MTMR9__none	myotubularin related protein 9	N/A	dephosphorylation|regulation of catalytic activity|	N/A	-3.89377	90	0.0012836	7500	-3.80995	-3.89377	90	-0.123335
RPL36A-HNRNPH2__none	RPL36A-HNRNPH2 readthrough	N/A	N/A	N/A	-4.28057	90	0.0012836	7500	-4.32677	-4.28057	90	-0.122731
METTL16__PPP1R21	methyltransferase like 16	protein phosphatase 1 regulatory subunit 21	methylation|	N/A	-7.60341	3007	0.560109	72	-7.15625	-6.68249	28	-0.122628
ATP6V0C__none	ATPase H+ transporting V0 subunit c	N/A	cellular iron ion homeostasis|insulin receptor signaling pathway|ATP hydrolysis coupled proton transport|proton transport|viral process|positive regulation of Wnt signaling pathway|transferrin transport|interaction with host|transmembrane transport|phagosome maturation|	N/A	2.73564	90	0.0012836	7500	2.79675	2.73564	90	-0.121234
ZDHHC16__none	zinc finger DHHC-type containing 16	N/A	apoptotic process|protein palmitoylation|	N/A	1.18161	90	0.0012836	7500	1.25957	1.18161	90	-0.120296
HSD17B12__none	hydroxysteroid 17-beta dehydrogenase 12	N/A	fatty acid biosynthetic process|estrogen biosynthetic process|positive regulation of cell-substrate adhesion|triglyceride biosynthetic process|extracellular matrix organization|long-chain fatty-acyl-CoA biosynthetic process|cellular lipid metabolic process|small molecule metabolic process|oxidation-reduction process|	N/A	1.61088	90	0.0012836	7500	1.58275	1.61088	90	-0.118734
RPP14__none	hydroxyacyl-thioester dehydratase type 2, mitochondrial	N/A	N/A	N/A	-6.16388	90	0.0012836	7500	-6.32403	-6.16388	90	-0.118684
RPS27A__none	ribosomal protein S27a	N/A	G1/S transition of mitotic cell cycle|G2/M transition of mitotic cell cycle|negative regulation of transcription from RNA polymerase II promoter|nuclear-transcribed mRNA catabolic process, nonsense-mediated decay|activation of MAPK activity|protein polyubiquitination|mitotic cell cycle|toll-like receptor signaling pathway|antigen processing and presentation of peptide antigen via MHC class I|anti…	N/A	-5.32001	90	0.0012836	7500	-4.79868	-5.32001	90	-0.11839
CINP__none	cyclin dependent kinase 2 interacting protein	N/A	DNA replication|DNA repair|cell cycle|cell division|	N/A	-6.13462	90	0.0012836	7500	-6.13351	-6.13462	90	-0.117195
RPS4X__none	ribosomal protein S4, X-linked	N/A	nuclear-transcribed mRNA catabolic process, nonsense-mediated decay|translation|translation|translation|translational initiation|translational elongation|translational termination|SRP-dependent cotranslational protein targeting to membrane|multicellular organismal development|positive regulation of cell proliferation|gene expression|viral process|RNA metabolic process|mRNA metabolic process|viral…	N/A	-6.83675	89	0.0012836	7500	-7.69276	-6.83675	89	-0.115584
METTL16__PRR23C	methyltransferase like 16	proline rich 23C	methylation|	N/A	-7.60341	3007	0.105938	72	-7.72437	-7.07126	28	-0.115103
TUFM__none	Tu translation elongation factor, mitochondrial	N/A	GTP catabolic process|translational elongation|	N/A	-2.00674	90	0.0012836	7500	-2.63034	-2.00674	90	-0.1144
FBXL5__none	F-box and leucine rich repeat protein 5	N/A	protein ubiquitination|protein ubiquitination|protein ubiquitination|SCF-dependent proteasomal ubiquitin-dependent protein catabolic process|iron ion homeostasis|iron ion homeostasis|	N/A	0.349396	162	0.0012836	7500	0.274694	0.349396	162	-0.114051
THAP11__none	THAP domain containing 11	N/A	transcription, DNA-templated|regulation of transcription, DNA-templated|	N/A	-1.4274	72	0.0012836	7500	-1.32103	-1.4274	72	-0.113572
UQCR10__none	ubiquinol-cytochrome c reductase, complex III subunit X	N/A	mitochondrial electron transport, ubiquinol to cytochrome c|respiratory electron transport chain|cellular metabolic process|small molecule metabolic process|hydrogen ion transmembrane transport|	N/A	-0.141677	90	0.0012836	7500	-0.124698	-0.141677	90	-0.112936
EEFSEC__none	eukaryotic elongation factor, selenocysteine-tRNA specific	N/A	selenocysteine incorporation|GTP catabolic process|	N/A	-0.960426	90	0.0012836	7500	-0.736057	-0.960426	90	-0.112574
TFAP4__none	transcription factor AP-4	N/A	transcription from RNA polymerase II promoter|protein complex assembly|DNA damage response, signal transduction by p53 class mediator resulting in transcription of p21 class mediator|negative regulation of cell proliferation|positive regulation of apoptotic process|negative regulation of DNA binding|negative regulation by host of viral transcription|negative regulation by host of viral transcript…	N/A	-1.63015	90	0.0012836	7500	-1.76114	-1.63015	90	-0.112056
FARSA__none	phenylalanyl-tRNA synthetase alpha subunit	N/A	tRNA aminoacylation for protein translation|phenylalanyl-tRNA aminoacylation|gene expression|	N/A	-4.82335	90	0.0012836	7500	-4.495	-4.82335	90	-0.112045
GDI2__METTL16	GDP dissociation inhibitor 2	methyltransferase like 16	signal transduction|small GTPase mediated signal transduction|protein transport|positive regulation of Rab GTPase activity|regulation of small GTPase mediated signal transduction|	methylation|	0.909743	180	-7.60341	3007	-6.06232	-6.41854	70	-0.109222
DNAJC2__none	DnaJ heat shock protein family (Hsp40) member C2	N/A	DNA replication|transcription, DNA-templated|chromatin modification|negative regulation of cell growth|positive regulation of transcription, DNA-templated|'de novo' cotranslational protein folding|negative regulation of DNA biosynthetic process|	N/A	-1.783	90	0.0012836	7500	-1.8804	-1.783	90	-0.109215
ZFX__none	zinc finger protein, X-linked	N/A	ovarian follicle development|transcription, DNA-templated|regulation of transcription, DNA-templated|spermatogenesis|fertilization|embryo development|post-embryonic development|death|multicellular organism growth|oocyte development|homeostasis of number of cells|parental behavior|	N/A	1.38266	90	0.0012836	7500	1.44645	1.38266	90	-0.108953
WRB__none	tryptophan rich basic protein	N/A	tail-anchored membrane protein insertion into ER membrane|	N/A	-0.281965	67	0.0012836	7500	-0.27317	-0.281965	67	-0.108445
CTU2__none	cytosolic thiouridylase subunit 2	N/A	tRNA wobble uridine modification|protein urmylation|tRNA thio-modification|	N/A	-0.0331796	89	0.0012836	7500	-0.0327399	-0.0331796	89	-0.107677
ASXL1__none	additional sex combs like 1, transcriptional regulator	N/A	negative regulation of transcription from RNA polymerase II promoter|transcription, DNA-templated|response to retinoic acid|negative regulation of peroxisome proliferator activated receptor signaling pathway|monoubiquitinated histone H2A deubiquitination|negative regulation of fat cell differentiation|positive regulation of transcription from RNA polymerase II promoter|positive regulation of reti…	N/A	0.712923	90	0.0012836	7500	0.631831	0.712923	90	-0.107533
INO80__none	INO80 complex subunit	N/A	mitotic sister chromatid segregation|double-strand break repair via homologous recombination|ATP catabolic process|double-strand break repair|chromatin remodeling|positive regulation of nuclear cell cycle DNA replication|positive regulation of cell growth|DNA duplex unwinding|cellular response to UV|positive regulation of transcription from RNA polymerase II promoter|spindle assembly|UV-damage ex…	N/A	-4.55677	90	0.0012836	7500	-5.2571	-4.55677	90	-0.107332
KRR1__none	KRR1, small subunit processome component homolog	N/A	rRNA processing|	N/A	-9.25071	90	0.0012836	7500	-9.47738	-9.25071	90	-0.106423
IDH3A__none	isocitrate dehydrogenase 3 (NAD(+)) alpha	N/A	carbohydrate metabolic process|tricarboxylic acid cycle|cellular metabolic process|small molecule metabolic process|	N/A	0.143167	180	0.0012836	7500	0.243006	0.143167	180	-0.10621
LIN52__none	lin-52 DREAM MuvB core complex component	N/A	G2/M transition of mitotic cell cycle|mitotic cell cycle|transcription, DNA-templated|regulation of cell cycle|	N/A	-0.488358	90	0.0012836	7500	-0.649182	-0.488358	90	-0.10601
METTL16__TSEN54	methyltransferase like 16	tRNA splicing endonuclease subunit 54	methylation|	tRNA splicing, via endonucleolytic cleavage and ligation|mRNA processing|	-7.60341	3007	-0.47552	72	-8.21995	-8.18077	28	-0.103037
ADIPOR2__none	adiponectin receptor 2	N/A	heart development|female pregnancy|response to nutrient|hormone-mediated signaling pathway|fatty acid oxidation|negative regulation of cell growth|adiponectin-activated signaling pathway|positive regulation of glucose import|	N/A	-1.38352	72	0.0012836	7500	-1.33065	-1.38352	72	-0.102892
ZMAT5__none	zinc finger matrin-type 5	N/A	mRNA processing|RNA splicing|	N/A	-3.4163	90	0.0012836	7500	-3.09367	-3.4163	90	-0.100822
NDUFAF6__none	NADH:ubiquinone oxidoreductase complex assembly factor 6	N/A	biosynthetic process|mitochondrial respiratory chain complex I assembly|	N/A	-0.825628	86	0.0012836	7500	-0.855206	-0.825628	86	-0.100791
TRAPPC8__none	trafficking protein particle complex 8	N/A	vesicle-mediated transport|	N/A	-0.784422	90	0.0012836	7500	-0.857547	-0.784422	90	-0.100556
SETD5__none	SET domain containing 5	N/A	N/A	N/A	1.67723	71	0.0012836	7500	1.36766	1.67723	71	-0.100311
SPATA5L1__none	spermatogenesis associated 5 like 1	N/A	metabolic process|	N/A	-1.51882	72	0.0012836	7500	-1.49737	-1.51882	72	-0.0982521
EP300__METTL16	E1A binding protein p300	methyltransferase like 16	G2/M transition of mitotic cell cycle|negative regulation of transcription from RNA polymerase II promoter|mitotic cell cycle|response to hypoxia|somitogenesis|liver development|positive regulation of protein phosphorylation|chromatin organization|transcription, DNA-templated|regulation of transcription, DNA-templated|internal protein amino acid acetylation|apoptotic process|Notch signaling pathw…	methylation|	-0.500518	90	-7.60341	3007	-8.43095	-8.27695	35	-0.0981284
USP9X__none	ubiquitin specific peptidase 9, X-linked	N/A	negative regulation of transcription from RNA polymerase II promoter|neuron migration|transcription, DNA-templated|transcription initiation from RNA polymerase II promoter|ubiquitin-dependent protein catabolic process|chromosome segregation|mitotic nuclear division|transforming growth factor beta receptor signaling pathway|transforming growth factor beta receptor signaling pathway|female gamete g…	N/A	0.0890946	90	0.0012836	7500	0.109088	0.0890946	90	-0.0977226
EXOC5__none	exocyst complex component 5	N/A	exocytosis|post-Golgi vesicle-mediated transport|protein transport|cellular protein metabolic process|vesicle docking|membrane organization|	N/A	-0.239353	90	0.0012836	7500	-0.110489	-0.239353	90	-0.0975223
METTL16__NOP9	methyltransferase like 16	NOP9 nucleolar protein	methylation|	biological_process|	-7.60341	3007	-0.175352	72	-8.27817	-7.8918	28	-0.0972817
SMC1A__none	structural maintenance of chromosomes 1A	N/A	mitotic sister chromatid segregation|mitotic cell cycle|mRNA splicing, via spliceosome|DNA repair|mitotic spindle organization|sister chromatid cohesion|mitotic sister chromatid cohesion|mitotic cell cycle checkpoint|meiotic nuclear division|RNA splicing|response to radiation|gene expression|stem cell maintenance|negative regulation of DNA endoreduplication|signal transduction in response to DNA …	N/A	-7.57944	90	0.0012836	7500	-7.86538	-7.57944	90	-0.096452
TNPO1__none	transportin 1	N/A	protein import into nucleus, translocation|gene expression|viral process|RNA metabolic process|mRNA metabolic process|	N/A	1.40206	90	0.0012836	7500	1.46678	1.40206	90	-0.0950313
LTV1__none	LTV1 ribosome biogenesis factor	N/A	N/A	N/A	-10.2959	90	0.0012836	7500	-11.2803	-10.2959	90	-0.0936924
SLC38A2__none	solute carrier family 38 member 2	N/A	amino acid transmembrane transport|ion transport|sodium ion transport|amino acid transport|synaptic transmission|neurotransmitter secretion|glutamate secretion|transmembrane transport|	N/A	-0.766068	90	0.0012836	7500	-0.663805	-0.766068	90	-0.0930228
ZFR__none	zinc finger RNA binding protein	N/A	multicellular organismal development|	N/A	-1.13598	90	0.0012836	7500	-1.08755	-1.13598	90	-0.0928319
MBTD1__none	mbt domain containing 1	N/A	transcription, DNA-templated|regulation of transcription, DNA-templated|chromatin modification|embryonic skeletal system development|	N/A	0.348192	90	0.0012836	7500	0.378531	0.348192	90	-0.0905094
VPS26A__none	VPS26, retromer complex component A	N/A	protein transport|retrograde transport, endosome to Golgi|	N/A	-1.02251	90	0.0012836	7500	-1.01361	-1.02251	90	-0.0899318
SUZ12__none	SUZ12 polycomb repressive complex 2 subunit	N/A	negative regulation of transcription from RNA polymerase II promoter|transcription, DNA-templated|positive regulation of cell proliferation|histone methylation|histone ubiquitination|negative regulation of cell differentiation|	N/A	-2.04596	90	0.0012836	7500	-2.13601	-2.04596	90	-0.0870161
YAE1D1__none	Yae1 domain containing 1	N/A	N/A	N/A	-6.6871	90	0.0012836	7500	-6.44162	-6.6871	90	-0.0859649
NCOA4__none	nuclear receptor coactivator 4	N/A	transcription, DNA-templated|male gonad development|response to hormone|androgen receptor signaling pathway|positive regulation of transcription, DNA-templated|	N/A	0.209342	90	0.0012836	7500	0.236811	0.209342	90	-0.0854548
ATP5SL__none	ATP5S like	N/A	N/A	N/A	-1.17314	90	0.0012836	7500	-1.1537	-1.17314	90	-0.0849107
DNM2__none	dynamin 2	N/A	G2/M transition of mitotic cell cycle|GTP catabolic process|GTP catabolic process|GTP catabolic process|regulation of transcription, DNA-templated|post-Golgi vesicle-mediated transport|endocytosis|signal transduction|cell death|antigen processing and presentation of exogenous peptide antigen via MHC class II|receptor internalization|transferrin transport|positive regulation of apoptotic process|s…	N/A	6.28411	62	0.0012836	7500	6.54622	6.28411	62	-0.0830441
TAF6L__none	TATA-box binding protein associated factor 6 like	N/A	chromatin organization|chromatin remodeling|DNA-templated transcription, initiation|regulation of transcription from RNA polymerase II promoter|histone H3 acetylation|regulation of sequence-specific DNA binding transcription factor activity|	N/A	-6.09029	90	0.0012836	7500	-5.70502	-6.09029	90	-0.081133
WIZ__none	widely interspaced zinc finger motifs	N/A	positive regulation of nuclear cell cycle DNA replication|protein stabilization|protein heterotrimerization|	N/A	-2.08721	72	0.0012836	7500	-2.16088	-2.08721	72	-0.0803803
SLC4A7__none	solute carrier family 4 member 7	N/A	ion transport|bicarbonate transport|bicarbonate transport|cochlear nucleus development|sodium ion transmembrane transport|retinal cell programmed cell death|transmembrane transport|auditory receptor cell development|retina vasculature morphogenesis in camera-type eye|	N/A	-0.929132	90	0.0012836	7500	-0.93373	-0.929132	90	-0.0794249
C18orf21__none	chromosome 18 open reading frame 21	N/A	N/A	N/A	-3.37924	72	0.0012836	7500	-3.30965	-3.37924	72	-0.0791177
SOS1__none	SOS Ras/Rac guanine nucleotide exchange factor 1	N/A	signal transduction|epidermal growth factor receptor signaling pathway|small GTPase mediated signal transduction|Ras protein signal transduction|axon guidance|blood coagulation|insulin receptor signaling pathway|fibroblast growth factor receptor signaling pathway|platelet activation|positive regulation of Ras GTPase activity|positive regulation of Ras GTPase activity|positive regulation of Rho GT…	N/A	0.61097	87	0.0012836	7500	0.631892	0.61097	87	-0.0790326
AGFG1__none	ArfGAP with FG repeats 1	N/A	mRNA export from nucleus|multicellular organismal development|spermatogenesis|cell differentiation|regulation of ARF GTPase activity|positive regulation of GTPase activity|	N/A	2.03847	90	0.0012836	7500	2.28795	2.03847	90	-0.0785915
UBE2G2__none	ubiquitin conjugating enzyme E2 G2	N/A	ubiquitin-dependent protein catabolic process|protein N-linked glycosylation via asparagine|ER-associated ubiquitin-dependent protein catabolic process|protein K48-linked ubiquitination|	N/A	0.769154	90	0.0012836	7500	0.71362	0.769154	90	-0.0780407
RPS29__none	ribosomal protein S29	N/A	nuclear-transcribed mRNA catabolic process, nonsense-mediated decay|translation|translation|translational initiation|translational elongation|translational termination|SRP-dependent cotranslational protein targeting to membrane|gene expression|viral process|RNA metabolic process|mRNA metabolic process|viral life cycle|viral transcription|cellular protein metabolic process|	N/A	-1.30098	180	0.0012836	7500	-1.20505	-1.30098	180	-0.0774943
EARS2__none	glutamyl-tRNA synthetase 2, mitochondrial	N/A	tRNA aminoacylation for protein translation|glutamyl-tRNA aminoacylation|gene expression|tRNA aminoacylation for mitochondrial protein translation|	N/A	-0.95706	90	0.0012836	7500	-0.879399	-0.95706	90	-0.0758336
FRYL__none	FRY like transcription coactivator	N/A	transcription, DNA-templated|regulation of transcription, DNA-templated|	N/A	0.942154	90	0.0012836	7500	1.0175	0.942154	90	-0.0743831
PSMA5__none	proteasome subunit alpha 5	N/A	G1/S transition of mitotic cell cycle|protein polyubiquitination|mitotic cell cycle|antigen processing and presentation of peptide antigen via MHC class I|antigen processing and presentation of exogenous peptide antigen via MHC class I, TAP-dependent|regulation of cellular amino acid metabolic process|apoptotic process|DNA damage response, signal transduction by p53 class mediator resulting in ce…	N/A	-3.40368	88	0.0012836	7500	-3.28799	-3.40368	88	-0.0730461
SLC35A5__none	solute carrier family 35 member A5	N/A	carbohydrate transport|nucleotide-sugar transport|proton transport|nucleotide transmembrane transport|	N/A	-0.217836	90	0.0012836	7500	-0.271779	-0.217836	90	-0.0724777
VPS45__none	vacuolar protein sorting 45 homolog	N/A	intracellular protein transport|vesicle docking involved in exocytosis|blood coagulation|	N/A	1.72342	90	0.0012836	7500	1.82105	1.72342	90	-0.0721093
CCND3__none	cyclin D3	N/A	positive regulation of protein phosphorylation|cell cycle|signal transduction|T cell proliferation|positive regulation of cyclin-dependent protein serine/threonine kinase activity|cell division|	N/A	0.937487	86	0.0012836	7500	0.925349	0.937487	86	-0.0716453
TGFBRAP1__none	transforming growth factor beta receptor associated protein 1	N/A	regulation of transcription, DNA-templated|intracellular protein transport|signal transduction|transforming growth factor beta receptor signaling pathway|vesicle-mediated transport|regulation of catalytic activity|	N/A	1.19955	90	0.0012836	7500	1.45311	1.19955	90	-0.0706049
RAB7A__none	RAB7A, member RAS oncogene family	N/A	GTP catabolic process|GTP catabolic process|protein targeting to lysosome|endocytosis|epidermal growth factor catabolic process|small GTPase mediated signal transduction|cell death|endosome to lysosome transport|protein transport|antigen processing and presentation of exogenous peptide antigen via MHC class II|early endosome to late endosome transport|bone resorption|phagosome maturation|phagosom…	N/A	-2.20702	90	0.0012836	7500	-1.38993	-2.20702	90	-0.0690751
TBC1D13__none	TBC1 domain family member 13	N/A	positive regulation of Rab GTPase activity|	N/A	-1.14398	88	0.0012836	7500	-1.27088	-1.14398	88	-0.0680913
DPM1__none	dolichyl-phosphate mannosyltransferase subunit 1, catalytic	N/A	dolichol-linked oligosaccharide biosynthetic process|C-terminal protein lipidation|GPI anchor biosynthetic process|protein N-linked glycosylation via asparagine|dolichol metabolic process|GDP-mannose metabolic process|protein mannosylation|protein O-linked mannosylation|post-translational protein modification|cellular protein metabolic process|	N/A	0.301079	89	0.0012836	7500	0.211165	0.301079	89	-0.0680541
TOMM20__none	translocase of outer mitochondrial membrane 20	N/A	protein targeting to mitochondrion|protein targeting to mitochondrion|cellular protein metabolic process|protein transmembrane transport|	N/A	-1.89416	88	0.0012836	7500	-1.66488	-1.89416	88	-0.068007
EIF1AX__none	eukaryotic translation initiation factor 1A, X-linked	N/A	translation|translational initiation|gene expression|cellular protein metabolic process|	N/A	-3.78741	90	0.0012836	7500	-3.61163	-3.78741	90	-0.065916
NOSIP__none	nitric oxide synthase interacting protein	N/A	negative regulation of catalytic activity|small molecule metabolic process|nitric oxide metabolic process|regulation of nitric-oxide synthase activity|negative regulation of nitric-oxide synthase activity|	N/A	-0.405345	90	0.0012836	7500	-0.395267	-0.405345	90	-0.0652781
DNAJC8__none	DnaJ heat shock protein family (Hsp40) member C8	N/A	mRNA splicing, via spliceosome|RNA splicing|gene expression|	N/A	1.40065	90	0.0012836	7500	0.77774	1.40065	90	-0.06324
SUPT7L__none	SPT7 like, STAGA complex gamma subunit	N/A	chromatin organization|transcription, DNA-templated|regulation of transcription, DNA-templated|histone H3 acetylation|maintenance of protein location in nucleus|	N/A	-2.35897	72	0.0012836	7500	-2.07987	-2.35897	72	-0.0616888
VPS35__none	VPS35, retromer complex component	N/A	cell death|protein transport|retrograde transport, endosome to Golgi|	N/A	-6.49909	90	0.0012836	7500	-6.44628	-6.49909	90	-0.0600079
ATIC__none	5-aminoimidazole-4-carboxamide ribonucleotide formyltransferase/IMP cyclohydrolase	N/A	brainstem development|nucleobase-containing compound metabolic process|purine nucleobase metabolic process|'de novo' IMP biosynthetic process|nucleoside metabolic process|purine ribonucleoside monophosphate biosynthetic process|response to inorganic substance|cerebellum development|cerebral cortex development|organ regeneration|small molecule metabolic process|dihydrofolate metabolic process|tetr…	N/A	-0.787	90	0.0012836	7500	-0.247466	-0.787	90	-0.0585723
THOC6__none	THO complex 6	N/A	mRNA processing|mRNA export from nucleus|apoptotic process|central nervous system development|RNA splicing|negative regulation of apoptotic process|viral mRNA export from host cell nucleus|	N/A	-1.51559	90	0.0012836	7500	-1.4867	-1.51559	90	-0.0584699
C15orf57__METTL16	chromosome 15 open reading frame 57	methyltransferase like 16	N/A	methylation|	4.6569	90	-7.60341	3007	-3.20791	-3.22297	35	-0.0578865
PCF11__none	PCF11 cleavage and polyadenylation factor subunit	N/A	mRNA splicing, via spliceosome|transcription from RNA polymerase II promoter|termination of RNA polymerase II transcription|mRNA cleavage|RNA splicing|gene expression|mRNA 3'-end processing|	N/A	-3.14562	90	0.0012836	7500	-3.51356	-3.14562	90	-0.056592
EMC2__none	ER membrane protein complex subunit 2	N/A	N/A	N/A	1.77243	90	0.0012836	7500	1.71461	1.77243	90	-0.0561275
TAF9__none	TATA-box binding protein associated factor 9	N/A	chromatin organization|transcription from RNA polymerase II promoter|transcription initiation from RNA polymerase II promoter|transcription elongation from RNA polymerase II promoter|cellular response to DNA damage stimulus|gene expression|viral process|positive regulation of cell growth|negative regulation of proteasomal ubiquitin-dependent protein catabolic process|negative regulation of apopto…	N/A	-2.15458	90	0.0012836	7500	-2.23075	-2.15458	90	-0.0558748
NUBPL__none	nucleotide binding protein like	N/A	mitochondrial respiratory chain complex I assembly|mitochondrion morphogenesis|	N/A	-0.843368	90	0.0012836	7500	-0.925286	-0.843368	90	-0.054953
AP2S1__none	adaptor related protein complex 2 sigma 1 subunit	N/A	intracellular protein transport|endocytosis|epidermal growth factor receptor signaling pathway|synaptic transmission|axon guidance|viral process|antigen processing and presentation of exogenous peptide antigen via MHC class II|regulation of endocytosis|negative regulation of epidermal growth factor receptor signaling pathway|neurotrophin TRK receptor signaling pathway|clathrin coat assembly|regul…	N/A	2.87772	71	0.0012836	7500	5.12472	2.87772	71	-0.0549284
GNB2L1__none	N/A	N/A	N/A	N/A	-6.27627	83	0.0012836	7500	-6.7539	-6.27627	83	-0.0547995
IMP3__none	IMP3, U3 small nucleolar ribonucleoprotein	N/A	rRNA processing|	N/A	-7.72931	90	0.0012836	7500	-7.89361	-7.72931	90	-0.0547619
ATP5B__none	ATP synthase, H+ transporting, mitochondrial F1 complex, beta polypeptide	N/A	angiogenesis|osteoblast differentiation|generation of precursor metabolites and energy|ATP catabolic process|lipid metabolic process|ATP biosynthetic process|negative regulation of cell adhesion involved in substrate-bound cell migration|ATP hydrolysis coupled proton transport|proton transport|respiratory electron transport chain|mitochondrial ATP synthesis coupled proton transport|mitochondrial …	N/A	-3.17777	90	0.0012836	7500	-3.06587	-3.17777	90	-0.0541516
UTP14A__none	UTP14A small subunit processome component	N/A	rRNA processing|	N/A	-8.23162	90	0.0012836	7500	-8.32718	-8.23162	90	-0.0537279
AMBRA1__none	autophagy and beclin 1 regulator 1	N/A	autophagy|negative regulation of cell proliferation|neural tube development|cell differentiation|negative regulation of neuron apoptotic process|	N/A	-2.36424	90	0.0012836	7500	-2.35459	-2.36424	90	-0.0532548
METTL16__MTMR6	methyltransferase like 16	myotubularin related protein 6	methylation|	protein dephosphorylation|phospholipid metabolic process|phosphatidylinositol biosynthetic process|peptidyl-tyrosine dephosphorylation|peptidyl-tyrosine dephosphorylation|small molecule metabolic process|potassium ion transmembrane transport|	-7.60341	3007	-0.476262	90	-8.48838	-7.70917	35	-0.0526409
KAT7__none	lysine acetyltransferase 7	N/A	DNA replication|chromatin organization|transcription, DNA-templated|regulation of transcription, DNA-templated|histone H3 acetylation|histone H4-K5 acetylation|histone H4-K8 acetylation|histone H4-K12 acetylation|	N/A	-0.446581	90	0.0012836	7500	-0.124789	-0.446581	90	-0.0523824
RC3H1__none	ring finger and CCCH-type domains 1	N/A	nuclear-transcribed mRNA catabolic process|regulation of germinal center formation|negative regulation of germinal center formation|posttranscriptional regulation of gene expression|protein ubiquitination|negative regulation of B cell proliferation|cytoplasmic mRNA processing body assembly|regulation of mRNA stability|negative regulation of T-helper cell differentiation|negative regulation of act…	N/A	0.360433	90	0.0012836	7500	0.522348	0.360433	90	-0.0516394
NSUN4__none	NOP2/Sun RNA methyltransferase family member 4	N/A	rRNA processing|methylation|	N/A	-1.56488	90	0.0012836	7500	-2.18743	-1.56488	90	-0.0501056
METTL16__TBC1D13	methyltransferase like 16	TBC1 domain family member 13	methylation|	positive regulation of Rab GTPase activity|	-7.60341	3007	-1.14398	88	-9.06036	-7.75533	34	-0.0490329
ABCE1__none	ATP binding cassette subfamily E member 1	N/A	ATP catabolic process|RNA catabolic process|response to virus|viral process|negative regulation of catalytic activity|	N/A	-7.52251	90	0.0012836	7500	-7.66471	-7.52251	90	-0.0486016
PSMA4__none	proteasome subunit alpha 4	N/A	G1/S transition of mitotic cell cycle|protein polyubiquitination|mitotic cell cycle|antigen processing and presentation of peptide antigen via MHC class I|antigen processing and presentation of exogenous peptide antigen via MHC class I, TAP-dependent|regulation of cellular amino acid metabolic process|apoptotic process|DNA damage response, signal transduction by p53 class mediator resulting in ce…	N/A	-3.54149	88	0.0012836	7500	-3.46422	-3.54149	88	-0.047304
SNAP23__none	synaptosome associated protein 23	N/A	exocytosis|post-Golgi vesicle-mediated transport|vesicle targeting|protein transport|membrane organization|membrane fusion|	N/A	3.69823	90	0.0012836	7500	3.51359	3.69823	90	-0.0465273
PRAME__none	preferentially expressed antigen in melanoma	N/A	transcription, DNA-templated|apoptotic process|positive regulation of cell proliferation|cell differentiation|regulation of growth|negative regulation of apoptotic process|negative regulation of cell differentiation|negative regulation of transcription, DNA-templated|negative regulation of retinoic acid receptor signaling pathway|	N/A	0.130258	90	0.0012836	7500	0.221599	0.130258	90	-0.0462676
SNAI1__none	snail family transcriptional repressor 1	N/A	negative regulation of transcription from RNA polymerase II promoter|negative regulation of transcription from RNA polymerase II promoter|negative regulation of transcription from RNA polymerase II promoter|osteoblast differentiation|mesoderm formation|epithelial to mesenchymal transition|epithelial to mesenchymal transition|positive regulation of epithelial to mesenchymal transition|positive reg…	N/A	-0.812175	90	0.0012836	7500	-0.492311	-0.812175	90	-0.0437389
ANKFY1__none	ankyrin repeat and FYVE domain containing 1	N/A	biological_process|	N/A	1.36391	90	0.0012836	7500	1.14945	1.36391	90	-0.0381652
SETD1A__none	SET domain containing 1A	N/A	transcription, DNA-templated|regulation of transcription, DNA-templated|histone H3-K4 methylation|	N/A	-1.01828	90	0.0012836	7500	-0.937672	-1.01828	90	-0.0372425
METAP1__none	methionyl aminopeptidase 1	N/A	regulation of translation|proteolysis|phototransduction, visible light|rhodopsin mediated signaling pathway|peptidyl-methionine modification|regulation of rhodopsin mediated signaling pathway|N-terminal protein amino acid modification|protein initiator methionine removal|	N/A	0.482911	90	0.0012836	7500	0.563839	0.482911	90	-0.0321844
METTL16__RAB1A	methyltransferase like 16	RAB1A, member RAS oncogene family	methylation|	autophagic vacuole assembly|mitotic cell cycle|GTP catabolic process|ER to Golgi vesicle-mediated transport|endocytosis|autophagy|small GTPase mediated signal transduction|vesicle-mediated transport|cell migration|growth hormone secretion|defense response to bacterium|vesicle transport along microtubule|interleukin-8 secretion|	-7.60341	3007	-0.672486	90	-8.53954	-8.30913	35	-0.0319977
DICER1__none	dicer 1, ribonuclease III	N/A	negative regulation of transcription from RNA polymerase II promoter|angiogenesis|post-embryonic development|zygote asymmetric cell division|gene expression|negative regulation of Schwann cell proliferation|positive regulation of Schwann cell differentiation|stem cell maintenance|spinal cord motor neuron differentiation|nerve development|olfactory bulb interneuron differentiation|cerebral cortex …	N/A	-0.462606	90	0.0012836	7500	-0.347077	-0.462606	90	-0.0313273
SLC31A1__none	solute carrier family 31 member 1	N/A	copper ion transport|copper ion transmembrane transport|transmembrane transport|	N/A	-0.901489	90	0.0012836	7500	-0.873223	-0.901489	90	-0.030061
EFR3A__none	EFR3 homolog A	N/A	N/A	N/A	2.86089	90	0.0012836	7500	3.27496	2.86089	90	-0.0290391
SKP1__none	S-phase kinase associated protein 1	N/A	G1/S transition of mitotic cell cycle|G2/M transition of mitotic cell cycle|mitotic cell cycle|Notch signaling pathway|viral process|protein ubiquitination|anaphase-promoting complex-dependent proteasomal ubiquitin-dependent protein catabolic process|SCF-dependent proteasomal ubiquitin-dependent protein catabolic process|histone H2A monoubiquitination|positive regulation of ubiquitin-protein liga…	N/A	-0.394031	71	0.0012836	7500	-0.472967	-0.394031	71	-0.0287968
BIRC5__none	baculoviral IAP repeat containing 5	N/A	G2/M transition of mitotic cell cycle|mitotic cell cycle|cytokinesis|transcription, DNA-templated|protein phosphorylation|apoptotic process|chromosome segregation|mitotic nuclear division|mitotic nuclear division|positive regulation of cell proliferation|negative regulation of endopeptidase activity|protein complex localization|positive regulation of exit from mitosis|spindle checkpoint|negative …	N/A	-1.12863	68	0.0012836	7500	-0.933976	-1.12863	68	-0.0287712
MRPS9__none	mitochondrial ribosomal protein S9	N/A	translation|DNA damage response, detection of DNA damage|peptide biosynthetic process|	N/A	-3.87264	90	0.0012836	7500	-3.80597	-3.87264	90	-0.0287561
INTS8__none	integrator complex subunit 8	N/A	snRNA processing|	N/A	-1.02092	90	0.0012836	7500	-0.941494	-1.02092	90	-0.0286076
ELP6__none	elongator acetyltransferase complex subunit 6	N/A	chromatin organization|transcription, DNA-templated|regulation of transcription, DNA-templated|biological_process|positive regulation of cell migration|	N/A	-0.194885	90	0.0012836	7500	-0.215989	-0.194885	90	-0.0266687
METTL16__POTEI	methyltransferase like 16	POTE ankyrin domain family member I	methylation|	retina homeostasis|	-7.60341	3007	-0.198281	90	-8.03629	-7.89598	35	-0.0264537
MRPL52__none	mitochondrial ribosomal protein L52	N/A	translation|	N/A	-2.98702	72	0.0012836	7500	-2.78187	-2.98702	72	-0.0262774
EXOC4__none	exocyst complex component 4	N/A	vesicle docking involved in exocytosis|protein transport|cellular protein metabolic process|membrane organization|	N/A	1.54991	89	0.0012836	7500	1.51171	1.54991	89	-0.0261585
FDXR__METTL16	ferredoxin reductase	methyltransferase like 16	generation of precursor metabolites and energy|steroid biosynthetic process|cholesterol metabolic process|small molecule metabolic process|oxidation-reduction process|NADPH oxidation|	methylation|	-0.448164	90	-7.60341	3007	-8.29144	-7.99	35	-0.0259994
TMEM261__none	transmembrane protein 261	N/A	N/A	N/A	-1.11264	90	0.0012836	7500	-1.10439	-1.11264	90	-0.0253418
CARS2__none	cysteinyl-tRNA synthetase 2, mitochondrial (putative)	N/A	tRNA aminoacylation for protein translation|cysteinyl-tRNA aminoacylation|gene expression|	N/A	-2.03488	90	0.0012836	7500	-2.15452	-2.03488	90	-0.024399
ASCC3__none	activating signal cointegrator 1 complex subunit 3	N/A	DNA dealkylation involved in DNA repair|transcription, DNA-templated|regulation of transcription, DNA-templated|cell proliferation|DNA duplex unwinding|	N/A	-7.84935	90	0.0012836	7500	-7.83975	-7.84935	90	-0.0225436
STUB1__none	STIP1 homology and U-box containing protein 1	N/A	protein polyubiquitination|protein polyubiquitination|DNA repair|ubiquitin-dependent protein catabolic process|misfolded or incompletely synthesized protein catabolic process|transforming growth factor beta receptor signaling pathway|negative regulation of transforming growth factor beta receptor signaling pathway|ubiquitin-dependent SMAD protein catabolic process|positive regulation of protein u…	N/A	0.97045	72	0.0012836	7500	1.14549	0.97045	72	-0.0223411
MFN2__none	mitofusin 2	N/A	blastocyst formation|GTP catabolic process|protein targeting to mitochondrion|mitochondrial membrane organization|blood coagulation|mitochondrial fusion|mitochondrial fusion|mitochondrial fusion|cell death|negative regulation of Ras protein signal transduction|camera-type eye morphogenesis|negative regulation of smooth muscle cell proliferation|mitochondrion localization|	N/A	-0.220487	180	0.0012836	7500	-0.128285	-0.220487	180	-0.0216952
MARS2__none	methionyl-tRNA synthetase 2, mitochondrial	N/A	tRNA aminoacylation for protein translation|methionyl-tRNA aminoacylation|cell death|gene expression|	N/A	-3.20831	72	0.0012836	7500	-3.4154	-3.20831	72	-0.0216479
PELO__none	pelota homolog (Drosophila)	N/A	cell cycle|cell proliferation|chromosome organization|cell division|nuclear-transcribed mRNA catabolic process, non-stop decay|nuclear-transcribed mRNA catabolic process, no-go decay|RNA surveillance|nucleic acid phosphodiester bond hydrolysis|	N/A	-1.18174	172	0.0012836	7500	-0.833354	-1.18174	172	-0.0191666
MED15__none	mediator complex subunit 15	N/A	regulation of transcription from RNA polymerase II promoter|transcription initiation from RNA polymerase II promoter|gene expression|stem cell maintenance|	N/A	-0.629564	179	0.0012836	7500	-0.355701	-0.629564	179	-0.0190167
GTF2H4__none	general transcription factor IIH subunit 4	N/A	nucleotide-excision repair, DNA damage removal|ATP catabolic process|DNA repair|transcription-coupled nucleotide-excision repair|nucleotide-excision repair|regulation of transcription, DNA-templated|transcription from RNA polymerase I promoter|transcription initiation from RNA polymerase I promoter|transcription elongation from RNA polymerase I promoter|termination of RNA polymerase I transcripti…	N/A	-4.17086	90	0.0012836	7500	-4.15002	-4.17086	90	-0.0189819
IREB2__none	iron responsive element binding protein 2	N/A	regulation of translation|protoporphyrinogen IX biosynthetic process|iron ion transport|cellular iron ion homeostasis|aging|post-embryonic development|response to iron(II) ion|osteoclast differentiation|response to retinoic acid|erythrocyte homeostasis|intestinal absorption|cellular response to hypoxia|	N/A	-2.17316	90	0.0012836	7500	-2.11624	-2.17316	90	-0.0174304
SMC3__none	structural maintenance of chromosomes 3	N/A	mitotic cell cycle|regulation of DNA replication|DNA repair|mitotic spindle organization|sister chromatid cohesion|sister chromatid cohesion|mitotic nuclear division|meiotic nuclear division|signal transduction|stem cell maintenance|negative regulation of DNA endoreduplication|	N/A	-5.35465	90	0.0012836	7500	-5.61446	-5.35465	90	-0.0168073
LYZL4__none	lysozyme like 4	N/A	cell wall macromolecule catabolic process|	N/A	0.0841443	90	0.0012836	7500	0.112981	0.0841443	90	-0.0158374
HSCB__none	HscB mitochondrial iron-sulfur cluster cochaperone	N/A	protein folding|iron-sulfur cluster assembly|protein oligomerization|	N/A	-2.68145	90	0.0012836	7500	-2.66437	-2.68145	90	-0.0148682
ELP3__none	elongator acetyltransferase complex subunit 3	N/A	chromatin organization|regulation of transcription from RNA polymerase II promoter|regulation of transcription from RNA polymerase II promoter|transcription elongation from RNA polymerase II promoter|histone acetylation|positive regulation of cell migration|regulation of protein kinase activity|	N/A	-1.00131	90	0.0012836	7500	-1.11842	-1.00131	90	-0.012246
TADA2B__none	transcriptional adaptor 2B	N/A	chromatin organization|transcription, DNA-templated|regulation of transcription, DNA-templated|	N/A	-1.79277	89	0.0012836	7500	-1.84898	-1.79277	89	-0.0112891
PMVK__none	phosphomevalonate kinase	N/A	cholesterol biosynthetic process|cholesterol biosynthetic process|sterol biosynthetic process|phosphorylation|isopentenyl diphosphate biosynthetic process, mevalonate pathway|small molecule metabolic process|response to cholesterol|	N/A	-2.60662	90	0.0012836	7500	-2.70495	-2.60662	90	-0.0110081
UBTF__none	upstream binding transcription factor, RNA polymerase I	N/A	chromatin silencing at rDNA|regulation of transcription from RNA polymerase I promoter|transcription from RNA polymerase I promoter|transcription initiation from RNA polymerase I promoter|transcription elongation from RNA polymerase I promoter|termination of RNA polymerase I transcription|gene expression|positive regulation of transcription from RNA polymerase I promoter|	N/A	-0.0377101	90	0.0012836	7500	-0.0489854	-0.0377101	90	-0.010825
CCDC84__none	coiled-coil domain containing 84	N/A	N/A	N/A	-3.19917	90	0.0012836	7500	-3.00441	-3.19917	90	-0.0107312
PTPLB__none	N/A	N/A	N/A	N/A	1.09265	90	0.0012836	7500	1.13303	1.09265	90	-0.00934358
TAMM41__none	TAM41 mitochondrial translocator assembly and maintenance homolog	N/A	protein import into mitochondrial matrix|	N/A	-4.4612	90	0.0012836	7500	-4.54642	-4.4612	90	-0.00918488
TAF5L__none	TATA-box binding protein associated factor 5 like	N/A	chromatin organization|regulation of transcription, DNA-templated|transcription from RNA polymerase II promoter|histone H3 acetylation|	N/A	-1.9303	90	0.0012836	7500	-2.17754	-1.9303	90	-0.00917068
FGFR1OP__none	FGFR1 oncogene partner	N/A	G2/M transition of mitotic cell cycle|mitotic cell cycle|negative regulation of protein kinase activity|positive regulation of cell proliferation|peptidyl-tyrosine phosphorylation|positive regulation of cell growth|positive regulation of cell migration|microtubule anchoring|negative regulation of protein tyrosine kinase activity|	N/A	-1.39074	88	0.0012836	7500	-0.632643	-1.39074	88	-0.00844809
MRP63__none	N/A	N/A	N/A	N/A	-3.53778	90	0.0012836	7500	-3.88952	-3.53778	90	-0.00626145
KMT2D__none	lysine methyltransferase 2D	N/A	oocyte growth|in utero embryonic development|chromatin silencing|transcription, DNA-templated|regulation of transcription, DNA-templated|positive regulation of cell proliferation|positive regulation of intracellular estrogen receptor signaling pathway|response to estrogen|positive regulation of transcription from RNA polymerase II promoter|oogenesis|histone H3-K4 methylation|	N/A	0.175734	72	0.0012836	7500	0.0626757	0.175734	72	-0.00595678
DENR__none	density regulated re-initiation and release factor	N/A	formation of translation preinitiation complex|IRES-dependent translational initiation|biological_process|ribosome disassembly|	N/A	-4.04457	90	0.0012836	7500	-3.70174	-4.04457	90	-0.00522121
ATP6AP2__METTL16	ATPase H+ transporting accessory protein 2	methyltransferase like 16	angiotensin maturation|angiotensin maturation|proteolysis|cell death|rostrocaudal neural tube patterning|positive regulation of Wnt signaling pathway|positive regulation of transforming growth factor beta1 production|regulation of MAPK cascade|cellular protein metabolic process|eye pigmentation|head morphogenesis|	methylation|	4.608	88	-7.60341	3007	-3.16611	-2.92501	35	-0.00280286
XRCC5__none	X-ray repair cross complementing 5	N/A	telomere maintenance|DNA repair|double-strand break repair|double-strand break repair via nonhomologous end joining|double-strand break repair via nonhomologous end joining|DNA recombination|transcription, DNA-templated|brain development|cell proliferation|viral process|positive regulation of type I interferon production|DNA duplex unwinding|DNA duplex unwinding|response to drug|innate immune res…	N/A	-8.13139	90	0.0012836	7500	-7.59587	-8.13139	90	-0.000842572
WDR20__none	WD repeat domain 20	N/A	N/A	N/A	-1.41033	90	0.0012836	7500	-1.61754	-1.41033	90	-0.000597172
METTL16__SETD1A	methyltransferase like 16	SET domain containing 1A	methylation|	transcription, DNA-templated|regulation of transcription, DNA-templated|histone H3-K4 methylation|	-7.60341	3007	-1.01828	90	-9.02148	-8.22917	35	-0.000507093
PHF5A__none	PHD finger protein 5A	N/A	mRNA splicing, via spliceosome|mRNA splicing, via spliceosome|transcription, DNA-templated|RNA splicing|gene expression|positive regulation of transcription, DNA-templated|	N/A	-2.88155	89	0.0012836	7500	-2.78796	-2.88155	89	5.55131e-06
GTF3C5__none	general transcription factor IIIC subunit 5	N/A	transcription, DNA-templated|transcription from RNA polymerase III promoter|transcription from RNA polymerase III promoter|gene expression|skeletal muscle cell differentiation|5S class rRNA transcription from RNA polymerase III type 1 promoter|tRNA transcription from RNA polymerase III promoter|	N/A	0.605801	88	0.0012836	7500	0.212756	0.605801	88	0.000257114
TM9SF2__none	transmembrane 9 superfamily member 2	N/A	transport|	N/A	0.126045	90	0.0012836	7500	0.120501	0.126045	90	0.0014775
WDR55__none	WD repeat domain 55	N/A	rRNA processing|biological_process|	N/A	-5.80591	90	0.0012836	7500	-6.34606	-5.80591	90	0.00197252
GPS2__none	G protein pathway suppressor 2	N/A	negative regulation of transcription from RNA polymerase II promoter|inactivation of MAPK activity|cell cycle|JNK cascade|negative regulation of JNK cascade|	N/A	1.78323	90	0.0012836	7500	1.83548	1.78323	90	0.00254922
EP300__none	E1A binding protein p300	N/A	G2/M transition of mitotic cell cycle|negative regulation of transcription from RNA polymerase II promoter|mitotic cell cycle|response to hypoxia|somitogenesis|liver development|positive regulation of protein phosphorylation|chromatin organization|transcription, DNA-templated|regulation of transcription, DNA-templated|internal protein amino acid acetylation|apoptotic process|Notch signaling pathw…	N/A	-0.500518	90	0.0012836	7500	-0.466906	-0.500518	90	0.0035267
KLF16__METTL16	Kruppel like factor 16	methyltransferase like 16	transcription, DNA-templated|regulation of transcription from RNA polymerase II promoter|dopamine receptor signaling pathway|	methylation|	1.91354	36	-7.60341	3007	-5.51779	-5.85075	14	0.00429124
POLE2__none	DNA polymerase epsilon 2, accessory subunit	N/A	G1/S transition of mitotic cell cycle|mitotic cell cycle|telomere maintenance via recombination|telomere maintenance|DNA replication|DNA replication initiation|DNA repair|transcription-coupled nucleotide-excision repair|nucleotide-excision repair|nucleotide-excision repair, DNA gap filling|telomere maintenance via semi-conservative replication|	N/A	-0.0130468	90	0.0012836	7500	0.0838559	-0.0130468	90	0.0052745
TADA3__none	transcriptional adaptor 3	N/A	regulation of protein phosphorylation|chromatin organization|transcription, DNA-templated|regulation of transcription from RNA polymerase II promoter|mitotic nuclear division|positive regulation of gene expression|intracellular estrogen receptor signaling pathway|regulation of histone deacetylation|regulation of protein stability|histone H3 acetylation|positive regulation of transcription, DNA-te…	N/A	-1.86994	84	0.0012836	7500	-1.10657	-1.86994	84	0.00603966
DDX10__none	DEAD-box helicase 10	N/A	ATP catabolic process|metabolic process|	N/A	-6.10653	90	0.0012836	7500	-5.96859	-6.10653	90	0.00745391
NDUFA9__none	NADH:ubiquinone oxidoreductase subunit A9	N/A	mitochondrial electron transport, NADH to ubiquinone|sodium ion transport|respiratory electron transport chain|cellular metabolic process|small molecule metabolic process|	N/A	-0.328647	90	0.0012836	7500	-0.242037	-0.328647	90	0.00757883
SAE1__none	SUMO1 activating enzyme subunit 1	N/A	regulation of mitotic cell cycle|protein ubiquitination|protein sumoylation|protein sumoylation|protein sumoylation|SMT3-dependent protein catabolic process|positive regulation of catalytic activity|post-translational protein modification|cellular protein metabolic process|	N/A	-4.62853	90	0.0012836	7500	-4.52352	-4.62853	90	0.00800856
METTL16__SLC22A16	methyltransferase like 16	solute carrier family 22 member 16	methylation|	multicellular organismal development|spermatogenesis|single fertilization|organic cation transport|amine transport|carnitine transport|cell differentiation|sperm motility|acid secretion|transmembrane transport|carnitine transmembrane transport|	-7.60341	3007	0.0222646	90	-7.94411	-7.9232	35	0.0080234
DDB1__none	damage specific DNA binding protein 1	N/A	nucleotide-excision repair, DNA damage removal|DNA repair|nucleotide-excision repair|viral process|Wnt signaling pathway|histone H2A monoubiquitination|protein ubiquitination involved in ubiquitin-dependent protein catabolic process|proteasome-mediated ubiquitin-dependent protein catabolic process|UV-damage excision repair|regulation of mitotic cell cycle phase transition|	N/A	-0.571847	162	0.0012836	7500	-0.273825	-0.571847	162	0.00833348
SEPSECS__none	Sep (O-phosphoserine) tRNA:Sec (selenocysteine) tRNA synthase	N/A	selenocysteine incorporation|selenocysteinyl-tRNA(Sec) biosynthetic process|	N/A	0.139658	90	0.0012836	7500	0.0574206	0.139658	90	0.00841501
ATP5C1__none	ATP synthase, H+ transporting, mitochondrial F1 complex, gamma polypeptide 1	N/A	oxidative phosphorylation|ATP catabolic process|ATP catabolic process|ATP biosynthetic process|respiratory electron transport chain|mitochondrial ATP synthesis coupled proton transport|mitochondrial ATP synthesis coupled proton transport|cellular metabolic process|small molecule metabolic process|	N/A	-1.62035	90	0.0012836	7500	-1.44117	-1.62035	90	0.00946159
ALG9__none	ALG9, alpha-1,2-mannosyltransferase	N/A	dolichol-linked oligosaccharide biosynthetic process|protein N-linked glycosylation via asparagine|post-translational protein modification|cellular protein metabolic process|mannosylation|	N/A	0.170353	89	0.0012836	7500	0.287902	0.170353	89	0.0125503
RAB1A__none	RAB1A, member RAS oncogene family	N/A	autophagic vacuole assembly|mitotic cell cycle|GTP catabolic process|ER to Golgi vesicle-mediated transport|endocytosis|autophagy|small GTPase mediated signal transduction|vesicle-mediated transport|cell migration|growth hormone secretion|defense response to bacterium|vesicle transport along microtubule|interleukin-8 secretion|	N/A	-0.672486	90	0.0012836	7500	-0.669141	-0.672486	90	0.0126541
GPS2__METTL16	G protein pathway suppressor 2	methyltransferase like 16	negative regulation of transcription from RNA polymerase II promoter|inactivation of MAPK activity|cell cycle|JNK cascade|negative regulation of JNK cascade|	methylation|	1.78323	90	-7.60341	3007	-5.78286	-5.38115	35	0.0133993
TMEM170A__none	transmembrane protein 170A	N/A	N/A	N/A	0.0960866	90	0.0012836	7500	0.197602	0.0960866	90	0.0136873
RBMX__none	RNA binding motif protein, X-linked	N/A	regulation of alternative mRNA splicing, via spliceosome|mRNA splicing, via spliceosome|mRNA splicing, via spliceosome|osteoblast differentiation|transcription from RNA polymerase II promoter|mRNA splice site selection|membrane protein ectodomain proteolysis|RNA splicing|gene expression|positive regulation of transcription from RNA polymerase II promoter|negative regulation of mRNA splicing, via …	N/A	-3.86631	90	0.0012836	7500	-4.57259	-3.86631	90	0.0143745
ACTR8__none	ARP8 actin-related protein 8 homolog	N/A	DNA repair|DNA recombination|chromatin remodeling|transcription, DNA-templated|regulation of transcription, DNA-templated|mitotic nuclear division|	N/A	-6.02773	90	0.0012836	7500	-6.63884	-6.02773	90	0.0155972
AP2A1__none	adaptor related protein complex 2 alpha 1 subunit	N/A	intracellular protein transport|Golgi to endosome transport|endocytosis|epidermal growth factor receptor signaling pathway|synaptic transmission|axon guidance|viral process|antigen processing and presentation of exogenous peptide antigen via MHC class II|negative regulation of epidermal growth factor receptor signaling pathway|neurotrophin TRK receptor signaling pathway|regulation of defense resp…	N/A	4.33081	90	0.0012836	7500	4.44006	4.33081	90	0.015715
MAPK14__none	mitogen-activated protein kinase 14	N/A	DNA damage checkpoint|activation of MAPK activity|cell morphogenesis|cartilage condensation|angiogenesis|chondrocyte differentiation|toll-like receptor signaling pathway|MyD88-dependent toll-like receptor signaling pathway|MyD88-independent toll-like receptor signaling pathway|glucose metabolic process|transcription, DNA-templated|regulation of transcription from RNA polymerase II promoter|apopto…	N/A	-2.62113	90	0.0012836	7500	-2.29414	-2.62113	90	0.0158064
TNPO3__none	transportin 3	N/A	splicing factor protein import into nucleus|	N/A	0.0524263	90	0.0012836	7500	-0.220128	0.0524263	90	0.0164544
EFTUD1__none	N/A	N/A	N/A	N/A	-2.79708	90	0.0012836	7500	-2.7437	-2.79708	90	0.0164572
NDUFAF7__none	NADH:ubiquinone oxidoreductase complex assembly factor 7	N/A	methylation|mitochondrial respiratory chain complex I assembly|	N/A	-1.3403	90	0.0012836	7500	-1.13601	-1.3403	90	0.0165192
C1orf109__none	chromosome 1 open reading frame 109	N/A	N/A	N/A	0.0990349	179	0.0012836	7500	0.179185	0.0990349	179	0.0170178
NACA__none	nascent polypeptide-associated complex alpha subunit	N/A	cardiac ventricle development|transcription, DNA-templated|regulation of transcription, DNA-templated|translation|negative regulation of striated muscle cell apoptotic process|protein transport|viral process|skeletal muscle tissue regeneration|positive regulation of skeletal muscle tissue growth|regulation of skeletal muscle fiber development|heart trabecula morphogenesis|negative regulation of t…	N/A	-2.56708	90	0.0012836	7500	-2.36259	-2.56708	90	0.0190138
MNAT1__none	MNAT1, CDK activating kinase assembly factor	N/A	regulation of cyclin-dependent protein serine/threonine kinase activity|G1/S transition of mitotic cell cycle|G2/M transition of mitotic cell cycle|mitotic cell cycle|nucleotide-excision repair, DNA damage removal|ATP catabolic process|DNA repair|transcription-coupled nucleotide-excision repair|nucleotide-excision repair|regulation of transcription from RNA polymerase II promoter|transcription fr…	N/A	-5.12327	90	0.0012836	7500	-5.25114	-5.12327	90	0.0193547
AGK__none	acylglycerol kinase	N/A	protein kinase C-activating G-protein coupled receptor signaling pathway|glycerolipid metabolic process|ceramide biosynthetic process|lipid phosphorylation|	N/A	-0.37041	90	0.0012836	7500	-0.333142	-0.37041	90	0.0194211
VPS29__none	VPS29, retromer complex component	N/A	protein transport|dephosphorylation|	N/A	-6.20321	90	0.0012836	7500	-6.58474	-6.20321	90	0.0199853
TIMM23B__none	translocase of inner mitochondrial membrane 23 homolog B	N/A	intracellular protein transport|biological_process|protein transmembrane transport|	N/A	-6.11152	88	0.0012836	7500	-5.34886	-6.11152	88	0.0220601
SOX1__none	SRY-box 1	N/A	neuron migration|lens morphogenesis in camera-type eye|chromatin organization|transcription, DNA-templated|regulation of transcription, DNA-templated|ventral spinal cord interneuron specification|forebrain neuron development|	N/A	1.6649	90	0.0012836	7500	1.61351	1.6649	90	0.0223768
TP53RK__none	TP53 regulating kinase	N/A	protein phosphorylation|tRNA processing|lipopolysaccharide biosynthetic process|peptidyl-tyrosine phosphorylation|	N/A	0.189978	90	0.0012836	7500	0.377735	0.189978	90	0.0224887
CDIPT__none	CDP-diacylglycerol--inositol 3-phosphatidyltransferase	N/A	phospholipid metabolic process|phosphatidylinositol biosynthetic process|phosphatidylinositol biosynthetic process|small molecule metabolic process|CDP-diacylglycerol metabolic process|glycerophospholipid biosynthetic process|	N/A	0.277037	72	0.0012836	7500	0.224585	0.277037	72	0.0260978
HNRNPDL__none	heterogeneous nuclear ribonucleoprotein D like	N/A	transcription, DNA-templated|regulation of transcription, DNA-templated|RNA processing|regulation of gene expression|	N/A	-1.65493	90	0.0012836	7500	-1.58656	-1.65493	90	0.02678
GFI1B__none	growth factor independent 1B transcriptional repressor	N/A	negative regulation of transcription from RNA polymerase II promoter|transcription from RNA polymerase II promoter|multicellular organismal development|cell proliferation|chromatin modification|	N/A	-6.00379	86	0.0012836	7500	-5.82306	-6.00379	86	0.0273933
ACAD9__none	acyl-CoA dehydrogenase family member 9	N/A	oxidation-reduction process|	N/A	-0.826817	90	0.0012836	7500	-0.837288	-0.826817	90	0.0293035
PPP6C__none	protein phosphatase 6 catalytic subunit	N/A	G1/S transition of mitotic cell cycle|protein dephosphorylation|	N/A	0.293989	90	0.0012836	7500	0.253955	0.293989	90	0.0296285
TADA1__none	transcriptional adaptor 1	N/A	chromatin organization|transcription, DNA-templated|regulation of transcription, DNA-templated|histone H3 acetylation|	N/A	-3.78102	90	0.0012836	7500	-3.89563	-3.78102	90	0.0312548
PSMC1__none	proteasome 26S subunit, ATPase 1	N/A	G1/S transition of mitotic cell cycle|protein polyubiquitination|mitotic cell cycle|antigen processing and presentation of peptide antigen via MHC class I|antigen processing and presentation of exogenous peptide antigen via MHC class I, TAP-dependent|ATP catabolic process|regulation of cellular amino acid metabolic process|apoptotic process|DNA damage response, signal transduction by p53 class me…	N/A	-3.48157	86	0.0012836	7500	-3.27093	-3.48157	86	0.0319239
TMEM14E__none	N/A	N/A	N/A	N/A	-0.211759	90	0.0012836	7500	-0.277006	-0.211759	90	0.0321373
PLK4__none	polo like kinase 4	N/A	G2/M transition of mitotic cell cycle|mitotic cell cycle|protein phosphorylation|centriole replication|peptidyl-tyrosine phosphorylation|positive regulation of centriole replication|trophoblast giant cell differentiation|de novo centriole assembly|	N/A	-0.572821	90	0.0012836	7500	-0.27347	-0.572821	90	0.0322627
PFAS__none	phosphoribosylformylglycinamidine synthase	N/A	purine nucleobase metabolic process|'de novo' IMP biosynthetic process|'de novo' IMP biosynthetic process|glutamine metabolic process|purine ribonucleoside monophosphate biosynthetic process|response to drug|small molecule metabolic process|nucleobase-containing small molecule metabolic process|	N/A	-0.620153	72	0.0012836	7500	-0.744504	-0.620153	72	0.0327426
GALE__none	UDP-galactose-4-epimerase	N/A	carbohydrate metabolic process|galactose catabolic process|galactose catabolic process|cellular metabolic process|small molecule metabolic process|	N/A	0.946235	90	0.0012836	7500	0.921246	0.946235	90	0.0338083
CSTF1__none	cleavage stimulation factor subunit 1	N/A	mRNA splicing, via spliceosome|transcription from RNA polymerase II promoter|termination of RNA polymerase II transcription|mRNA polyadenylation|mRNA cleavage|RNA processing|RNA splicing|gene expression|mRNA 3'-end processing|	N/A	-5.77365	90	0.0012836	7500	-6.17463	-5.77365	90	0.0342592
EEFSEC__METTL16	eukaryotic elongation factor, selenocysteine-tRNA specific	methyltransferase like 16	selenocysteine incorporation|GTP catabolic process|	methylation|	-0.960426	90	-7.60341	3007	-8.77637	-10.1327	35	0.0352551
METTL16__NBPF1	methyltransferase like 16	NBPF member 1	methylation|	N/A	-7.60341	3007	0.292837	54	-7.71603	-7.4798	21	0.0355375
TPT1__none	tumor protein, translationally-controlled 1	N/A	calcium ion transport|cellular calcium ion homeostasis|response to virus|stem cell maintenance|regulation of apoptotic process|negative regulation of apoptotic process|negative regulation of intrinsic apoptotic signaling pathway in response to DNA damage|negative regulation of ectoderm development|	N/A	-0.432724	90	0.0012836	7500	-0.425834	-0.432724	90	0.0356076
METTL16__NIPBL	methyltransferase like 16	NIPBL, cohesin loading factor	methylation|	negative regulation of transcription from RNA polymerase II promoter|mitotic cell cycle|metanephros development|heart morphogenesis|outflow tract morphogenesis|cellular response to DNA damage stimulus|mitotic sister chromatid cohesion|brain development|sensory perception of sound|stem cell maintenance|positive regulation of histone deacetylation|maintenance of mitotic sister chromatid cohesion|ce…	-7.60341	3007	-0.790112	90	-8.68756	-8.19233	35	0.0361385
PSTK__none	phosphoseryl-tRNA kinase	N/A	selenocysteine incorporation|phosphorylation|selenocysteinyl-tRNA(Sec) biosynthetic process|	N/A	-0.099526	180	0.0012836	7500	-0.0889696	-0.099526	180	0.0363773
RAB5A__none	RAB5A, member RAS oncogene family	N/A	GTP catabolic process|GTP catabolic process|endocytosis|small GTPase mediated signal transduction|nervous system development|blood coagulation|protein transport|cell differentiation|positive regulation of exocytosis|regulation of filopodium assembly|receptor internalization involved in canonical Wnt signaling pathway|	N/A	1.90357	90	0.0012836	7500	2.18285	1.90357	90	0.0389332
FLCN__none	folliculin	N/A	negative regulation of transcription from RNA polymerase II promoter|negative regulation of transcription from RNA polymerase II promoter|in utero embryonic development|regulation of protein phosphorylation|positive regulation of protein phosphorylation|cell-cell junction assembly|positive regulation of gene expression|negative regulation of gene expression|negative regulation of mitochondrion or…	N/A	-0.0483358	90	0.0012836	7500	-0.0246835	-0.0483358	90	0.0394516
GET4__none	golgi to ER traffic protein 4	N/A	transport|tail-anchored membrane protein insertion into ER membrane|	N/A	-0.351939	90	0.0012836	7500	-0.341831	-0.351939	90	0.0398681
ATP6V1D__none	ATPase H+ transporting V1 subunit D	N/A	cellular iron ion homeostasis|insulin receptor signaling pathway|proton transport|transferrin transport|cilium assembly|interaction with host|transmembrane transport|protein localization to cilium|phagosome maturation|	N/A	0.398003	90	0.0012836	7500	0.246168	0.398003	90	0.0408927
SLC11A2__none	solute carrier family 11 member 2	N/A	response to hypoxia|detection of oxygen|heme biosynthetic process|cobalt ion transport|cobalt ion transport|copper ion transport|manganese ion transport|cellular iron ion homeostasis|activation of cysteine-type endopeptidase activity involved in apoptotic process|learning or memory|response to iron ion|response to manganese ion|response to lead ion|nickel cation transport|vanadium ion transport|f…	N/A	0.576372	180	0.0012836	7500	0.726549	0.576372	180	0.0422151
PSMA7__none	proteasome subunit alpha 7	N/A	G1/S transition of mitotic cell cycle|protein polyubiquitination|mitotic cell cycle|antigen processing and presentation of peptide antigen via MHC class I|antigen processing and presentation of exogenous peptide antigen via MHC class I, TAP-dependent|regulation of cellular amino acid metabolic process|apoptotic process|DNA damage response, signal transduction by p53 class mediator resulting in ce…	N/A	-3.29166	90	0.0012836	7500	-3.01362	-3.29166	90	0.042913
TFAM__none	transcription factor A, mitochondrial	N/A	DNA-dependent DNA replication|regulation of transcription from RNA polymerase I promoter|transcription from mitochondrial promoter|transcription from mitochondrial promoter|transcription initiation from mitochondrial promoter|transcription initiation from mitochondrial promoter|gene expression|mitochondrial respiratory chain complex assembly|positive regulation of transcription, DNA-templated|	N/A	-2.2854	90	0.0012836	7500	-2.47404	-2.2854	90	0.0430372
CMAS__none	cytidine monophosphate N-acetylneuraminic acid synthetase	N/A	N-acetylneuraminate metabolic process|lipopolysaccharide biosynthetic process|	N/A	-0.163103	90	0.0012836	7500	-0.0703462	-0.163103	90	0.0451317
UBE2L3__none	ubiquitin conjugating enzyme E2 L3	N/A	protein polyubiquitination|transcription, DNA-templated|regulation of transcription, DNA-templated|regulation of transcription, DNA-templated|cellular protein modification process|ubiquitin-dependent protein catabolic process|cell proliferation|protein ubiquitination|protein K11-linked ubiquitination|cellular response to steroid hormone stimulus|cellular response to glucocorticoid stimulus|	N/A	1.19454	72	0.0012836	7500	1.12939	1.19454	72	0.0453198
PRPF38B__none	pre-mRNA processing factor 38B	N/A	mRNA processing|RNA splicing|	N/A	0.61268	90	0.0012836	7500	0.674056	0.61268	90	0.0459384
VPS41__none	VPS41, HOPS complex subunit	N/A	intracellular protein transport|biological_process|vesicle-mediated transport|Golgi vesicle transport|	N/A	-1.0283	180	0.0012836	7500	-0.668286	-1.0283	180	0.0460874
RTCB__none	RNA 2',3'-cyclic phosphate and 5'-OH ligase	N/A	in utero embryonic development|placenta development|tRNA splicing, via endonucleolytic cleavage and ligation|	N/A	-3.09492	90	0.0012836	7500	-3.21871	-3.09492	90	0.0464511
TAF2__none	TATA-box binding protein associated factor 2	N/A	G2/M transition of mitotic cell cycle|transcription initiation from RNA polymerase II promoter|proteolysis|response to organic cyclic compound|positive regulation of transcription from RNA polymerase II promoter|	N/A	-6.66518	90	0.0012836	7500	-6.7122	-6.66518	90	0.0472706
PEX12__none	peroxisomal biogenesis factor 12	N/A	protein targeting to peroxisome|peroxisome organization|protein import into peroxisome matrix|protein import into peroxisome matrix|	N/A	0.872102	90	0.0012836	7500	0.996035	0.872102	90	0.0472884
OTUD5__none	OTU deubiquitinase 5	N/A	proteolysis|negative regulation of type I interferon production|response to lipopolysaccharide|innate immune response|protein K63-linked deubiquitination|protein K48-linked deubiquitination|	N/A	-0.219891	90	0.0012836	7500	0.0203154	-0.219891	90	0.0493739
MCTS1__none	MCTS1, re-initiation and release factor	N/A	formation of translation preinitiation complex|IRES-dependent translational initiation|transcription, DNA-templated|regulation of transcription, DNA-templated|cellular response to DNA damage stimulus|cell cycle|positive regulation of cell proliferation|ribosome disassembly|regulation of growth|	N/A	-2.05461	90	0.0012836	7500	-2.3537	-2.05461	90	0.0524583
CCNK__none	cyclin K	N/A	regulation of cyclin-dependent protein serine/threonine kinase activity|in utero embryonic development|regulation of transcription, DNA-templated|transcription from RNA polymerase II promoter|protein phosphorylation|cellular response to DNA damage stimulus|mitotic nuclear division|negative regulation of cell cycle arrest|	N/A	0.52195	180	0.0012836	7500	0.514125	0.52195	180	0.0524816
RTN4IP1__none	reticulon 4 interacting protein 1	N/A	oxidation-reduction process|	N/A	-0.287871	90	0.0012836	7500	-0.260934	-0.287871	90	0.054342
INTS3__none	integrator complex subunit 3	N/A	DNA repair|cellular response to DNA damage stimulus|mitotic cell cycle checkpoint|response to ionizing radiation|snRNA processing|	N/A	-6.17655	90	0.0012836	7500	-6.67485	-6.17655	90	0.0553506
RUVBL1__none	RuvB like AAA ATPase 1	N/A	DNA repair|DNA recombination|chromatin organization|nucleosome assembly|transcription, DNA-templated|regulation of transcription from RNA polymerase II promoter|mitotic nuclear division|spermatogenesis|DNA duplex unwinding|DNA duplex unwinding|centromere-specific nucleosome assembly|regulation of growth|histone H4 acetylation|histone H2A acetylation|	N/A	-5.34565	88	0.0012836	7500	-4.24627	-5.34565	88	0.0555087
COPA__none	coatomer protein complex subunit alpha	N/A	intracellular protein transport|retrograde vesicle-mediated transport, Golgi to ER|pancreatic juice secretion|COPI coating of Golgi vesicle|membrane organization|	N/A	0.680564	69	0.0012836	7500	0.715146	0.680564	69	0.055514
DARS2__none	aspartyl-tRNA synthetase 2, mitochondrial	N/A	tRNA aminoacylation for protein translation|gene expression|tRNA aminoacylation|mitochondrial asparaginyl-tRNA aminoacylation|	N/A	-0.426708	90	0.0012836	7500	-0.340059	-0.426708	90	0.0557623
SLC25A19__none	solute carrier family 25 member 19	N/A	deoxynucleotide transport|transmembrane transport|	N/A	-0.235743	90	0.0012836	7500	-0.190561	-0.235743	90	0.0564449
RPL18__none	ribosomal protein L18	N/A	nuclear-transcribed mRNA catabolic process, nonsense-mediated decay|translation|translation|translational initiation|translational elongation|translational termination|SRP-dependent cotranslational protein targeting to membrane|gene expression|viral process|RNA metabolic process|mRNA metabolic process|viral life cycle|viral transcription|cellular protein metabolic process|	N/A	-3.96078	89	0.0012836	7500	-3.99546	-3.96078	89	0.0568036
FASN__none	fatty acid synthase	N/A	osteoblast differentiation|acetyl-CoA metabolic process|energy reserve metabolic process|fatty acid metabolic process|fatty acid biosynthetic process|vitamin metabolic process|water-soluble vitamin metabolic process|pantothenate metabolic process|triglyceride biosynthetic process|positive regulation of cellular metabolic process|long-chain fatty-acyl-CoA biosynthetic process|cellular lipid metabo…	N/A	-4.08687	90	0.0012836	7500	-4.14429	-4.08687	90	0.0569823
METTL16__none	methyltransferase like 16	N/A	methylation|	N/A	-7.60341	3007	0.0012836	7500	-7.95049	-7.60341	3007	0.0571781
CDC123__none	cell division cycle 123	N/A	cell cycle arrest|regulation of mitotic cell cycle|positive regulation of cell proliferation|cell division|	N/A	-0.0237626	90	0.0012836	7500	0.213408	-0.0237626	90	0.0573777
SNAP29__none	synaptosome associated protein 29	N/A	autophagic vacuole fusion|exocytosis|vesicle targeting|protein transport|membrane fusion|	N/A	-0.0510857	90	0.0012836	7500	-0.0756888	-0.0510857	90	0.0583836
FXN__none	frataxin	N/A	oxidative phosphorylation|heme biosynthetic process|ion transport|cellular iron ion homeostasis|mitochondrion organization|adult walking behavior|positive regulation of cell proliferation|aerobic respiration|embryo development ending in birth or egg hatching|response to iron ion|regulation of ferrochelatase activity|protein autoprocessing|iron incorporation into metallo-sulfur cluster|propriocept…	N/A	-1.29343	90	0.0012836	7500	-1.18044	-1.29343	90	0.059315
COASY__none	Coenzyme A synthase	N/A	vitamin metabolic process|water-soluble vitamin metabolic process|cell death|coenzyme biosynthetic process|coenzyme A biosynthetic process|coenzyme A biosynthetic process|coenzyme A biosynthetic process|pantothenate metabolic process|phosphorylation|small molecule metabolic process|	N/A	-1.95688	90	0.0012836	7500	-1.85386	-1.95688	90	0.0593384
METTL16__PCGF1	methyltransferase like 16	polycomb group ring finger 1	methylation|	transcription, DNA-templated|regulation of transcription, DNA-templated|histone H2A monoubiquitination|	-7.60341	3007	-1.14252	90	-8.97122	-8.90977	35	0.0594227
POLR3A__none	RNA polymerase III subunit A	N/A	transcription, DNA-templated|transcription from RNA polymerase III promoter|transcription elongation from RNA polymerase III promoter|termination of RNA polymerase III transcription|gene expression|positive regulation of type I interferon production|positive regulation of interferon-beta production|innate immune response|innate immune response|defense response to virus|	N/A	-2.86574	90	0.0012836	7500	-2.96185	-2.86574	90	0.0598428
AP2B1__none	adaptor related protein complex 2 beta 1 subunit	N/A	intracellular protein transport|endocytosis|epidermal growth factor receptor signaling pathway|synaptic transmission|axon guidance|viral process|antigen processing and presentation of exogenous peptide antigen via MHC class II|negative regulation of epidermal growth factor receptor signaling pathway|neurotrophin TRK receptor signaling pathway|clathrin coat assembly|regulation of defense response …	N/A	2.27662	90	0.0012836	7500	2.22238	2.27662	90	0.0616751
XIRP2__none	xin actin binding repeat containing 2	N/A	actin cytoskeleton organization|	N/A	0.0398935	90	0.0012836	7500	-0.04315	0.0398935	90	0.0633775
SSBP3__none	single stranded DNA binding protein 3	N/A	transcription, DNA-templated|protein complex assembly|positive regulation of cell proliferation|prechordal plate formation|midbrain-hindbrain boundary initiation|positive regulation of transcription from RNA polymerase II promoter|head morphogenesis|positive regulation of anterior head development|	N/A	-0.0973584	90	0.0012836	7500	-0.0136015	-0.0973584	90	0.0638686
none__none	N/A	N/A	N/A	N/A	0.0012836	7500	0.0012836	7500	0.000916551	0.0012836	7500	0.063926
SNRNP200__none	small nuclear ribonucleoprotein U5 subunit 200	N/A	cis assembly of pre-catalytic spliceosome|mRNA splicing, via spliceosome|mRNA splicing, via spliceosome|mRNA splicing, via spliceosome|osteoblast differentiation|ATP catabolic process|RNA splicing|gene expression|	N/A	-4.27346	87	0.0012836	7500	-4.14491	-4.27346	87	0.0664602
AP2M1__none	adaptor related protein complex 2 mu 1 subunit	N/A	intracellular protein transport|endocytosis|epidermal growth factor receptor signaling pathway|synaptic transmission|axon guidance|viral process|antigen processing and presentation of exogenous peptide antigen via MHC class II|negative regulation of epidermal growth factor receptor signaling pathway|neurotrophin TRK receptor signaling pathway|regulation of defense response to virus by virus|membr…	N/A	1.9376	125	0.0012836	7500	1.62089	1.9376	125	0.0675655
CTDNEP1__none	CTD nuclear envelope phosphatase 1	N/A	protein dephosphorylation|nuclear envelope organization|positive regulation of triglyceride biosynthetic process|protein localization to nucleus|	N/A	0.4722	90	0.0012836	7500	0.405272	0.4722	90	0.069009
PELP1__none	proline, glutamate and leucine rich protein 1	N/A	transcription, DNA-templated|	N/A	-0.835697	90	0.0012836	7500	-0.738323	-0.835697	90	0.070618
MVK__none	mevalonate kinase	N/A	cholesterol biosynthetic process|cholesterol biosynthetic process|isoprenoid biosynthetic process|phosphorylation|isopentenyl diphosphate biosynthetic process, mevalonate pathway|small molecule metabolic process|negative regulation of inflammatory response|	N/A	-0.19711	90	0.0012836	7500	-0.422468	-0.19711	90	0.0719305
MRPL46__none	mitochondrial ribosomal protein L46	N/A	biological_process|metabolic process|	N/A	-4.1331	90	0.0012836	7500	-3.88411	-4.1331	90	0.0736457
METTL16__SENP3	methyltransferase like 16	SUMO1/sentrin/SMT3 specific peptidase 3	methylation|	proteolysis|	-7.60341	3007	-0.393616	90	-8.12017	-7.48353	35	0.0739553
URGCP-MRPS24__none	URGCP-MRPS24 readthrough	N/A	N/A	N/A	0.206622	72	0.0012836	7500	0.201038	0.206622	72	0.0745624
SEPHS2__none	selenophosphate synthetase 2	N/A	selenocysteine biosynthetic process|phosphorylation|	N/A	0.408445	90	0.0012836	7500	0.582672	0.408445	90	0.0748766
HMGB1__METTL16	high mobility group box 1	methyltransferase like 16	negative regulation of transcription from RNA polymerase II promoter|myeloid dendritic cell activation|dendritic cell chemotaxis|inflammatory response to antigenic stimulus|DNA topological change|base-excision repair, DNA ligation|apoptotic DNA fragmentation|DNA recombination|regulation of transcription from RNA polymerase II promoter|apoptotic process|cellular component disassembly involved in e…	methylation|	0.273445	180	-7.60341	3007	-7.6023	-7.71661	70	0.0758102
NIPBL__none	NIPBL, cohesin loading factor	N/A	negative regulation of transcription from RNA polymerase II promoter|mitotic cell cycle|metanephros development|heart morphogenesis|outflow tract morphogenesis|cellular response to DNA damage stimulus|mitotic sister chromatid cohesion|brain development|sensory perception of sound|stem cell maintenance|positive regulation of histone deacetylation|maintenance of mitotic sister chromatid cohesion|ce…	N/A	-0.790112	90	0.0012836	7500	-0.596366	-0.790112	90	0.0765788
TXNRD1__none	thioredoxin reductase 1	N/A	mesoderm formation|signal transduction|cell proliferation|nucleobase-containing small molecule interconversion|cellular lipid metabolic process|small molecule metabolic process|cell redox homeostasis|nucleobase-containing small molecule metabolic process|oxidation-reduction process|	N/A	0.202945	90	0.0012836	7500	0.235174	0.202945	90	0.0767128
DHPS__none	deoxyhypusine synthase	N/A	translation|positive regulation of cell proliferation|peptidyl-lysine modification to peptidyl-hypusine|post-translational protein modification|cellular protein metabolic process|deoxyhypusine biosynthetic process from spermidine|protein homotetramerization|	N/A	0.00405967	90	0.0012836	7500	0.402885	0.00405967	90	0.0779742
ARMC7__none	armadillo repeat containing 7	N/A	N/A	N/A	-1.33268	90	0.0012836	7500	-1.46907	-1.33268	90	0.0785988
RGP1__none	RGP1 homolog, RAB6A GEF complex partner 1	N/A	N/A	N/A	-0.329232	90	0.0012836	7500	-0.306863	-0.329232	90	0.0786354
MED19__none	mediator complex subunit 19	N/A	regulation of transcription from RNA polymerase II promoter|transcription from RNA polymerase II promoter|	N/A	-5.15578	90	0.0012836	7500	-4.53188	-5.15578	90	0.0787736
WARS2__none	tryptophanyl tRNA synthetase 2, mitochondrial	N/A	vasculogenesis|tRNA aminoacylation for protein translation|tryptophanyl-tRNA aminoacylation|gene expression|	N/A	-1.13895	90	0.0012836	7500	-1.08821	-1.13895	90	0.0789595
CCDC101__none	N/A	N/A	N/A	N/A	-1.85301	90	0.0012836	7500	-1.6933	-1.85301	90	0.0789761
LSM12__none	LSM12 homolog	N/A	N/A	N/A	-2.17488	89	0.0012836	7500	-2.40232	-2.17488	89	0.0815185
ZNHIT3__none	zinc finger HIT-type containing 3	N/A	regulation of transcription, DNA-templated|	N/A	-0.945288	90	0.0012836	7500	-0.486301	-0.945288	90	0.0835718
WAC__none	WW domain containing adaptor with coiled-coil	N/A	transcription, DNA-templated|cellular response to DNA damage stimulus|histone monoubiquitination|positive regulation of macroautophagy|negative regulation of proteasomal ubiquitin-dependent protein catabolic process|G1 DNA damage checkpoint|positive regulation of transcription, DNA-templated|histone H2B conserved C-terminal lysine ubiquitination|	N/A	0.677705	90	0.0012836	7500	0.785125	0.677705	90	0.0841692
AAGAB__none	alpha- and gamma-adaptin binding protein	N/A	protein transport|	N/A	1.7064	71	0.0012836	7500	1.44057	1.7064	71	0.0848874
YPEL1__none	yippee like 1	N/A	regulation of myelination|negative regulation of protein kinase B signaling|	N/A	0.218982	90	0.0012836	7500	0.268279	0.218982	90	0.0856041
TCOF1__none	treacle ribosome biogenesis factor 1	N/A	skeletal system development|transport|transcription of nuclear large rRNA transcript from RNA polymerase I promoter|	N/A	-2.83951	90	0.0012836	7500	-2.8384	-2.83951	90	0.0856185
PTPMT1__none	protein tyrosine phosphatase, mitochondrial 1	N/A	protein dephosphorylation|phospholipid metabolic process|phosphatidylglycerol biosynthetic process|cardiolipin biosynthetic process|peptidyl-tyrosine dephosphorylation|small molecule metabolic process|glycerophospholipid biosynthetic process|inositol phosphate dephosphorylation|	N/A	-0.695664	90	0.0012836	7500	-0.473088	-0.695664	90	0.0858942
SDF2L1__none	stromal cell derived factor 2 like 1	N/A	N/A	N/A	-0.123572	90	0.0012836	7500	-0.212291	-0.123572	90	0.0863324
MRPS26__none	mitochondrial ribosomal protein S26	N/A	DNA damage response, detection of DNA damage|peptide biosynthetic process|	N/A	-1.4349	90	0.0012836	7500	-1.95566	-1.4349	90	0.0875158
TCEB2__none	N/A	N/A	N/A	N/A	0.854119	82	0.0012836	7500	0.90628	0.854119	82	0.0880784
GCN1L1__none	N/A	N/A	N/A	N/A	-1.64205	72	0.0012836	7500	-1.38036	-1.64205	72	0.089297
MAU2__none	MAU2 sister chromatid cohesion factor	N/A	mitotic cell cycle|maintenance of mitotic sister chromatid cohesion|	N/A	-3.3409	90	0.0012836	7500	-3.56018	-3.3409	90	0.0900767
METTL16__SLC25A32	methyltransferase like 16	solute carrier family 25 member 32	methylation|	vitamin metabolic process|water-soluble vitamin metabolic process|mitochondrial transport|folic acid transport|small molecule metabolic process|folic acid metabolic process|	-7.60341	3007	-0.322051	90	-8.32806	-7.98821	35	0.092693
RABGEF1__none	RAB guanine nucleotide exchange factor 1	N/A	endocytosis|protein transport|positive regulation of Rab GTPase activity|	N/A	1.62745	90	0.0012836	7500	1.78143	1.62745	90	0.0952488
SKIV2L2__none	Ski2 like RNA helicase 2	N/A	mRNA splicing, via spliceosome|maturation of 5.8S rRNA|	N/A	-4.9322	90	0.0012836	7500	-4.63738	-4.9322	90	0.0953356
CDK9__none	cyclin dependent kinase 9	N/A	DNA repair|regulation of DNA repair|transcription, DNA-templated|transcription from RNA polymerase II promoter|transcription initiation from RNA polymerase II promoter|transcription elongation from RNA polymerase II promoter|protein phosphorylation|transforming growth factor beta receptor signaling pathway|cell proliferation|gene expression|viral process|regulation of histone modification|replica…	N/A	-0.266696	90	0.0012836	7500	-0.305128	-0.266696	90	0.0963827
PTAR1__none	protein prenyltransferase alpha subunit repeat containing 1	N/A	protein prenylation|	N/A	0.0589286	90	0.0012836	7500	0.00663484	0.0589286	90	0.0980573
NAMPT__none	nicotinamide phosphoribosyltransferase	N/A	vitamin metabolic process|water-soluble vitamin metabolic process|nicotinamide metabolic process|signal transduction|cell-cell signaling|positive regulation of cell proliferation|NAD biosynthetic process|NAD metabolic process|small molecule metabolic process|positive regulation of transcription from RNA polymerase II promoter|positive regulation of nitric-oxide synthase biosynthetic process|	N/A	-2.51613	90	0.0012836	7500	-2.12955	-2.51613	90	0.0986441
GVQW1__METTL16	GVQW motif containing 1	methyltransferase like 16	N/A	methylation|	-0.175292	90	-7.60341	3007	-8.12738	-7.60486	35	0.0987932
METTL16__PELP1	methyltransferase like 16	proline, glutamate and leucine rich protein 1	methylation|	transcription, DNA-templated|	-7.60341	3007	-0.835697	90	-8.65934	-8.75729	35	0.0994826
COG7__none	component of oligomeric golgi complex 7	N/A	protein glycosylation|intracellular protein transport|retrograde vesicle-mediated transport, Golgi to ER|protein localization to organelle|protein localization to Golgi apparatus|protein stabilization|	N/A	0.827654	90	0.0012836	7500	0.767224	0.827654	90	0.100232
FIBCD1__none	fibrinogen C domain containing 1	N/A	N/A	N/A	-0.364339	90	0.0012836	7500	-0.393672	-0.364339	90	0.101666
GTF3C1__none	general transcription factor IIIC subunit 1	N/A	transcription, DNA-templated|transcription from RNA polymerase III promoter|transcription from RNA polymerase III promoter|rRNA transcription|tRNA transcription|gene expression|5S class rRNA transcription from RNA polymerase III type 1 promoter|tRNA transcription from RNA polymerase III promoter|	N/A	-0.365961	90	0.0012836	7500	0.124117	-0.365961	90	0.107018
SACM1L__none	SAC1 suppressor of actin mutations 1 like (yeast)	N/A	phospholipid metabolic process|phosphatidylinositol biosynthetic process|biological_process|small molecule metabolic process|phosphatidylinositol dephosphorylation|	N/A	2.02468	90	0.0012836	7500	2.15939	2.02468	90	0.108652
METTL16__RPIA	methyltransferase like 16	ribose 5-phosphate isomerase A	methylation|	carbohydrate metabolic process|pentose-phosphate shunt|pentose-phosphate shunt, non-oxidative branch|ribose phosphate metabolic process|small molecule metabolic process|	-7.60341	3007	-0.17461	90	-8.08137	-7.56918	35	0.109008
DPAGT1__none	dolichyl-phosphate N-acetylglucosaminephosphotransferase 1	N/A	UDP-N-acetylglucosamine metabolic process|protein N-linked glycosylation|dolichol-linked oligosaccharide biosynthetic process|protein N-linked glycosylation via asparagine|dolichol biosynthetic process|post-translational protein modification|cellular protein metabolic process|protein oligomerization|	N/A	-0.431758	90	0.0012836	7500	-0.332169	-0.431758	90	0.109769
INTS7__none	integrator complex subunit 7	N/A	DNA damage checkpoint|snRNA processing|cellular response to ionizing radiation|	N/A	-1.53481	72	0.0012836	7500	-1.74053	-1.53481	72	0.112829
GPC5__none	glypican 5	N/A	retinoid metabolic process|carbohydrate metabolic process|glycosaminoglycan biosynthetic process|glycosaminoglycan catabolic process|phototransduction, visible light|glycosaminoglycan metabolic process|chondroitin sulfate metabolic process|small molecule metabolic process|	N/A	0.104194	90	0.0012836	7500	0.127078	0.104194	90	0.113996
NFS1__none	NFS1, cysteine desulfurase	N/A	sulfur amino acid metabolic process|protein complex assembly|cysteine metabolic process|vitamin metabolic process|water-soluble vitamin metabolic process|Mo-molybdopterin cofactor biosynthetic process|iron incorporation into metallo-sulfur cluster|molybdopterin cofactor biosynthetic process|small molecule metabolic process|	N/A	-1.75101	90	0.0012836	7500	-1.3143	-1.75101	90	0.114399
ATP5A1__none	ATP synthase, H+ transporting, mitochondrial F1 complex, alpha subunit 1, cardiac muscle	N/A	negative regulation of endothelial cell proliferation|ATP catabolic process|lipid metabolic process|ATP biosynthetic process|ATP biosynthetic process|embryo development|ATP hydrolysis coupled proton transport|respiratory electron transport chain|mitochondrial ATP synthesis coupled proton transport|mitochondrial ATP synthesis coupled proton transport|cellular metabolic process|small molecule metab…	N/A	-0.322457	162	0.0012836	7500	-0.251661	-0.322457	162	0.115422
SUPT20H__none	SPT20 homolog, SAGA complex component	N/A	chromatin organization|autophagy|gastrulation|regulation of RNA biosynthetic process|	N/A	-6.59627	90	0.0012836	7500	-6.58632	-6.59627	90	0.116412
AARS2__none	alanyl-tRNA synthetase 2, mitochondrial	N/A	tRNA aminoacylation for protein translation|gene expression|mitochondrial respiratory chain complex assembly|mitochondrial alanyl-tRNA aminoacylation|	N/A	-3.10416	90	0.0012836	7500	-3.43131	-3.10416	90	0.120722
NPM1__none	nucleophosmin	N/A	DNA repair|nucleosome assembly|nucleosome assembly|intracellular protein transport|nucleocytoplasmic transport|nucleocytoplasmic transport|response to stress|centrosome cycle|centrosome cycle|signal transduction|cell aging|cell aging|protein localization|negative regulation of cell proliferation|negative regulation of cell proliferation|negative regulation of centrosome duplication|viral process|…	N/A	-0.0754813	70	0.0012836	7500	-0.0748851	-0.0754813	70	0.121519
RSL24D1__none	ribosomal L24 domain containing 1	N/A	ribosome biogenesis|	N/A	-4.51778	90	0.0012836	7500	-4.71873	-4.51778	90	0.122208
NOL6__none	nucleolar protein 6	N/A	rRNA processing|	N/A	-8.54984	90	0.0012836	7500	-8.17437	-8.54984	90	0.122689
FDXR__none	ferredoxin reductase	N/A	generation of precursor metabolites and energy|steroid biosynthetic process|cholesterol metabolic process|small molecule metabolic process|oxidation-reduction process|NADPH oxidation|	N/A	-0.448164	90	0.0012836	7500	-0.248189	-0.448164	90	0.123612
TMEM199__none	transmembrane protein 199	N/A	N/A	N/A	0.481525	90	0.0012836	7500	0.204406	0.481525	90	0.126533
ATP5J2__none	ATP synthase, H+ transporting, mitochondrial Fo complex subunit F2	N/A	ATP catabolic process|proton transport|respiratory electron transport chain|mitochondrial ATP synthesis coupled proton transport|mitochondrial ATP synthesis coupled proton transport|cellular metabolic process|small molecule metabolic process|	N/A	-2.37928	90	0.0012836	7500	-2.32003	-2.37928	90	0.126815
PPP1R12A__none	protein phosphatase 1 regulatory subunit 12A	N/A	G2/M transition of mitotic cell cycle|mitotic cell cycle|protein dephosphorylation|mitotic nuclear division|signal transduction|regulation of cell adhesion|regulation of myosin-light-chain-phosphatase activity|negative regulation of catalytic activity|positive regulation of transcription from RNA polymerase II promoter|regulation of nucleocytoplasmic transport|centrosome organization|	N/A	-0.457821	54	0.0012836	7500	-0.0664196	-0.457821	54	0.129382
RPL8__none	ribosomal protein L8	N/A	nuclear-transcribed mRNA catabolic process, nonsense-mediated decay|translation|translation|translational initiation|translational elongation|translational termination|SRP-dependent cotranslational protein targeting to membrane|gene expression|viral process|RNA metabolic process|mRNA metabolic process|viral life cycle|viral transcription|cellular protein metabolic process|	N/A	-5.5105	90	0.0012836	7500	-5.78751	-5.5105	90	0.129864
METTL16__PTPLB	methyltransferase like 16	N/A	methylation|	N/A	-7.60341	3007	1.09265	90	-6.90108	-6.95006	35	0.130315
SNX9__none	sorting nexin 9	N/A	mitotic cytokinesis|intracellular protein transport|endocytosis|receptor-mediated endocytosis|mitotic nuclear division|endosomal transport|positive regulation of protein oligomerization|cleavage furrow formation|positive regulation of GTPase activity|lipid tube assembly|	N/A	2.02764	90	0.0012836	7500	1.98115	2.02764	90	0.13066
DHFR__none	dihydrofolate reductase	N/A	N/A	N/A	-0.215014	90	0.0012836	7500	-0.0187794	-0.215014	90	0.13161
STRIP1__none	striatin interacting protein 1	N/A	regulation of cell morphogenesis|cortical actin cytoskeleton organization|	N/A	-3.90577	90	0.0012836	7500	-3.42982	-3.90577	90	0.132672
POLR3C__none	RNA polymerase III subunit C	N/A	regulation of transcription from RNA polymerase III promoter|transcription from RNA polymerase III promoter|transcription elongation from RNA polymerase III promoter|termination of RNA polymerase III transcription|gene expression|positive regulation of type I interferon production|positive regulation of interferon-beta production|innate immune response|positive regulation of innate immune respons…	N/A	-0.209932	72	0.0012836	7500	-0.333555	-0.209932	72	0.132961
FAM50A__none	family with sequence similarity 50 member A	N/A	spermatogenesis|	N/A	-1.74818	90	0.0012836	7500	-2.05637	-1.74818	90	0.134038
NFRKB__none	nuclear factor related to kappaB binding protein	N/A	DNA repair|DNA recombination|regulation of transcription, DNA-templated|transcription from RNA polymerase II promoter|inflammatory response|	N/A	-4.4308	90	0.0012836	7500	-4.67608	-4.4308	90	0.134644
PCGF1__none	polycomb group ring finger 1	N/A	transcription, DNA-templated|regulation of transcription, DNA-templated|histone H2A monoubiquitination|	N/A	-1.14252	90	0.0012836	7500	-1.30155	-1.14252	90	0.135809
ATP6AP1__none	ATPase H+ transporting accessory protein 1	N/A	ATP hydrolysis coupled proton transport|proton transport|positive regulation of osteoblast differentiation|positive regulation of bone resorption|pH reduction|positive regulation of exocytosis|establishment of organelle localization|positive regulation of ERK1 and ERK2 cascade|positive regulation of osteoclast development|	N/A	6.00991	36	0.0012836	7500	5.87036	6.00991	36	0.13751
POLR1A__none	RNA polymerase I subunit A	N/A	transcription from RNA polymerase I promoter|transcription initiation from RNA polymerase I promoter|transcription elongation from RNA polymerase I promoter|termination of RNA polymerase I transcription|gene expression|	N/A	-7.34818	90	0.0012836	7500	-7.5072	-7.34818	90	0.139559
METTL16__SKP1	methyltransferase like 16	S-phase kinase associated protein 1	methylation|	G1/S transition of mitotic cell cycle|G2/M transition of mitotic cell cycle|mitotic cell cycle|Notch signaling pathway|viral process|protein ubiquitination|anaphase-promoting complex-dependent proteasomal ubiquitin-dependent protein catabolic process|SCF-dependent proteasomal ubiquitin-dependent protein catabolic process|histone H2A monoubiquitination|positive regulation of ubiquitin-protein liga…	-7.60341	3007	-0.394031	71	-8.16723	-7.10581	28	0.140137
GART__none	phosphoribosylglycinamide formyltransferase, phosphoribosylglycinamide synthetase, phosphoribosylaminoimidazole synthetase	N/A	brainstem development|purine nucleobase metabolic process|'de novo' IMP biosynthetic process|glycine metabolic process|purine nucleobase biosynthetic process|purine ribonucleoside monophosphate biosynthetic process|response to organic substance|response to inorganic substance|cerebellum development|cerebral cortex development|methylation|small molecule metabolic process|tetrahydrofolate biosynthe…	N/A	-1.15492	90	0.0012836	7500	-1.19041	-1.15492	90	0.14414
PPCS__none	phosphopantothenoylcysteine synthetase	N/A	vitamin metabolic process|water-soluble vitamin metabolic process|coenzyme biosynthetic process|coenzyme A biosynthetic process|coenzyme A biosynthetic process|pantothenate metabolic process|small molecule metabolic process|	N/A	-3.992	90	0.0012836	7500	-3.95281	-3.992	90	0.144624
PPP1R21__none	protein phosphatase 1 regulatory subunit 21	N/A	N/A	N/A	0.560109	72	0.0012836	7500	0.515241	0.560109	72	0.14652
CHERP__none	calcium homeostasis endoplasmic reticulum protein	N/A	RNA processing|cellular calcium ion homeostasis|nervous system development|negative regulation of cell proliferation|release of sequestered calcium ion into cytosol|positive regulation of NFAT protein import into nucleus|	N/A	-0.96691	90	0.0012836	7500	-1.19255	-0.96691	90	0.151314
TM4SF4__none	transmembrane 4 L six family member 4	N/A	tissue regeneration|	N/A	0.217846	90	0.0012836	7500	0.253377	0.217846	90	0.151709
ZDHHC8__none	zinc finger DHHC-type containing 8	N/A	locomotory behavior|protein palmitoylation|	N/A	-0.155841	72	0.0012836	7500	-0.209521	-0.155841	72	0.152968
TAF1C__none	TATA-box binding protein associated factor, RNA polymerase I subunit C	N/A	regulation of transcription, DNA-templated|transcription from RNA polymerase I promoter|transcription initiation from RNA polymerase I promoter|transcription elongation from RNA polymerase I promoter|termination of RNA polymerase I transcription|transcription from RNA polymerase II promoter|gene expression|	N/A	-5.91487	90	0.0012836	7500	-6.06853	-5.91487	90	0.154099
METTL16__SDF2L1	methyltransferase like 16	stromal cell derived factor 2 like 1	methylation|	N/A	-7.60341	3007	-0.123572	90	-8.17485	-7.47164	35	0.154598
SLC52A2__none	solute carrier family 52 member 2	N/A	response to virus|riboflavin transport|	N/A	0.118814	90	0.0012836	7500	0.20911	0.118814	90	0.15462
OR4K1__none	olfactory receptor family 4 subfamily K member 1	N/A	G-protein coupled receptor signaling pathway|detection of chemical stimulus involved in sensory perception of smell|	N/A	-0.0526558	90	0.0012836	7500	0.0226017	-0.0526558	90	0.156886
CCDC22__none	coiled-coil domain containing 22	N/A	biological_process|	N/A	-0.324388	90	0.0012836	7500	-0.537026	-0.324388	90	0.157314
RTDR1__none	N/A	N/A	N/A	N/A	-0.00327737	90	0.0012836	7500	-0.0240789	-0.00327737	90	0.159702
NDUFC2__none	NADH:ubiquinone oxidoreductase subunit C2	N/A	mitochondrial electron transport, NADH to ubiquinone|respiratory electron transport chain|cellular metabolic process|small molecule metabolic process|	N/A	-0.435004	90	0.0012836	7500	-0.442409	-0.435004	90	0.159894
CCDC94__none	coiled-coil domain containing 94	N/A	N/A	N/A	-1.3625	90	0.0012836	7500	-1.58777	-1.3625	90	0.160949
GPN3__none	GPN-loop GTPase 3	N/A	N/A	N/A	-4.81713	90	0.0012836	7500	-4.79902	-4.81713	90	0.162967
METTL16__SF3A2	methyltransferase like 16	splicing factor 3a subunit 2	methylation|	mRNA 3'-splice site recognition|mRNA splicing, via spliceosome|mRNA splicing, via spliceosome|mRNA processing|RNA splicing|gene expression|	-7.60341	3007	-0.412274	166	-8.37255	-7.96844	65	0.165
RPIA__none	ribose 5-phosphate isomerase A	N/A	carbohydrate metabolic process|pentose-phosphate shunt|pentose-phosphate shunt, non-oxidative branch|ribose phosphate metabolic process|small molecule metabolic process|	N/A	-0.17461	90	0.0012836	7500	0.137865	-0.17461	90	0.167594
SETDB1__none	SET domain bifurcated 1	N/A	inner cell mass cell proliferation|transcription, DNA-templated|regulation of transcription, DNA-templated|histone lysine methylation|bone development|	N/A	-0.680178	90	0.0012836	7500	-0.76081	-0.680178	90	0.168836
COA5__none	cytochrome c oxidase assembly factor 5	N/A	N/A	N/A	-0.0595717	72	0.0012836	7500	-0.0602817	-0.0595717	72	0.16976
WDR75__none	WD repeat domain 75	N/A	N/A	N/A	-6.78291	90	0.0012836	7500	-6.4301	-6.78291	90	0.169817
COX11__none	COX11, cytochrome c oxidase copper chaperone	N/A	respiratory gaseous exchange|respiratory chain complex IV assembly|negative regulation of glucokinase activity|hydrogen ion transmembrane transport|	N/A	-0.774608	88	0.0012836	7500	-0.705891	-0.774608	88	0.171003
SUPV3L1__none	Suv3 like RNA helicase	N/A	mitochondrial mRNA catabolic process|positive regulation of mitochondrial RNA catabolic process|positive regulation of mitochondrial RNA catabolic process|mitochondrial RNA 3'-end processing|ATP catabolic process|DNA recombination|RNA catabolic process|positive regulation of cell growth|DNA duplex unwinding|mitochondrial ncRNA surveillance|mitochondrial mRNA surveillance|negative regulation of ap…	N/A	-3.9537	90	0.0012836	7500	-4.97097	-3.9537	90	0.172565
RPTOR__none	regulatory associated protein of MTOR complex 1	N/A	positive regulation of endothelial cell proliferation|cell cycle arrest|insulin receptor signaling pathway|regulation of cell size|cell growth|cellular response to nutrient levels|TOR signaling|positive regulation of TOR signaling|positive regulation of transcription from RNA polymerase III promoter|cellular response to amino acid stimulus|positive regulation of protein serine/threonine kinase ac…	N/A	-1.90824	90	0.0012836	7500	-2.03541	-1.90824	90	0.17447
DKC1__none	dyskerin pseudouridine synthase 1	N/A	telomere maintenance|pseudouridine synthesis|rRNA processing|RNA processing|telomere maintenance via telomerase|cell proliferation|	N/A	-6.76206	90	0.0012836	7500	-6.97249	-6.76206	90	0.174742
TIMM9__none	translocase of inner mitochondrial membrane 9	N/A	protein targeting to mitochondrion|sensory perception of sound|cellular protein metabolic process|protein import into mitochondrial inner membrane|protein import into mitochondrial inner membrane|chaperone-mediated protein transport|	N/A	-2.5522	90	0.0012836	7500	-2.73746	-2.5522	90	0.176247
CMTR2__METTL16	cap methyltransferase 2	methyltransferase like 16	7-methylguanosine mRNA capping|cap2 mRNA methylation|	methylation|	-1.05376	90	-7.60341	3007	-8.99382	-8.37395	35	0.177187
CFC1B__none	cripto, FRL-1, cryptic family 1B	N/A	gastrulation|	N/A	0.071919	88	0.0012836	7500	0.0986897	0.071919	88	0.177363
MRPS11__none	mitochondrial ribosomal protein S11	N/A	translation|DNA damage response, detection of DNA damage|	N/A	-4.08305	72	0.0012836	7500	-4.15034	-4.08305	72	0.177742
UPF2__none	UPF2 regulator of nonsense transcripts homolog (yeast)	N/A	nuclear-transcribed mRNA catabolic process, nonsense-mediated decay|nuclear-transcribed mRNA catabolic process, nonsense-mediated decay|liver development|mRNA export from nucleus|gene expression|RNA metabolic process|mRNA metabolic process|organ regeneration|	N/A	0.761955	72	0.0012836	7500	1.00261	0.761955	72	0.180693
DHODH__none	dihydroorotate dehydrogenase (quinone)	N/A	pyrimidine nucleobase metabolic process|'de novo' pyrimidine nucleobase biosynthetic process|female pregnancy|lactation|response to caffeine|response to drug|response to starvation|positive regulation of apoptotic process|'de novo' UMP biosynthetic process|small molecule metabolic process|pyrimidine nucleoside biosynthetic process|nucleobase-containing small molecule metabolic process|oxidation-r…	N/A	-0.281452	180	0.0012836	7500	-0.168607	-0.281452	180	0.18114
HAUS1__none	HAUS augmin like complex subunit 1	N/A	mitotic nuclear division|spindle assembly|centrosome organization|	N/A	-2.72617	90	0.0012836	7500	-3.28304	-2.72617	90	0.181981
INTS2__none	integrator complex subunit 2	N/A	snRNA processing|	N/A	-3.64254	71	0.0012836	7500	-3.63803	-3.64254	71	0.183689
TIMM22__none	translocase of inner mitochondrial membrane 22	N/A	protein targeting to mitochondrion|cellular protein metabolic process|protein import into mitochondrial inner membrane|	N/A	-1.40037	90	0.0012836	7500	-1.43082	-1.40037	90	0.192632
SLC40A1__none	solute carrier family 40 member 1	N/A	lymphocyte homeostasis|endothelium development|cellular iron ion homeostasis|cellular iron ion homeostasis|anatomical structure morphogenesis|iron ion transmembrane transport|negative regulation of apoptotic process|transmembrane transport|spleen trabecula formation|multicellular organismal iron ion homeostasis|	N/A	-0.177172	162	0.0012836	7500	-0.121344	-0.177172	162	0.194175
PSMD6__none	proteasome 26S subunit, non-ATPase 6	N/A	G1/S transition of mitotic cell cycle|protein polyubiquitination|mitotic cell cycle|antigen processing and presentation of peptide antigen via MHC class I|antigen processing and presentation of exogenous peptide antigen via MHC class I, TAP-dependent|ATP catabolic process|proteolysis|regulation of cellular amino acid metabolic process|apoptotic process|DNA damage response, signal transduction by …	N/A	-2.28079	57	0.0012836	7500	-2.75147	-2.28079	57	0.19427
FBXL5__METTL16	F-box and leucine rich repeat protein 5	methyltransferase like 16	protein ubiquitination|protein ubiquitination|protein ubiquitination|SCF-dependent proteasomal ubiquitin-dependent protein catabolic process|iron ion homeostasis|iron ion homeostasis|	methylation|	0.349396	162	-7.60341	3007	-7.724	-7.23782	63	0.197071
METTL16__SSB	methyltransferase like 16	Sjogren syndrome antigen B	methylation|	tRNA modification|histone mRNA metabolic process|	-7.60341	3007	-2.10776	90	-9.8242	-9.53027	35	0.200959
ABCB7__none	ATP binding cassette subfamily B member 7	N/A	ATP catabolic process|transport|cellular iron ion homeostasis|heme transport|small molecule metabolic process|transmembrane transport|transmembrane transport|	N/A	-5.88666	72	0.0012836	7500	-5.66613	-5.88666	72	0.207659
METTL16__SPTLC2	methyltransferase like 16	serine palmitoyltransferase long chain base subunit 2	methylation|	sphingolipid metabolic process|sphingomyelin biosynthetic process|sphingolipid biosynthetic process|small molecule metabolic process|sphinganine biosynthetic process|sphingosine biosynthetic process|ceramide biosynthetic process|	-7.60341	3007	0.444578	90	-7.41813	-6.53695	35	0.207893
KIAA1432__none	N/A	N/A	N/A	N/A	0.127685	69	0.0012836	7500	0.186364	0.127685	69	0.212268
CDC25B__none	cell division cycle 25B	N/A	G2/M transition of mitotic cell cycle|mitotic cell cycle|oocyte maturation|protein phosphorylation|mitotic nuclear division|female meiosis I|positive regulation of cell proliferation|positive regulation of cytokinesis|peptidyl-tyrosine dephosphorylation|peptidyl-tyrosine dephosphorylation|positive regulation of protein kinase activity|positive regulation of mitotic cell cycle|	N/A	-0.194349	90	0.0012836	7500	0.0478767	-0.194349	90	0.212573
ATP6V1D__METTL16	ATPase H+ transporting V1 subunit D	methyltransferase like 16	cellular iron ion homeostasis|insulin receptor signaling pathway|proton transport|transferrin transport|cilium assembly|interaction with host|transmembrane transport|protein localization to cilium|phagosome maturation|	methylation|	0.398003	90	-7.60341	3007	-7.55466	-7.17759	35	0.213452
FAM96A__none	family with sequence similarity 96 member A	N/A	chromosome segregation|biological_process|	N/A	-0.294216	90	0.0012836	7500	-0.256908	-0.294216	90	0.22104
RBM8A__none	RNA binding motif protein 8A	N/A	nuclear-transcribed mRNA catabolic process, nonsense-mediated decay|nuclear-transcribed mRNA catabolic process, nonsense-mediated decay|regulation of alternative mRNA splicing, via spliceosome|mRNA splicing, via spliceosome|mRNA splicing, via spliceosome|transcription from RNA polymerase II promoter|termination of RNA polymerase II transcription|mRNA export from nucleus|regulation of translation|…	N/A	-1.01717	53	0.0012836	7500	-0.694537	-1.01717	53	0.222745
PDSS1__none	decaprenyl diphosphate synthase subunit 1	N/A	ubiquinone biosynthetic process|ubiquinone biosynthetic process|ubiquinone biosynthetic process|isoprenoid biosynthetic process|small molecule metabolic process|protein heterotetramerization|	N/A	-1.0849	90	0.0012836	7500	-1.02699	-1.0849	90	0.223173
XRCC6__none	X-ray repair cross complementing 6	N/A	telomere maintenance|DNA ligation|DNA repair|double-strand break repair|double-strand break repair via nonhomologous end joining|double-strand break repair via nonhomologous end joining|transcription, DNA-templated|brain development|viral process|positive regulation of type I interferon production|DNA duplex unwinding|DNA duplex unwinding|V(D)J recombination|innate immune response|negative regula…	N/A	-5.35861	90	0.0012836	7500	-5.50172	-5.35861	90	0.229684
IMMT__none	inner membrane mitochondrial protein	N/A	biological_process|response to cold|mitochondrial calcium ion homeostasis|	N/A	-3.80403	72	0.0012836	7500	-3.7417	-3.80403	72	0.233834
MTG2__none	mitochondrial ribosome associated GTPase 2	N/A	GTP catabolic process|ribosome biogenesis|regulation of respiratory system process|regulation of mitochondrial translation|	N/A	-0.325904	90	0.0012836	7500	-0.156937	-0.325904	90	0.234914
UGCG__none	UDP-glucose ceramide glucosyltransferase	N/A	sphingolipid metabolic process|glucosylceramide biosynthetic process|glycosphingolipid metabolic process|glycosphingolipid biosynthetic process|epidermis development|small molecule metabolic process|	N/A	-0.0849997	90	0.0012836	7500	0.150339	-0.0849997	90	0.236887
RPP21__none	ribonuclease P/MRP subunit p21	N/A	tRNA processing|response to drug|RNA phosphodiester bond hydrolysis, endonucleolytic|	N/A	-3.9927	90	0.0012836	7500	-4.67672	-3.9927	90	0.23899
POLR2L__none	RNA polymerase II subunit L	N/A	mRNA splicing, via spliceosome|DNA repair|transcription-coupled nucleotide-excision repair|nucleotide-excision repair|regulation of transcription from RNA polymerase I promoter|transcription from RNA polymerase I promoter|transcription from RNA polymerase II promoter|transcription from RNA polymerase II promoter|transcription initiation from RNA polymerase II promoter|transcription elongation fro…	N/A	-3.38898	90	0.0012836	7500	-4.13448	-3.38898	90	0.241005
METTL16__STEAP3	methyltransferase like 16	STEAP3 metalloreductase	methylation|	cellular iron ion homeostasis|apoptotic process|cell cycle|protein secretion|protein secretion|transferrin transport|positive regulation of apoptotic process|transmembrane transport|oxidation-reduction process|	-7.60341	3007	1.3603	90	-6.82384	-6.05829	35	0.241766
RAD51C__none	RAD51 paralog C	N/A	double-strand break repair via homologous recombination|DNA catabolic process, endonucleolytic|DNA catabolic process, endonucleolytic|ATP catabolic process|DNA repair|DNA recombination|sister chromatid cohesion|female meiosis sister chromatid cohesion|reciprocal meiotic recombination|male meiosis I|spermatogenesis|blood coagulation|positive regulation of G2/M transition of mitotic cell cycle|	N/A	0.159343	90	0.0012836	7500	0.169543	0.159343	90	0.253415
PLRG1__none	pleiotropic regulator 1	N/A	mRNA splicing, via spliceosome|signal transduction|regulation of RNA biosynthetic process|	N/A	-4.74583	83	0.0012836	7500	-4.11277	-4.74583	83	0.260359
HMGB1__none	high mobility group box 1	N/A	negative regulation of transcription from RNA polymerase II promoter|myeloid dendritic cell activation|dendritic cell chemotaxis|inflammatory response to antigenic stimulus|DNA topological change|base-excision repair, DNA ligation|apoptotic DNA fragmentation|DNA recombination|regulation of transcription from RNA polymerase II promoter|apoptotic process|cellular component disassembly involved in e…	N/A	0.273445	180	0.0012836	7500	0.474498	0.273445	180	0.260664
PPP2R3C__none	protein phosphatase 2 regulatory subunit B''gamma	N/A	B cell homeostasis|regulation of antimicrobial humoral response|activation of protein kinase activity|T cell homeostasis|positive regulation of B cell differentiation|spleen development|regulation of mitochondrial depolarization|	N/A	-0.095206	90	0.0012836	7500	-0.0819988	-0.095206	90	0.263205
ZNHIT2__none	zinc finger HIT-type containing 2	N/A	N/A	N/A	-0.0444159	90	0.0012836	7500	-0.118628	-0.0444159	90	0.263281
PDCD2__none	programmed cell death 2	N/A	apoptotic process|	N/A	-1.70504	90	0.0012836	7500	-1.89063	-1.70504	90	0.267139
CLCN3__METTL16	chloride voltage-gated channel 3	methyltransferase like 16	transport|regulation of pH|ion transmembrane transport|regulation of ion transmembrane transport|regulation of anion transport|regulation of anion transport|endosomal lumen acidification|transmembrane transport|chloride transmembrane transport|chloride transmembrane transport|	methylation|	0.314136	90	-7.60341	3007	-7.78944	-7.31443	35	0.267206
METTL16__NDUFC2	methyltransferase like 16	NADH:ubiquinone oxidoreductase subunit C2	methylation|	mitochondrial electron transport, NADH to ubiquinone|respiratory electron transport chain|cellular metabolic process|small molecule metabolic process|	-7.60341	3007	-0.435004	90	-8.21744	-7.35444	35	0.268049
SNRPF__none	small nuclear ribonucleoprotein polypeptide F	N/A	spliceosomal snRNP assembly|spliceosomal snRNP assembly|mRNA splicing, via spliceosome|mRNA splicing, via spliceosome|transcription from RNA polymerase II promoter|termination of RNA polymerase II transcription|histone mRNA metabolic process|RNA splicing|RNA splicing|gene expression|RNA metabolic process|mRNA 3'-end processing|ncRNA metabolic process|	N/A	-2.98063	70	0.0012836	7500	-2.32068	-2.98063	70	0.277605
ATG4B__none	autophagy related 4B cysteine peptidase	N/A	autophagic vacuole assembly|proteolysis|autophagy|positive regulation of autophagy|protein transport|positive regulation of protein catabolic process|	N/A	-0.0373203	90	0.0012836	7500	0.0669065	-0.0373203	90	0.278711
EMC1__none	ER membrane protein complex subunit 1	N/A	N/A	N/A	0.179189	90	0.0012836	7500	0.00795171	0.179189	90	0.286224
SLC22A16__none	solute carrier family 22 member 16	N/A	multicellular organismal development|spermatogenesis|single fertilization|organic cation transport|amine transport|carnitine transport|cell differentiation|sperm motility|acid secretion|transmembrane transport|carnitine transmembrane transport|	N/A	0.0222646	90	0.0012836	7500	0.0320411	0.0222646	90	0.287068
EMC8__none	ER membrane protein complex subunit 8	N/A	N/A	N/A	0.0587651	90	0.0012836	7500	0.0490755	0.0587651	90	0.290477
GDI2__none	GDP dissociation inhibitor 2	N/A	signal transduction|small GTPase mediated signal transduction|protein transport|positive regulation of Rab GTPase activity|regulation of small GTPase mediated signal transduction|	N/A	0.909743	180	0.0012836	7500	0.859226	0.909743	180	0.293022
KPNA4__none	karyopherin subunit alpha 4	N/A	NLS-bearing protein import into nucleus|cytokine-mediated signaling pathway|	N/A	-0.688644	90	0.0012836	7500	-0.148389	-0.688644	90	0.295334
COA5__METTL16	cytochrome c oxidase assembly factor 5	methyltransferase like 16	N/A	methylation|	-0.0595717	72	-7.60341	3007	-8.08414	-7.36149	28	0.301123
OXSM__none	3-oxoacyl-ACP synthase, mitochondrial	N/A	acyl-CoA metabolic process|short-chain fatty acid biosynthetic process|medium-chain fatty acid biosynthetic process|	N/A	0.0444067	90	0.0012836	7500	0.0483654	0.0444067	90	0.303515
MBNL1__none	muscleblind like splicing regulator 1	N/A	alternative mRNA splicing, via spliceosome|regulation of alternative mRNA splicing, via spliceosome|in utero embryonic development|mRNA splice site selection|nervous system development|skeletal muscle tissue development|RNA splicing|embryonic limb morphogenesis|regulation of RNA splicing|myoblast differentiation|	N/A	-0.643299	72	0.0012836	7500	-0.562412	-0.643299	72	0.30861
METTL16__UBE2G2	methyltransferase like 16	ubiquitin conjugating enzyme E2 G2	methylation|	ubiquitin-dependent protein catabolic process|protein N-linked glycosylation via asparagine|ER-associated ubiquitin-dependent protein catabolic process|protein K48-linked ubiquitination|	-7.60341	3007	0.769154	90	-7.36129	-6.8254	35	0.308736
IDH3A__METTL16	isocitrate dehydrogenase 3 (NAD(+)) alpha	methyltransferase like 16	carbohydrate metabolic process|tricarboxylic acid cycle|cellular metabolic process|small molecule metabolic process|	methylation|	0.143167	180	-7.60341	3007	-7.82555	-7.5312	70	0.310839
METTL16__TPT1	methyltransferase like 16	tumor protein, translationally-controlled 1	methylation|	calcium ion transport|cellular calcium ion homeostasis|response to virus|stem cell maintenance|regulation of apoptotic process|negative regulation of apoptotic process|negative regulation of intrinsic apoptotic signaling pathway in response to DNA damage|negative regulation of ectoderm development|	-7.60341	3007	-0.432724	90	-8.17421	-7.67509	35	0.313268
FAM186A__none	family with sequence similarity 186 member A	N/A	N/A	N/A	-0.173035	90	0.0012836	7500	-0.192525	-0.173035	90	0.322283
FAM207A__none	family with sequence similarity 207 member A	N/A	N/A	N/A	-0.0701989	90	0.0012836	7500	-0.095358	-0.0701989	90	0.328579
METTL16__NOP2	methyltransferase like 16	NOP2 nucleolar protein	methylation|	rRNA processing|positive regulation of cell proliferation|methylation|	-7.60341	3007	-8.22977	90	-15.6004	-15.1929	35	0.332414
NUP214__none	nucleoporin 214	N/A	mitotic cell cycle|carbohydrate metabolic process|mRNA export from nucleus|protein import into nucleus|protein export from nucleus|mitotic nuclear envelope disassembly|hexose transport|gene expression|regulation of glucose transport|glucose transport|viral process|RNA metabolic process|mRNA metabolic process|cytokine-mediated signaling pathway|small molecule metabolic process|regulation of cell c…	N/A	0.396876	90	0.0012836	7500	0.551901	0.396876	90	0.333664
SHMT2__none	serine hydroxymethyltransferase 2	N/A	L-serine biosynthetic process|one-carbon metabolic process|positive regulation of cell proliferation|glycine biosynthetic process from serine|tetrahydrofolate interconversion|protein homotetramerization|	N/A	0.133832	90	0.0012836	7500	0.17336	0.133832	90	0.337369
GTPBP6__none	GTP binding protein 6 (putative)	N/A	N/A	N/A	0.0289908	90	0.0012836	7500	0.0425389	0.0289908	90	0.3416
ATG4B__METTL16	autophagy related 4B cysteine peptidase	methyltransferase like 16	autophagic vacuole assembly|proteolysis|autophagy|positive regulation of autophagy|protein transport|positive regulation of protein catabolic process|	methylation|	-0.0373203	90	-7.60341	3007	-7.99146	-7.54616	35	0.341848
SLC35A2__none	solute carrier family 35 member A2	N/A	galactose metabolic process|UDP-galactose transport|proton transport|transmembrane transport|UDP-galactose transmembrane transport|	N/A	1.16705	90	0.0012836	7500	0.883848	1.16705	90	0.342536
DHRSX__none	dehydrogenase/reductase X-linked	N/A	oxidation-reduction process|	N/A	0.349438	90	0.0012836	7500	0.350641	0.349438	90	0.342914
SPCS3__none	signal peptidase complex subunit 3	N/A	translation|signal peptide processing|proteolysis|SRP-dependent cotranslational protein targeting to membrane|gene expression|cellular protein metabolic process|regulation of insulin secretion|	N/A	-0.699932	162	0.0012836	7500	-0.25945	-0.699932	162	0.347651
INTS5__none	integrator complex subunit 5	N/A	snRNA processing|	N/A	0.00400947	72	0.0012836	7500	0.281037	0.00400947	72	0.349247
DENND1A__none	DENN domain containing 1A	N/A	endocytosis|protein transport|regulation of Rab protein signal transduction|positive regulation of Rab GTPase activity|synaptic vesicle endocytosis|	N/A	1.28349	90	0.0012836	7500	1.69666	1.28349	90	0.349656
ILF3__none	interleukin enhancer binding factor 3	N/A	M phase|transcription, DNA-templated|protein phosphorylation|negative regulation of translation|negative regulation of viral genome replication|negative regulation of transcription, DNA-templated|positive regulation of transcription, DNA-templated|defense response to virus|	N/A	1.45122	90	0.0012836	7500	1.69905	1.45122	90	0.352213
SENP3__none	SUMO1/sentrin/SMT3 specific peptidase 3	N/A	proteolysis|	N/A	-0.393616	90	0.0012836	7500	-0.123053	-0.393616	90	0.360292
PCBP2__none	poly(rC) binding protein 2	N/A	mRNA splicing, via spliceosome|RNA splicing|gene expression|mRNA metabolic process|negative regulation of type I interferon production|proteasome-mediated ubiquitin-dependent protein catabolic process|innate immune response|negative regulation of defense response to virus|defense response to virus|	N/A	0.0520433	162	0.0012836	7500	0.0778464	0.0520433	162	0.366717
METTL16__UBE2L3	methyltransferase like 16	ubiquitin conjugating enzyme E2 L3	methylation|	protein polyubiquitination|transcription, DNA-templated|regulation of transcription, DNA-templated|regulation of transcription, DNA-templated|cellular protein modification process|ubiquitin-dependent protein catabolic process|cell proliferation|protein ubiquitination|protein K11-linked ubiquitination|cellular response to steroid hormone stimulus|cellular response to glucocorticoid stimulus|	-7.60341	3007	1.19454	72	-6.84965	-6.20813	28	0.367834
PMM2__none	phosphomannomutase 2	N/A	protein glycosylation|dolichol-linked oligosaccharide biosynthetic process|GDP-mannose biosynthetic process|GDP-mannose biosynthetic process|protein N-linked glycosylation via asparagine|mannose biosynthetic process|post-translational protein modification|cellular protein metabolic process|	N/A	0.00220975	90	0.0012836	7500	-0.0718357	0.00220975	90	0.368738
NDUFAF3__none	NADH:ubiquinone oxidoreductase complex assembly factor 3	N/A	mitochondrial respiratory chain complex I assembly|	N/A	-0.294573	90	0.0012836	7500	-0.579174	-0.294573	90	0.37729
METTL16__SLC35A2	methyltransferase like 16	solute carrier family 35 member A2	methylation|	galactose metabolic process|UDP-galactose transport|proton transport|transmembrane transport|UDP-galactose transmembrane transport|	-7.60341	3007	1.16705	90	-6.45676	-6.62864	35	0.380924
RPS3A__none	ribosomal protein S3A	N/A	nuclear-transcribed mRNA catabolic process, nonsense-mediated decay|cytoplasmic translation|translation|translation|translation|translation|translational initiation|translational elongation|translational termination|SRP-dependent cotranslational protein targeting to membrane|gene expression|viral process|RNA metabolic process|mRNA metabolic process|viral life cycle|viral transcription|cell differ…	N/A	-6.41138	90	0.0012836	7500	-7.0734	-6.41138	90	0.385569
METTL16__SNAI1	methyltransferase like 16	snail family transcriptional repressor 1	methylation|	negative regulation of transcription from RNA polymerase II promoter|negative regulation of transcription from RNA polymerase II promoter|negative regulation of transcription from RNA polymerase II promoter|osteoblast differentiation|mesoderm formation|epithelial to mesenchymal transition|epithelial to mesenchymal transition|positive regulation of epithelial to mesenchymal transition|positive reg…	-7.60341	3007	-0.812175	90	-8.52643	-7.99526	35	0.390684
CFC1B__METTL16	cripto, FRL-1, cryptic family 1B	methyltransferase like 16	gastrulation|	methylation|	0.071919	88	-7.60341	3007	-7.93954	-7.81041	34	0.406941
EMC7__METTL16	ER membrane protein complex subunit 7	methyltransferase like 16	biological_process|	methylation|	0.127806	90	-7.60341	3007	-7.78542	-7.37352	35	0.407214
MUC7__none	mucin 7, secreted	N/A	O-glycan processing|post-translational protein modification|cellular protein metabolic process|	N/A	-0.0591297	180	0.0012836	7500	-0.0258682	-0.0591297	180	0.408678
MMGT1__none	membrane magnesium transporter 1	N/A	magnesium ion transport|	N/A	-0.0368348	90	0.0012836	7500	0.115693	-0.0368348	90	0.409629
ILF3__METTL16	interleukin enhancer binding factor 3	methyltransferase like 16	M phase|transcription, DNA-templated|protein phosphorylation|negative regulation of translation|negative regulation of viral genome replication|negative regulation of transcription, DNA-templated|positive regulation of transcription, DNA-templated|defense response to virus|	methylation|	1.45122	90	-7.60341	3007	-6.3802	-6.06244	35	0.410324
CCDC94__METTL16	coiled-coil domain containing 94	methyltransferase like 16	N/A	methylation|	-1.3625	90	-7.60341	3007	-8.72728	-8.71994	35	0.415893
METTL16__WRB	methyltransferase like 16	tryptophan rich basic protein	methylation|	tail-anchored membrane protein insertion into ER membrane|	-7.60341	3007	-0.281965	67	-8.1834	-7.83324	27	0.416737
PRR23C__none	proline rich 23C	N/A	N/A	N/A	0.105938	72	0.0012836	7500	0.100782	0.105938	72	0.418227
METTL16__PHF8	methyltransferase like 16	PHD finger protein 8	methylation|	G1/S transition of mitotic cell cycle|mitotic cell cycle|transcription, DNA-templated|brain development|histone H3-K9 demethylation|histone H4-K20 demethylation|positive regulation of transcription, DNA-templated|positive regulation of transcription, DNA-templated|positive regulation of transcription from RNA polymerase I promoter|oxidation-reduction process|negative regulation of chromatin silen…	-7.60341	3007	0.499833	90	-7.46309	-6.61733	35	0.42174
HSPA13__METTL16	heat shock protein family A (Hsp70) member 13	methyltransferase like 16	N/A	methylation|	-0.0663888	90	-7.60341	3007	-8.14032	-7.12608	35	0.427682
CYCS__none	cytochrome c, somatic	N/A	apoptotic DNA fragmentation|apoptotic process|activation of cysteine-type endopeptidase activity involved in apoptotic process by cytochrome c|dephosphorylation|respiratory electron transport chain|cellular metabolic process|small molecule metabolic process|cellular respiration|intrinsic apoptotic signaling pathway|	N/A	-0.177929	90	0.0012836	7500	-0.459789	-0.177929	90	0.430517
AHCY__none	adenosylhomocysteinase	N/A	sulfur amino acid metabolic process|one-carbon metabolic process|xenobiotic metabolic process|methylation|cellular nitrogen compound metabolic process|small molecule metabolic process|	N/A	-0.140991	90	0.0012836	7500	-0.00237892	-0.140991	90	0.438904
CFC1__none	cripto, FRL-1, cryptic family 1	N/A	determination of left/right symmetry|gastrulation|nodal signaling pathway|	N/A	-0.00401903	88	0.0012836	7500	0.0497054	-0.00401903	88	0.44209
UXT__none	ubiquitously expressed prefoldin like chaperone	N/A	negative regulation of transcription from RNA polymerase II promoter|microtubule cytoskeleton organization|transcription, DNA-templated|protein folding|mitochondrion transport along microtubule|centrosome organization|	N/A	-1.36643	72	0.0012836	7500	-1.44258	-1.36643	72	0.443755
HSPA13__none	heat shock protein family A (Hsp70) member 13	N/A	N/A	N/A	-0.0663888	90	0.0012836	7500	-0.00809929	-0.0663888	90	0.448269
METTL16__TRAPPC8	methyltransferase like 16	trafficking protein particle complex 8	methylation|	vesicle-mediated transport|	-7.60341	3007	-0.784422	90	-8.67973	-7.74143	35	0.448364
METTL16__RPL18	methyltransferase like 16	ribosomal protein L18	methylation|	nuclear-transcribed mRNA catabolic process, nonsense-mediated decay|translation|translation|translational initiation|translational elongation|translational termination|SRP-dependent cotranslational protein targeting to membrane|gene expression|viral process|RNA metabolic process|mRNA metabolic process|viral life cycle|viral transcription|cellular protein metabolic process|	-7.60341	3007	-3.96078	89	-11.9466	-9.62494	34	0.448858
METTL16__SEPSECS	methyltransferase like 16	Sep (O-phosphoserine) tRNA:Sec (selenocysteine) tRNA synthase	methylation|	selenocysteine incorporation|selenocysteinyl-tRNA(Sec) biosynthetic process|	-7.60341	3007	0.139658	90	-7.93789	-7.35545	35	0.454177
METTL16__NDUFAF6	methyltransferase like 16	NADH:ubiquinone oxidoreductase complex assembly factor 6	methylation|	biosynthetic process|mitochondrial respiratory chain complex I assembly|	-7.60341	3007	-0.825628	86	-8.4239	-8.16295	30	0.462135
VPS8__none	VPS8, CORVET complex subunit	N/A	N/A	N/A	1.59243	90	0.0012836	7500	1.46133	1.59243	90	0.466088
METTL16__PTAR1	methyltransferase like 16	protein prenyltransferase alpha subunit repeat containing 1	methylation|	protein prenylation|	-7.60341	3007	0.0589286	90	-7.98582	-7.31706	35	0.484453
TOP3B__none	topoisomerase (DNA) III beta	N/A	DNA topological change|chromosome segregation|	N/A	0.0991732	72	0.0012836	7500	0.0847231	0.0991732	72	0.486375
METTL16__RTDR1	methyltransferase like 16	N/A	methylation|	N/A	-7.60341	3007	-0.00327737	90	-8.0681	-7.59419	35	0.493101
METTL16__SPTLC1	methyltransferase like 16	serine palmitoyltransferase long chain base subunit 1	methylation|	sphingolipid metabolic process|sphingomyelin biosynthetic process|sphingolipid biosynthetic process|small molecule metabolic process|sphinganine biosynthetic process|sphingosine biosynthetic process|ceramide biosynthetic process|	-7.60341	3007	0.00855052	90	-7.96522	-7.29328	35	0.493917
PPRC1__none	peroxisome proliferator-activated receptor gamma, coactivator-related 1	N/A	transcription, DNA-templated|regulation of transcription, DNA-templated|	N/A	-0.718491	90	0.0012836	7500	-0.844415	-0.718491	90	0.499864
FGFR1OP__METTL16	FGFR1 oncogene partner	methyltransferase like 16	G2/M transition of mitotic cell cycle|mitotic cell cycle|negative regulation of protein kinase activity|positive regulation of cell proliferation|peptidyl-tyrosine phosphorylation|positive regulation of cell growth|positive regulation of cell migration|microtubule anchoring|negative regulation of protein tyrosine kinase activity|	methylation|	-1.39074	88	-7.60341	3007	-8.81875	-8.21028	35	0.501917
PAXIP1__none	PAX interacting protein 1	N/A	positive regulation of histone H3-K36 methylation|vasculogenesis|DNA repair|DNA recombination|transcription, DNA-templated|response to ionizing radiation|DNA damage response, signal transduction by p53 class mediator|positive regulation of protein ubiquitination|positive regulation of histone acetylation|endothelial cell migration|positive regulation of isotype switching|histone H3-K4 methylation…	N/A	0.0161206	90	0.0012836	7500	0.056117	0.0161206	90	0.508855
TECR__none	trans-2,3-enoyl-CoA reductase	N/A	triglyceride biosynthetic process|fatty acid elongation|long-chain fatty-acyl-CoA biosynthetic process|very long-chain fatty acid biosynthetic process|cellular lipid metabolic process|small molecule metabolic process|oxidation-reduction process|	N/A	-0.135961	90	0.0012836	7500	-0.096898	-0.135961	90	0.510589
METTL16__YPEL1	methyltransferase like 16	yippee like 1	methylation|	regulation of myelination|negative regulation of protein kinase B signaling|	-7.60341	3007	0.218982	90	-7.76718	-7.26497	35	0.516209
CDIPT__METTL16	CDP-diacylglycerol--inositol 3-phosphatidyltransferase	methyltransferase like 16	phospholipid metabolic process|phosphatidylinositol biosynthetic process|phosphatidylinositol biosynthetic process|small molecule metabolic process|CDP-diacylglycerol metabolic process|glycerophospholipid biosynthetic process|	methylation|	0.277037	72	-7.60341	3007	-7.62493	-7.34928	28	0.524459
METTL16__VPREB1	methyltransferase like 16	pre-B lymphocyte 1	methylation|	N/A	-7.60341	3007	-0.0712409	90	-8.08162	-7.68311	35	0.524637
EMC6__METTL16	ER membrane protein complex subunit 6	methyltransferase like 16	N/A	methylation|	0.239267	90	-7.60341	3007	-7.71353	-7.42525	35	0.529692
LUC7L3__none	LUC7 like 3 pre-mRNA splicing factor	N/A	mRNA splice site selection|RNA splicing|	N/A	-0.683354	90	0.0012836	7500	-0.510667	-0.683354	90	0.529904
CMAS__METTL16	cytidine monophosphate N-acetylneuraminic acid synthetase	methyltransferase like 16	N-acetylneuraminate metabolic process|lipopolysaccharide biosynthetic process|	methylation|	-0.163103	90	-7.60341	3007	-8.08188	-7.08215	35	0.533718
GPS1__none	G protein pathway suppressor 1	N/A	inactivation of MAPK activity|cell cycle|JNK cascade|cullin deneddylation|	N/A	-1.35045	90	0.0012836	7500	-1.32877	-1.35045	90	0.548785
METTL16__POLR3C	methyltransferase like 16	RNA polymerase III subunit C	methylation|	regulation of transcription from RNA polymerase III promoter|transcription from RNA polymerase III promoter|transcription elongation from RNA polymerase III promoter|termination of RNA polymerase III transcription|gene expression|positive regulation of type I interferon production|positive regulation of interferon-beta production|innate immune response|positive regulation of innate immune respons…	-7.60341	3007	-0.209932	72	-8.00564	-7.03109	28	0.549406
METTL16__SLC11A2	methyltransferase like 16	solute carrier family 11 member 2	methylation|	response to hypoxia|detection of oxygen|heme biosynthetic process|cobalt ion transport|cobalt ion transport|copper ion transport|manganese ion transport|cellular iron ion homeostasis|activation of cysteine-type endopeptidase activity involved in apoptotic process|learning or memory|response to iron ion|response to manganese ion|response to lead ion|nickel cation transport|vanadium ion transport|f…	-7.60341	3007	0.576372	180	-7.17875	-6.94134	70	0.568555
TAX1BP1__none	Tax1 binding protein 1	N/A	apoptotic process|negative regulation of NF-kappaB transcription factor activity|negative regulation of type I interferon production|negative regulation of apoptotic process|innate immune response|	N/A	0.0867873	90	0.0012836	7500	0.00802389	0.0867873	90	0.57919
METTL16__TECR	methyltransferase like 16	trans-2,3-enoyl-CoA reductase	methylation|	triglyceride biosynthetic process|fatty acid elongation|long-chain fatty-acyl-CoA biosynthetic process|very long-chain fatty acid biosynthetic process|cellular lipid metabolic process|small molecule metabolic process|oxidation-reduction process|	-7.60341	3007	-0.135961	90	-8.17095	-7.70495	35	0.579593
AP2M1__METTL16	adaptor related protein complex 2 mu 1 subunit	methyltransferase like 16	intracellular protein transport|endocytosis|epidermal growth factor receptor signaling pathway|synaptic transmission|axon guidance|viral process|antigen processing and presentation of exogenous peptide antigen via MHC class II|negative regulation of epidermal growth factor receptor signaling pathway|neurotrophin TRK receptor signaling pathway|regulation of defense response to virus by virus|membr…	methylation|	1.9376	125	-7.60341	3007	-6.06221	-5.71302	48	0.581511
METTL16__SOD1	methyltransferase like 16	superoxide dismutase 1	methylation|	activation of MAPK activity|response to superoxide|ovarian follicle development|positive regulation of cytokine production|placenta development|retina homeostasis|response to amphetamine|myeloid cell homeostasis|platelet degranulation|glutathione metabolic process|superoxide metabolic process|superoxide metabolic process|cellular iron ion homeostasis|spermatogenesis|embryo implantation|embryo imp…	-7.60341	3007	-0.984426	90	-8.62146	-8.20648	35	0.581883
METAP1__METTL16	methionyl aminopeptidase 1	methyltransferase like 16	regulation of translation|proteolysis|phototransduction, visible light|rhodopsin mediated signaling pathway|peptidyl-methionine modification|regulation of rhodopsin mediated signaling pathway|N-terminal protein amino acid modification|protein initiator methionine removal|	methylation|	0.482911	90	-7.60341	3007	-7.39665	-6.50685	35	0.594596
ATP6V0C__METTL16	ATPase H+ transporting V0 subunit c	methyltransferase like 16	cellular iron ion homeostasis|insulin receptor signaling pathway|ATP hydrolysis coupled proton transport|proton transport|viral process|positive regulation of Wnt signaling pathway|transferrin transport|interaction with host|transmembrane transport|phagosome maturation|	methylation|	2.73564	90	-7.60341	3007	-4.87292	-4.76768	35	0.599685
TRIM28__none	tripartite motif containing 28	N/A	negative regulation of transcription from RNA polymerase II promoter|epithelial to mesenchymal transition|DNA repair|transcription initiation from RNA polymerase II promoter|gene expression|protein ubiquitination|protein sumoylation|protein sumoylation|positive regulation of transcription factor import into nucleus|innate immune response|positive regulation of DNA repair|negative regulation of tr…	N/A	-0.138998	89	0.0012836	7500	-0.00548604	-0.138998	89	0.601683
METTL16__POLE2	methyltransferase like 16	DNA polymerase epsilon 2, accessory subunit	methylation|	G1/S transition of mitotic cell cycle|mitotic cell cycle|telomere maintenance via recombination|telomere maintenance|DNA replication|DNA replication initiation|DNA repair|transcription-coupled nucleotide-excision repair|nucleotide-excision repair|nucleotide-excision repair, DNA gap filling|telomere maintenance via semi-conservative replication|	-7.60341	3007	-0.0130468	90	-8.01656	-6.4174	35	0.621651
METTL16__URGCP-MRPS24	methyltransferase like 16	URGCP-MRPS24 readthrough	methylation|	N/A	-7.60341	3007	0.206622	72	-7.79487	-7.25712	28	0.632168
DHODH__METTL16	dihydroorotate dehydrogenase (quinone)	methyltransferase like 16	pyrimidine nucleobase metabolic process|'de novo' pyrimidine nucleobase biosynthetic process|female pregnancy|lactation|response to caffeine|response to drug|response to starvation|positive regulation of apoptotic process|'de novo' UMP biosynthetic process|small molecule metabolic process|pyrimidine nucleoside biosynthetic process|nucleobase-containing small molecule metabolic process|oxidation-r…	methylation|	-0.281452	180	-7.60341	3007	-8.12277	-7.91407	70	0.643048
METTL16__TM4SF4	methyltransferase like 16	transmembrane 4 L six family member 4	methylation|	tissue regeneration|	-7.60341	3007	0.217846	90	-7.79979	-6.9536	35	0.643294
ATG9A__METTL16	autophagy related 9A	methyltransferase like 16	autophagic vacuole assembly|mitochondrion degradation|protein transport|protein localization to Golgi apparatus|protein localization to pre-autophagosomal structure|piecemeal microautophagy of nucleus|late nucleophagy|innate immune response|	methylation|	-0.601645	88	-7.60341	3007	-8.4027	-8.22991	33	0.651436
FAM186A__METTL16	family with sequence similarity 186 member A	methyltransferase like 16	N/A	methylation|	-0.173035	90	-7.60341	3007	-8.14927	-7.55396	35	0.66394
CFC1__METTL16	cripto, FRL-1, cryptic family 1	methyltransferase like 16	determination of left/right symmetry|gastrulation|nodal signaling pathway|	methylation|	-0.00401903	88	-7.60341	3007	-7.98666	-7.45153	34	0.671694
EMC4__none	ER membrane protein complex subunit 4	N/A	apoptotic process|	N/A	0.559247	90	0.0012836	7500	0.843633	0.559247	90	0.68314
SPTLC1__none	serine palmitoyltransferase long chain base subunit 1	N/A	sphingolipid metabolic process|sphingomyelin biosynthetic process|sphingolipid biosynthetic process|small molecule metabolic process|sphinganine biosynthetic process|sphingosine biosynthetic process|ceramide biosynthetic process|	N/A	0.00855052	90	0.0012836	7500	0.0641552	0.00855052	90	0.686494
OR6C3__none	olfactory receptor family 6 subfamily C member 3	N/A	G-protein coupled receptor signaling pathway|sensory perception of smell|detection of chemical stimulus involved in sensory perception of smell|detection of chemical stimulus involved in sensory perception of smell|	N/A	0.0567909	90	0.0012836	7500	0.0679486	0.0567909	90	0.706402
METTL16__RPS29	methyltransferase like 16	ribosomal protein S29	methylation|	nuclear-transcribed mRNA catabolic process, nonsense-mediated decay|translation|translation|translational initiation|translational elongation|translational termination|SRP-dependent cotranslational protein targeting to membrane|gene expression|viral process|RNA metabolic process|mRNA metabolic process|viral life cycle|viral transcription|cellular protein metabolic process|	-7.60341	3007	-1.30098	180	-8.83343	-8.73182	70	0.706561
CTU2__METTL16	cytosolic thiouridylase subunit 2	methyltransferase like 16	tRNA wobble uridine modification|protein urmylation|tRNA thio-modification|	methylation|	-0.0331796	89	-7.60341	3007	-8.05135	-7.30036	35	0.731879
PBRM1__none	polybromo 1	N/A	placenta development|chromatin remodeling|transcription, DNA-templated|regulation of transcription, DNA-templated|mitotic nuclear division|heart development|negative regulation of cell proliferation|	N/A	-1.03374	90	0.0012836	7500	-1.10825	-1.03374	90	0.741071
ATIC__METTL16	5-aminoimidazole-4-carboxamide ribonucleotide formyltransferase/IMP cyclohydrolase	methyltransferase like 16	brainstem development|nucleobase-containing compound metabolic process|purine nucleobase metabolic process|'de novo' IMP biosynthetic process|nucleoside metabolic process|purine ribonucleoside monophosphate biosynthetic process|response to inorganic substance|cerebellum development|cerebral cortex development|organ regeneration|small molecule metabolic process|dihydrofolate metabolic process|tetr…	methylation|	-0.787	90	-7.60341	3007	-8.14556	-8.08144	35	0.759794
METTL16__PDCD11	methyltransferase like 16	programmed cell death 11	methylation|	rRNA processing|mRNA processing|	-7.60341	3007	-8.86444	90	-16.0977	-13.0406	35	0.771624
DPAGT1__METTL16	dolichyl-phosphate N-acetylglucosaminephosphotransferase 1	methyltransferase like 16	UDP-N-acetylglucosamine metabolic process|protein N-linked glycosylation|dolichol-linked oligosaccharide biosynthetic process|protein N-linked glycosylation via asparagine|dolichol biosynthetic process|post-translational protein modification|cellular protein metabolic process|protein oligomerization|	methylation|	-0.431758	90	-7.60341	3007	-8.5162	-7.68028	34	0.802
METTL16__STAG2	methyltransferase like 16	stromal antigen 2	methylation|	mitotic cell cycle|sister chromatid cohesion|mitotic nuclear division|meiotic nuclear division|stem cell maintenance|negative regulation of DNA endoreduplication|	-7.60341	3007	-1.02285	180	-8.42626	-8.18017	70	0.806438
METTL16__POLR1B	methyltransferase like 16	RNA polymerase I subunit B	methylation|	transcription from RNA polymerase I promoter|transcription initiation from RNA polymerase I promoter|transcription elongation from RNA polymerase I promoter|termination of RNA polymerase I transcription|embryo implantation|rRNA transcription|embryo development|gene expression|nucleologenesis|	-7.60341	3007	-7.86589	72	-15.8684	-12.8511	28	0.846196
METTL16__WDR61	methyltransferase like 16	WD repeat domain 61	methylation|	transcription, DNA-templated|Wnt signaling pathway|positive regulation of transcription elongation from RNA polymerase II promoter|negative regulation of myeloid cell differentiation|positive regulation of transcription from RNA polymerase II promoter|positive regulation of histone H3-K4 methylation|histone H3-K4 trimethylation|positive regulation of histone H3-K79 methylation|	-7.60341	3007	-0.110907	90	-8.02257	-7.45051	35	0.864322
METTL16__NOSIP	methyltransferase like 16	nitric oxide synthase interacting protein	methylation|	negative regulation of catalytic activity|small molecule metabolic process|nitric oxide metabolic process|regulation of nitric-oxide synthase activity|negative regulation of nitric-oxide synthase activity|	-7.60341	3007	-0.405345	90	-8.48122	-8.11282	35	0.867864
GET4__METTL16	golgi to ER traffic protein 4	methyltransferase like 16	transport|tail-anchored membrane protein insertion into ER membrane|	methylation|	-0.351939	90	-7.60341	3007	-8.22613	-7.27313	35	0.870203
KIAA0196__METTL16	N/A	methyltransferase like 16	N/A	methylation|	-0.813346	90	-7.60341	3007	-8.72728	-8.21911	35	0.877021
MED15__METTL16	mediator complex subunit 15	methyltransferase like 16	regulation of transcription from RNA polymerase II promoter|transcription initiation from RNA polymerase II promoter|gene expression|stem cell maintenance|	methylation|	-0.629564	179	-7.60341	3007	-8.40121	-8.09871	69	0.924534
METTL16__TUFM	methyltransferase like 16	Tu translation elongation factor, mitochondrial	methylation|	GTP catabolic process|translational elongation|	-7.60341	3007	-2.00674	90	-9.43477	-8.66819	35	0.934637
METTL16__TP53RK	methyltransferase like 16	TP53 regulating kinase	methylation|	protein phosphorylation|tRNA processing|lipopolysaccharide biosynthetic process|peptidyl-tyrosine phosphorylation|	-7.60341	3007	0.189978	90	-7.709	-7.39256	35	0.939574
METTL16__SMARCE1	methyltransferase like 16	SWI/SNF related, matrix associated, actin dependent regulator of chromatin, subfamily e, member 1	methylation|	nucleosome disassembly|chromatin remodeling|regulation of transcription from RNA polymerase II promoter|nervous system development|metabolic process|ATP-dependent chromatin remodeling|negative regulation of transcription, DNA-templated|	-7.60341	3007	1.61021	90	-6.28394	-5.846	35	0.943334
VPREB1__none	pre-B lymphocyte 1	N/A	N/A	N/A	-0.0712409	90	0.0012836	7500	-0.0413067	-0.0712409	90	0.947769
METTL16__TRAPPC1	methyltransferase like 16	trafficking protein particle complex 1	methylation|	ER to Golgi vesicle-mediated transport|	-7.60341	3007	-0.316843	90	-8.28218	-7.67185	35	0.954487
METTL16__TAX1BP1	methyltransferase like 16	Tax1 binding protein 1	methylation|	apoptotic process|negative regulation of NF-kappaB transcription factor activity|negative regulation of type I interferon production|negative regulation of apoptotic process|innate immune response|	-7.60341	3007	0.0867873	90	-7.82126	-7.19727	35	0.955246
DDB1__METTL16	damage specific DNA binding protein 1	methyltransferase like 16	nucleotide-excision repair, DNA damage removal|DNA repair|nucleotide-excision repair|viral process|Wnt signaling pathway|histone H2A monoubiquitination|protein ubiquitination involved in ubiquitin-dependent protein catabolic process|proteasome-mediated ubiquitin-dependent protein catabolic process|UV-damage excision repair|regulation of mitotic cell cycle phase transition|	methylation|	-0.571847	162	-7.60341	3007	-8.42272	-8.09421	63	0.961052
METTL16__TMEM14E	methyltransferase like 16	N/A	methylation|	N/A	-7.60341	3007	-0.211759	90	-8.25648	-7.59823	35	0.973162
METTL16__RC3H1	methyltransferase like 16	ring finger and CCCH-type domains 1	methylation|	nuclear-transcribed mRNA catabolic process|regulation of germinal center formation|negative regulation of germinal center formation|posttranscriptional regulation of gene expression|protein ubiquitination|negative regulation of B cell proliferation|cytoplasmic mRNA processing body assembly|regulation of mRNA stability|negative regulation of T-helper cell differentiation|negative regulation of act…	-7.60341	3007	0.360433	90	-7.55142	-7.39471	35	0.974274
MBNL1__METTL16	muscleblind like splicing regulator 1	methyltransferase like 16	alternative mRNA splicing, via spliceosome|regulation of alternative mRNA splicing, via spliceosome|in utero embryonic development|mRNA splice site selection|nervous system development|skeletal muscle tissue development|RNA splicing|embryonic limb morphogenesis|regulation of RNA splicing|myoblast differentiation|	methylation|	-0.643299	72	-7.60341	3007	-8.53744	-8.00244	28	0.986436
KPNA4__METTL16	karyopherin subunit alpha 4	methyltransferase like 16	NLS-bearing protein import into nucleus|cytokine-mediated signaling pathway|	methylation|	-0.688644	90	-7.60341	3007	-8.32113	-8.17952	35	0.989104
METTL16__UQCR10	methyltransferase like 16	ubiquinol-cytochrome c reductase, complex III subunit X	methylation|	mitochondrial electron transport, ubiquinol to cytochrome c|respiratory electron transport chain|cellular metabolic process|small molecule metabolic process|hydrogen ion transmembrane transport|	-7.60341	3007	-0.141677	90	-8.20713	-7.71275	35	0.996945
EARS2__METTL16	glutamyl-tRNA synthetase 2, mitochondrial	methyltransferase like 16	tRNA aminoacylation for protein translation|glutamyl-tRNA aminoacylation|gene expression|tRNA aminoacylation for mitochondrial protein translation|	methylation|	-0.95706	90	-7.60341	3007	-8.73294	-7.94781	34	1.01176
METTL16__VPS11	methyltransferase like 16	VPS11, CORVET/HOPS core subunit	methylation|	intracellular protein transport|vesicle-mediated transport|	-7.60341	3007	0.843212	63	-6.87859	-5.90577	26	1.04957
METTL16__PRAME	methyltransferase like 16	preferentially expressed antigen in melanoma	methylation|	transcription, DNA-templated|apoptotic process|positive regulation of cell proliferation|cell differentiation|regulation of growth|negative regulation of apoptotic process|negative regulation of cell differentiation|negative regulation of transcription, DNA-templated|negative regulation of retinoic acid receptor signaling pathway|	-7.60341	3007	0.130258	90	-7.80081	-7.63227	35	1.05276
HNRNPR__METTL16	heterogeneous nuclear ribonucleoprotein R	methyltransferase like 16	mRNA splicing, via spliceosome|mRNA splicing, via spliceosome|mRNA processing|RNA splicing|gene expression|	methylation|	0.809197	90	-7.60341	3007	-7.10464	-6.75527	35	1.0568
EXOC5__METTL16	exocyst complex component 5	methyltransferase like 16	exocytosis|post-Golgi vesicle-mediated transport|protein transport|cellular protein metabolic process|vesicle docking|membrane organization|	methylation|	-0.239353	90	-7.60341	3007	-8.1446	-8.31957	35	1.06163
METTL16__TFAP4	methyltransferase like 16	transcription factor AP-4	methylation|	transcription from RNA polymerase II promoter|protein complex assembly|DNA damage response, signal transduction by p53 class mediator resulting in transcription of p21 class mediator|negative regulation of cell proliferation|positive regulation of apoptotic process|negative regulation of DNA binding|negative regulation by host of viral transcription|negative regulation by host of viral transcript…	-7.60341	3007	-1.63015	90	-9.69743	-8.88249	35	1.0683
METTL16__OR4K1	methyltransferase like 16	olfactory receptor family 4 subfamily K member 1	methylation|	G-protein coupled receptor signaling pathway|detection of chemical stimulus involved in sensory perception of smell|	-7.60341	3007	-0.0526558	90	-8.16115	-7.37094	35	1.07178
METTL16__PDSS1	methyltransferase like 16	decaprenyl diphosphate synthase subunit 1	methylation|	ubiquinone biosynthetic process|ubiquinone biosynthetic process|ubiquinone biosynthetic process|isoprenoid biosynthetic process|small molecule metabolic process|protein heterotetramerization|	-7.60341	3007	-1.0849	90	-9.04433	-7.9851	35	1.073
METTL16__PABPN1	methyltransferase like 16	poly(A) binding protein nuclear 1	methylation|	mRNA splicing, via spliceosome|transcription from RNA polymerase II promoter|termination of RNA polymerase II transcription|RNA processing|muscle contraction|RNA splicing|gene expression|poly(A)+ mRNA export from nucleus|modulation by virus of host morphology or physiology|modulation by virus of host process|viral life cycle|mRNA 3'-end processing|modification by virus of host mRNA processing|	-7.60341	3007	0.333209	90	-7.38878	-6.26622	35	1.09304
DNAJC2__METTL16	DnaJ heat shock protein family (Hsp40) member C2	methyltransferase like 16	DNA replication|transcription, DNA-templated|chromatin modification|negative regulation of cell growth|positive regulation of transcription, DNA-templated|'de novo' cotranslational protein folding|negative regulation of DNA biosynthetic process|	methylation|	-1.783	90	-7.60341	3007	-9.37316	-8.68287	35	1.09679
METTL16__SMPDL3B	methyltransferase like 16	sphingomyelin phosphodiesterase acid like 3B	methylation|	sphingomyelin catabolic process|biological_process|	-7.60341	3007	0.0215743	90	-8.01871	-7.15721	35	1.12843
DARS2__METTL16	aspartyl-tRNA synthetase 2, mitochondrial	methyltransferase like 16	tRNA aminoacylation for protein translation|gene expression|tRNA aminoacylation|mitochondrial asparaginyl-tRNA aminoacylation|	methylation|	-0.426708	90	-7.60341	3007	-8.47736	-7.68869	35	1.13529
METTL16__NACA	methyltransferase like 16	nascent polypeptide-associated complex alpha subunit	methylation|	cardiac ventricle development|transcription, DNA-templated|regulation of transcription, DNA-templated|translation|negative regulation of striated muscle cell apoptotic process|protein transport|viral process|skeletal muscle tissue regeneration|positive regulation of skeletal muscle tissue growth|regulation of skeletal muscle fiber development|heart trabecula morphogenesis|negative regulation of t…	-7.60341	3007	-2.56708	90	-9.92593	-9.40262	35	1.16173
METTL16__QRFP	methyltransferase like 16	pyroglutamylated RFamide peptide	methylation|	neuropeptide signaling pathway|grooming behavior|locomotory behavior|positive regulation of blood pressure|regulation of feeding behavior|	-7.60341	3007	0.164313	90	-7.87448	-6.63895	35	1.16439
METTL16__SLC4A11	methyltransferase like 16	solute carrier family 4 member 11	methylation|	sodium ion transport|bicarbonate transport|proton transport|cellular cation homeostasis|borate transmembrane transport|sodium ion transmembrane transport|fluid transport|borate transport|	-7.60341	3007	0.787934	90	-7.23587	-6.51805	35	1.16461
ATP6V1G1__METTL16	ATPase H+ transporting V1 subunit G1	methyltransferase like 16	cellular iron ion homeostasis|insulin receptor signaling pathway|proton transport|transferrin transport|interaction with host|transmembrane transport|phagosome maturation|	methylation|	2.13111	72	-7.60341	3007	-4.78246	-3.82724	28	1.16735
METTL16__RAB7A	methyltransferase like 16	RAB7A, member RAS oncogene family	methylation|	GTP catabolic process|GTP catabolic process|protein targeting to lysosome|endocytosis|epidermal growth factor catabolic process|small GTPase mediated signal transduction|cell death|endosome to lysosome transport|protein transport|antigen processing and presentation of exogenous peptide antigen via MHC class II|early endosome to late endosome transport|bone resorption|phagosome maturation|phagosom…	-7.60341	3007	-2.20702	90	-9.20518	-8.99083	35	1.16813
METTL16__NGRN	methyltransferase like 16	neugrin, neurite outgrowth associated	methylation|	neuron differentiation|	-7.60341	3007	-1.15751	90	-8.98618	-7.57964	35	1.19583
FIBCD1__METTL16	fibrinogen C domain containing 1	methyltransferase like 16	N/A	methylation|	-0.364339	90	-7.60341	3007	-8.29186	-7.33997	35	1.20569
METTL16__PDS5A	methyltransferase like 16	PDS5 cohesin associated factor A	methylation|	mitotic cell cycle|mitotic nuclear division|negative regulation of DNA replication|	-7.60341	3007	-0.0165586	90	-7.93384	-7.26564	35	1.2126
METTL16__ZFX	methyltransferase like 16	zinc finger protein, X-linked	methylation|	ovarian follicle development|transcription, DNA-templated|regulation of transcription, DNA-templated|spermatogenesis|fertilization|embryo development|post-embryonic development|death|multicellular organism growth|oocyte development|homeostasis of number of cells|parental behavior|	-7.60341	3007	1.38266	90	-6.44293	-5.36037	35	1.21575
METTL16__PPP4C	methyltransferase like 16	protein phosphatase 4 catalytic subunit	methylation|	regulation of double-strand break repair via homologous recombination|dephosphorylation|dephosphorylation|dephosphorylation|NIK/NF-kappaB signaling|	-7.60341	3007	-0.201276	90	-8.14779	-7.32045	35	1.22283
METTL16__RNF24	methyltransferase like 16	ring finger protein 24	methylation|	N/A	-7.60341	3007	0.14996	72	-7.96458	-7.22347	28	1.22814
METTL16__NPM1	methyltransferase like 16	nucleophosmin	methylation|	DNA repair|nucleosome assembly|nucleosome assembly|intracellular protein transport|nucleocytoplasmic transport|nucleocytoplasmic transport|response to stress|centrosome cycle|centrosome cycle|signal transduction|cell aging|cell aging|protein localization|negative regulation of cell proliferation|negative regulation of cell proliferation|negative regulation of centrosome duplication|viral process|…	-7.60341	3007	-0.0754813	70	-7.95345	-6.43794	27	1.23157
METTL16__SOS1	methyltransferase like 16	SOS Ras/Rac guanine nucleotide exchange factor 1	methylation|	signal transduction|epidermal growth factor receptor signaling pathway|small GTPase mediated signal transduction|Ras protein signal transduction|axon guidance|blood coagulation|insulin receptor signaling pathway|fibroblast growth factor receptor signaling pathway|platelet activation|positive regulation of Ras GTPase activity|positive regulation of Ras GTPase activity|positive regulation of Rho GT…	-7.60341	3007	0.61097	87	-7.40478	-6.19283	35	1.24397
IREB2__METTL16	iron responsive element binding protein 2	methyltransferase like 16	regulation of translation|protoporphyrinogen IX biosynthetic process|iron ion transport|cellular iron ion homeostasis|aging|post-embryonic development|response to iron(II) ion|osteoclast differentiation|response to retinoic acid|erythrocyte homeostasis|intestinal absorption|cellular response to hypoxia|	methylation|	-2.17316	90	-7.60341	3007	-10.0605	-8.93199	35	1.24758
METTL16__PPP1R12A	methyltransferase like 16	protein phosphatase 1 regulatory subunit 12A	methylation|	G2/M transition of mitotic cell cycle|mitotic cell cycle|protein dephosphorylation|mitotic nuclear division|signal transduction|regulation of cell adhesion|regulation of myosin-light-chain-phosphatase activity|negative regulation of catalytic activity|positive regulation of transcription from RNA polymerase II promoter|regulation of nucleocytoplasmic transport|centrosome organization|	-7.60341	3007	-0.457821	54	-8.25228	-7.55419	21	1.25723
EMC8__METTL16	ER membrane protein complex subunit 8	methyltransferase like 16	N/A	methylation|	0.0587651	90	-7.60341	3007	-7.96518	-7.37778	35	1.25811
CIAO1__METTL16	cytosolic iron-sulfur assembly component 1	methyltransferase like 16	regulation of transcription from RNA polymerase II promoter|chromosome segregation|positive regulation of cell proliferation|iron-sulfur cluster assembly|small molecule metabolic process|	methylation|	-0.392295	90	-7.60341	3007	-8.35971	-7.66102	35	1.26807
METTL16__MTG2	methyltransferase like 16	mitochondrial ribosome associated GTPase 2	methylation|	GTP catabolic process|ribosome biogenesis|regulation of respiratory system process|regulation of mitochondrial translation|	-7.60341	3007	-0.325904	90	-7.99579	-6.83781	35	1.26986
METTL16__SLC4A7	methyltransferase like 16	solute carrier family 4 member 7	methylation|	ion transport|bicarbonate transport|bicarbonate transport|cochlear nucleus development|sodium ion transmembrane transport|retinal cell programmed cell death|transmembrane transport|auditory receptor cell development|retina vasculature morphogenesis in camera-type eye|	-7.60341	3007	-0.929132	90	-8.87183	-7.8932	35	1.27569
GNE__METTL16	glucosamine (UDP-N-acetyl)-2-epimerase/N-acetylmannosamine kinase	methyltransferase like 16	N-acetylglucosamine biosynthetic process|UDP-N-acetylglucosamine metabolic process|N-acetylneuraminate metabolic process|cell adhesion|lipopolysaccharide biosynthetic process|N-acetylneuraminate biosynthetic process|carbohydrate phosphorylation|carbohydrate phosphorylation|	methylation|	-0.353859	90	-7.60341	3007	-8.1847	-7.15551	35	1.29063
METTL16__TAF9	methyltransferase like 16	TATA-box binding protein associated factor 9	methylation|	chromatin organization|transcription from RNA polymerase II promoter|transcription initiation from RNA polymerase II promoter|transcription elongation from RNA polymerase II promoter|cellular response to DNA damage stimulus|gene expression|viral process|positive regulation of cell growth|negative regulation of proteasomal ubiquitin-dependent protein catabolic process|negative regulation of apopto…	-7.60341	3007	-2.15458	90	-9.9658	-8.86198	35	1.31059
METTL16__PSTK	methyltransferase like 16	phosphoseryl-tRNA kinase	methylation|	selenocysteine incorporation|phosphorylation|selenocysteinyl-tRNA(Sec) biosynthetic process|	-7.60341	3007	-0.099526	180	-8.12833	-7.60152	70	1.33167
GTPBP6__METTL16	GTP binding protein 6 (putative)	methyltransferase like 16	N/A	methylation|	0.0289908	90	-7.60341	3007	-8.03514	-7.42486	35	1.33217
METTL16__PELO	methyltransferase like 16	pelota homolog (Drosophila)	methylation|	cell cycle|cell proliferation|chromosome organization|cell division|nuclear-transcribed mRNA catabolic process, non-stop decay|nuclear-transcribed mRNA catabolic process, no-go decay|RNA surveillance|nucleic acid phosphodiester bond hydrolysis|	-7.60341	3007	-1.18174	172	-8.78704	-8.32493	64	1.34338
EIF3I__METTL16	eukaryotic translation initiation factor 3 subunit I	methyltransferase like 16	formation of translation preinitiation complex|translation|translational initiation|translational initiation|translational initiation|regulation of translational initiation|gene expression|cellular protein metabolic process|	methylation|	-9.1706	90	-7.60341	3007	-16.6382	-13.8283	35	1.35205
ADIPOR2__METTL16	adiponectin receptor 2	methyltransferase like 16	heart development|female pregnancy|response to nutrient|hormone-mediated signaling pathway|fatty acid oxidation|negative regulation of cell growth|adiponectin-activated signaling pathway|positive regulation of glucose import|	methylation|	-1.38352	72	-7.60341	3007	-9.00138	-7.78927	28	1.3631
METTL16__SLC38A2	methyltransferase like 16	solute carrier family 38 member 2	methylation|	amino acid transmembrane transport|ion transport|sodium ion transport|amino acid transport|synaptic transmission|neurotransmitter secretion|glutamate secretion|transmembrane transport|	-7.60341	3007	-0.766068	90	-8.5946	-7.3939	35	1.3638
CBFB__METTL16	core-binding factor beta subunit	methyltransferase like 16	osteoblast differentiation|transcription from RNA polymerase II promoter|lymphocyte differentiation|myeloid cell differentiation|positive regulation of transcription from RNA polymerase II promoter|cell maturation|definitive hemopoiesis|	methylation|	1.56901	90	-7.60341	3007	-6.29538	-6.06593	34	1.36891
METTL16__TOMM20	methyltransferase like 16	translocase of outer mitochondrial membrane 20	methylation|	protein targeting to mitochondrion|protein targeting to mitochondrion|cellular protein metabolic process|protein transmembrane transport|	-7.60341	3007	-1.89416	88	-8.95408	-7.97441	33	1.37911
FXN__METTL16	frataxin	methyltransferase like 16	oxidative phosphorylation|heme biosynthetic process|ion transport|cellular iron ion homeostasis|mitochondrion organization|adult walking behavior|positive regulation of cell proliferation|aerobic respiration|embryo development ending in birth or egg hatching|response to iron ion|regulation of ferrochelatase activity|protein autoprocessing|iron incorporation into metallo-sulfur cluster|propriocept…	methylation|	-1.29343	90	-7.60341	3007	-8.92429	-8.33585	35	1.38188
METTL16__NDUFAF7	methyltransferase like 16	NADH:ubiquinone oxidoreductase complex assembly factor 7	methylation|	methylation|mitochondrial respiratory chain complex I assembly|	-7.60341	3007	-1.3403	90	-9.29621	-8.12653	35	1.3851
METTL16__TAF5L	methyltransferase like 16	TATA-box binding protein associated factor 5 like	methylation|	chromatin organization|regulation of transcription, DNA-templated|transcription from RNA polymerase II promoter|histone H3 acetylation|	-7.60341	3007	-1.9303	90	-9.41515	-8.77005	35	1.38566
METTL16__TADA2B	methyltransferase like 16	transcriptional adaptor 2B	methylation|	chromatin organization|transcription, DNA-templated|regulation of transcription, DNA-templated|	-7.60341	3007	-1.79277	89	-9.39273	-8.50347	35	1.38785
METTL16__SLC25A19	methyltransferase like 16	solute carrier family 25 member 19	methylation|	deoxynucleotide transport|transmembrane transport|	-7.60341	3007	-0.235743	90	-8.16356	-6.87661	35	1.38856
METTL16__NAA10	methyltransferase like 16	N(alpha)-acetyltransferase 10, NatA catalytic subunit	methylation|	DNA packaging|N-terminal protein amino acid acetylation|internal protein amino acid acetylation|	-7.60341	3007	-1.25193	90	-8.56401	-8.00899	35	1.39588
METTL16__NDUFAF3	methyltransferase like 16	NADH:ubiquinone oxidoreductase complex assembly factor 3	methylation|	mitochondrial respiratory chain complex I assembly|	-7.60341	3007	-0.294573	90	-8.41337	-7.60656	35	1.39863
DHPS__METTL16	deoxyhypusine synthase	methyltransferase like 16	translation|positive regulation of cell proliferation|peptidyl-lysine modification to peptidyl-hypusine|post-translational protein modification|cellular protein metabolic process|deoxyhypusine biosynthetic process from spermidine|protein homotetramerization|	methylation|	0.00405967	90	-7.60341	3007	-7.86279	-7.61341	35	1.41441
CDC25B__METTL16	cell division cycle 25B	methyltransferase like 16	G2/M transition of mitotic cell cycle|mitotic cell cycle|oocyte maturation|protein phosphorylation|mitotic nuclear division|female meiosis I|positive regulation of cell proliferation|positive regulation of cytokinesis|peptidyl-tyrosine dephosphorylation|peptidyl-tyrosine dephosphorylation|positive regulation of protein kinase activity|positive regulation of mitotic cell cycle|	methylation|	-0.194349	90	-7.60341	3007	-7.99244	-7.03472	35	1.42273
METTL16__TIMM22	methyltransferase like 16	translocase of inner mitochondrial membrane 22	methylation|	protein targeting to mitochondrion|cellular protein metabolic process|protein import into mitochondrial inner membrane|	-7.60341	3007	-1.40037	90	-8.98299	-7.85658	35	1.43324
METTL16__WAPAL	methyltransferase like 16	N/A	methylation|	N/A	-7.60341	3007	-1.8844	90	-9.30487	-8.55274	35	1.46367
METTL16__SSBP3	methyltransferase like 16	single stranded DNA binding protein 3	methylation|	transcription, DNA-templated|protein complex assembly|positive regulation of cell proliferation|prechordal plate formation|midbrain-hindbrain boundary initiation|positive regulation of transcription from RNA polymerase II promoter|head morphogenesis|positive regulation of anterior head development|	-7.60341	3007	-0.0973584	90	-8.0858	-7.44823	35	1.46624
METTL16__PSMC4	methyltransferase like 16	proteasome 26S subunit, ATPase 4	methylation|	G1/S transition of mitotic cell cycle|protein polyubiquitination|mitotic cell cycle|blastocyst development|antigen processing and presentation of peptide antigen via MHC class I|antigen processing and presentation of exogenous peptide antigen via MHC class I, TAP-dependent|ATP catabolic process|proteolysis|regulation of cellular amino acid metabolic process|apoptotic process|DNA damage response, …	-7.60341	3007	-1.38842	86	-9.10547	-7.95773	33	1.4814
METTL16__SUZ12	methyltransferase like 16	SUZ12 polycomb repressive complex 2 subunit	methylation|	negative regulation of transcription from RNA polymerase II promoter|transcription, DNA-templated|positive regulation of cell proliferation|histone methylation|histone ubiquitination|negative regulation of cell differentiation|	-7.60341	3007	-2.04596	90	-9.80568	-8.61401	35	1.48338
METTL16__TMEM170A	methyltransferase like 16	transmembrane protein 170A	methylation|	N/A	-7.60341	3007	0.0960866	90	-7.81659	-7.39262	35	1.487
METTL16__WDR82	methyltransferase like 16	WD repeat domain 82	methylation|	histone H3-K4 methylation|	-7.60341	3007	-1.06856	90	-8.43564	-7.92204	35	1.49337
METTL16__RPL35	methyltransferase like 16	ribosomal protein L35	methylation|	nuclear-transcribed mRNA catabolic process, nonsense-mediated decay|translation|translation|translational initiation|translational elongation|translational termination|SRP-dependent cotranslational protein targeting to membrane|gene expression|viral process|RNA metabolic process|mRNA metabolic process|viral life cycle|viral transcription|cellular protein metabolic process|	-7.60341	3007	-0.779778	90	-8.39246	-8.45064	35	1.50452
ATP5A1__METTL16	ATP synthase, H+ transporting, mitochondrial F1 complex, alpha subunit 1, cardiac muscle	methyltransferase like 16	negative regulation of endothelial cell proliferation|ATP catabolic process|lipid metabolic process|ATP biosynthetic process|ATP biosynthetic process|embryo development|ATP hydrolysis coupled proton transport|respiratory electron transport chain|mitochondrial ATP synthesis coupled proton transport|mitochondrial ATP synthesis coupled proton transport|cellular metabolic process|small molecule metab…	methylation|	-0.322457	162	-7.60341	3007	-8.26104	-7.27768	63	1.52348
METTL16__TFAM	methyltransferase like 16	transcription factor A, mitochondrial	methylation|	DNA-dependent DNA replication|regulation of transcription from RNA polymerase I promoter|transcription from mitochondrial promoter|transcription from mitochondrial promoter|transcription initiation from mitochondrial promoter|transcription initiation from mitochondrial promoter|gene expression|mitochondrial respiratory chain complex assembly|positive regulation of transcription, DNA-templated|	-7.60341	3007	-2.2854	90	-10.2288	-8.96052	35	1.52661
METTL16__SUPT7L	methyltransferase like 16	SPT7 like, STAGA complex gamma subunit	methylation|	chromatin organization|transcription, DNA-templated|regulation of transcription, DNA-templated|histone H3 acetylation|maintenance of protein location in nucleus|	-7.60341	3007	-2.35897	72	-9.24943	-8.74345	28	1.56378
ATP5J2__METTL16	ATP synthase, H+ transporting, mitochondrial Fo complex subunit F2	methyltransferase like 16	ATP catabolic process|proton transport|respiratory electron transport chain|mitochondrial ATP synthesis coupled proton transport|mitochondrial ATP synthesis coupled proton transport|cellular metabolic process|small molecule metabolic process|	methylation|	-2.37928	90	-7.60341	3007	-10.2995	-8.39563	35	1.56903
METTL16__RGP1	methyltransferase like 16	RGP1 homolog, RAB6A GEF complex partner 1	methylation|	N/A	-7.60341	3007	-0.329232	90	-8.21752	-6.95637	35	1.57704
METTL16__SHMT2	methyltransferase like 16	serine hydroxymethyltransferase 2	methylation|	L-serine biosynthetic process|one-carbon metabolic process|positive regulation of cell proliferation|glycine biosynthetic process from serine|tetrahydrofolate interconversion|protein homotetramerization|	-7.60341	3007	0.133832	90	-7.86695	-7.49097	35	1.57758
EMC4__METTL16	ER membrane protein complex subunit 4	methyltransferase like 16	apoptotic process|	methylation|	0.559247	90	-7.60341	3007	-7.1706	-6.24122	35	1.59142
METTL16__PBRM1	methyltransferase like 16	polybromo 1	methylation|	placenta development|chromatin remodeling|transcription, DNA-templated|regulation of transcription, DNA-templated|mitotic nuclear division|heart development|negative regulation of cell proliferation|	-7.60341	3007	-1.03374	90	-8.8188	-7.96744	35	1.59394
METTL16__MVK	methyltransferase like 16	mevalonate kinase	methylation|	cholesterol biosynthetic process|cholesterol biosynthetic process|isoprenoid biosynthetic process|phosphorylation|isopentenyl diphosphate biosynthetic process, mevalonate pathway|small molecule metabolic process|negative regulation of inflammatory response|	-7.60341	3007	-0.19711	90	-8.22126	-7.25104	35	1.63684
METTL16__WDR20	methyltransferase like 16	WD repeat domain 20	methylation|	N/A	-7.60341	3007	-1.41033	90	-9.09407	-8.26046	35	1.6825
DHFR__METTL16	dihydrofolate reductase	methyltransferase like 16	N/A	methylation|	-0.215014	90	-7.60341	3007	-8.20538	-6.94767	35	1.68943
COASY__METTL16	Coenzyme A synthase	methyltransferase like 16	vitamin metabolic process|water-soluble vitamin metabolic process|cell death|coenzyme biosynthetic process|coenzyme A biosynthetic process|coenzyme A biosynthetic process|coenzyme A biosynthetic process|pantothenate metabolic process|phosphorylation|small molecule metabolic process|	methylation|	-1.95688	90	-7.60341	3007	-9.84241	-8.63272	35	1.69409
FAM96A__METTL16	family with sequence similarity 96 member A	methyltransferase like 16	chromosome segregation|biological_process|	methylation|	-0.294216	90	-7.60341	3007	-8.18964	-7.60397	35	1.71631
METTL16__PDCD2	methyltransferase like 16	programmed cell death 2	methylation|	apoptotic process|	-7.60341	3007	-1.70504	90	-9.23569	-8.16746	35	1.74367
METTL16__RPS3A	methyltransferase like 16	ribosomal protein S3A	methylation|	nuclear-transcribed mRNA catabolic process, nonsense-mediated decay|cytoplasmic translation|translation|translation|translation|translation|translational initiation|translational elongation|translational termination|SRP-dependent cotranslational protein targeting to membrane|gene expression|viral process|RNA metabolic process|mRNA metabolic process|viral life cycle|viral transcription|cell differ…	-7.60341	3007	-6.41138	90	-13.168	-9.09876	35	1.74641
C3orf17__METTL16	N/A	methyltransferase like 16	N/A	methylation|	-8.66406	85	-7.60341	3007	-16.6203	-12.4176	32	1.76289
METTL16__RPL8	methyltransferase like 16	ribosomal protein L8	methylation|	nuclear-transcribed mRNA catabolic process, nonsense-mediated decay|translation|translation|translational initiation|translational elongation|translational termination|SRP-dependent cotranslational protein targeting to membrane|gene expression|viral process|RNA metabolic process|mRNA metabolic process|viral life cycle|viral transcription|cellular protein metabolic process|	-7.60341	3007	-5.5105	90	-13.6849	-10.9989	35	1.76822
AP2B1__METTL16	adaptor related protein complex 2 beta 1 subunit	methyltransferase like 16	intracellular protein transport|endocytosis|epidermal growth factor receptor signaling pathway|synaptic transmission|axon guidance|viral process|antigen processing and presentation of exogenous peptide antigen via MHC class II|negative regulation of epidermal growth factor receptor signaling pathway|neurotrophin TRK receptor signaling pathway|clathrin coat assembly|regulation of defense response …	methylation|	2.27662	90	-7.60341	3007	-5.59669	-4.7414	35	1.76976
COG7__METTL16	component of oligomeric golgi complex 7	methyltransferase like 16	protein glycosylation|intracellular protein transport|retrograde vesicle-mediated transport, Golgi to ER|protein localization to organelle|protein localization to Golgi apparatus|protein stabilization|	methylation|	0.827654	90	-7.60341	3007	-7.2144	-5.95128	35	1.76991
METTL16__TOE1	methyltransferase like 16	target of EGR1, member 1 (nuclear)	methylation|	N/A	-7.60341	3007	-1.5466	90	-9.43453	-8.23676	35	1.77346
METTL16__WARS2	methyltransferase like 16	tryptophanyl tRNA synthetase 2, mitochondrial	methylation|	vasculogenesis|tRNA aminoacylation for protein translation|tryptophanyl-tRNA aminoacylation|gene expression|	-7.60341	3007	-1.13895	90	-9.00779	-8.43771	35	1.78607
IMMT__METTL16	inner membrane mitochondrial protein	methyltransferase like 16	biological_process|response to cold|mitochondrial calcium ion homeostasis|	methylation|	-3.80403	72	-7.60341	3007	-11.5776	-9.09592	28	1.79674
ACAD9__METTL16	acyl-CoA dehydrogenase family member 9	methyltransferase like 16	oxidation-reduction process|	methylation|	-0.826817	90	-7.60341	3007	-8.60542	-7.86299	35	1.79955
EMC1__METTL16	ER membrane protein complex subunit 1	methyltransferase like 16	N/A	methylation|	0.179189	90	-7.60341	3007	-7.66172	-7.21821	35	1.81563
METTL16__ZNHIT3	methyltransferase like 16	zinc finger HIT-type containing 3	methylation|	regulation of transcription, DNA-templated|	-7.60341	3007	-0.945288	90	-8.70707	-7.6838	35	1.81936
HDAC3__METTL16	histone deacetylase 3	methyltransferase like 16	negative regulation of transcription from RNA polymerase II promoter|negative regulation of transcription from RNA polymerase II promoter|transcription, DNA-templated|protein deacetylation|Notch signaling pathway|regulation of mitotic cell cycle|chromatin modification|circadian regulation of gene expression|regulation of multicellular organism growth|negative regulation of apoptotic process|cellu…	methylation|	1.67428	90	-7.60341	3007	-5.81207	-5.34326	35	1.87594
GAPDH__METTL16	glyceraldehyde-3-phosphate dehydrogenase	methyltransferase like 16	microtubule cytoskeleton organization|carbohydrate metabolic process|glucose metabolic process|gluconeogenesis|glycolytic process|glycolytic process|negative regulation of translation|negative regulation of translation|peptidyl-cysteine S-trans-nitrosylation|small molecule metabolic process|protein stabilization|neuron apoptotic process|oxidation-reduction process|cellular response to interferon-…	methylation|	-0.99452	180	-7.60341	3007	-8.65789	-9.04161	70	1.89212
METTL16__RPS4X	methyltransferase like 16	ribosomal protein S4, X-linked	methylation|	nuclear-transcribed mRNA catabolic process, nonsense-mediated decay|translation|translation|translation|translational initiation|translational elongation|translational termination|SRP-dependent cotranslational protein targeting to membrane|multicellular organismal development|positive regulation of cell proliferation|gene expression|viral process|RNA metabolic process|mRNA metabolic process|viral…	-7.60341	3007	-6.83675	89	-13.8629	-11.9877	34	1.90499
METTL16__ZFR	methyltransferase like 16	zinc finger RNA binding protein	methylation|	multicellular organismal development|	-7.60341	3007	-1.13598	90	-9.13912	-8.18699	35	1.93096
METTL16__NUBPL	methyltransferase like 16	nucleotide binding protein like	methylation|	mitochondrial respiratory chain complex I assembly|mitochondrion morphogenesis|	-7.60341	3007	-0.843368	90	-8.80071	-7.77739	35	1.93844
METTL16__TRIAP1	methyltransferase like 16	TP53 regulated inhibitor of apoptosis 1	methylation|	DNA damage response, signal transduction by p53 class mediator resulting in cell cycle arrest|phospholipid transport|DNA damage response, signal transduction by p53 class mediator|cellular response to UV|negative regulation of apoptotic process|negative regulation of cysteine-type endopeptidase activity involved in apoptotic process|positive regulation of transcription from RNA polymerase II prom…	-7.60341	3007	-2.00929	90	-9.59624	-8.79436	35	1.96041
DICER1__METTL16	dicer 1, ribonuclease III	methyltransferase like 16	negative regulation of transcription from RNA polymerase II promoter|angiogenesis|post-embryonic development|zygote asymmetric cell division|gene expression|negative regulation of Schwann cell proliferation|positive regulation of Schwann cell differentiation|stem cell maintenance|spinal cord motor neuron differentiation|nerve development|olfactory bulb interneuron differentiation|cerebral cortex …	methylation|	-0.462606	90	-7.60341	3007	-8.2767	-7.00092	34	1.97176
CYCS__METTL16	cytochrome c, somatic	methyltransferase like 16	apoptotic DNA fragmentation|apoptotic process|activation of cysteine-type endopeptidase activity involved in apoptotic process by cytochrome c|dephosphorylation|respiratory electron transport chain|cellular metabolic process|small molecule metabolic process|cellular respiration|intrinsic apoptotic signaling pathway|	methylation|	-0.177929	90	-7.60341	3007	-8.39091	-7.20603	35	1.97257
METTL16__TIMM9	methyltransferase like 16	translocase of inner mitochondrial membrane 9	methylation|	protein targeting to mitochondrion|sensory perception of sound|cellular protein metabolic process|protein import into mitochondrial inner membrane|protein import into mitochondrial inner membrane|chaperone-mediated protein transport|	-7.60341	3007	-2.5522	90	-10.7095	-8.54928	35	1.99007
METTL16__MYC	methyltransferase like 16	MYC proto-oncogene, bHLH transcription factor	methylation|	negative regulation of transcription from RNA polymerase II promoter|MAPK cascade|branching involved in ureteric bud morphogenesis|positive regulation of mesenchymal cell proliferation|energy reserve metabolic process|chromatin remodeling|transcription, DNA-templated|transcription initiation from RNA polymerase II promoter|cellular iron ion homeostasis|cellular response to DNA damage stimulus|cel…	-7.60341	3007	-0.350299	90	-8.39484	-7.50183	35	1.99564
DDX10__METTL16	DEAD-box helicase 10	methyltransferase like 16	ATP catabolic process|metabolic process|	methylation|	-6.10653	90	-7.60341	3007	-13.6433	-10.6997	35	2.02467
GCN1L1__METTL16	N/A	methyltransferase like 16	N/A	methylation|	-1.64205	72	-7.60341	3007	-9.36334	-8.31101	28	2.03116
METTL16__MMGT1	methyltransferase like 16	membrane magnesium transporter 1	methylation|	magnesium ion transport|	-7.60341	3007	-0.0368348	90	-8.09594	-7.30602	35	2.036
METTL16__RAD51C	methyltransferase like 16	RAD51 paralog C	methylation|	double-strand break repair via homologous recombination|DNA catabolic process, endonucleolytic|DNA catabolic process, endonucleolytic|ATP catabolic process|DNA repair|DNA recombination|sister chromatid cohesion|female meiosis sister chromatid cohesion|reciprocal meiotic recombination|male meiosis I|spermatogenesis|blood coagulation|positive regulation of G2/M transition of mitotic cell cycle|	-7.60341	3007	0.159343	90	-7.94883	-5.98803	35	2.03821
METTL16__XRCC6	methyltransferase like 16	X-ray repair cross complementing 6	methylation|	telomere maintenance|DNA ligation|DNA repair|double-strand break repair|double-strand break repair via nonhomologous end joining|double-strand break repair via nonhomologous end joining|transcription, DNA-templated|brain development|viral process|positive regulation of type I interferon production|DNA duplex unwinding|DNA duplex unwinding|V(D)J recombination|innate immune response|negative regula…	-7.60341	3007	-5.35861	90	-12.1452	-9.93827	35	2.04273
METTL16__NFS1	methyltransferase like 16	NFS1, cysteine desulfurase	methylation|	sulfur amino acid metabolic process|protein complex assembly|cysteine metabolic process|vitamin metabolic process|water-soluble vitamin metabolic process|Mo-molybdopterin cofactor biosynthetic process|iron incorporation into metallo-sulfur cluster|molybdopterin cofactor biosynthetic process|small molecule metabolic process|	-7.60341	3007	-1.75101	90	-9.35461	-8.53934	35	2.0513
BCCIP__METTL16	BRCA2 and CDKN1A interacting protein	methyltransferase like 16	regulation of cyclin-dependent protein serine/threonine kinase activity|DNA repair|cell cycle|neuroendocrine cell differentiation|	methylation|	-2.82653	90	-7.60341	3007	-10.4951	-9.16569	35	2.07117
GPN3__METTL16	GPN-loop GTPase 3	methyltransferase like 16	N/A	methylation|	-4.81713	90	-7.60341	3007	-12.4687	-9.3912	35	2.0746
AMBRA1__METTL16	autophagy and beclin 1 regulator 1	methyltransferase like 16	autophagy|negative regulation of cell proliferation|neural tube development|cell differentiation|negative regulation of neuron apoptotic process|	methylation|	-2.36424	90	-7.60341	3007	-10.1326	-9.09684	35	2.08711
GFI1B__METTL16	growth factor independent 1B transcriptional repressor	methyltransferase like 16	negative regulation of transcription from RNA polymerase II promoter|transcription from RNA polymerase II promoter|multicellular organismal development|cell proliferation|chromatin modification|	methylation|	-6.00379	86	-7.60341	3007	-13.628	-10.9022	33	2.08712
METTL16__UXT	methyltransferase like 16	ubiquitously expressed prefoldin like chaperone	methylation|	negative regulation of transcription from RNA polymerase II promoter|microtubule cytoskeleton organization|transcription, DNA-templated|protein folding|mitochondrion transport along microtubule|centrosome organization|	-7.60341	3007	-1.36643	72	-8.69327	-8.22892	28	2.10906
METTL16__PLK4	methyltransferase like 16	polo like kinase 4	methylation|	G2/M transition of mitotic cell cycle|mitotic cell cycle|protein phosphorylation|centriole replication|peptidyl-tyrosine phosphorylation|positive regulation of centriole replication|trophoblast giant cell differentiation|de novo centriole assembly|	-7.60341	3007	-0.572821	90	-8.46442	-7.47345	35	2.12063
METTL16__UPF2	methyltransferase like 16	UPF2 regulator of nonsense transcripts homolog (yeast)	methylation|	nuclear-transcribed mRNA catabolic process, nonsense-mediated decay|nuclear-transcribed mRNA catabolic process, nonsense-mediated decay|liver development|mRNA export from nucleus|gene expression|RNA metabolic process|mRNA metabolic process|organ regeneration|	-7.60341	3007	0.761955	72	-7.02793	-4.76872	27	2.1243
CDK9__METTL16	cyclin dependent kinase 9	methyltransferase like 16	DNA repair|regulation of DNA repair|transcription, DNA-templated|transcription from RNA polymerase II promoter|transcription initiation from RNA polymerase II promoter|transcription elongation from RNA polymerase II promoter|protein phosphorylation|transforming growth factor beta receptor signaling pathway|cell proliferation|gene expression|viral process|regulation of histone modification|replica…	methylation|	-0.266696	90	-7.60341	3007	-7.85654	-7.3957	35	2.15282
AP2S1__METTL16	adaptor related protein complex 2 sigma 1 subunit	methyltransferase like 16	intracellular protein transport|endocytosis|epidermal growth factor receptor signaling pathway|synaptic transmission|axon guidance|viral process|antigen processing and presentation of exogenous peptide antigen via MHC class II|regulation of endocytosis|negative regulation of epidermal growth factor receptor signaling pathway|neurotrophin TRK receptor signaling pathway|clathrin coat assembly|regul…	methylation|	2.87772	71	-7.60341	3007	-3.08185	-0.531178	28	2.15958
EFR3A__METTL16	EFR3 homolog A	methyltransferase like 16	N/A	methylation|	2.86089	90	-7.60341	3007	-4.77167	-4.41949	35	2.16363
LTV1__METTL16	LTV1 ribosome biogenesis factor	methyltransferase like 16	N/A	methylation|	-10.2959	90	-7.60341	3007	-17.375	-12.7866	35	2.16765
METTL16__PES1	methyltransferase like 16	pescadillo ribosomal biogenesis factor 1	methylation|	maturation of LSU-rRNA from tricistronic rRNA transcript (SSU-rRNA, 5.8S rRNA, LSU-rRNA)|maturation of 5.8S rRNA from tricistronic rRNA transcript (SSU-rRNA, 5.8S rRNA, LSU-rRNA)|rRNA processing|nucleolus organization|cell proliferation|cell proliferation|protein localization to organelle|ribosomal large subunit biogenesis|regulation of cell cycle|	-7.60341	3007	-5.88608	90	-13.4701	-10.5415	35	2.17055
METTL16__WIZ	methyltransferase like 16	widely interspaced zinc finger motifs	methylation|	positive regulation of nuclear cell cycle DNA replication|protein stabilization|protein heterotrimerization|	-7.60341	3007	-2.08721	72	-9.70608	-8.46282	28	2.18256
METTL16__NOL6	methyltransferase like 16	nucleolar protein 6	methylation|	rRNA processing|	-7.60341	3007	-8.54984	90	-16.3243	-12.4767	35	2.18971
METTL16__SRP54	methyltransferase like 16	signal recognition particle 54	methylation|	GTP catabolic process|GTP catabolic process|translation|SRP-dependent cotranslational protein targeting to membrane|SRP-dependent cotranslational protein targeting to membrane|SRP-dependent cotranslational protein targeting to membrane, translocation|SRP-dependent cotranslational protein targeting to membrane, signal sequence recognition|gene expression|response to drug|cellular protein metabolic…	-7.60341	3007	-0.413903	90	-8.0752	-6.32361	35	2.20842
METTL16__SP1	methyltransferase like 16	Sp1 transcription factor	methylation|	ossification|trophectodermal cell differentiation|liver development|embryonic placenta development|transcription, DNA-templated|regulation of transcription, DNA-templated|transcription initiation from RNA polymerase II promoter|transforming growth factor beta receptor signaling pathway|gene expression|viral process|megakaryocyte differentiation|lung development|enucleate erythrocyte differentiati…	-7.60341	3007	-1.88587	90	-9.60306	-7.68488	35	2.20902
DHX33__METTL16	DEAH-box helicase 33	methyltransferase like 16	ATP catabolic process|positive regulation of transcription from RNA polymerase I promoter|	methylation|	-0.691698	90	-7.60341	3007	-8.32947	-7.69203	35	2.22511
FAM50A__METTL16	family with sequence similarity 50 member A	methyltransferase like 16	spermatogenesis|	methylation|	-1.74818	90	-7.60341	3007	-8.97759	-8.42797	35	2.24167
METTL16__ZBTB17	methyltransferase like 16	zinc finger and BTB domain containing 17	methylation|	gastrulation with mouth forming second|transcription, DNA-templated|activation of signaling protein activity involved in unfolded protein response|ectoderm development|endoplasmic reticulum unfolded protein response|cellular protein metabolic process|negative regulation of cell cycle|positive regulation of transcription, DNA-templated|	-7.60341	3007	-2.58608	90	-9.17441	-7.94493	35	2.26291
METTL16__SPATA5L1	methyltransferase like 16	spermatogenesis associated 5 like 1	methylation|	metabolic process|	-7.60341	3007	-1.51882	72	-8.89037	-7.80163	28	2.27457
METTL16__MRPS26	methyltransferase like 16	mitochondrial ribosomal protein S26	methylation|	DNA damage response, detection of DNA damage|peptide biosynthetic process|	-7.60341	3007	-1.4349	90	-8.73614	-8.13737	35	2.27779
CCDC101__METTL16	N/A	methyltransferase like 16	N/A	methylation|	-1.85301	90	-7.60341	3007	-9.73362	-9.0674	35	2.28034
MAU2__METTL16	MAU2 sister chromatid cohesion factor	methyltransferase like 16	mitotic cell cycle|maintenance of mitotic sister chromatid cohesion|	methylation|	-3.3409	90	-7.60341	3007	-10.9782	-8.96284	35	2.28099
METTL16__TM9SF2	methyltransferase like 16	transmembrane 9 superfamily member 2	methylation|	transport|	-7.60341	3007	0.126045	90	-7.72625	-6.84404	35	2.28121
METTL16__MRPL41	methyltransferase like 16	mitochondrial ribosomal protein L41	methylation|	translation|apoptotic process|cell cycle|	-7.60341	3007	-3.0593	90	-10.1748	-8.84557	35	2.29282
BIRC5__METTL16	baculoviral IAP repeat containing 5	methyltransferase like 16	G2/M transition of mitotic cell cycle|mitotic cell cycle|cytokinesis|transcription, DNA-templated|protein phosphorylation|apoptotic process|chromosome segregation|mitotic nuclear division|mitotic nuclear division|positive regulation of cell proliferation|negative regulation of endopeptidase activity|protein complex localization|positive regulation of exit from mitosis|spindle checkpoint|negative …	methylation|	-1.12863	68	-7.60341	3007	-8.81382	-6.06665	25	2.3044
ARMC7__METTL16	armadillo repeat containing 7	methyltransferase like 16	N/A	methylation|	-1.33268	90	-7.60341	3007	-9.13874	-7.92935	35	2.31875
ATP5B__METTL16	ATP synthase, H+ transporting, mitochondrial F1 complex, beta polypeptide	methyltransferase like 16	angiogenesis|osteoblast differentiation|generation of precursor metabolites and energy|ATP catabolic process|lipid metabolic process|ATP biosynthetic process|negative regulation of cell adhesion involved in substrate-bound cell migration|ATP hydrolysis coupled proton transport|proton transport|respiratory electron transport chain|mitochondrial ATP synthesis coupled proton transport|mitochondrial …	methylation|	-3.17777	90	-7.60341	3007	-11.0897	-8.82174	35	2.34334
METTL16__RPS8	methyltransferase like 16	ribosomal protein S8	methylation|	nuclear-transcribed mRNA catabolic process, nonsense-mediated decay|maturation of SSU-rRNA from tricistronic rRNA transcript (SSU-rRNA, 5.8S rRNA, LSU-rRNA)|translation|translation|translation|translational initiation|translational elongation|translational termination|SRP-dependent cotranslational protein targeting to membrane|gene expression|viral process|RNA metabolic process|mRNA metabolic pro…	-7.60341	3007	-1.08421	90	-8.45989	-7.81568	35	2.34671
EIF1AX__METTL16	eukaryotic translation initiation factor 1A, X-linked	methyltransferase like 16	translation|translational initiation|gene expression|cellular protein metabolic process|	methylation|	-3.78741	90	-7.60341	3007	-11.6519	-9.09266	35	2.35501
GPS1__METTL16	G protein pathway suppressor 1	methyltransferase like 16	inactivation of MAPK activity|cell cycle|JNK cascade|cullin deneddylation|	methylation|	-1.35045	90	-7.60341	3007	-9.14125	-8.49094	35	2.35733
HNRNPDL__METTL16	heterogeneous nuclear ribonucleoprotein D like	methyltransferase like 16	transcription, DNA-templated|regulation of transcription, DNA-templated|RNA processing|regulation of gene expression|	methylation|	-1.65493	90	-7.60341	3007	-9.63515	-8.7768	35	2.39011
CARS2__METTL16	cysteinyl-tRNA synthetase 2, mitochondrial (putative)	methyltransferase like 16	tRNA aminoacylation for protein translation|cysteinyl-tRNA aminoacylation|gene expression|	methylation|	-2.03488	90	-7.60341	3007	-10.0989	-8.22419	35	2.40263
METTL16__OXSM	methyltransferase like 16	3-oxoacyl-ACP synthase, mitochondrial	methylation|	acyl-CoA metabolic process|short-chain fatty acid biosynthetic process|medium-chain fatty acid biosynthetic process|	-7.60341	3007	0.0444067	90	-8.08001	-7.1653	35	2.42627
METTL16__PPRC1	methyltransferase like 16	peroxisome proliferator-activated receptor gamma, coactivator-related 1	methylation|	transcription, DNA-templated|regulation of transcription, DNA-templated|	-7.60341	3007	-0.718491	90	-8.52302	-6.9787	35	2.44221
METTL16__SNRPF	methyltransferase like 16	small nuclear ribonucleoprotein polypeptide F	methylation|	spliceosomal snRNP assembly|spliceosomal snRNP assembly|mRNA splicing, via spliceosome|mRNA splicing, via spliceosome|transcription from RNA polymerase II promoter|termination of RNA polymerase II transcription|histone mRNA metabolic process|RNA splicing|RNA splicing|gene expression|RNA metabolic process|mRNA 3'-end processing|ncRNA metabolic process|	-7.60341	3007	-2.98063	70	-10.4315	-8.17619	27	2.44425
CDK6__METTL16	cyclin dependent kinase 6	methyltransferase like 16	G1/S transition of mitotic cell cycle|mitotic cell cycle|positive regulation of cell-matrix adhesion|type B pancreatic cell development|protein phosphorylation|cell cycle arrest|negative regulation of cell proliferation|response to virus|regulation of gene expression|regulation of gene expression|astrocyte development|dentate gyrus development|lateral ventricle development|gliogenesis|cell dediff…	methylation|	1.17792	162	-7.60341	3007	-6.21256	-5.61856	63	2.46316
GTF3C1__METTL16	general transcription factor IIIC subunit 1	methyltransferase like 16	transcription, DNA-templated|transcription from RNA polymerase III promoter|transcription from RNA polymerase III promoter|rRNA transcription|tRNA transcription|gene expression|5S class rRNA transcription from RNA polymerase III type 1 promoter|tRNA transcription from RNA polymerase III promoter|	methylation|	-0.365961	90	-7.60341	3007	-7.60264	-7.13292	34	2.47715
COPB2__METTL16	coatomer protein complex subunit beta 2	methyltransferase like 16	intracellular protein transport|retrograde vesicle-mediated transport, Golgi to ER|intra-Golgi vesicle-mediated transport|COPI coating of Golgi vesicle|membrane organization|	methylation|	0.810123	85	-7.60341	3007	-7.0371	-4.92509	31	2.48018
METTL16__PTPMT1	methyltransferase like 16	protein tyrosine phosphatase, mitochondrial 1	methylation|	protein dephosphorylation|phospholipid metabolic process|phosphatidylglycerol biosynthetic process|cardiolipin biosynthetic process|peptidyl-tyrosine dephosphorylation|small molecule metabolic process|glycerophospholipid biosynthetic process|inositol phosphate dephosphorylation|	-7.60341	3007	-0.695664	90	-8.42198	-7.62994	35	2.49847
INO80__METTL16	INO80 complex subunit	methyltransferase like 16	mitotic sister chromatid segregation|double-strand break repair via homologous recombination|ATP catabolic process|double-strand break repair|chromatin remodeling|positive regulation of nuclear cell cycle DNA replication|positive regulation of cell growth|DNA duplex unwinding|cellular response to UV|positive regulation of transcription from RNA polymerase II promoter|spindle assembly|UV-damage ex…	methylation|	-4.55677	90	-7.60341	3007	-11.3517	-9.30428	35	2.53698
C18orf21__METTL16	chromosome 18 open reading frame 21	methyltransferase like 16	N/A	methylation|	-3.37924	72	-7.60341	3007	-9.27276	-9.16996	28	2.55758
METTL16__UTP15	methyltransferase like 16	UTP15, small subunit processome component	methylation|	rRNA processing|	-7.60341	3007	-6.38355	90	-14.2334	-11.0815	35	2.64591
MED30__METTL16	mediator complex subunit 30	methyltransferase like 16	regulation of transcription from RNA polymerase II promoter|transcription initiation from RNA polymerase II promoter|transcription initiation from RNA polymerase II promoter|gene expression|stem cell maintenance|intracellular steroid hormone receptor signaling pathway|androgen receptor signaling pathway|positive regulation of transcription, DNA-templated|	methylation|	-2.99976	89	-7.60341	3007	-10.7174	-8.52244	34	2.66609
METTL16__PMVK	methyltransferase like 16	phosphomevalonate kinase	methylation|	cholesterol biosynthetic process|cholesterol biosynthetic process|sterol biosynthetic process|phosphorylation|isopentenyl diphosphate biosynthetic process, mevalonate pathway|small molecule metabolic process|response to cholesterol|	-7.60341	3007	-2.60662	90	-10.4467	-8.4471	35	2.68261
METTL16__NSUN4	methyltransferase like 16	NOP2/Sun RNA methyltransferase family member 4	methylation|	rRNA processing|methylation|	-7.60341	3007	-1.56488	90	-9.87601	-8.22131	35	2.68686
CCND3__METTL16	cyclin D3	methyltransferase like 16	positive regulation of protein phosphorylation|cell cycle|signal transduction|T cell proliferation|positive regulation of cyclin-dependent protein serine/threonine kinase activity|cell division|	methylation|	0.937487	86	-7.60341	3007	-6.93098	-5.31313	32	2.73191
METTL16__MTMR9	methyltransferase like 16	myotubularin related protein 9	methylation|	dephosphorylation|regulation of catalytic activity|	-7.60341	3007	-3.89377	90	-10.9538	-9.14381	35	2.77249
METTL16__VPS26A	methyltransferase like 16	VPS26, retromer complex component A	methylation|	protein transport|retrograde transport, endosome to Golgi|	-7.60341	3007	-1.02251	90	-9.04578	-7.88927	35	2.82028
ATP5SL__METTL16	ATP5S like	methyltransferase like 16	N/A	methylation|	-1.17314	90	-7.60341	3007	-9.09667	-7.48297	35	2.84095
METTL16__UCHL5	methyltransferase like 16	ubiquitin C-terminal hydrolase L5	methylation|	DNA repair|DNA recombination|transcription, DNA-templated|regulation of transcription, DNA-templated|ubiquitin-dependent protein catabolic process|transforming growth factor beta receptor signaling pathway|negative regulation of endopeptidase activity|protein deubiquitination|lateral ventricle development|negative regulation of transforming growth factor beta receptor signaling pathway|midbrain d…	-7.60341	3007	-1.39721	90	-9.06605	-7.65988	35	2.84505
GNB2L1__METTL16	N/A	methyltransferase like 16	N/A	methylation|	-6.27627	83	-7.60341	3007	-14.0127	-10.2652	30	2.85738
METTL16__SMC1A	methyltransferase like 16	structural maintenance of chromosomes 1A	methylation|	mitotic sister chromatid segregation|mitotic cell cycle|mRNA splicing, via spliceosome|DNA repair|mitotic spindle organization|sister chromatid cohesion|mitotic sister chromatid cohesion|mitotic cell cycle checkpoint|meiotic nuclear division|RNA splicing|response to radiation|gene expression|stem cell maintenance|negative regulation of DNA endoreduplication|signal transduction in response to DNA …	-7.60341	3007	-7.57944	90	-14.2098	-11.4443	35	2.86226
HSD17B10__METTL16	hydroxysteroid 17-beta dehydrogenase 10	methyltransferase like 16	lipid metabolic process|tRNA processing|branched-chain amino acid catabolic process|cellular nitrogen compound metabolic process|small molecule metabolic process|oxidation-reduction process|	methylation|	-3.94426	90	-7.60341	3007	-11.8549	-9.08791	35	2.87642
METTL16__TADA3	methyltransferase like 16	transcriptional adaptor 3	methylation|	regulation of protein phosphorylation|chromatin organization|transcription, DNA-templated|regulation of transcription from RNA polymerase II promoter|mitotic nuclear division|positive regulation of gene expression|intracellular estrogen receptor signaling pathway|regulation of histone deacetylation|regulation of protein stability|histone H3 acetylation|positive regulation of transcription, DNA-te…	-7.60341	3007	-1.86994	84	-9.37935	-8.30446	33	2.88336
METTL16__NHLRC2	methyltransferase like 16	NHL repeat containing 2	methylation|	N/A	-7.60341	3007	-1.23119	90	-8.90113	-7.99015	35	2.88338
ATP5C1__METTL16	ATP synthase, H+ transporting, mitochondrial F1 complex, gamma polypeptide 1	methyltransferase like 16	oxidative phosphorylation|ATP catabolic process|ATP catabolic process|ATP biosynthetic process|respiratory electron transport chain|mitochondrial ATP synthesis coupled proton transport|mitochondrial ATP synthesis coupled proton transport|cellular metabolic process|small molecule metabolic process|	methylation|	-1.62035	90	-7.60341	3007	-9.12505	-7.38716	35	2.89443
METTL16__TSR2	methyltransferase like 16	TSR2, ribosome maturation factor	methylation|	rRNA processing|	-7.60341	3007	-7.62419	90	-15.6048	-11.636	35	2.92675
METTL16__THAP11	methyltransferase like 16	THAP domain containing 11	methylation|	transcription, DNA-templated|regulation of transcription, DNA-templated|	-7.60341	3007	-1.4274	72	-9.32965	-7.68197	28	2.94202
METTL16__PSMA5	methyltransferase like 16	proteasome subunit alpha 5	methylation|	G1/S transition of mitotic cell cycle|protein polyubiquitination|mitotic cell cycle|antigen processing and presentation of peptide antigen via MHC class I|antigen processing and presentation of exogenous peptide antigen via MHC class I, TAP-dependent|regulation of cellular amino acid metabolic process|apoptotic process|DNA damage response, signal transduction by p53 class mediator resulting in ce…	-7.60341	3007	-3.40368	88	-11.3335	-8.16746	34	2.94535
METTL16__MRPL52	methyltransferase like 16	mitochondrial ribosomal protein L52	methylation|	translation|	-7.60341	3007	-2.98702	72	-10.6178	-9.0488	28	2.96268
METTL16__WDR55	methyltransferase like 16	WD repeat domain 55	methylation|	rRNA processing|biological_process|	-7.60341	3007	-5.80591	90	-12.4407	-9.80058	35	2.96837
IMP3__METTL16	IMP3, U3 small nucleolar ribonucleoprotein	methyltransferase like 16	rRNA processing|	methylation|	-7.72931	90	-7.60341	3007	-14.8781	-11.0705	35	2.97192
METTL16__VPS41	methyltransferase like 16	VPS41, HOPS complex subunit	methylation|	intracellular protein transport|biological_process|vesicle-mediated transport|Golgi vesicle transport|	-7.60341	3007	-1.0283	180	-8.59644	-7.06107	70	2.98833
HSCB__METTL16	HscB mitochondrial iron-sulfur cluster cochaperone	methyltransferase like 16	protein folding|iron-sulfur cluster assembly|protein oligomerization|	methylation|	-2.68145	90	-7.60341	3007	-9.93154	-8.77081	35	2.99105
METTL16__TMEM261	methyltransferase like 16	transmembrane protein 261	methylation|	N/A	-7.60341	3007	-1.11264	90	-9.14471	-7.37461	35	3.00182
COQ2__METTL16	coenzyme Q2, polyprenyltransferase	methyltransferase like 16	glycerol metabolic process|ubiquinone biosynthetic process|ubiquinone biosynthetic process|ubiquinone biosynthetic process|cell death|isoprenoid biosynthetic process|small molecule metabolic process|	methylation|	-1.62521	90	-7.60341	3007	-9.67771	-7.44425	35	3.01768
LSM12__METTL16	LSM12 homolog	methyltransferase like 16	N/A	methylation|	-2.17488	89	-7.60341	3007	-9.40458	-7.35156	33	3.03446
AHCY__METTL16	adenosylhomocysteinase	methyltransferase like 16	sulfur amino acid metabolic process|one-carbon metabolic process|xenobiotic metabolic process|methylation|cellular nitrogen compound metabolic process|small molecule metabolic process|	methylation|	-0.140991	90	-7.60341	3007	-7.88728	-6.81534	35	3.05747
METTL16__MRPL46	methyltransferase like 16	mitochondrial ribosomal protein L46	methylation|	biological_process|metabolic process|	-7.60341	3007	-4.1331	90	-12.0253	-9.06408	35	3.05791
METTL16__TAF6L	methyltransferase like 16	TATA-box binding protein associated factor 6 like	methylation|	chromatin organization|chromatin remodeling|DNA-templated transcription, initiation|regulation of transcription from RNA polymerase II promoter|histone H3 acetylation|regulation of sequence-specific DNA binding transcription factor activity|	-7.60341	3007	-6.09029	90	-13.7453	-9.69481	35	3.10454
GRSF1__METTL16	G-rich RNA sequence binding factor 1	methyltransferase like 16	mRNA polyadenylation|tRNA processing|anterior/posterior pattern specification|morphogenesis of embryonic epithelium|	methylation|	-1.38741	90	-7.60341	3007	-9.42011	-7.70887	35	3.11945
METTL16__TADA1	methyltransferase like 16	transcriptional adaptor 1	methylation|	chromatin organization|transcription, DNA-templated|regulation of transcription, DNA-templated|histone H3 acetylation|	-7.60341	3007	-3.78102	90	-11.23	-9.65066	35	3.12075
METTL16__SNRNP200	methyltransferase like 16	small nuclear ribonucleoprotein U5 subunit 200	methylation|	cis assembly of pre-catalytic spliceosome|mRNA splicing, via spliceosome|mRNA splicing, via spliceosome|mRNA splicing, via spliceosome|osteoblast differentiation|ATP catabolic process|RNA splicing|gene expression|	-7.60341	3007	-4.27346	87	-12.0114	-8.09661	32	3.12333
MARS2__METTL16	methionyl-tRNA synthetase 2, mitochondrial	methyltransferase like 16	tRNA aminoacylation for protein translation|methionyl-tRNA aminoacylation|cell death|gene expression|	methylation|	-3.20831	72	-7.60341	3007	-11.066	-8.01466	28	3.13303
ATP6AP1__METTL16	ATPase H+ transporting accessory protein 1	methyltransferase like 16	ATP hydrolysis coupled proton transport|proton transport|positive regulation of osteoblast differentiation|positive regulation of bone resorption|pH reduction|positive regulation of exocytosis|establishment of organelle localization|positive regulation of ERK1 and ERK2 cascade|positive regulation of osteoclast development|	methylation|	6.00991	36	-7.60341	3007	-2.11262	0.804725	14	3.15467
METTL16__TCOF1	methyltransferase like 16	treacle ribosome biogenesis factor 1	methylation|	skeletal system development|transport|transcription of nuclear large rRNA transcript from RNA polymerase I promoter|	-7.60341	3007	-2.83951	90	-10.5081	-8.7056	35	3.18252
METTL16__RSL24D1	methyltransferase like 16	ribosomal L24 domain containing 1	methylation|	ribosome biogenesis|	-7.60341	3007	-4.51778	90	-11.9257	-9.4036	35	3.19002
METTL16__MOB4	methyltransferase like 16	MOB family member 4, phocein	methylation|	transport|	-7.60341	3007	-5.40089	90	-11.9531	-9.25378	35	3.19158
INTS7__METTL16	integrator complex subunit 7	methyltransferase like 16	DNA damage checkpoint|snRNA processing|cellular response to ionizing radiation|	methylation|	-1.53481	72	-7.60341	3007	-9.55445	-6.86745	28	3.21787
CINP__METTL16	cyclin dependent kinase 2 interacting protein	methyltransferase like 16	DNA replication|DNA repair|cell cycle|cell division|	methylation|	-6.13462	90	-7.60341	3007	-13.8621	-10.2051	34	3.22387
INTS2__METTL16	integrator complex subunit 2	methyltransferase like 16	snRNA processing|	methylation|	-3.64254	71	-7.60341	3007	-10.997	-8.27801	28	3.23865
HSD17B12__METTL16	hydroxysteroid 17-beta dehydrogenase 12	methyltransferase like 16	fatty acid biosynthetic process|estrogen biosynthetic process|positive regulation of cell-substrate adhesion|triglyceride biosynthetic process|extracellular matrix organization|long-chain fatty-acyl-CoA biosynthetic process|cellular lipid metabolic process|small molecule metabolic process|oxidation-reduction process|	methylation|	1.61088	90	-7.60341	3007	-6.53821	-4.31579	35	3.24041
METTL16__RPS13	methyltransferase like 16	ribosomal protein S13	methylation|	nuclear-transcribed mRNA catabolic process, nonsense-mediated decay|translation|translation|translational initiation|translational elongation|translational termination|SRP-dependent cotranslational protein targeting to membrane|gene expression|viral process|RNA metabolic process|mRNA metabolic process|viral life cycle|viral transcription|negative regulation of RNA splicing|cellular protein metabo…	-7.60341	3007	-8.10085	90	-15.8944	-11.7053	35	3.25134
FASN__METTL16	fatty acid synthase	methyltransferase like 16	osteoblast differentiation|acetyl-CoA metabolic process|energy reserve metabolic process|fatty acid metabolic process|fatty acid biosynthetic process|vitamin metabolic process|water-soluble vitamin metabolic process|pantothenate metabolic process|triglyceride biosynthetic process|positive regulation of cellular metabolic process|long-chain fatty-acyl-CoA biosynthetic process|cellular lipid metabo…	methylation|	-4.08687	90	-7.60341	3007	-11.9937	-9.04594	35	3.27711
EXOSC2__METTL16	exosome component 2	methyltransferase like 16	nuclear-transcribed mRNA catabolic process, deadenylation-dependent decay|rRNA processing|gene expression|RNA metabolic process|mRNA metabolic process|positive regulation of cell growth|exonucleolytic nuclear-transcribed mRNA catabolic process involved in deadenylation-dependent decay|RNA phosphodiester bond hydrolysis, exonucleolytic|	methylation|	-8.89093	90	-7.60341	3007	-16.5094	-10.6222	35	3.29094
METTL16__TOPBP1	methyltransferase like 16	topoisomerase (DNA) II binding protein 1	methylation|	DNA metabolic process|DNA repair|cellular response to DNA damage stimulus|response to ionizing radiation|	-7.60341	3007	-0.640708	87	-8.66272	-7.24062	33	3.29218
METTL16__TAMM41	methyltransferase like 16	TAM41 mitochondrial translocator assembly and maintenance homolog	methylation|	protein import into mitochondrial matrix|	-7.60341	3007	-4.4612	90	-12.1413	-9.84517	35	3.30457
METTL16__TNPO3	methyltransferase like 16	transportin 3	methylation|	splicing factor protein import into nucleus|	-7.60341	3007	0.0524263	90	-7.8351	-6.74687	35	3.31758
CHERP__METTL16	calcium homeostasis endoplasmic reticulum protein	methyltransferase like 16	RNA processing|cellular calcium ion homeostasis|nervous system development|negative regulation of cell proliferation|release of sequestered calcium ion into cytosol|positive regulation of NFAT protein import into nucleus|	methylation|	-0.96691	90	-7.60341	3007	-8.29328	-6.43541	35	3.32099
DNM2__METTL16	dynamin 2	methyltransferase like 16	G2/M transition of mitotic cell cycle|GTP catabolic process|GTP catabolic process|GTP catabolic process|regulation of transcription, DNA-templated|post-Golgi vesicle-mediated transport|endocytosis|signal transduction|cell death|antigen processing and presentation of exogenous peptide antigen via MHC class II|receptor internalization|transferrin transport|positive regulation of apoptotic process|s…	methylation|	6.28411	62	-7.60341	3007	-1.38672	1.09578	23	3.329
METTL16__PHF5A	methyltransferase like 16	PHD finger protein 5A	methylation|	mRNA splicing, via spliceosome|mRNA splicing, via spliceosome|transcription, DNA-templated|RNA splicing|gene expression|positive regulation of transcription, DNA-templated|	-7.60341	3007	-2.88155	89	-10.5437	-7.50498	34	3.33783
KRR1__METTL16	KRR1, small subunit processome component homolog	methyltransferase like 16	rRNA processing|	methylation|	-9.25071	90	-7.60341	3007	-16.6115	-11.491	35	3.35091
HAUS1__METTL16	HAUS augmin like complex subunit 1	methyltransferase like 16	mitotic nuclear division|spindle assembly|centrosome organization|	methylation|	-2.72617	90	-7.60341	3007	-11.0332	-7.43412	35	3.35483
METTL16__SLC31A1	methyltransferase like 16	solute carrier family 31 member 1	methylation|	copper ion transport|copper ion transmembrane transport|transmembrane transport|	-7.60341	3007	-0.901489	90	-8.92539	-7.53664	35	3.36336
METTL16__PSMD3	methyltransferase like 16	proteasome 26S subunit, non-ATPase 3	methylation|	G1/S transition of mitotic cell cycle|protein polyubiquitination|mitotic cell cycle|antigen processing and presentation of peptide antigen via MHC class I|antigen processing and presentation of exogenous peptide antigen via MHC class I, TAP-dependent|regulation of cellular amino acid metabolic process|apoptotic process|DNA damage response, signal transduction by p53 class mediator resulting in ce…	-7.60341	3007	-0.95447	90	-8.13498	-5.66394	35	3.37755
METTL16__PRPF39	methyltransferase like 16	pre-mRNA processing factor 39	methylation|	mRNA processing|RNA splicing|	-7.60341	3007	-5.23713	90	-12.8854	-9.89908	35	3.38625
INTS3__METTL16	integrator complex subunit 3	methyltransferase like 16	DNA repair|cellular response to DNA damage stimulus|mitotic cell cycle checkpoint|response to ionizing radiation|snRNA processing|	methylation|	-6.17655	90	-7.60341	3007	-14.0279	-11.2838	35	3.48183
METTL16__PSMC2	methyltransferase like 16	proteasome 26S subunit, ATPase 2	methylation|	G1/S transition of mitotic cell cycle|protein polyubiquitination|mitotic cell cycle|osteoblast differentiation|antigen processing and presentation of peptide antigen via MHC class I|antigen processing and presentation of exogenous peptide antigen via MHC class I, TAP-dependent|ATP catabolic process|ubiquitin-dependent protein catabolic process|regulation of cellular amino acid metabolic process|a…	-7.60341	3007	-3.34216	90	-10.9504	-7.58827	35	3.4891
FARSA__METTL16	phenylalanyl-tRNA synthetase alpha subunit	methyltransferase like 16	tRNA aminoacylation for protein translation|phenylalanyl-tRNA aminoacylation|gene expression|	methylation|	-4.82335	90	-7.60341	3007	-11.902	-9.6657	35	3.50342
METTL16__XRCC5	methyltransferase like 16	X-ray repair cross complementing 5	methylation|	telomere maintenance|DNA repair|double-strand break repair|double-strand break repair via nonhomologous end joining|double-strand break repair via nonhomologous end joining|DNA recombination|transcription, DNA-templated|brain development|cell proliferation|viral process|positive regulation of type I interferon production|DNA duplex unwinding|DNA duplex unwinding|response to drug|innate immune res…	-7.60341	3007	-8.13139	90	-15.4321	-11.9043	35	3.52403
METTL16__PSMC6	methyltransferase like 16	proteasome 26S subunit, ATPase 6	methylation|	G1/S transition of mitotic cell cycle|protein polyubiquitination|mitotic cell cycle|antigen processing and presentation of peptide antigen via MHC class I|antigen processing and presentation of exogenous peptide antigen via MHC class I, TAP-dependent|ATP catabolic process|ubiquitin-dependent protein catabolic process|regulation of cellular amino acid metabolic process|apoptotic process|DNA damage…	-7.60341	3007	-2.43612	88	-10.3939	-7.03835	34	3.53622
METTL16__NAMPT	methyltransferase like 16	nicotinamide phosphoribosyltransferase	methylation|	vitamin metabolic process|water-soluble vitamin metabolic process|nicotinamide metabolic process|signal transduction|cell-cell signaling|positive regulation of cell proliferation|NAD biosynthetic process|NAD metabolic process|small molecule metabolic process|positive regulation of transcription from RNA polymerase II promoter|positive regulation of nitric-oxide synthase biosynthetic process|	-7.60341	3007	-2.51613	90	-10.1699	-8.29673	35	3.56218
METTL16__RBMX	methyltransferase like 16	RNA binding motif protein, X-linked	methylation|	regulation of alternative mRNA splicing, via spliceosome|mRNA splicing, via spliceosome|mRNA splicing, via spliceosome|osteoblast differentiation|transcription from RNA polymerase II promoter|mRNA splice site selection|membrane protein ectodomain proteolysis|RNA splicing|gene expression|positive regulation of transcription from RNA polymerase II promoter|negative regulation of mRNA splicing, via …	-7.60341	3007	-3.86631	90	-10.7426	-8.03345	35	3.56955
ABCB7__METTL16	ATP binding cassette subfamily B member 7	methyltransferase like 16	ATP catabolic process|transport|cellular iron ion homeostasis|heme transport|small molecule metabolic process|transmembrane transport|transmembrane transport|	methylation|	-5.88666	72	-7.60341	3007	-13.4755	-9.9554	28	3.57446
METTL16__UTP14A	methyltransferase like 16	UTP14A small subunit processome component	methylation|	rRNA processing|	-7.60341	3007	-8.23162	90	-16.2762	-11.3744	35	3.59139
METTL16__PSMC1	methyltransferase like 16	proteasome 26S subunit, ATPase 1	methylation|	G1/S transition of mitotic cell cycle|protein polyubiquitination|mitotic cell cycle|antigen processing and presentation of peptide antigen via MHC class I|antigen processing and presentation of exogenous peptide antigen via MHC class I, TAP-dependent|ATP catabolic process|regulation of cellular amino acid metabolic process|apoptotic process|DNA damage response, signal transduction by p53 class me…	-7.60341	3007	-3.48157	86	-11.0191	-7.81386	35	3.60509
GTPBP4__METTL16	GTP binding protein 4	methyltransferase like 16	regulation of cyclin-dependent protein serine/threonine kinase activity|osteoblast differentiation|GTP catabolic process|negative regulation of DNA replication|negative regulation of cell proliferation|negative regulation of cell-cell adhesion|negative regulation of cell migration|negative regulation of protein ubiquitination|negative regulation of collagen binding|ribosome biogenesis|protein sta…	methylation|	-5.35693	90	-7.60341	3007	-11.8464	-9.05634	35	3.61799
METTL16__SAE1	methyltransferase like 16	SUMO1 activating enzyme subunit 1	methylation|	regulation of mitotic cell cycle|protein ubiquitination|protein sumoylation|protein sumoylation|protein sumoylation|SMT3-dependent protein catabolic process|positive regulation of catalytic activity|post-translational protein modification|cellular protein metabolic process|	-7.60341	3007	-4.62853	90	-12.5634	-8.77013	35	3.64234
METTL16__SLC7A1	methyltransferase like 16	solute carrier family 7 member 1	methylation|	amino acid transmembrane transport|transport|ion transport|amino acid transport|arginine transport|transmembrane transport|	-7.60341	3007	-1.23925	90	-9.15683	-7.62373	35	3.64502
METTL16__RPP14	methyltransferase like 16	hydroxyacyl-thioester dehydratase type 2, mitochondrial	methylation|	N/A	-7.60341	3007	-6.16388	90	-12.4187	-10.6431	35	3.65435
METTL16__RUVBL1	methyltransferase like 16	RuvB like AAA ATPase 1	methylation|	DNA repair|DNA recombination|chromatin organization|nucleosome assembly|transcription, DNA-templated|regulation of transcription from RNA polymerase II promoter|mitotic nuclear division|spermatogenesis|DNA duplex unwinding|DNA duplex unwinding|centromere-specific nucleosome assembly|regulation of growth|histone H4 acetylation|histone H2A acetylation|	-7.60341	3007	-5.34565	88	-12.2038	-8.57785	33	3.66308
METTL16__ZMAT5	methyltransferase like 16	zinc finger matrin-type 5	methylation|	mRNA processing|RNA splicing|	-7.60341	3007	-3.4163	90	-11.0611	-8.15683	35	3.70193
METTL16__POLR1A	methyltransferase like 16	RNA polymerase I subunit A	methylation|	transcription from RNA polymerase I promoter|transcription initiation from RNA polymerase I promoter|transcription elongation from RNA polymerase I promoter|termination of RNA polymerase I transcription|gene expression|	-7.60341	3007	-7.34818	90	-13.6018	-9.62447	35	3.70401
METTL16__RPP38	methyltransferase like 16	ribonuclease P/MRP subunit p38	methylation|	tRNA processing|RNA phosphodiester bond hydrolysis|RNA phosphodiester bond hydrolysis, endonucleolytic|RNA phosphodiester bond hydrolysis, endonucleolytic|	-7.60341	3007	-5.73717	90	-13.4131	-9.12726	35	3.71282
METTL16__RRP9	methyltransferase like 16	ribosomal RNA processing 9, small subunit (SSU) processome component, homolog (yeast)	methylation|	rRNA processing|	-7.60341	3007	-7.59039	90	-14.3383	-10.4595	35	3.74724
METTL16__NFRKB	methyltransferase like 16	nuclear factor related to kappaB binding protein	methylation|	DNA repair|DNA recombination|regulation of transcription, DNA-templated|transcription from RNA polymerase II promoter|inflammatory response|	-7.60341	3007	-4.4308	90	-10.7707	-8.92028	35	3.80872
METTL16__NDUFA9	methyltransferase like 16	NADH:ubiquinone oxidoreductase subunit A9	methylation|	mitochondrial electron transport, NADH to ubiquinone|sodium ion transport|respiratory electron transport chain|cellular metabolic process|small molecule metabolic process|	-7.60341	3007	-0.328647	90	-8.42894	-6.3833	35	3.81507
MCTS1__METTL16	MCTS1, re-initiation and release factor	methyltransferase like 16	formation of translation preinitiation complex|IRES-dependent translational initiation|transcription, DNA-templated|regulation of transcription, DNA-templated|cellular response to DNA damage stimulus|cell cycle|positive regulation of cell proliferation|ribosome disassembly|regulation of growth|	methylation|	-2.05461	90	-7.60341	3007	-9.99885	-8.34621	35	3.84931
METTL16__MRPS11	methyltransferase like 16	mitochondrial ribosomal protein S11	methylation|	translation|DNA damage response, detection of DNA damage|	-7.60341	3007	-4.08305	72	-11.9216	-8.53764	28	3.86391
METTL16__RPP21	methyltransferase like 16	ribonuclease P/MRP subunit p21	methylation|	tRNA processing|response to drug|RNA phosphodiester bond hydrolysis, endonucleolytic|	-7.60341	3007	-3.9927	90	-10.8173	-8.9062	35	3.89405
METTL16__POLR2L	methyltransferase like 16	RNA polymerase II subunit L	methylation|	mRNA splicing, via spliceosome|DNA repair|transcription-coupled nucleotide-excision repair|nucleotide-excision repair|regulation of transcription from RNA polymerase I promoter|transcription from RNA polymerase I promoter|transcription from RNA polymerase II promoter|transcription from RNA polymerase II promoter|transcription initiation from RNA polymerase II promoter|transcription elongation fro…	-7.60341	3007	-3.38898	90	-10.2291	-8.51598	35	3.90028
METTL16__TFRC	methyltransferase like 16	transferrin receptor	methylation|	proteolysis|cellular iron ion homeostasis|cellular iron ion homeostasis|receptor-mediated endocytosis|receptor-mediated endocytosis|viral process|osteoclast differentiation|transferrin transport|positive regulation of bone resorption|transmembrane transport|iron ion import|	-7.60341	3007	-7.41476	90	-14.1254	-10.4544	35	3.90541
METTL16__VPS39	methyltransferase like 16	VPS39, HOPS complex subunit	methylation|	intracellular protein transport|vesicle-mediated transport|regulation of catalytic activity|	-7.60341	3007	-1.51994	72	-9.25099	-7.3557	28	3.91232
HK2__METTL16	hexokinase 2	methyltransferase like 16	cellular glucose homeostasis|carbohydrate metabolic process|glucose metabolic process|glycolytic process|lactation|apoptotic mitochondrial changes|hexose transport|glucose transport|small molecule metabolic process|regulation of glucose import|carbohydrate phosphorylation|glucose 6-phosphate metabolic process|transmembrane transport|	methylation|	-8.89764	90	-7.60341	3007	-17.1098	-11.6682	35	3.93944
METTL16__TAF1C	methyltransferase like 16	TATA-box binding protein associated factor, RNA polymerase I subunit C	methylation|	regulation of transcription, DNA-templated|transcription from RNA polymerase I promoter|transcription initiation from RNA polymerase I promoter|transcription elongation from RNA polymerase I promoter|termination of RNA polymerase I transcription|transcription from RNA polymerase II promoter|gene expression|	-7.60341	3007	-5.91487	90	-13.7195	-9.59309	35	3.96548
METTL16__WDR36	methyltransferase like 16	WD repeat domain 36	methylation|	retina homeostasis|rRNA processing|visual perception|biological_process|regulation of axon extension|response to stimulus|	-7.60341	3007	-8.65882	90	-15.1734	-10.165	35	3.9892
AASDHPPT__METTL16	aminoadipate-semialdehyde dehydrogenase-phosphopantetheinyl transferase	methyltransferase like 16	vitamin metabolic process|water-soluble vitamin metabolic process|macromolecule biosynthetic process|pantothenate metabolic process|small molecule metabolic process|	methylation|	-2.27113	90	-7.60341	3007	-10.1391	-8.58106	35	3.99353
ELOF1__METTL16	elongation factor 1 homolog	methyltransferase like 16	transcription, DNA-templated|regulation of transcription, DNA-templated|	methylation|	-3.45162	90	-7.60341	3007	-11.419	-8.18222	35	4.01379
METTL16__MRPS9	methyltransferase like 16	mitochondrial ribosomal protein S9	methylation|	translation|DNA damage response, detection of DNA damage|peptide biosynthetic process|	-7.60341	3007	-3.87264	90	-11.6212	-8.52816	35	4.022
METTL16__PCF11	methyltransferase like 16	PCF11 cleavage and polyadenylation factor subunit	methylation|	mRNA splicing, via spliceosome|transcription from RNA polymerase II promoter|termination of RNA polymerase II transcription|mRNA cleavage|RNA splicing|gene expression|mRNA 3'-end processing|	-7.60341	3007	-3.14562	90	-10.2179	-7.98217	35	4.02985
METTL16__WBSCR22	methyltransferase like 16	N/A	methylation|	N/A	-7.60341	3007	-3.72471	90	-10.3818	-8.55557	35	4.03152
CCDC84__METTL16	coiled-coil domain containing 84	methyltransferase like 16	N/A	methylation|	-3.19917	90	-7.60341	3007	-10.9839	-8.49547	35	4.08748
INTS8__METTL16	integrator complex subunit 8	methyltransferase like 16	snRNA processing|	methylation|	-1.02092	90	-7.60341	3007	-9.14433	-6.66862	35	4.09567
METTL16__METTL16	methyltransferase like 16	methyltransferase like 16	methylation|	methylation|	-7.60341	3007	-7.60341	3007	-12.6067	-8.95077	35	4.11128
METTL16__PLRG1	methyltransferase like 16	pleiotropic regulator 1	methylation|	mRNA splicing, via spliceosome|signal transduction|regulation of RNA biosynthetic process|	-7.60341	3007	-4.74583	83	-11.625	-8.74184	31	4.14233
DENR__METTL16	density regulated re-initiation and release factor	methyltransferase like 16	formation of translation preinitiation complex|IRES-dependent translational initiation|biological_process|ribosome disassembly|	methylation|	-4.04457	90	-7.60341	3007	-11.7198	-9.15386	35	4.15145
METTL16__PSMA4	methyltransferase like 16	proteasome subunit alpha 4	methylation|	G1/S transition of mitotic cell cycle|protein polyubiquitination|mitotic cell cycle|antigen processing and presentation of peptide antigen via MHC class I|antigen processing and presentation of exogenous peptide antigen via MHC class I, TAP-dependent|regulation of cellular amino acid metabolic process|apoptotic process|DNA damage response, signal transduction by p53 class mediator resulting in ce…	-7.60341	3007	-3.54149	88	-11.3528	-7.95546	34	4.19391
METTL16__MRP63	methyltransferase like 16	N/A	methylation|	N/A	-7.60341	3007	-3.53778	90	-11.5592	-7.35281	35	4.19636
LIN52__METTL16	lin-52 DREAM MuvB core complex component	methyltransferase like 16	G2/M transition of mitotic cell cycle|mitotic cell cycle|transcription, DNA-templated|regulation of cell cycle|	methylation|	-0.488358	90	-7.60341	3007	-8.5814	-5.85491	35	4.19724
EFTUD1__METTL16	N/A	methyltransferase like 16	N/A	methylation|	-2.79708	90	-7.60341	3007	-10.6094	-8.5372	35	4.20048
ABCE1__METTL16	ATP binding cassette subfamily E member 1	methyltransferase like 16	ATP catabolic process|RNA catabolic process|response to virus|viral process|negative regulation of catalytic activity|	methylation|	-7.52251	90	-7.60341	3007	-14.5585	-11.2987	35	4.20794
METTL16__TIMM23B	methyltransferase like 16	translocase of inner mitochondrial membrane 23 homolog B	methylation|	intracellular protein transport|biological_process|protein transmembrane transport|	-7.60341	3007	-6.11152	88	-13.3402	-9.82454	34	4.25054
METTL16__PSMD6	methyltransferase like 16	proteasome 26S subunit, non-ATPase 6	methylation|	G1/S transition of mitotic cell cycle|protein polyubiquitination|mitotic cell cycle|antigen processing and presentation of peptide antigen via MHC class I|antigen processing and presentation of exogenous peptide antigen via MHC class I, TAP-dependent|ATP catabolic process|proteolysis|regulation of cellular amino acid metabolic process|apoptotic process|DNA damage response, signal transduction by …	-7.60341	3007	-2.28079	57	-10.1147	-7.09142	24	4.25606
METTL16__WDR7	methyltransferase like 16	WD repeat domain 7	methylation|	N/A	-7.60341	3007	5.82105	90	-1.97666	0.811681	35	4.29492
COPA__METTL16	coatomer protein complex subunit alpha	methyltransferase like 16	intracellular protein transport|retrograde vesicle-mediated transport, Golgi to ER|pancreatic juice secretion|COPI coating of Golgi vesicle|membrane organization|	methylation|	0.680564	69	-7.60341	3007	-7.13979	-4.43152	25	4.3306
METTL16__WDR75	methyltransferase like 16	WD repeat domain 75	methylation|	N/A	-7.60341	3007	-6.78291	90	-14.2834	-10.8292	35	4.35513
METTL16__SMC3	methyltransferase like 16	structural maintenance of chromosomes 3	methylation|	mitotic cell cycle|regulation of DNA replication|DNA repair|mitotic spindle organization|sister chromatid cohesion|sister chromatid cohesion|mitotic nuclear division|meiotic nuclear division|signal transduction|stem cell maintenance|negative regulation of DNA endoreduplication|	-7.60341	3007	-5.35465	90	-12.8074	-9.39081	35	4.35618
AARS2__METTL16	alanyl-tRNA synthetase 2, mitochondrial	methyltransferase like 16	tRNA aminoacylation for protein translation|gene expression|mitochondrial respiratory chain complex assembly|mitochondrial alanyl-tRNA aminoacylation|	methylation|	-3.10416	90	-7.60341	3007	-11.1264	-7.99718	35	4.36672
HNRNPK__METTL16	heterogeneous nuclear ribonucleoprotein K	methyltransferase like 16	mRNA splicing, via spliceosome|mRNA splicing, via spliceosome|transcription, DNA-templated|RNA processing|signal transduction|RNA splicing|gene expression|regulation of low-density lipoprotein particle clearance|viral process|positive regulation of low-density lipoprotein particle receptor biosynthetic process|positive regulation of transcription from RNA polymerase II promoter|positive regulatio…	methylation|	1.15768	88	-7.60341	3007	-6.66462	-4.40047	34	4.42605
METTL16__SETDB1	methyltransferase like 16	SET domain bifurcated 1	methylation|	inner cell mass cell proliferation|transcription, DNA-templated|regulation of transcription, DNA-templated|histone lysine methylation|bone development|	-7.60341	3007	-0.680178	90	-8.7421	-6.36615	35	4.42627
METTL16__PPCS	methyltransferase like 16	phosphopantothenoylcysteine synthetase	methylation|	vitamin metabolic process|water-soluble vitamin metabolic process|coenzyme biosynthetic process|coenzyme A biosynthetic process|coenzyme A biosynthetic process|pantothenate metabolic process|small molecule metabolic process|	-7.60341	3007	-3.992	90	-11.5265	-9.08035	35	4.45461
METTL16__VPS35	methyltransferase like 16	VPS35, retromer complex component	methylation|	cell death|protein transport|retrograde transport, endosome to Golgi|	-7.60341	3007	-6.49909	90	-14.4866	-9.76438	35	4.4563
METTL16__SF3B1	methyltransferase like 16	splicing factor 3b subunit 1	methylation|	RNA splicing, via transesterification reactions|mRNA splicing, via spliceosome|mRNA splicing, via spliceosome|mRNA splicing, via spliceosome|RNA splicing|anterior/posterior pattern specification|gene expression|	-7.60341	3007	-4.80716	90	-12.5194	-9.12747	35	4.53149
METTL16__NOP10	methyltransferase like 16	NOP10 ribonucleoprotein	methylation|	pseudouridine synthesis|rRNA processing|	-7.60341	3007	-9.34256	90	-16.8107	-11.0127	35	4.54808
METTL16__STRIP1	methyltransferase like 16	striatin interacting protein 1	methylation|	regulation of cell morphogenesis|cortical actin cytoskeleton organization|	-7.60341	3007	-3.90577	90	-11.512	-9.02407	35	4.5736
MED19__METTL16	mediator complex subunit 19	methyltransferase like 16	regulation of transcription from RNA polymerase II promoter|transcription from RNA polymerase II promoter|	methylation|	-5.15578	90	-7.60341	3007	-12.2821	-9.36276	35	4.64583
METTL16__MNAT1	methyltransferase like 16	MNAT1, CDK activating kinase assembly factor	methylation|	regulation of cyclin-dependent protein serine/threonine kinase activity|G1/S transition of mitotic cell cycle|G2/M transition of mitotic cell cycle|mitotic cell cycle|nucleotide-excision repair, DNA damage removal|ATP catabolic process|DNA repair|transcription-coupled nucleotide-excision repair|nucleotide-excision repair|regulation of transcription from RNA polymerase II promoter|transcription fr…	-7.60341	3007	-5.12327	90	-13.0762	-9.28207	35	4.65488
METTL16__PSMA7	methyltransferase like 16	proteasome subunit alpha 7	methylation|	G1/S transition of mitotic cell cycle|protein polyubiquitination|mitotic cell cycle|antigen processing and presentation of peptide antigen via MHC class I|antigen processing and presentation of exogenous peptide antigen via MHC class I, TAP-dependent|regulation of cellular amino acid metabolic process|apoptotic process|DNA damage response, signal transduction by p53 class mediator resulting in ce…	-7.60341	3007	-3.29166	90	-10.6833	-7.42685	35	4.68026
METTL16__SSBP1	methyltransferase like 16	single stranded DNA binding protein 1	methylation|	DNA replication|positive regulation of helicase activity|mitochondrion morphogenesis|	-7.60341	3007	-3.85323	90	-11.6829	-7.94262	35	4.68339
MAPK14__METTL16	mitogen-activated protein kinase 14	methyltransferase like 16	DNA damage checkpoint|activation of MAPK activity|cell morphogenesis|cartilage condensation|angiogenesis|chondrocyte differentiation|toll-like receptor signaling pathway|MyD88-dependent toll-like receptor signaling pathway|MyD88-independent toll-like receptor signaling pathway|glucose metabolic process|transcription, DNA-templated|regulation of transcription from RNA polymerase II promoter|apopto…	methylation|	-2.62113	90	-7.60341	3007	-10.2593	-8.00055	35	4.68713
ACTR8__METTL16	ARP8 actin-related protein 8 homolog	methyltransferase like 16	DNA repair|DNA recombination|chromatin remodeling|transcription, DNA-templated|regulation of transcription, DNA-templated|mitotic nuclear division|	methylation|	-6.02773	90	-7.60341	3007	-13.5595	-9.877	35	4.69647
METTL16__TRNAU1AP	methyltransferase like 16	tRNA selenocysteine 1 associated protein 1	methylation|	selenocysteine incorporation|	-7.60341	3007	-4.42923	72	-11.534	-9.51126	28	4.74813
DKC1__METTL16	dyskerin pseudouridine synthase 1	methyltransferase like 16	telomere maintenance|pseudouridine synthesis|rRNA processing|RNA processing|telomere maintenance via telomerase|cell proliferation|	methylation|	-6.76206	90	-7.60341	3007	-13.577	-9.96973	35	4.76402
CSTF1__METTL16	cleavage stimulation factor subunit 1	methyltransferase like 16	mRNA splicing, via spliceosome|transcription from RNA polymerase II promoter|termination of RNA polymerase II transcription|mRNA polyadenylation|mRNA cleavage|RNA processing|RNA splicing|gene expression|mRNA 3'-end processing|	methylation|	-5.77365	90	-7.60341	3007	-13.3663	-8.94391	35	4.78189
METTL16__YAE1D1	methyltransferase like 16	Yae1 domain containing 1	methylation|	N/A	-7.60341	3007	-6.6871	90	-14.4889	-10.6899	35	4.90703
METTL16__RPTOR	methyltransferase like 16	regulatory associated protein of MTOR complex 1	methylation|	positive regulation of endothelial cell proliferation|cell cycle arrest|insulin receptor signaling pathway|regulation of cell size|cell growth|cellular response to nutrient levels|TOR signaling|positive regulation of TOR signaling|positive regulation of transcription from RNA polymerase III promoter|cellular response to amino acid stimulus|positive regulation of protein serine/threonine kinase ac…	-7.60341	3007	-1.90824	90	-9.9306	-6.57893	35	5.02394
METTL16__TAF1A	methyltransferase like 16	TATA-box binding protein associated factor, RNA polymerase I subunit A	methylation|	regulation of transcription, DNA-templated|transcription from RNA polymerase I promoter|transcription initiation from RNA polymerase I promoter|transcription elongation from RNA polymerase I promoter|termination of RNA polymerase I transcription|transcription from RNA polymerase II promoter|gene expression|	-7.60341	3007	-6.49024	90	-13.89	-10.0447	35	5.05734
METTL16__PFAS	methyltransferase like 16	phosphoribosylformylglycinamidine synthase	methylation|	purine nucleobase metabolic process|'de novo' IMP biosynthetic process|'de novo' IMP biosynthetic process|glutamine metabolic process|purine ribonucleoside monophosphate biosynthetic process|response to drug|small molecule metabolic process|nucleobase-containing small molecule metabolic process|	-7.60341	3007	-0.620153	72	-8.367	-5.99655	28	5.06151
METTL16__TARS2	methyltransferase like 16	threonyl-tRNA synthetase 2, mitochondrial (putative)	methylation|	tRNA aminoacylation for protein translation|gene expression|mitochondrial threonyl-tRNA aminoacylation|	-7.60341	3007	-4.24552	90	-12.0436	-8.72566	35	5.10621
COX11__METTL16	COX11, cytochrome c oxidase copper chaperone	methyltransferase like 16	respiratory gaseous exchange|respiratory chain complex IV assembly|negative regulation of glucokinase activity|hydrogen ion transmembrane transport|	methylation|	-0.774608	88	-7.60341	3007	-8.82705	-6.58528	35	5.12564
DIS3__METTL16	DIS3 homolog, exosome endoribonuclease and 3'-5' exoribonuclease	methyltransferase like 16	nuclear-transcribed mRNA catabolic process, deadenylation-dependent decay|rRNA processing|gene expression|RNA metabolic process|mRNA metabolic process|rRNA catabolic process|positive regulation of GTPase activity|exonucleolytic nuclear-transcribed mRNA catabolic process involved in deadenylation-dependent decay|CUT catabolic process|nucleic acid phosphodiester bond hydrolysis|RNA phosphodiester b…	methylation|	-2.14238	90	-7.60341	3007	-9.81978	-7.4727	35	5.19364
METTL16__TAF13	methyltransferase like 16	TATA-box binding protein associated factor 13	methylation|	DNA-templated transcription, initiation|regulation of transcription, DNA-templated|transcription from RNA polymerase II promoter|transcription from RNA polymerase II promoter|transcription initiation from RNA polymerase II promoter|transcription initiation from RNA polymerase II promoter|transcription elongation from RNA polymerase II promoter|gene expression|viral process|	-7.60341	3007	-3.42548	90	-11.0209	-8.2951	35	5.19906
METTL16__POLR3A	methyltransferase like 16	RNA polymerase III subunit A	methylation|	transcription, DNA-templated|transcription from RNA polymerase III promoter|transcription elongation from RNA polymerase III promoter|termination of RNA polymerase III transcription|gene expression|positive regulation of type I interferon production|positive regulation of interferon-beta production|innate immune response|innate immune response|defense response to virus|	-7.60341	3007	-2.86574	90	-10.0968	-7.09998	35	5.20957
METTL16__RPL36A-HNRNPH2	methyltransferase like 16	RPL36A-HNRNPH2 readthrough	methylation|	N/A	-7.60341	3007	-4.28057	90	-11.9964	-8.63161	35	5.21142
METTL16__VPS29	methyltransferase like 16	VPS29, retromer complex component	methylation|	protein transport|dephosphorylation|	-7.60341	3007	-6.20321	90	-13.3209	-9.93162	35	5.29173
METTL16__RTCB	methyltransferase like 16	RNA 2',3'-cyclic phosphate and 5'-OH ligase	methylation|	in utero embryonic development|placenta development|tRNA splicing, via endonucleolytic cleavage and ligation|	-7.60341	3007	-3.09492	90	-10.6449	-7.46133	34	5.32079
METTL16__SUPT20H	methyltransferase like 16	SPT20 homolog, SAGA complex component	methylation|	chromatin organization|autophagy|gastrulation|regulation of RNA biosynthetic process|	-7.60341	3007	-6.59627	90	-14.256	-10.4981	35	5.43605
METTL16__TRIM28	methyltransferase like 16	tripartite motif containing 28	methylation|	negative regulation of transcription from RNA polymerase II promoter|epithelial to mesenchymal transition|DNA repair|transcription initiation from RNA polymerase II promoter|gene expression|protein ubiquitination|protein sumoylation|protein sumoylation|positive regulation of transcription factor import into nucleus|innate immune response|positive regulation of DNA repair|negative regulation of tr…	-7.60341	3007	-0.138998	89	-8.04134	-4.85227	32	5.48781
METTL16__TAF2	methyltransferase like 16	TATA-box binding protein associated factor 2	methylation|	G2/M transition of mitotic cell cycle|transcription initiation from RNA polymerase II promoter|proteolysis|response to organic cyclic compound|positive regulation of transcription from RNA polymerase II promoter|	-7.60341	3007	-6.66518	90	-14.358	-9.36408	35	5.51454
ASCC3__METTL16	activating signal cointegrator 1 complex subunit 3	methyltransferase like 16	DNA dealkylation involved in DNA repair|transcription, DNA-templated|regulation of transcription, DNA-templated|cell proliferation|DNA duplex unwinding|	methylation|	-7.84935	90	-7.60341	3007	-15.8038	-10.3708	35	5.61964
GTF2H4__METTL16	general transcription factor IIH subunit 4	methyltransferase like 16	nucleotide-excision repair, DNA damage removal|ATP catabolic process|DNA repair|transcription-coupled nucleotide-excision repair|nucleotide-excision repair|regulation of transcription, DNA-templated|transcription from RNA polymerase I promoter|transcription initiation from RNA polymerase I promoter|transcription elongation from RNA polymerase I promoter|termination of RNA polymerase I transcripti…	methylation|	-4.17086	90	-7.60341	3007	-12.1903	-7.91208	35	5.71531
LUC7L3__METTL16	LUC7 like 3 pre-mRNA splicing factor	methyltransferase like 16	mRNA splice site selection|RNA splicing|	methylation|	-0.683354	90	-7.60341	3007	-8.5199	-6.03235	35	6.08304
METTL16__THOC6	methyltransferase like 16	THO complex 6	methylation|	mRNA processing|mRNA export from nucleus|apoptotic process|central nervous system development|RNA splicing|negative regulation of apoptotic process|viral mRNA export from host cell nucleus|	-7.60341	3007	-1.51559	90	-9.47807	-6.72261	35	6.37482
METTL16__SUPV3L1	methyltransferase like 16	Suv3 like RNA helicase	methylation|	mitochondrial mRNA catabolic process|positive regulation of mitochondrial RNA catabolic process|positive regulation of mitochondrial RNA catabolic process|mitochondrial RNA 3'-end processing|ATP catabolic process|DNA recombination|RNA catabolic process|positive regulation of cell growth|DNA duplex unwinding|mitochondrial ncRNA surveillance|mitochondrial mRNA surveillance|negative regulation of ap…	-7.60341	3007	-3.9537	90	-11.6037	-7.68317	35	6.82559
METTL16__SKIV2L2	methyltransferase like 16	Ski2 like RNA helicase 2	methylation|	mRNA splicing, via spliceosome|maturation of 5.8S rRNA|	-7.60341	3007	-4.9322	90	-12.4948	-7.75949	35	7.23797
ELP3__METTL16	elongator acetyltransferase complex subunit 3	methyltransferase like 16	chromatin organization|regulation of transcription from RNA polymerase II promoter|regulation of transcription from RNA polymerase II promoter|transcription elongation from RNA polymerase II promoter|histone acetylation|positive regulation of cell migration|regulation of protein kinase activity|	methylation|	-1.00131	90	-7.60341	3007	-8.78809	-5.14594	35	7.7432
GART__METTL16	phosphoribosylglycinamide formyltransferase, phosphoribosylglycinamide synthetase, phosphoribosylaminoimidazole synthetase	methyltransferase like 16	brainstem development|purine nucleobase metabolic process|'de novo' IMP biosynthetic process|glycine metabolic process|purine nucleobase biosynthetic process|purine ribonucleoside monophosphate biosynthetic process|response to organic substance|response to inorganic substance|cerebellum development|cerebral cortex development|methylation|small molecule metabolic process|tetrahydrofolate biosynthe…	methylation|	-1.15492	90	-7.60341	3007	-9.04165	-4.39666	35	8.86473
