# Supplementary material for: The N6-methyladenosine methyltransferase METTL16 enables erythropoiesis through safeguarding genome integrity
Source: Nat Commun. 2022 Oct 28;13:6435. doi: 10.1038/s41467-022-34078-y (PMC9616860; doi:10.1038/s41467-022-34078-y)
Supplement: Supplementary file 11 — Source Data [file 41467_2022_34078_MOESM11_ESM.xlsx]

## Sheet: Figure 1c
Figure 1c
		RNA binding	poly(A) RNA binding	structural constituent of ribosome	nucleic acid binding	heterocyclic compound binding
	Data 1	81.2048	71.6289	36.067	28.1979	21.9208

## Sheet: Figure 1f
Figure 1f
		Control	TfR1	IRP2	FPN1	METTL16	FASN	THOC6
	Data 1	-5	-24.4222	-17.6313	-13.265	-21.7276	-20.0385	-18.8784
			-18.076	-20.6984	-15.586	-18.9464	-15.0327	-19.5156

## Sheet: Figure 1g
Figure 1g
		Control	DMT1	FBXL5	STEAP3	NCOA4	HNRNPL	RC3H1	XPO5	HNRNPR
	Data 1	-5	117.549	98.8678	100.887	47.139	98.3071	51.6405	28.0702	18.1831
			123.191	79.2402	52.8519	38.0676	97.4083	60.7891	25.2336	16.9698

## Sheet: Figure 1h
Figure 1h	anti-METTL16
	anti-FLAG
	anti-Actin

## Sheet: Figure 2a
Figure 2a
		HSC+MPP	CMP	MEP	GMP	Total
	Data 1	0.984445	1.02899	2.1327	1.03807	0.242552
	(Left)	0.901421	1.04607	2.19217	1.05351	0.252465
		0.952915	1.07285	2.05134	1.05279	0.243272
		Ter119+	B220+	CD11b+	Gr-1+
	Data 2	3.28697	2.43517	0.978626	0.812309
	(Right)	3.28682	2.23233	0.95709	0.776695
		3.18618	2.17722	0.967817	0.782465

## Sheet: Figure 2g
Figure 2g
		Control	Mettl16fl/flEpor-Cre+
	Data 1	1.00856	0.776827
		0.991442	0.780777
		0.968668	0.832898
		1.06266	0.81201
		0.968668

## Sheet: Figure 2h
Figure 2h
			Control					Mettl16fl/flEpor-Cre+
	Data 1	R1	138000	128000	109000	118000	188000	245000	135000	85800	144000
		R2	384000	324000	288000	208000	447000	400000	396000	237000	297000
		R3	443000	399000	540000	377000	399000	123000	126000	139000	143000
		R4	12800	13200	9650	6690	8970	24700	17700	11700	19300

## Sheet: Figure 3b
Figure 3b
			Control					Mettl16fl/flEpor-Cre+
	Data 1	R2	0.717407	0.60955	0.755269	0.708233	0.720439	0.614473	0.620964	0.587508	0.603539
	(TfR1)	R3	0.809367	0.712526	0.862673	0.819419	0.844168	0.556612	0.629376	0.543303	0.542378
			Control					Mettl16fl/flEpor-Cre+
	Data 2	R2	0.933569	0.916913	1.08917	0.951925	1.01191	0.799494	0.889211	0.898683	1.1601
	(Steap3)	R3	0.878373	0.914451	1.00907	1.07759	0.732634	0.129415	0.276981	0.290953	0.401343
			Control					Mettl16fl/flEpor-Cre+
	Data 3	R2	0.851758	0.86458	0.917941	0.815795	0.986935	0.756386	0.845571	0.816811	1.09049
	(Gata1)	R3	0.990236	0.907222	0.89847	0.947515	0.75525	0.373853	0.462535	0.464212	0.553625
			Control					Mettl16fl/flEpor-Cre+
	Data 4	R2	0.924363	0.78497	0.864446	0.807111	0.916325	0.757455	0.74809	0.788952	0.704169
	(Klf1)	R3	0.910886	0.894684	0.927224	0.948671	0.830533	0.358706	0.390784	0.447212	0.413868
			Control					Mettl16fl/flEpor-Cre+
	Data 5	R2	0.248237	0.372298	0.307139	0.363802	0.269269	0.384412	0.374405	0.426257	0.542376
	(Spi1)	R3	0.502411	0.547202	0.582859	0.488094	0.388576	2.1492	1.32474	1.12582	1.4047
			Control					Mettl16fl/flEpor-Cre+
	Data 6	R2	0.544868	0.545984	0.611326	0.503107	0.556737	0.440802	0.411947	0.481487	0.495581
	(Nfkbia)	R3	0.403882	0.597261	0.624922	0.531659	0.511776	1.41148	1.42556	2.09901	1.43124

## Sheet: Figure 3e
Figure 3e
		Control	Mettl16fl/fl;Epor-Cre+
	Data 1	0	15.2381
	(Left)	2.5641	10.8696
		0	10.4348
		1.7094
		Control	Mettl16fl/flEpor-Cre+
	Data 2	0	7.61905
	(Right)	0.854701	5.43478
		0	4.34783
		0

## Sheet: Figure 4b
Figure 4b
		Mettl16fl/fl	Mettl16fl/fl;CreERT2+
	Data 1	1.05923	0.000332
	(Mettl16)	0.725487	0.001039
		0.926747	0.00116
		Mettl16fl/fl	Mettl16fl/flCreERT2+
	Data 2	0.920649	0.287244
	(Mat2a)	0.971466	0.342854
		1.27532	0.336054

[truncated: 40 more sheets: Figure 4g, Figure 4h, Figure 4i, Figure 5b, Figure 5c, Figure 5e, Figure 5g, Figure 6e, Figure 6f, Figure 6g, Figure 6h, Figure 6i, Supplementary Fig. 1a, Supplementary Fig. 1f, Supplementary Fig. 2b, Supplementary Fig. 2c, Supplementary Fig. 2d, Supplementary Fig. 2e, Supplementary Fig. 2f, Supplementary Fig. 4c …]
